# Supplementary material for: DiPRO1 distinctly reprograms muscle and mesenchymal cancer cells
Source: EMBO Mol Med. 2024 Jul 15;16(8):4. doi: 10.1038/s44321-024-00097-z (PMC11319797; doi:10.1038/s44321-024-00097-z)
Supplement: Supplementary file 3 — Dataset_EV1 [file 44321_2024_97_MOESM3_ESM.xlsx]

## Sheet: DiPRO1 ChIP-seq hg19
Dataset EV1:
A, Identification of transcriptional targets for DiPRO1, the chromatin state associated with the targeting regions and the transcription factors, which bind to the DiPRO1-binding regions.
The ChIP-seq data performed in HEK 293T cells were extracted from NCBI (GSM2466593). The genomic annotation was performed using HOMER tool (hg38). The chromatin state and the transcription factors (TF) were annotated using EaSeq "Colocalization" tool against Broad ChromHMM and Txn Factr ChIP E3 UCSC tracks
Chromosome	Start	End	Strand	Annotation	Distance to TSS	Nearest PromoterID	Entrez ID	Nearest Unigene	Nearest Refseq	Nearest Ensembl	Gene Name	Gene Alias	Gene Description	Gene Type	CpG%	GC%	Chromatin State	TF	Start coordinate for the nearest repeat region	End coordinate for the nearest repeat region	Strand location of the nearest repeat region	RepName	RepClass	RepFamily
chr1	598063	598553	+	Intergenic	34105	NR_106781	102465432		NR_106781		MIR6723	hsa-mir-6723	microRNA 6723	ncRNA	0.104082	0.637475	13_Heterochrom/lo		598150	598886	+	L1MA2	LINE	L1
chr1	1030286	1030936	+	intron (NM_198576. intron 2 of 35)	10488	NM_198576	375790	Hs.273330	NM_198576	HPRD:10550	AGRN	CMSPPD	agrin	protein-coding	0.016923	0.540707	11_Weak_Txn		1030079	1031580	-	L1MD3	LINE	L1
chr1	2630620	2631006	+	intron (NM_033467. intron 1 of 23)	2229	NM_033467	79258	Hs.591453	NM_033467	HPRD:07024	MMEL1	MMEL2|NEP2|NEPII|NL1|NL2|SEP	membrane metallo-endopeptidase-like 1	protein-coding	0.067358	0.534884	12_Repressed
chr1	3583293	3583939	+	intron (NM_001409. intron 3 of 36)	-22826	NR_030277	693135		NR_030277		MIR551A	MIRN551A	microRNA 551a	ncRNA	0.074303	0.649150	4_Strong_Enhancer	C11orf30	3583429	3583969	+	MLT1D	LTR	ERVL-MaLR
chr1	31387242	31387866	+	Intergenic	-14478	NM_004102	2170	Hs.657242	NM_004102		FABP3	FABP11|H-FABP|M-FABP|MDGI|O-FABP	fatty acid binding protein 3. muscle and heart (mammary-derived growth inhibitor)	protein-coding	0.022436	0.579200	11_Weak_Txn	HDAC2	31387567	31387743	-	MIR3	SINE	MIR
chr1	36324228	36324369	+	promoter-TSS (NM_018166)	-144	NM_018166	55194	Hs.87016	NM_018166	HPRD:07690	EVA1B	C1orf78|FAM176B	eva-1 homolog B (C. elegans)	protein-coding	0.049645	0.669014	13_Heterochrom/lo		36324043	36324365	-	AluY	SINE	Alu
chr1	36957391	36957841	+	intron (NM_000831. intron 1 of 15)	76627	NM_000831	2899	Hs.128848	NM_000831	HPRD:00691	GRIK3	EAA5|GLR7|GLUR7|GluK3|GluR7a	glutamate receptor. ionotropic. kainate 3	protein-coding	0.022222	0.605322	13_Heterochrom/lo	SP1	36957298	36957605	-	AluSc8	SINE	Alu
chr1	37514834	37514923	+	promoter-TSS (NM_022756)	-59	NM_022756	64769	Hs.17118	NM_022756		MEAF6	C1orf149|CENP-28|EAF6|NY-SAR-91	MYST/Esa1-associated factor 6	protein-coding	0.134831	0.677778	13_Heterochrom/lo
chr1	52647107	52647355	+	intron (NM_001042693. intron 2 of 2)	13837	NM_001042693	348378	Hs.424589	NM_182621	HPRD:14678	FAM159A	PRO7171|WWLS2783	family with sequence similarity 159. member A	protein-coding	0.000000	0.345382	13_Heterochrom/lo	ZBTB33	52646719	52648436	+	SVA_D	Other	Other
chr1	55002875	55003102	+	intron (NM_057176. intron 1 of 3)	4044	NM_057176	7809	Hs.151291	NM_057176		BSND	BART|DFNB73	barttin CLCNK-type chloride channel accessory beta subunit	protein-coding	0.008811	0.434211	13_Heterochrom/lo		55003073	55003241	+	(TGG)n	Simple_repeat	Simple_repeat
chr1	59406624	59406685	+	intron (NM_001113411. intron 5 of 16)	96576	NM_001244714	55277	Hs.444301	NM_018291	HPRD:07721	FGGY	-	FGGY carbohydrate kinase domain containing	protein-coding	0.000000	0.435484	13_Heterochrom/lo		59406664	59406898	-	MIRb	SINE	MIR
chr1	61057161	61057413	+	Intergenic	-19987	NM_001145511	4774	Hs.740757	NM_005595	HPRD:09007	NFIA	CTF|NF-I/A|NF1-A|NFI-A|NFI-L	nuclear factor I/A	protein-coding	0.087302	0.545455	13_Heterochrom/lo		61057155	61057268	+	L3	LINE	CR1
chr1	62784061	62784371	+	5' UTR (NM_032852. exon 1 of 11)	110	NM_032852	84938	Hs.7353	NM_032852	HPRD:07473	ATG4C	APG4-C|APG4C|AUTL1|AUTL3	autophagy related 4C. cysteine peptidase	protein-coding	0.064516	0.575563	12_Repressed	EZH2
chr1	64313653	64313938	+	Intergenic	109988	NM_152489	148581	Hs.388746	NM_152489	HPRD:14599	UBE2U	-	ubiquitin-conjugating enzyme E2U (putative)	protein-coding	0.052632	0.527972	13_Heterochrom/lo	CTCF
chr1	77657092	77657515	+	intron (NM_015534. intron 1 of 14)	25355	NM_015534	26009	Hs.480506	NM_015534	HPRD:15907	ZZZ3	ATAC1	zinc finger. ZZ-type containing 3	protein-coding	0.011820	0.441038	13_Heterochrom/lo		77657428	77657577	+	AluJb	SINE	Alu
chr1	79683487	79683719	+	Intergenic	-676793	NM_022159	64123	Hs.132314	NM_022159	ENSG00000162618	ELTD1	ETL|KPG_003	EGF. latrophilin and seven transmembrane domain containing 1	protein-coding	0.000000	0.347639	13_Heterochrom/lo		79683648	79684333	+	L1MC3	LINE	L1
chr1	85074656	85074830	+	intron (NM_001288563. intron 3 of 21)	12445	NM_145172	126820	Hs.97933	NM_145172	HPRD:11409	WDR63	DIC3|NYD-SP29	WD repeat domain 63	protein-coding	0.011494	0.377143	13_Heterochrom/lo		85072966	85076384	+	LTR25-int	LTR	ERV1
chr1	85276515	85276708	+	non-coding (NR_045484. exon 1 of 2)	253	NR_045484	646626	Hs.193516	NR_045484		LOC646626	-	uncharacterized LOC646626	ncRNA	0.160622	0.711340	12_Repressed	EZH2
chr1	108183421	108183578	+	intron (NM_013386. intron 2 of 9)	9310	NM_213651	29957	Hs.656870	NM_013386	HPRD:12290	SLC25A24	APC1|SCAMC-1	solute carrier family 25 (mitochondrial carrier; phosphate carrier). member 24	protein-coding	0.006369	0.360759	13_Heterochrom/lo		108183353	108183554	-	L2	LINE	L2
chr1	114491318	114491522	+	intron (NM_033020. intron 1 of 18)	19739	NM_015906	51592	Hs.26837	NM_015906	HPRD:10423	TRIM33	ECTO|PTC7|RFG7|TF1G|TIF1G|TIF1GAMMA|TIFGAMMA	tripartite motif containing 33	protein-coding	0.009804	0.317073	11_Weak_Txn	ATF3	114491461	114491759	-	AluSq2	SINE	Alu
chr1	143502160	143503330	-	intron (NR_104217. intron 2 of 17)	44160	NM_001164261	645142	Hs.730589	NM_001164261	ENSG00000256374	PPIAL4D	-	peptidylprolyl isomerase A (cyclophilin A)-like 4D	protein-coding	0.006076	0.272333	14_Repetitive/CNV		143502130	143502751	+	L1MB1	LINE	L1
chr1	143503830	143504798	-	intron (NR_104217. intron 2 of 17)	42615	NM_001164261	645142	Hs.730589	NM_001164261	ENSG00000256374	PPIAL4D	-	peptidylprolyl isomerase A (cyclophilin A)-like 4D	protein-coding	0.005247	0.274633	14_Repetitive/CNV		143504090	143504397	-	AluY	SINE	Alu
chr1	146085590	146085865	-	intron (NM_001039703. intron 59 of 85)	59101	NM_001039703	100132406	Hs.714127	NM_001039703	ENSG00000163386	NBPF10	AB6|AG1|NBPF9	neuroblastoma breakpoint family. member 10	protein-coding	0.003690	0.441176	5_Strong_Enhancer		146085728	146085796	+	(TA)n	Simple_repeat	Simple_repeat
chr1	149887577	149887911	+	TTS (NM_003517)	172	NM_175065	317772	Hs.664173	NM_175065	HPRD:13659	HIST2H2AB	H2AB	histone cluster 2. H2ab	protein-coding	0.107784	0.653731	7_Weak_Enhancer	NR2F2
chr1	153671822	153671987	+	promoter-TSS (NM_004515)	-876	NM_004515	3608	Hs.75117	NM_004515	HPRD:04419	ILF2	NF45|PRO3063	interleukin enhancer binding factor 2	protein-coding	0.054545	0.469880	7_Weak_Enhancer	TAL1	153671977	153672231	+	MIR	SINE	MIR
chr1	159900197	159900342	+	promoter-TSS (NM_012337)	-153	NM_012337	25790	Hs.647705	NM_012337	HPRD:05514	CFAP45	CCDC19|NESG1	cilia and flagella associated protein 45	protein-coding	0.082759	0.691781	11_Weak_Txn
chr1	167056416	167056959	+	intron (NM_005814. intron 4 of 6)	33944	NM_005814	10223	Hs.651244	NM_005814	HPRD:03704	GPA33	A33	glycoprotein A33 (transmembrane)	protein-coding	0.011050	0.511029	11_Weak_Txn	EBF1	167056535	167056736	-	MIR	SINE	MIR
chr1	178566719	178566838	+	Intergenic	23982	NR_033186	400798	Hs.668085	NM_207467	HPRD:13417	C1orf220	-	chromosome 1 open reading frame 220	ncRNA	0.000000	0.383333	13_Heterochrom/lo	ATF2	178566102	178566844	-	MER21B	LTR	ERVL
chr1	183149707	183149925	+	Intergenic	-36223	NM_005562	3918	Hs.591484	NM_005562	HPRD:01031	LAMC2	B2T|BM600|CSF|EBR2|EBR2A|LAMB2T|LAMNB2	laminin. gamma 2	protein-coding	0.000000	0.611872	4_Strong_Enhancer	POLR2A
chr1	184051540	184051818	+	promoter-TSS (NM_001127394)	28	NR_125335	116461	Hs.548197	NM_052965	HPRD:12292	TSEN15	C1orf19|sen15	TSEN15 tRNA splicing endonuclease subunit	protein-coding	0.115108	0.670251	13_Heterochrom/lo
chr1	201007086	201007786	+	intron (NM_017596. intron 3 of 33)	16264	NM_001252103	23046	Hs.169182	NM_017596	ENSG00000116852	KIF21B	-	kinesin family member 21B	protein-coding	0.015714	0.497860	13_Heterochrom/lo	REST	201007336	201007685	-	L2c	LINE	L2
chr1	226649284	226649559	+	intron (NM_002221. intron 2 of 7)	25647	NR_103784	100506443	Hs.664293	NR_103784		ITPKB-IT1	-	ITPKB intronic transcript 1 (non-protein coding)	ncRNA	0.021818	0.463768	13_Heterochrom/lo		226649382	226649426	+	(TG)n	Simple_repeat	Simple_repeat
chr1	226777126	226777216	+	Intergenic	-37996	NM_002221	3707	Hs.528087	NM_002221	HPRD:00942	ITPKB	IP3-3KB|IP3K|IP3K-B|IP3KB|PIG37	inositol-trisphosphate 3-kinase B	protein-coding	0.011111	0.384615	12_Repressed	NRF1
chr1	227938265	227938533	+	intron (NM_003395. intron 1 of 3)	3284	NR_049806	100847072		NR_049806		MIR5008	-	microRNA 5008	ncRNA	0.018657	0.460967	10_Txn_Elongation	MGA
chr1	228046241	228046570	+	intron (NM_033131. intron 2 of 3)	-36255	NM_001658	375	Hs.286221	NM_001658	HPRD:00054	ARF1	-	ADP-ribosylation factor 1	protein-coding	0.012158	0.490909	13_Heterochrom/lo		228046110	228046417	+	AluJo	SINE	Alu
chr1	228781904	228782580	+	Intergenic	47165	NM_021205	58480	Hs.647774	NM_021205	HPRD:06965	RHOU	ARHU|CDC42L1|G28K|WRCH1|hG28K	ras homolog family member U	protein-coding	0.008876	0.487445	3_Poised_Promoter	MGA	228800706	228800900	-	MIRb	SINE	MIR
chr1	228800832	228800970	+	Intergenic	65824	NM_021205	58480	Hs.647774	NM_021205	HPRD:06965	RHOU	ARHU|CDC42L1|G28K|WRCH1|hG28K	ras homolog family member U	protein-coding	0.000000	0.345324	13_Heterochrom/lo	LEF1	228782544	228782737	+	HAL1-3A_ME	LINE	L1
chr1	229787914	229788349	+	Intergenic	161897	NM_014777	9816	Hs.533628	NM_014777	HPRD:17178	URB2	KIAA0133|NET10|NPA2	URB2 ribosome biogenesis 2 homolog (S. cerevisiae)	protein-coding	0.018391	0.490826	10_Txn_Elongation	ZFX	229787646	229787957	+	AluSx1	SINE	Alu
chr1	231011021	231011220	+	Intergenic	8804	NR_031593	100302132		NR_031593		MIR1182	MIRN1182|hsa-mir-1182	microRNA 1182	ncRNA	0.005025	0.420000	12_Repressed	RLF
chr1	231055363	231055550	+	Intergenic	-15207	NM_198552	375061	Hs.38516	NM_198552	HPRD:11845	FAM89A	C1orf153	family with sequence similarity 89. member A	protein-coding	0.000000	0.340426	10_Txn_Elongation		231055299	231055459	-	L1MEc	LINE	L1
chr1	233914850	233914953	+	intron (NM_173508. intron 2 of 7)	10189	NM_173508	148641	Hs.158748	NM_173508	HPRD:15378	SLC35F3	-	solute carrier family 35. member F3	protein-coding	0.000000	0.490385	13_Heterochrom/lo		233914639	233915431	-	L1P4	LINE	L1
chr1	234017310	234017495	+	intron (NM_173508. intron 2 of 7)	112690	NM_173508	148641	Hs.158748	NM_173508	HPRD:15378	SLC35F3	-	solute carrier family 35. member F3	protein-coding	0.016216	0.473118	13_Heterochrom/lo		234017226	234017687	-	LTR81	LTR	Gypsy
chr1	234667955	234668282	+	Intergenic	38807	NR_033927	100302691	Hs.209162	NR_033927	ENSG00000224939	LINC00184	HANC|NCRNA00184	long intergenic non-protein coding RNA 184	ncRNA	0.003058	0.390244	13_Heterochrom/lo	POLR2A	234668058	234668199	+	HERV17-int	LTR	ERV1
chr10	323293	323460	+	intron (NM_014974. intron 31 of 36)	143382	NM_001202468	10771	Hs.292265	NM_006624	HPRD:09830	ZMYND11	BRAM1|BS69	zinc finger. MYND-type containing 11	protein-coding	0.107784	0.684524	13_Heterochrom/lo
chr10	2827088	2827208	+	Intergenic	-240372	NM_002627	5214	Hs.26010	NM_002627	HPRD:01384	PFKP	ATP-PFK|PFK-C|PFK-P|PFKF	phosphofructokinase. platelet	protein-coding	0.008333	0.388430	13_Heterochrom/lo	EP300
chr10	8112888	8113310	+	Intergenic	58395	NM_001002295	2625	Hs.524134	NM_002051	HPRD:00572	GATA3	HDR|HDRS	GATA binding protein 3	protein-coding	0.004739	0.489362	13_Heterochrom/lo	JUND	8113024	8113219	-	MIRc	SINE	MIR
chr10	24013401	24013489	+	intron (NM_001098500. intron 2 of 18)	-195346	NM_001282767	56243	Hs.445885	NM_019590	HPRD:11132	KIAA1217	SKT	KIAA1217	protein-coding	0.011364	0.415730	13_Heterochrom/lo
chr10	27154412	27154584	+	promoter-TSS (NM_032844)	-78	NM_014263	10730	Hs.74647	NM_014263	HPRD:06981	YME1L1	FTSH|MEG4|PAMP|YME1L	YME1-like 1 ATPase	protein-coding	0.046512	0.485549	11_Weak_Txn		27154364	27154509	+	AluJr4	SINE	Alu
chr10	42111272	42112948	+	Intergenic	255935	NR_024380	441666	Hs.255729	NR_024380	ENSG00000215146	LOC441666	-	zinc finger protein 91 pseudogene	pseudo	0.077566	0.600477
chr10	42176986	42177085	+	Intergenic	191010	NR_024380	441666	Hs.255729	NR_024380	ENSG00000215146	LOC441666	-	zinc finger protein 91 pseudogene	pseudo	0.050505	0.580000
chr10	46525438	46526171	+	Intergenic	-24579	NM_005972	5540	Hs.524719	NM_005972	HPRD:03476	NPY4R	NPY4-R|PP1|PPYR1|Y4	neuropeptide Y receptor Y4	protein-coding	0.005298	0.445767	13_Heterochrom/lo		47899433	47899737	-	AluSq	SINE	Alu
chr10	47899509	47899778	+	Intergenic	-19106	NM_005972	5540	Hs.524719	NM_005972	HPRD:03476	NPY4R	NPY4-R|PP1|PPYR1|Y4	neuropeptide Y receptor Y4	protein-coding	0.018587	0.540741	11_Weak_Txn		46525729	46525883	-	MIR	SINE	MIR
chr10	61831475	61831562	+	Intergenic	-69737	NM_032199	84159	Hs.535297	NM_032199	ENSG00000150347	ARID5B	DESRT|MRF-2|MRF2	AT rich interactive domain 5B (MRF1-like)	protein-coding	0.000000	0.454545	11_Weak_Txn	ZNF316
chr10	67885110	67885239	+	promoter-TSS (NM_001142498)	-7	NM_001142498	23411	Hs.369779	NM_012238	HPRD:08381	SIRT1	SIR2L1	sirtuin 1	protein-coding	0.100775	0.730769	13_Heterochrom/lo		67884700	67885393	+	L1MCa	LINE	L1
chr10	69507952	69508158	+	TTS (NM_012339)	56585	NM_012339	23555	Hs.499941	NM_012339	HPRD:15511	TSPAN15	2700063A19Rik|NET-7|NET7|TM4SF15	tetraspanin 15	protein-coding	0.058252	0.574879	13_Heterochrom/lo		69506152	69509647	+	L1PA10	LINE	L1
chr10	71212539	71212673	+	promoter-TSS (NM_170744)	71	NM_170744	219699	Hs.522997	NM_170744	HPRD:08487	UNC5B	UNC5H2|p53RDL1	unc-5 homolog B (C. elegans)	protein-coding	0.171642	0.807407	6_Weak_Enhancer	PKNOX1
chr10	73744377	73744495	+	promoter-TSS (NM_198597)	63	NM_004922	9632	Hs.81964	NM_004922	HPRD:06217	SEC24C	-	SEC24 family member C	protein-coding	0.050847	0.579832	4_Strong_Enhancer	POLR2A	73744346	73744540	+	MIR	SINE	MIR
chr10	80658261	80658734	+	Intergenic	117678	NM_001145719	387694	Hs.147643	NM_207372	HPRD:18050	SH2D4B	-	SH2 domain containing 4B	protein-coding	0.019027	0.502110	13_Heterochrom/lo
chr10	123254519	123254770	+	Intergenic	100400	NM_004725	9184	Hs.418533	NM_004725	HPRD:04761	BUB3	BUB3L|hBUB3	BUB3 mitotic checkpoint protein	protein-coding	0.019920	0.531746	13_Heterochrom/lo		123254263	123254650	-	L1MC4	LINE	L1
chr10	131176513	131177071	+	intron (NM_174937. intron 4 of 11)	81574	NR_120623	101927489		NR_120623	ENSG00000230098	TCERG1L-AS1	-	TCERG1L antisense RNA 1	ncRNA	0.021505	0.475850	13_Heterochrom/lo		131176342	131177193	+	L2	LINE	L2
chr10	132824242	132825075	+	intron (NM_001200049. intron 50 of 57)	-38625	NM_177400	84504	Hs.134013	NM_177400	HPRD:09336	NKX6-2	GTX|NKX6.2|NKX6B	NK6 homeobox 2	protein-coding	0.013205	0.535971	13_Heterochrom/lo		132824225	132824536	+	AluSx	SINE	Alu
chr10	132837344	132837964	+	intron (NM_001200049. intron 44 of 57)	-51621	NM_177400	84504	Hs.134013	NM_177400	HPRD:09336	NKX6-2	GTX|NKX6.2|NKX6B	NK6 homeobox 2	protein-coding	0.064516	0.549114	13_Heterochrom/lo	RBM25	132837017	132837877	-	L1MD2	LINE	L1
chr10	133053358	133053931	+	Intergenic	33053	NR_111905	100128127	Hs.694139	NR_111905		LOC100128127	-	uncharacterized LOC100128127	ncRNA	0.027923	0.538328	13_Heterochrom/lo		133053468	133053893	+	L1ME3D	LINE	L1
chr10	133441152	133441477	+	Intergenic	-12614	NR_002934	619207	Hs.659384	NM_001033584	ENSG00000214279	SCART1	-	scavenger receptor protein family member	pseudo	0.067692	0.653374	13_Heterochrom/lo	NR3C1	133441092	133441378	-	AluY	SINE	Alu
chr10	133786270	133786891	+	Intergenic	-83606	NM_001080998	441581	Hs.690471	NM_001080998	ENSG00000225899	FRG2B	-	FSHD region gene 2 family. member B	protein-coding	0.123994	0.694534	9_Txn_Transition	MYC
chr11	27291380	27291536	+	Intergenic	-71345	NR_125767	103695435	Hs.196133	NR_125766		BBOX1-AS1	-	BBOX1 antisense RNA 1	ncRNA	0.019231	0.496815	13_Heterochrom/lo		27289434	27295179	-	L1PA7	LINE	L1
chr11	31393927	31394134	+	intron (NM_181706. intron 2 of 4)	24200	NM_181706	120526	Hs.187269	NM_181706		DNAJC24	DPH4|JJJ3|ZCSL3	DnaJ (Hsp40) homolog. subfamily C. member 24	protein-coding	0.000000	0.346154	13_Heterochrom/lo		31393943	31394007	+	L3	LINE	CR1
chr11	33403296	33403631	+	Intergenic	-138868	NM_012194	25758	Hs.502266	NM_012194	ENSG00000110427	KIAA1549L	C11orf41|C11orf69|G2	KIAA1549-like	protein-coding	0.032836	0.517857	11_Weak_Txn		33402777	33404101	-	L2a	LINE	L2
chr11	45063758	45063985	+	Intergenic	-30142	NR_046338	56981	Hs.178715	NM_020229	HPRD:11456	PRDM11	PFM8	PR domain containing 11	protein-coding	0.004405	0.350877	13_Heterochrom/lo	MXI1	45063823	45064115	+	MamRep38	DNA	hAT
chr11	64594822	64595183	+	intron (NM_001276326. intron 4 of 9)	4192	NM_001276327	116085	Hs.174424	NM_144585	HPRD:06160	SLC22A12	OAT4L|RST|URAT1	solute carrier family 22 (organic anion/urate transporter). member 12	protein-coding	0.005540	0.480663	13_Heterochrom/lo	POLR2G
chr11	65013652	65013719	+	promoter-TSS (NM_001199745)	-428	NM_001667	402	Hs.502836	NM_001667	HPRD:11869	ARL2	ARFL2	ADP-ribosylation factor-like 2	protein-coding	0.089552	0.705882	13_Heterochrom/lo		65013471	65013753	+	AluJr	SINE	Alu
chr11	65834289	65834778	+	intron (NM_152760. intron 1 of 12)	594	NM_152760	254122	Hs.591950	NM_152760	HPRD:08090	SNX32	SNX6B	sorting nexin 32	protein-coding	0.016360	0.489796	9_Txn_Transition	POLR2A	65833914	65834648	-	L1MEc	LINE	L1
chr11	67669175	67669424	+	intron (NM_001031615. intron 1 of 9)	5332	NM_000695	222	Hs.87539	NM_000695	HPRD:03559	ALDH3B2	ALDH8	aldehyde dehydrogenase 3 family. member B2	protein-coding	0.000000	0.472000	13_Heterochrom/lo		67669336	67669632	+	AluSc5	SINE	Alu
chr11	67669840	67669993	+	intron (NM_001031615. intron 1 of 9)	4715	NM_000695	222	Hs.87539	NM_000695	HPRD:03559	ALDH3B2	ALDH8	aldehyde dehydrogenase 3 family. member B2	protein-coding	0.032680	0.525974	13_Heterochrom/lo
chr11	68334980	68335079	+	intron (NM_001291902. intron 1 of 22)	22420	NM_002335	4041	Hs.6347	NM_002335	HPRD:04616	LRP5	BMND1|EVR1|EVR4|HBM|LR3|LRP-5|LRP7|OPPG|OPS|OPTA1|VBCH2	low density lipoprotein receptor-related protein 5	protein-coding	0.030303	0.490000	9_Txn_Transition	TBX21
chr11	69640955	69641273	+	promoter-TSS (NM_053056)	9	NM_053056	595	Hs.523852	NM_053056	HPRD:01346	CCND1	BCL1|D11S287E|PRAD1|U21B31	cyclin D1	protein-coding	0.097484	0.683386	13_Heterochrom/lo
chr11	74478188	74478313	+	Intergenic	-10695	NM_005472	10008	Hs.523899	NM_005472	HPRD:07256	KCNE3	HOKPP|HYPP|MiRP2	potassium voltage-gated channel. Isk-related family. member 3	protein-coding	0.008000	0.460317	11_Weak_Txn	KDM1A	74478183	74478442	+	L1ME3C	LINE	L1
chr11	76381537	76381920	+	promoter-TSS (NM_004705)	403	NM_001282456	100506127	Hs.734014	NM_001013634		LOC100506127	-	putative uncharacterized protein FLJ37770-like	protein-coding	0.039164	0.458333	3_Poised_Promoter	EZH2	76381828	76381856	+	GC_rich	Low_complexity	Low_complexity
chr11	87396007	87396145	+	Intergenic	358232	NR_033149	65084	Hs.188591	NM_022918		TMEM135	PMP52	transmembrane protein 135	protein-coding	0.000000	0.338129	13_Heterochrom/lo		87394892	87396301	-	L1MC3	LINE	L1
chr11	103114616	103114815	+	intron (NM_001080463. intron 3 of 89)	5284	NM_001080463	79659	Hs.503721	NM_001377	ENSG00000187240	DYNC2H1	ATD3|DHC1b|DHC2|DNCH2|DYH1B|SRPS2B|SRTD3|hdhc11	dynein. cytoplasmic 2. heavy chain 1	protein-coding	0.000000	0.320000	13_Heterochrom/lo		103114707	103114892	-	L2c	LINE	L2
chr11	110296725	110296865	+	promoter-TSS (NM_001260496)	-83	NM_002906	5962	Hs.263671	NM_002906	HPRD:01534	RDX	DFNB24	radixin	protein-coding	0.128571	0.801418	13_Heterochrom/lo	POLR2A	110293160	110297309	+	PRIMA4-int	LTR	ERV1
chr11	119742004	119742266	+	Intergenic	12552	NR_120587	102724301	Hs.637640	NR_120587		LOC102724301	-	uncharacterized LOC102724301	ncRNA	0.045802	0.574144	13_Heterochrom/lo		119741393	119742386	-	L2a	LINE	L2
chr11	120886521	120886673	+	intron (NM_001282470. intron 10 of 19)	-137497	NM_001130047	219899	Hs.504136	NM_152715		TBCEL	El|LRRC35	tubulin folding cofactor E-like	protein-coding	0.013158	0.398693	13_Heterochrom/lo		120886085	120886594	+	L1ME3	LINE	L1
chr11	126450425	126451550	+	intron (NM_001301097. intron 7 of 15)	44805	NM_001254759	6484	Hs.591947	NM_006278	HPRD:00084	ST3GAL4	CGS23|NANTA3|SAT3|SIAT4|SIAT4C|ST3GalIV|STZ	ST3 beta-galactoside alpha-2.3-sialyltransferase 4	protein-coding	0.025778	0.512433	13_Heterochrom/lo	HDAC2	126451106	126451396	-	AluSx1	SINE	Alu
chr12	700997	701593	+	Intergenic	-37554	NM_016533	4815	Hs.655804	NM_016533	HPRD:09530	NINJ2	-	ninjurin 2	protein-coding	0.031879	0.474037	13_Heterochrom/lo	ZNF24	701240	701424	+	MIR	SINE	MIR
chr12	1085523	1085610	+	intron (NM_001301248. intron 2 of 18)	57818	NM_001301248	23085	Hs.601216	NM_178039	HPRD:06181	ERC1	Cast2|ELKS|ERC-1|RAB6IP2	ELKS/RAB6-interacting/CAST family member 1	protein-coding	0.011494	0.420455	12_Repressed		1085494	1085975	+	MLT1H1	LTR	ERVL-MaLR
chr12	6290267	6290904	+	Intergenic	-19851	NM_018173	55200	Hs.631660	NM_018173	HPRD:07692	PLEKHG6	MyoGEF	pleckstrin homology domain containing. family G (with RhoGef domain) member 6	protein-coding	0.086342	0.584639	11_Weak_Txn	PHF20	6290537	6290715	+	(TG)n	Simple_repeat	Simple_repeat
chr12	19849730	19849847	+	Intergenic	-164897	NR_040098	100506393	Hs.658356	NR_040098	ENSG00000256287	LOC100506393	-	uncharacterized LOC100506393	ncRNA	0.008547	0.355932	13_Heterochrom/lo		19849560	19849856	+	AluSx1	SINE	Alu
chr12	24767389	24767633	+	Intergenic	134877	NM_001178094	586	Hs.438993	NM_005504	HPRD:00216	BCAT1	BCATC|BCT1|ECA39|MECA39|PNAS121|PP18	branched chain amino-acid transaminase 1. cytosolic	protein-coding	0.000000	0.375510	13_Heterochrom/lo		24766215	24768217	+	L1M3e	LINE	L1
chr12	26683394	26683715	+	intron (NM_002223. intron 11 of 56)	149644	NM_002223	3709	Hs.512235	NM_002223	HPRD:02536	ITPR2	CFAP48|IP3R2	inositol 1.4.5-trisphosphate receptor. type 2	protein-coding	0.012461	0.388199	11_Weak_Txn
chr12	49878266	49878881	+	intron (NM_012306. intron 11 of 11)	25404	NM_012306	23017	Hs.567424	NM_012306	HPRD:09184	FAIM2	LFG|LFG2|NGP35|NMP35|TMBIM2	Fas apoptotic inhibitory molecule 2	protein-coding	0.006504	0.402597	10_Txn_Elongation		49878850	49879136	-	AluYc3	SINE	Alu
chr12	51956643	51956769	+	intron (NM_020327. intron 1 of 8)	3326	NM_020327	91	Hs.438918	NM_004302	HPRD:03193	ACVR1B	ACTRIB|ACVRLK4|ALK4|SKR2	activin A receptor. type IB	protein-coding	0.007937	0.385827	13_Heterochrom/lo		51956415	51962441	-	L1HS	LINE	L1
chr12	76832374	76832571	+	intron (NM_015336. intron 10 of 16)	46568	NM_001321	1466	Hs.530904	NM_001321	HPRD:03523	CSRP2	CRP2|LMO5|SmLIM	cysteine and glycine-rich protein 2	protein-coding	0.000000	0.343434	13_Heterochrom/lo		76832394	76832770	-	L1ME3D	LINE	L1
chr12	106069412	106069701	+	intron (NM_014840. intron 6 of 6)	70477	NM_014840	9891	Hs.524692	NM_014840	HPRD:12171	NUAK1	ARK5	NUAK family. SNF1-like kinase. 1	protein-coding	0.000000	0.372414	13_Heterochrom/lo		106069503	106069583	+	MLT1I	LTR	ERVL-MaLR
chr12	108747888	108748073	+	Intergenic	-16430	NM_014325	23603	Hs.330384	NM_014325	HPRD:09244	CORO1C	HCRNN4	coronin. actin binding protein. 1C	protein-coding	0.005405	0.360215	11_Weak_Txn	ZNF316	108747862	108747984	+	(TTATA)n	Simple_repeat	Simple_repeat
chr12	109290701	109290836	+	intron (NM_213596. intron 2 of 9)	18452	NM_213596	121643	Hs.528316	NM_213596	HPRD:13550	FOXN4	-	forkhead box N4	protein-coding	0.014815	0.566176	13_Heterochrom/lo
chr12	116375482	116375961	+	Intergenic	52597	NR_039683	100616309		NR_039683	miRBase:MI0016824	MIR4472-2	-	microRNA 4472-2	ncRNA	0.016701	0.447917	13_Heterochrom/lo	GATA3	116375657	116377236	-	L1ME3C	LINE	L1
chr12	117128090	117128518	+	intron (NR_120464. intron 2 of 2)	28837	NR_120464	101928244	Hs.742266	NR_120464		TESC-AS1	-	TESC antisense RNA 1 (head to head)	ncRNA	0.009346	0.489510	12_Repressed	RAD21
chr12	117793916	117794618	+	intron (NM_173598. intron 3 of 19)	173956	NM_173598	283455	Hs.375836	NM_173598	HPRD:13952	KSR2	-	kinase suppressor of ras 2	protein-coding	0.004274	0.490754	13_Heterochrom/lo	MAFK	117794178	117794256	+	L2b	LINE	L2
chr12	119480564	119481048	+	intron (NM_178499. intron 4 of 13)	-112653	NM_001136534	387890	Hs.530965	NM_001136534	ENSG00000224982	TMEM233	DSPB2|IFITMD2	transmembrane protein 233	protein-coding	0.004132	0.459794	13_Heterochrom/lo		119480697	119481371	+	L1PA10	LINE	L1
chr12	120291473	120292987	+	Intergenic	-10091	NM_012240	23409	Hs.50861	NM_012240	HPRD:06837	SIRT4	SIR2L4	sirtuin 4	protein-coding	0.049538	0.486469	10_Txn_Elongation		120292159	120292448	+	AluSz6	SINE	Alu
chr12	121642841	121642966	+	TTS (NM_032790)	16354	NM_032790	84876	Hs.55148	NM_032790		ORAI1	CRACM1|IMD9|ORAT1|TAM2|TMEM142A	ORAI calcium release-activated calcium modulator 1	protein-coding	0.040000	0.484127	11_Weak_Txn	EP300	121642901	121643003	-	MER50B	LTR	ERV1
chr12	123510535	123510874	+	intron (NM_178314. intron 2 of 6)	23014	NM_178314	353116	Hs.530315	NM_178314	HPRD:13435	RILPL1	GOSPEL|RLP1	Rab interacting lysosomal protein-like 1	protein-coding	0.000000	0.505882	13_Heterochrom/lo	SRF	123510646	123510744	+	MIR3	SINE	MIR
chr12	123511788	123512514	+	intron (NM_178314. intron 2 of 6)	21567	NM_178314	353116	Hs.530315	NM_178314	HPRD:13435	RILPL1	GOSPEL|RLP1	Rab interacting lysosomal protein-like 1	protein-coding	0.001377	0.522696	13_Heterochrom/lo		123512038	123512155	+	MIRb	SINE	MIR
chr12	124333749	124334015	+	intron (NM_001077261. intron 42 of 47)	3360	NR_106940	102466204		NR_106940		MIR6880	hsa-mir-6880	microRNA 6880	ncRNA	0.071429	0.644195	13_Heterochrom/lo
chr12	124676767	124677078	+	Intergenic	-109458	NM_001206654	9612	Hs.137510	NM_006312	HPRD:02910	NCOR2	CTG26|N-CoR2|SMAP270|SMRT|SMRTE|SMRTE-tau|TNRC14|TRAC|TRAC-1|TRAC1	nuclear receptor corepressor 2	protein-coding	0.086817	0.608974	13_Heterochrom/lo	BHLHE40	124676976	124677419	-	LTR53	LTR	ERVL
chr12	124839695	124840068	+	intron (NM_001082959. intron 1 of 11)	24092	NM_005505	949	Hs.731377	NM_005505	HPRD:03024	SCARB1	CD36L1|CLA-1|CLA1|HDLQTL6|SR-BI|SRB1	scavenger receptor class B. member 1	protein-coding	0.069705	0.636364	10_Txn_Elongation	POLR2A	124839897	124839964	-	MIR3	SINE	MIR
chr12	130223843	130224071	+	Intergenic	61498	NM_007197	11211	Hs.31664	NM_007197	HPRD:05853	FZD10	CD350|FZ-10|Fz10|FzE7|hFz10	frizzled class receptor 10	protein-coding	0.013158	0.467249	13_Heterochrom/lo
chr12	130393026	130393274	+	Intergenic	55262	NM_001190971	9271	Hs.405659	NM_004764	HPRD:10409	PIWIL1	CT80.1|HIWI|MIWI|PIWI	piwi-like RNA-mediated gene silencing 1	protein-coding	0.052419	0.489960	13_Heterochrom/lo
chr12	130887452	130888002	+	Intergenic	15733	NM_006325	5901	Hs.10842	NM_006325		RAN	ARA24|Gsp1|TC4	RAN. member RAS oncogene family	protein-coding	0.080000	0.589837	13_Heterochrom/lo
chr12	131579505	131580250	+	Intergenic	-131210	NM_004592	6433	Hs.308171	NM_004592	HPRD:09055	SFSWAP	SFRS8|SWAP	splicing factor. suppressor of white-apricot family	protein-coding	0.004027	0.521448	11_Weak_Txn	SMARCA4	131626969	131627162	-	L1M5	LINE	L1
chr12	131626860	131627549	+	Intergenic	-83883	NM_004592	6433	Hs.308171	NM_004592	HPRD:09055	SFSWAP	SFRS8|SWAP	splicing factor. suppressor of white-apricot family	protein-coding	0.042090	0.672464	13_Heterochrom/lo	CTCF
chr12	132267799	132268107	+	intron (NM_001122636. intron 2 of 10)	-7438	NR_024563	100130238	Hs.536338	NR_024563		LOC100130238	-	uncharacterized LOC100130238	ncRNA	0.035714	0.514563	5_Strong_Enhancer		132268054	132268332	+	AluY	SINE	Alu
chr12	132455591	132456236	+	Intergenic	-34658	NM_001142641	57666	Hs.411138	NM_001142641	ENSG00000112787	FBRSL1	-	fibrosin-like 1	protein-coding	0.041860	0.507740	11_Weak_Txn	GATA3	132455760	132456163	-	L1MA9	LINE	L1
chr13	29543194	29543349	+	intron (NM_003045. intron 2 of 12)	52417	NM_003045	6541	Hs.14846	NM_003045	HPRD:00091	SLC7A1	ATRC1|CAT-1|ERR|HCAT1|REC1L	solute carrier family 7 (cationic amino acid transporter. y+ system). member 1	protein-coding	0.006452	0.455128	13_Heterochrom/lo		29543185	29543403	-	AluJo	SINE	Alu
chr13	30842832	30843427	+	Intergenic	-39433	NR_103813	440132	Hs.729493	NR_103813	ENSG00000236094	LINC00545	-	long intergenic non-protein coding RNA 545	ncRNA	0.008403	0.466443	7_Weak_Enhancer		30843190	30845063	+	SVA_D	Other	Other
chr13	30844358	30844849	+	Intergenic	-37959	NR_103813	440132	Hs.729493	NR_103813	ENSG00000236094	LINC00545	-	long intergenic non-protein coding RNA 545	ncRNA	0.012220	0.475610	11_Weak_Txn		30842983	30843190	-	L2a	LINE	L2
chr13	61760907	61761746	+	Intergenic	268222	NR_046995	100874143	Hs.552684	NR_046995		LINC00358	-	long intergenic non-protein coding RNA 358	ncRNA	0.028605	0.396429	13_Heterochrom/lo	ATF7	61761115	61761297	+	MER20	DNA	hAT-Charlie
chr13	61867802	61868540	+	Intergenic	161377	NR_046995	100874143	Hs.552684	NR_046995		LINC00358	-	long intergenic non-protein coding RNA 358	ncRNA	0.006775	0.332882	13_Heterochrom/lo		61867416	61869667	-	LTR57-int	LTR	ERVL
chr13	62596865	62597278	+	Intergenic	199621	NR_047029	100874176	Hs.402083	NR_047029		LINC00448	-	long intergenic non-protein coding RNA 448	ncRNA	0.029056	0.420290	13_Heterochrom/lo	CTBP1	62627673	62627714	+	(TA)n	Simple_repeat	Simple_repeat
chr13	62627475	62627794	+	Intergenic	169058	NR_047029	100874176	Hs.402083	NR_047029		LINC00448	-	long intergenic non-protein coding RNA 448	ncRNA	0.034483	0.528125	13_Heterochrom/lo	SUZ12
chr13	63832695	63832998	+	Intergenic	-94828	NR_047011	100874157	Hs.539670	NR_047011	ENSG00000231061	LINC00395	-	long intergenic non-protein coding RNA 395	ncRNA	0.009901	0.562500	13_Heterochrom/lo		63832807	63833108	+	L1MC4	LINE	L1
chr13	64599286	64599644	+	Intergenic	-861446	NR_047011	100874157	Hs.539670	NR_047011	ENSG00000231061	LINC00395	-	long intergenic non-protein coding RNA 395	ncRNA	0.013966	0.389972	13_Heterochrom/lo		64599203	64600082	-	MER45C	DNA	hAT-Tip100
chr13	65268174	65268629	+	Intergenic	-1530382	NR_047011	100874157	Hs.539670	NR_047011	ENSG00000231061	LINC00395	-	long intergenic non-protein coding RNA 395	ncRNA	0.000000	0.309211	13_Heterochrom/lo		65267601	65268276	-	L1MC4a	LINE	L1
chr13	65744198	65744524	+	Intergenic	-1080808	NR_046527	100874064	Hs.569284	NR_046527	ENSG00000228842	PCDH9-AS2	-	PCDH9 antisense RNA 2	ncRNA	0.003067	0.385321	13_Heterochrom/lo		65744112	65744314	-	MIRc	SINE	MIR
chr13	66437965	66438221	+	intron (NM_020403. intron 3 of 3)	-387076	NR_046527	100874064	Hs.569284	NR_046527	ENSG00000228842	PCDH9-AS2	-	PCDH9 antisense RNA 2	ncRNA	0.023438	0.498054	13_Heterochrom/lo	ZBTB40	66437947	66438315	-	MLT1C	LTR	ERVL-MaLR
chr13	72154366	72154598	+	Intergenic	-287290	NM_004392	1602	Hs.129452	NM_004392	HPRD:16031	DACH1	DACH	dachshund family transcription factor 1	protein-coding	0.060345	0.519313	13_Heterochrom/lo
chr13	75405062	75405535	+	intron (NM_001286659. intron 1 of 18)	76816	NM_014832	9882	Hs.210891	NM_014832	HPRD:18164	TBC1D4	AS160	TBC1 domain family. member 4	protein-coding	0.023256	0.445148	13_Heterochrom/lo		75404416	75405887	+	Tigger1	DNA	TcMar-Tigger
chr13	75410918	75411183	+	intron (NM_001286659. intron 1 of 18)	71064	NM_014832	9882	Hs.210891	NM_014832	HPRD:18164	TBC1D4	AS160	TBC1 domain family. member 4	protein-coding	0.030189	0.342105	13_Heterochrom/lo	C11orf30	75411021	75411325	-	AluJb	SINE	Alu
chr13	76099571	76099757	+	Intergenic	228626	NM_001257995	729420	Hs.586820	NM_001257995	ENSG00000178734	LMO7DN	C13orf45	LMO7 downstream neighbor	protein-coding	0.010753	0.352941	11_Weak_Txn	SPI1
chr13	76453340	76453719	+	Intergenic	432875	NM_138444	115207	Hs.644125	NM_138444	HPRD:11060	KCTD12	C13orf2|PFET1|PFETIN	potassium channel tetramerization domain containing 12	protein-coding	0.002639	0.323684	13_Heterochrom/lo		76453474	76453516	+	(TG)n	Simple_repeat	Simple_repeat
chr13	79062859	79063256	+	Intergenic	-223007	NR_046869	100874126	Hs.577893	NR_046869		LINC00331	NCRNA00331	long intergenic non-protein coding RNA 331	ncRNA	0.022670	0.414573	13_Heterochrom/lo		79063191	79063384	+	L1ME3A	LINE	L1
chr13	79395840	79396639	+	intron (NM_001286632. intron 1 of 20)	9982	NM_001286632	64062	Hs.558528	NM_018605	HPRD:12611	RBM26	ARRS2|C13orf10|PPP1R132|SE70-2|ZC3H17	RNA binding motif protein 26	protein-coding	0.006258	0.320000	13_Heterochrom/lo	CEBPB	79395892	79395975	+	GA-rich	Low_complexity	Low_complexity
chr13	85811395	85811462	+	Intergenic	-12080	NM_032229	84189	Hs.525105	NM_032229	HPRD:15403	SLITRK6	DFNMYP	SLIT and NTRK-like family. member 6	protein-coding	0.000000	0.500000	13_Heterochrom/lo		85810924	85811435	+	L1MC2	LINE	L1
chr13	86028370	86028611	+	Intergenic	-229142	NM_032229	84189	Hs.525105	NM_032229	HPRD:15403	SLITRK6	DFNMYP	SLIT and NTRK-like family. member 6	protein-coding	0.082988	0.619835	13_Heterochrom/lo		86028435	86028523	-	L1MD	LINE	L1
chr13	91091643	91091849	+	promoter-TSS (NR_104057)	-307	NR_104057	101930747	Hs.112745	NR_104057		LINC00380	-	long intergenic non-protein coding RNA 380	ncRNA	0.033981	0.560386	13_Heterochrom/lo	TRIM28	91091794	91091873	-	FLAM_A	SINE	Alu
chr13	94549321	94549428	+	Intergenic	46883	NM_014305	23483	Hs.12393	NM_014305	HPRD:15494	TGDS	SDR2E1|TDPGD	TDP-glucose 4.6-dehydratase	protein-coding	0.149533	0.777778	13_Heterochrom/lo		94549346	94549722	+	L1MA4	LINE	L1
chr13	110500612	110500782	+	intron (NM_001846. intron 40 of 47)	7482	NR_046583	100874203	Hs.508716	NR_046583	ENSG00000232814	COL4A2-AS1	-	COL4A2 antisense RNA 1	ncRNA	0.005882	0.415205	13_Heterochrom/lo	DACH1
chr13	113056325	113056909	+	intron (NM_001112732. intron 4 of 29)	-49171	NM_000131	2155	Hs.36989	NM_000131	HPRD:01965	F7	SPCA	coagulation factor VII (serum prothrombin conversion accelerator)	protein-coding	0.022260	0.560684	13_Heterochrom/lo		113055848	113057736	-	L1MC4a	LINE	L1
chr14	19357101	19357900	-	Intergenic	-19827	NR_110526	503639	Hs.659013	NM_001013701		DUXAP10	-	double homeobox A pseudogene 10	pseudo	0.008761	0.375000	13_Heterochrom/lo		19374393	19374814	+	L1PREC2	LINE	L1
chr14	19374264	19374750	-	Intergenic	-36833	NR_110526	503639	Hs.659013	NM_001013701		DUXAP10	-	double homeobox A pseudogene 10	pseudo	0.016461	0.523614	13_Heterochrom/lo
chr14	24141917	24142145	+	promoter-TSS (NM_016049)	-443	NM_016049	51016	Hs.271614	NM_016049	HPRD:16596	EMC9	C14orf122|FAM158A	ER membrane protein complex subunit 9	protein-coding	0.048246	0.506550	13_Heterochrom/lo		24141657	24142156	-	MLT1D	LTR	ERVL-MaLR
chr14	32076257	32076491	+	promoter-TSS (NM_001173)	325	NR_027263	84837	Hs.496755	NM_032751	ENSG00000258655	ARHGAP5-AS1	C14orf128	ARHGAP5 antisense RNA 1 (head to head)	ncRNA	0.068376	0.531915	13_Heterochrom/lo		32076304	32076610	+	AluSx	SINE	Alu
chr14	51070299	51070480	+	intron (NM_015163. intron 1 of 9)	25315	NM_052978	114088	Hs.654750	NM_015163	HPRD:05947	TRIM9	RNF91|SPRING	tripartite motif containing 9	protein-coding	0.000000	0.340659	13_Heterochrom/lo	ATF2
chr14	55599422	55599676	+	intron (NM_004986. intron 1 of 41)	19342	NR_073128	3895	Hs.509414	NM_004986	HPRD:02661	KTN1	CG1|KNT|MU-RMS-40.19	kinectin 1 (kinesin receptor)	protein-coding	0.043307	0.517647	11_Weak_Txn		55599287	55599584	-	AluSx3	SINE	Alu
chr14	77097789	77097964	+	promoter-TSS (NM_033426)	-359	NM_033426	85457	Hs.709066	NM_033426	HPRD:13890	CIPC	KIAA1737	CLOCK-interacting pacemaker	protein-coding	0.120000	0.721591	13_Heterochrom/lo		77097779	77097955	+	L1MD1	LINE	L1
chr14	89425710	89425831	+	intron (NM_001085471. intron 1 of 6)	8416	NR_036500	400236	Hs.585207	NR_036500	ENSG00000258920	FOXN3-AS1	-	FOXN3 antisense RNA 1	ncRNA	0.000000	0.385246	13_Heterochrom/lo
chr14	94650996	94651266	+	Intergenic	10406	NR_015340	388007	Hs.527795	NR_015340	HPRD:18039	SERPINA13P	SERPINA13|UNQ6121	serpin peptidase inhibitor. clade A (alpha-1 antiproteinase. antitrypsin). member 13. pseudogene	pseudo	0.000000	0.490775	13_Heterochrom/lo	MAFK
chr14	104208157	104208880	+	Intergenic	69795	NM_015656	26153	Hs.134970	NM_015656	ENSG00000066735	KIF26A	-	kinesin family member 26A	protein-coding	0.052559	0.679558	11_Weak_Txn		104251558	104251854	-	AluSq	SINE	Alu
chr14	104251395	104251914	+	Intergenic	112931	NM_015656	26153	Hs.134970	NM_015656	ENSG00000066735	KIF26A	-	kinesin family member 26A	protein-coding	0.107900	0.619231	11_Weak_Txn
chr14	104684746	104684940	+	Intergenic	-4763	NM_032714	64423	Hs.24956	NM_022489	HPRD:08648	INF2	C14orf151|C14orf173|CMTDIE|FSGS5|pp9484	inverted formin. FH2 and WH2 domain containing	protein-coding	0.015464	0.456410	13_Heterochrom/lo		104684909	104685011	+	MIR3	SINE	MIR
chr14	105039651	105039851	+	Intergenic	-18663	NM_017955	55038	Hs.34045	NM_017955	HPRD:13015	CDCA4	HEPP|SEI-3/HEPP	cell division cycle associated 4	protein-coding	0.025000	0.462687	13_Heterochrom/lo		105039347	105039749	-	ERVL-E-int	LTR	ERVL
chr14	105427548	105427682	+	intron (NM_004689. intron 1 of 20)	7766	NM_004689	9112	Hs.525629	NM_004689	HPRD:04633	MTA1	-	metastasis associated 1	protein-coding	0.029851	0.444444	13_Heterochrom/lo		105427569	105427864	+	AluYf4	SINE	Alu
chr14	105582746	105583023	+	Intergenic	-38232	NR_107038	102465871		NR_107038		MIR8071-1	hsa-mir-8071-1	microRNA 8071-1	ncRNA	0.003610	0.586331	13_Heterochrom/lo		105582707	105583013	-	AluY	SINE	Alu
chr14_GL000009v2_random	196272	196597	+	Intergenic	-133671	NR_106967	102466225		NR_106967		MIR6077	MIR6077-1|MIR6077-2|hsa-mir-6077-1|hsa-mir-6077-2	microRNA 6077	ncRNA	0.006154	0.331288
chr15	20148076	20148248	+	Intergenic	-134582	NR_038836	646096	Hs.448789	NR_038836		CHEK2P2	-	checkpoint kinase 2 pseudogene 2	pseudo	0.191860	0.803468	12_Repressed
chr15	58007075	58007250	+	intron (NM_170696. intron 4 of 11)	6935	NM_170697	8854	Hs.643455	NM_003888	HPRD:04733	ALDH1A2	RALDH(II)|RALDH2|RALDH2-T	aldehyde dehydrogenase 1 family. member A2	protein-coding	0.000000	0.363636	10_Txn_Elongation
chr15	68088213	68088390	+	intron (NM_016166. intron 2 of 13)	34067	NM_016166	8554	Hs.162458	NM_016166	HPRD:16029	PIAS1	DDXBP1|GBP|GU/RH-II|ZMIZ3	protein inhibitor of activated STAT. 1	protein-coding	0.011299	0.382022	11_Weak_Txn		68087410	68088607	-	L1MEe	LINE	L1
chr15	77704404	77704706	+	intron (NM_001301192. intron 2 of 4)	2952	NM_001301198	84894	Hs.656765	NM_032808	HPRD:14322	LINGO1	LERN1|LRRN6A|UNQ201	leucine rich repeat and Ig domain containing 1	protein-coding	0.019868	0.620462	11_Weak_Txn	GATAD2B	77704459	77704872	+	L2	LINE	L2
chr15	77885542	77886016	+	Intergenic	41067	NR_027024	645752	Hs.546408	NR_027024		LOC645752	-	golgin A6 family. member A pseudogene	pseudo	0.029536	0.488421	13_Heterochrom/lo		77885604	77885910	+	AluSq2	SINE	Alu
chr15	80444910	80445344	+	intron (NM_014862. intron 1 of 18)	40776	NM_014862	9915	Hs.459070	NM_014862	ENSG00000172379	ARNT2	WEDAS|bHLHe1	aryl-hydrocarbon receptor nuclear translocator 2	protein-coding	0.011521	0.494253	9_Txn_Transition	POLR2A	80444951	80445222	+	(CGGGG)n	Simple_repeat	Simple_repeat
chr15	89344924	89345126	+	Intergenic	-10230	NM_002693	5428	Hs.706868	NM_002693	HPRD:01438	POLG	MDP1|MIRAS|MTDPS4A|MTDPS4B|PEO|POLG1|POLGA|SANDO|SCAE	polymerase (DNA directed). gamma	protein-coding	0.004950	0.369458	12_Repressed		89344808	89345112	-	AluY	SINE	Alu
chr15	94051570	94051945	+	intron (NR_120320. intron 2 of 8)	56181	NR_120320	101927112	Hs.134687	NR_120320	ENSG00000259724	LOC101927112	-	uncharacterized LOC101927112	ncRNA	0.002667	0.446809	13_Heterochrom/lo		94051193	94052837	-	L1PA7	LINE	L1
chr15	98069985	98070067	+	Intergenic	18727	NR_120325	101927332		NR_120325		LOC101927332	-	uncharacterized LOC101927332	ncRNA	0.012195	0.433735	13_Heterochrom/lo
chr15	101980096	101980549	+	Intergenic	-1229	NR_051985	100288486	Hs.644359	NR_034090	ENSG00000248472	DDX11L9	-	DEAD/H (Asp-Glu-Ala-Asp/His) box helicase 11 like 9	pseudo	0.130243	0.696035	13_Heterochrom/lo	HDAC1
chr16	10423	10741	+	promoter-TSS (NR_045117)	-973	NR_045117	100287029	Hs.592089	NR_045117		DDX11L10	DDX11L1|DDX11P	DEAD/H (Asp-Glu-Ala-Asp/His) box helicase 11 like 10	pseudo	0.138365	0.717868
chr16	960584	960959	+	intron (NR_033645. intron 1 of 11)	10213	NR_033646	64788	Hs.71912	NM_022773	HPRD:07789	LMF1	C16orf26|HMFN1876|JFP11|TMEM112|TMEM112A	lipase maturation factor 1	protein-coding	0.080000	0.601064	13_Heterochrom/lo
chr16	1237923	1238343	+	Intergenic	-2544	NM_003294	7177	Hs.405479	NM_003294	HPRD:01848	TPSAB1	TPS1|TPS2|TPSB1	tryptase alpha/beta 1	protein-coding	0.016667	0.489311	13_Heterochrom/lo	REST	1238021	1238098	-	MIRc	SINE	MIR
chr16	1264697	1265218	+	Intergenic	8685	NM_012217	23430	Hs.677789	NM_012217	HPRD:08345	TPSD1	MCP7-LIKE|MCP7L1|MMCP-7L	tryptase delta 1	protein-coding	0.026871	0.475096	13_Heterochrom/lo	CTCF	1264757	1264806	-	L2b	LINE	L2
chr16	1735942	1739577	+	intron (NM_015133. intron 4 of 31)	2774	NR_036138	100423012		NR_036138		MIR3177	-	microRNA 3177	ncRNA	0.089684	0.589659	10_Txn_Elongation	ESR1	1738078	1738268	-	MIR	SINE	MIR
chr16	10040024	10040133	+	intron (NM_000833. intron 3 of 13)	141989	NM_001134408	2903	Hs.411472	NM_000833	HPRD:00698	GRIN2A	EPND|FESD|GluN2A|LKS|NMDAR2A|NR2A	glutamate receptor. ionotropic. N-methyl D-aspartate 2A	protein-coding	0.009174	0.427273	7_Weak_Enhancer	TCF12
chr16	27306039	27306481	+	Intergenic	-7649	NM_000418	3566	Hs.513457	NM_000418	HPRD:00990	IL4R	CD124|IL-4RA|IL4RA	interleukin 4 receptor	protein-coding	0.018100	0.512415	13_Heterochrom/lo	NCOA2	27306261	27306284	+	(TA)n	Simple_repeat	Simple_repeat
chr16	29219538	29220036	+	Intergenic	-82500	NR_002939	440352	Hs.658149	NR_002939		SNX29P2	RUNDC2C	sorting nexin 29 pseudogene 2	pseudo	0.032129	0.484970	13_Heterochrom/lo		29217201	29219801	+	L1MEc	LINE	L1
chr16	29298616	29299157	+	Intergenic	-3401	NR_002939	440352	Hs.658149	NR_002939		SNX29P2	RUNDC2C	sorting nexin 29 pseudogene 2	pseudo	0.066543	0.566421	11_Weak_Txn
chr16	30045256	30045600	+	Intergenic	-7662	NM_000034	226	Hs.513490	NM_000034	HPRD:00070	ALDOA	ALDA|GSD12|HEL-S-87p	aldolase A. fructose-bisphosphate	protein-coding	0.002907	0.513043	7_Weak_Enhancer	CREB3L1
chr16	30066426	30066525	+	intron (NM_184041. intron 1 of 8)	802	NM_001243177	226	Hs.513490	NM_000034	HPRD:00070	ALDOA	ALDA|GSD12|HEL-S-87p	aldolase A. fructose-bisphosphate	protein-coding	0.080808	0.570000	8_Insulator	CTCF	30045330	30045612	+	AluJb	SINE	Alu
chr16	32806042	32806911	+	Intergenic	78666	NR_003083	386757	Hs.433146	NM_198857	HPRD:13479	SLC6A10P	CT-2|CT2|SLC6A10|SLC6A10pA	solute carrier family 6 (neurotransmitter transporter). member 10. pseudogene	pseudo	0.005754	0.271264	11_Weak_Txn
chr16	46427999	46428385	+	Intergenic	140905	NR_026556	124149	Hs.97414	NM_001004299		ANKRD26P1	-	ankyrin repeat domain 26 pseudogene 1	pseudo	0.069948	0.594315	15_Repetitive/CNV		46427141	46429415	-	HSATII	Satellite	Satellite
chr16	46673269	46673574	+	intron (NM_018206. intron 10 of 16)	15811	NM_018206	55737	Hs.454528	NM_018206		VPS35	MEM3|PARK17	vacuolar protein sorting 35 homolog (S. cerevisiae)	protein-coding	0.003279	0.441176	11_Weak_Txn		46673178	46673297	+	FLAM_A	SINE	Alu
chr16	48687594	48687783	+	Intergenic	-77479	NM_153029	9683	Hs.511839	NM_153029	HPRD:08109	N4BP1	-	NEDD4 binding protein 1	protein-coding	0.015873	0.436842	13_Heterochrom/lo		48687379	48688353	+	L1MB2	LINE	L1
chr16	75623244	75623419	+	promoter-TSS (NR_036460)	-8	NR_036460	23536	Hs.729312	NM_012091		ADAT1	HADAT1	adenosine deaminase. tRNA-specific 1	protein-coding	0.120000	0.647727	11_Weak_Txn	EP300
chr16	83950425	83950893	+	Intergenic	-2563	NM_182981	29948	Hs.128055	NM_013370	HPRD:06412	OSGIN1	BDGI|OKL38	oxidative stress induced growth inhibitor 1	protein-coding	0.023504	0.492537	10_Txn_Elongation	BCL3	83950416	83950729	+	(TG)n	Simple_repeat	Simple_repeat
chr16	84965741	84966252	+	Intergenic	45539	NM_017740	55625	Hs.461610	NM_017740	HPRD:15722	ZDHHC7	DHHC7|SERZ-B|SERZ1|ZNF370	zinc finger. DHHC-type containing 7	protein-coding	0.068493	0.476562	13_Heterochrom/lo	SMARCA4	84965967	84966386	-	L2a	LINE	L2
chr16	85519293	85519660	+	Intergenic	-91947	NM_001134473	23199	Hs.461647	NM_014615	HPRD:11066	GSE1	KIAA0182	Gse1 coiled-coil protein	protein-coding	0.010899	0.470109	13_Heterochrom/lo	GMEB1	85519600	85519684	-	MIRb	SINE	MIR
chr16	87209838	87210527	+	Intergenic	-1933	NR_110939	101928708	Hs.585717	NR_110939	ENSG00000261095	LOC101928708	-	uncharacterized LOC101928708	ncRNA	0.001451	0.452174	13_Heterochrom/lo	ATF2	87210101	87210251	-	L1ME1	LINE	L1
chr16	87738675	87739168	+	intron (NM_001184854. intron 3 of 9)	27071	NM_017566	54758	Hs.123450	NM_017566	HPRD:11180	KLHDC4	-	kelch domain containing 4	protein-coding	0.000000	0.572874	11_Weak_Txn	AGO2
chr16	88272739	88273038	+	Intergenic	78607	NR_110944	101928880	Hs.634835	NR_110944	ENSG00000260420	LOC101928880	LA16c-444G7.2	uncharacterized LOC101928880	ncRNA	0.056856	0.570000	13_Heterochrom/lo	ZNF444
chr16	88380318	88381263	+	Intergenic	-46681	NM_001127464	84627	Hs.54925	NM_001127464	ENSG00000225614	ZNF469	BCS|BCS1	zinc finger protein 469	protein-coding	0.025397	0.526427	13_Heterochrom/lo		88380841	88381233	+	MLT1B	LTR	ERVL-MaLR
chr16	88933482	88933938	+	intron (NM_005187. intron 1 of 11)	-6329	NM_001290330	100129697	Hs.689377	NM_001290330	ENSG00000205018	LOC100129697	-	uncharacterized LOC100129697	protein-coding	0.083333	0.621444	11_Weak_Txn	RBM22	88933628	88933937	-	AluSx1	SINE	Alu
chr16	89188363	89188975	+	intron (NM_004933. intron 7 of 13)	11452	NM_001242757	146429	Hs.447544	NM_001242757		SLC22A31	-	solute carrier family 22. member 31	protein-coding	0.034314	0.606852	9_Txn_Transition	AGO2
chr17	768308	768694	+	intron (NM_016080. intron 8 of 8)	-13772	NM_018146	55178	Hs.182729	NM_018146	HPRD:15266	RNMTL1	-	RNA methyltransferase like 1	protein-coding	0.054404	0.462532	13_Heterochrom/lo		768490	768781	-	AluSx	SINE	Alu
chr17	1946567	1947113	+	intron (NM_178568. intron 1 of 1)	78044	NM_178568	146760	Hs.22917	NM_178568	HPRD:11523	RTN4RL1	NGRH2|NgR3	reticulon 4 receptor-like 1	protein-coding	0.029304	0.511883	9_Txn_Transition	POLR2G
chr17	3795754	3796129	+	intron (NM_002208. intron 1 of 30)	5302	NM_002208	3682	Hs.513867	NM_002208	HPRD:05249	ITGAE	CD103|HUMINAE	integrin. alpha E (antigen CD103. human mucosal lymphocyte antigen 1; alpha polypeptide)	protein-coding	0.053333	0.558511	2_Weak_Promoter	POLR2A	3795766	3795787	+	GC_rich	Low_complexity	Low_complexity
chr17	9816519	9816678	+	Intergenic	-9466	NM_004246	9340	Hs.248202	NM_004246		GLP2R	-	glucagon-like peptide 2 receptor	protein-coding	0.037736	0.518750	13_Heterochrom/lo
chr17	10594251	10594488	+	intron (NR_125367. intron 5 of 10)	-44669	NM_017534	4620	Hs.667534	NM_017534	HPRD:01173	MYH2	IBM3|MYH2A|MYHSA2|MYHas8|MyHC-2A|MyHC-IIa	myosin. heavy chain 2. skeletal muscle. adult	protein-coding	0.008439	0.378151	10_Txn_Elongation		10593010	10594369	+	L1MA5	LINE	L1
chr17	13535044	13535162	+	intron (NM_006042. intron 1 of 1)	66824	NM_006042	9955	Hs.462270	NM_006042	HPRD:04958	HS3ST3A1	30ST3A1|3OST3A1	heparan sulfate (glucosamine) 3-O-sulfotransferase 3A1	protein-coding	0.000000	0.319328	13_Heterochrom/lo	STAT3	13534950	13535360	+	Charlie13b	DNA	hAT-Charlie
chr17	17460005	17460352	+	Intergenic	-16808	NM_018019	55090	Hs.244595	NM_018019	HPRD:14383	MED9	MED25	mediator complex subunit 9	protein-coding	0.014409	0.494253	13_Heterochrom/lo	RAD21
chr17	18682165	18682300	+	promoter-TSS (NM_001145045)	27	NM_001145045	729288	Hs.534279	NM_001145045	ENSG00000249459	ZNF286B	ZNF286C|ZNF286L|ZNF590	zinc finger protein 286B	protein-coding	0.074074	0.602941	13_Heterochrom/lo
chr17	19112089	19112493	+	Intergenic	-15178	NM_001129778	400581	Hs.661470	NM_001129778		GRAPL	-	GRB2-related adaptor protein-like	protein-coding	0.074257	0.575309	12_Repressed		19112031	19112341	-	AluJr	SINE	Alu
chr17	21407341	21407801	+	intron (NM_001194958. intron 1 of 2)	2435	NM_001194958	100134444	Hs.200629	NM_001194958		KCNJ18	KIR2.6|TTPP2	potassium inwardly-rectifying channel. subfamily J. member 18	protein-coding	0.002174	0.488069	13_Heterochrom/lo		21407032	21407546	-	MER89	LTR	ERV1
chr17	26966140	26966882	+	Intergenic	327485	NR_039748	100616277		NR_039748	miRBase:MI0016889	MIR4522	-	microRNA 4522	ncRNA	0.002695	0.250336	10_Txn_Elongation		26966071	26966200	-	L2c	LINE	L2
chr17	40377587	40377802	+	Intergenic	-13001	NM_152219	125111	Hs.444663	NM_152219		GJD3	CX31.9|Cx30.2|GJA11|GJC1	gap junction protein. delta 3. 31.9kDa	protein-coding	0.004651	0.287037	11_Weak_Txn	CTCF	40377539	40377841	-	MER2	DNA	TcMar-Tigger
chr17	42609359	42609464	+	promoter-TSS (NM_178126)	16	NR_026697	162427	Hs.632262	NM_178126	HPRD:14108	FAM134C	-	family with sequence similarity 134. member C	protein-coding	0.114286	0.669811	13_Heterochrom/lo	MAFK	42609232	42609531	+	AluSx1	SINE	Alu
chr17	46361466	46361740	+	intron (NM_016632. intron 1 of 4).3	165	NM_001039083	100506084	Hs.559259	NM_001039083	ENSG00000228696	ARL17B	ARL17|ARL17A	ADP-ribosylation factor-like 17B	protein-coding	0.065693	0.614545	11_Weak_Txn
chr17	58631113	58631645	+	intron (NM_198393. intron 2 of 32)	60676	NM_001201457	56155	Hs.390221	NM_031272	ENSG00000121101	TEX14	CT113	testis expressed 14	protein-coding	0.016917	0.422139	13_Heterochrom/lo	CTCF	58631256	58631563	-	AluSx	SINE	Alu
chr17	58659079	58659229	+	intron (NM_198393. intron 1 of 32)	32901	NM_001201457	56155	Hs.390221	NM_031272	ENSG00000121101	TEX14	CT113	testis expressed 14	protein-coding	0.046667	0.450331	13_Heterochrom/lo	ETV6	58659014	58659248	+	MIR	SINE	MIR
chr17	58890042	58890215	+	intron (NM_014906. intron 1 of 6)	134259	NR_048561	22843	Hs.245044	NM_014906		PPM1E	CaMKP-N|POPX1|PP2CH|caMKN	protein phosphatase. Mg2+/Mn2+ dependent. 1E	protein-coding	0.005780	0.339080	13_Heterochrom/lo		58890105	58890403	-	AluJr	SINE	Alu
chr17	72553523	72554384	+	intron (NR_036488. intron 1 of 3)	38850	NR_036488	100499467	Hs.157726	NR_036488		LINC00673	LINC00511	long intergenic non-protein coding RNA 673	ncRNA	0.020906	0.542923	13_Heterochrom/lo		72554095	72554637	-	L1MD2	LINE	L1
chr17	72557235	72557678	+	intron (NR_036488. intron 1 of 3)	35348	NR_036488	100499467	Hs.157726	NR_036488		LINC00673	LINC00511	long intergenic non-protein coding RNA 673	ncRNA	0.029345	0.524775	13_Heterochrom/lo
chr17	74465275	74465646	+	promoter-TSS (NM_001256841)	-923	NM_007261	11314	Hs.9688	NM_007261	HPRD:09492	CD300A	CLM-8|CMRF-35-H9|CMRF-35H|CMRF35-H|CMRF35-H9|CMRF35H|CMRF35H9|IGSF12|IRC1|IRC1/IRC2|IRC2|IRp60	CD300a molecule	protein-coding	0.008086	0.419355	11_Weak_Txn	AGO1
chr17	75222552	75222728	+	intron (NM_024844. intron 7 of 18)	17138	NM_024844	79902	Hs.362817	NM_024844	HPRD:01363	NUP85	Nup75	nucleoporin 85kDa	protein-coding	0.005682	0.389831	11_Weak_Txn		75222424	75222891	+	MLT2B4	LTR	ERVL
chr17	78073656	78073888	+	intron (NM_018996. intron 8 of 20)	38027	NR_040071	100131096	Hs.635442	NR_040071	ENSG00000204282	TNRC6C-AS1	-	TNRC6C antisense RNA 1	ncRNA	0.004310	0.369099	7_Weak_Enhancer	MAFK
chr17	78750834	78750991	+	intron (NM_004762. intron 1 of 12)	-27162	NM_001292018	9267	Hs.191215	NM_004762	HPRD:01630	CYTH1	B2-1|CYTOHESIN-1|D17S811E|PSCD1|SEC7	cytohesin 1	protein-coding	0.006369	0.354430	10_Txn_Elongation		78750756	78751059	+	AluSp	SINE	Alu
chr17	79433623	79434060	+	intron (NM_001082575. intron 2 of 14)	82307	NM_001082575	146713	Hs.135229	NM_001025448	HPRD:18730	RBFOX3	FOX-3|FOX3|HRNBP3|NEUN	RNA binding protein. fox-1 homolog (C. elegans) 3	protein-coding	0.025172	0.504566	13_Heterochrom/lo	AGO1
chr17	81137946	81138650	+	intron (NM_001080395. intron 1 of 13)	-4990	NR_031652	100302229		NR_031652		MIR1250	MIRN1250|hsa-mir-1250	microRNA 1250	ncRNA	0.049716	0.573050		CTCF
chr17	81416096	81416541	+	intron (NM_001291324. intron 1 of 27)	-15540	NR_039894	100616294		NR_039894	miRBase:MI0017378	MIR4740	-	microRNA 4740	ncRNA	0.033708	0.544843
chr17	82828573	82829173	+	TTS (NM_024702)	11182	NM_024702	79755	Hs.464391	NM_024702	HPRD:08588	ZNF750	ZFP750	zinc finger protein 750	protein-coding	0.035000	0.522463
chr17	83215510	83216145	+	Intergenic	-11070	NR_029406	388574	Hs.546918	NR_029406	ENSG00000232938	FLJ43681	-	ribosomal protein L23a pseudogene	pseudo	0.132283	0.666667
chr18	13262086	13262461	+	intron (NM_181482. intron 1 of 5)	-15832	NM_181481	753	Hs.731853	NM_004338	HPRD:07358	LDLRAD4	C18orf1	low density lipoprotein receptor class A domain containing 4	protein-coding	0.058667	0.635638	13_Heterochrom/lo
chr18	15404556	15405170	+	Intergenic	-78944	NR_027417	644669	Hs.579474	NR_027417	ENSG00000215512	LOC644669	-	ankyrin repeat domain 30B pseudogene	pseudo	0.006515	0.359350	14_Repetitive/CNV		15398545	15410898	+	ALR/Alpha	Satellite	centr
chr18	24332458	24332669	+	intron (NM_080597. intron 7 of 27)	10877	NR_031724	100302195		NR_031724	miRBase:MI0008191	MIR320C2	MIR320C-2|MIRN320C2|hsa-mir-320c-2	microRNA 320c-2	ncRNA	0.000000	0.344340	4_Strong_Enhancer	NFATC3
chr18	28098338	28098525	+	intron (NM_001792. intron 2 of 15)	79050	NM_001792	1000	Hs.464829	NM_001792	HPRD:00226	CDH2	CD325|CDHN|CDw325|NCAD	cadherin 2. type 1. N-cadherin (neuronal)	protein-coding	0.000000	0.345745	13_Heterochrom/lo		28098318	28098375	+	AT_rich	Low_complexity	Low_complexity
chr18	31942886	31943073	+	5' UTR (NM_014939. exon 1 of 29)	149	NM_014939	22878	Hs.202001	NM_014939	HPRD:10019	TRAPPC8	GSG1|HsT2706|KIAA1012|TRS85	trafficking protein particle complex 8	protein-coding	0.090909	0.617021	13_Heterochrom/lo		31942457	31943104	+	HAL1	LINE	L1
chr18	32333997	32334173	+	intron (NM_001242409. intron 2 of 5)	136399	NM_022751	64762	Hs.444314	NM_022751	HPRD:12685	GAREM	C18orf11|FAM59A|Gm944	GRB2 associated. regulator of MAPK1	protein-coding	0.011364	0.468927	13_Heterochrom/lo
chr18	33567834	33568022	+	Intergenic	-10649	NM_030632	80816	Hs.464876	NM_030632	ENSG00000141431	ASXL3	BRPS|KIAA1713	additional sex combs like transcriptional regulator 3	protein-coding	0.000000	0.370370	11_Weak_Txn	CEBPB	33567902	33568194	-	AluSp	SINE	Alu
chr18	35258359	35258645	+	TTS (NM_032347)	17472	NM_001135178	84307	Hs.591061	NM_032347	HPRD:18335	ZNF397	ZNF47|ZSCAN15	zinc finger protein 397	protein-coding	0.010490	0.407666	13_Heterochrom/lo
chr18	63198419	63199000	+	intron (NM_000633. intron 2 of 2)	120671	NM_000633	596	Hs.150749	NM_000633	HPRD:01045	BCL2	Bcl-2|PPP1R50	B-cell CLL/lymphoma 2	protein-coding	0.000000	0.479381	13_Heterochrom/lo		63198577	63198855	+	L1PA17	LINE	L1
chr18	78437528	78437893	+	Intergenic	-492027	NR_104127	101927715	Hs.385670	NR_104127		LINC01029	-	long intergenic non-protein coding RNA 1029	ncRNA	0.030137	0.513661
chr18	78916427	78916923	+	Intergenic	-63600	NM_171999	27164	Hs.700557	NM_171999		SALL3	ZNF796	spalt-like transcription factor 3	protein-coding	0.000000	0.438632
chr19	450672	451225	+	intron (NM_012435. intron 1 of 12)	10048	NM_012435	25759	Hs.30965	NM_012435	ENSG00000129946	SHC2	SCK|SHCB|SLI	SHC (Src homology 2 domain containing) transforming protein 2	protein-coding	0.063291	0.548736	13_Heterochrom/lo	RBM39	450330	450732	-	L1MB3	LINE	L1
chr19	1171095	1171348	+	intron (NM_014963. intron 1 of 31)	3062	NM_014963	22904	Hs.408708	NM_014963	HPRD:17203	SBNO2	KIAA0963|SNO|STNO	strawberry notch homolog 2 (Drosophila)	protein-coding	0.067194	0.515748	2_Weak_Promoter	POLR2A	1171177	1171425	+	(CA)n	Simple_repeat	Simple_repeat
chr19	2575702	2576059	+	intron (NM_052847. intron 2 of 4)	99755	NM_015675	4616	Hs.110571	NM_015675	HPRD:05382	GADD45B	GADD45BETA|MYD118	growth arrest and DNA-damage-inducible. beta	protein-coding	0.050420	0.594972	11_Weak_Txn	FOXA1	2575460	2576099	+	(CA)n	Simple_repeat	Simple_repeat
chr19	4035820	4036304	+	intron (NM_015897. intron 9 of 10)	28311	NM_015897	51588	Hs.105779	NM_015897		PIAS4	PIASY|Piasg|ZMIZ6	protein inhibitor of activated STAT. 4	protein-coding	0.026860	0.488660	9_Txn_Transition	NFATC1	4035910	4036112	+	(CA)n	Simple_repeat	Simple_repeat
chr19	4172280	4172534	+	3' UTR (NM_032607. exon 10 of 10)	10192	NM_001193285	51548	Hs.423756	NM_016539	HPRD:12093	SIRT6	SIR2L6	sirtuin 6	protein-coding	0.015748	0.537255	11_Weak_Txn	AGO2	4172365	4172421	+	(CAGAGA)n	Simple_repeat	Simple_repeat
chr19	7331223	7331452	+	Intergenic	-63732	NM_015318	23370	Hs.465761	NM_015318	HPRD:12479	ARHGEF18	P114-RhoGEF	Rho/Rac guanine nucleotide exchange factor (GEF) 18	protein-coding	0.000000	0.397196	13_Heterochrom/lo		7331310	7331671	+	MER4D1	LTR	ERV1
chr19	7640023	7640413	+	intron (NM_001127396. intron 4 of 18)	3117	NM_001127396	6813	Hs.515104	NM_006949	HPRD:03423	STXBP2	FHL5|Hunc18b|MUNC18-2|UNC18-2|UNC18B|pp10122	syntaxin binding protein 2	protein-coding	0.033333	0.473146	13_Heterochrom/lo	PRDM10	7640128	7640288	+	AluSq2	SINE	Alu
chr19	7843168	7843365	+	intron (NM_145245. intron 1 of 18)	-3234	NM_001159944	115704	Hs.26870	NM_145245	HPRD:10044	EVI5L	-	ecotropic viral integration site 5-like	protein-coding	0.005076	0.474747	7_Weak_Enhancer	ATF3	7842869	7843289	-	MER54A	LTR	ERVL
chr19	8248688	8249025	+	intron (NM_024552. intron 2 of 11)	39523	NM_024552	79603	Hs.515111	NM_024552	HPRD:13962	CERS4	LASS4|Trh1	ceramide synthase 4	protein-coding	0.002967	0.485207	7_Weak_Enhancer		8248643	8248953	-	AluSx	SINE	Alu
chr19	9669663	9669824	+	intron (NM_001300885. intron 1 of 5)	5357	NM_001300885	54811	Hs.371107	NM_017656	HPRD:15844	ZNF562	-	zinc finger protein 562	protein-coding	0.080745	0.586420	11_Weak_Txn	POLR2A	9669481	9669766	+	AluJr4	SINE	Alu
chr19	11535021	11535193	+	Intergenic	-3657	NM_001299	1264	Hs.465929	NM_001299	HPRD:02884	CNN1	HEL-S-14|SMCC|Sm-Calp	calponin 1. basic. smooth muscle	protein-coding	0.011628	0.508671	13_Heterochrom/lo	ZBTB33	11534898	11535160	+	AluJo	SINE	Alu
chr19	19734232	19734324	+	Intergenic	-1166	NM_021030	7561	Hs.659932	NM_021030	HPRD:01933	ZNF14	GIOT-4|KOX6	zinc finger protein 14	protein-coding	0.043478	0.591398	11_Weak_Txn	MEIS2	19734133	19734322	+	AluSx	SINE	Alu
chr19	30116275	30116841	+	Intergenic	174319	NM_003796	8725	Hs.466391	NM_003796	HPRD:11943	URI1	C19orf2|NNX3|PPP1R19|RMP|URI	URI1. prefoldin-like chaperone	protein-coding	0.003534	0.477954	11_Weak_Txn	POLR2A	30116372	30116802	+	PABL_A	LTR	ERV1
chr19	33159320	33159516	+	intron (NM_173479. intron 7 of 10)	27326	NM_173479	126248	Hs.211046	NM_173479	HPRD:14033	WDR88	PQWD	WD repeat domain 88	protein-coding	0.020408	0.329949	11_Weak_Txn	ZMYM3	33159379	33159654	-	AluJo	SINE	Alu
chr19	33249917	33250373	+	Intergenic	-24295	NM_019849	56301	Hs.58679	NM_019849	HPRD:12137	SLC7A10	HASC-1|asc-1	solute carrier family 7 (neutral amino acid transporter light chain. asc system). member 10	protein-coding	0.002193	0.463895	13_Heterochrom/lo		33250126	33250305	+	MIRb	SINE	MIR
chr19	35392831	35393283	+	Intergenic	-12550	NR_040046	100128682	Hs.570008	NR_040046	ENSG00000205786	LOC100128682	-	uncharacterized LOC100128682	ncRNA	0.004425	0.452539	13_Heterochrom/lo		35392842	35392992	-	L1M4	LINE	L1
chr19	36246106	36246208	+	Intergenic	-31073	NM_001042474	147929	Hs.596338	NM_152477	HPRD:15846	ZNF565	-	zinc finger protein 565	protein-coding	0.088235	0.601942	11_Weak_Txn	SP1
chr19	36666916	36667339	+	promoter-TSS (NM_001297623)	-274	NM_001297623	92283	Hs.590972	NM_153257	HPRD:16358	ZNF461	GIOT-1|GIOT1	zinc finger protein 461	protein-coding	0.082742	0.561321	13_Heterochrom/lo		36667012	36667317	-	AluSx3	SINE	Alu
chr19	36775797	36776124	+	3' UTR (NM_001294306. exon 2 of 2)	2842	NM_001294306	728485	Hs.157101	NM_001294306	ENSG00000267260	LOC728485	-	uncharacterized LOC728485	protein-coding	0.110092	0.695122	11_Weak_Txn		36775711	36775808	+	CT-rich	Low_complexity	Low_complexity
chr19	38920624	38921147	+	intron (NM_017827. intron 5 of 15)	-8727	NM_001243212	643669	Hs.355357	NM_001243212	ENSG00000262484	CCER2	-	coiled-coil glutamate-rich protein 2	protein-coding	0.009560	0.435115	7_Weak_Enhancer	RBM25	38920724	38921040	+	AluSz6	SINE	Alu
chr19	55259342	55259433	+	promoter-TSS (NM_014931)	-717	NM_014931	22870	Hs.515610	NM_014931	HPRD:17207	PPP6R1	KIAA1115|PP6R1|SAP190|SAPS1	protein phosphatase 6. regulatory subunit 1	protein-coding	0.076923	0.619565	13_Heterochrom/lo	ATF3	55259370	55259928	-	MLT1D	LTR	ERVL-MaLR
chr19	58606651	58606956	+	Intergenic	31404	NR_026052	65996	Hs.541177	NM_023939	HPRD:14527	CENPBD1P1	-	CENPBD1 pseudogene 1	pseudo	0.157377	0.751634	13_Heterochrom/lo	POLR2A
chr2	10854	11117	+	Intergenic	35603	NM_001077710	642273	Hs.8379	NM_001077710		FAM110C	-	family with sequence similarity 110. member C	protein-coding	0.205323	0.829545	11_Weak_Txn	CTCF	10585	12198	-	TAR1	Satellite	telo
chr2	1679647	1679898	+	intron (NM_012293. intron 7 of 22)	64775	NM_012293	7837	Hs.332197	NM_012293	ENSG00000130508	PXDN	COPOA|D2S448|D2S448E|MG50|PRG2|PXN|VPO	peroxidasin homolog (Drosophila)	protein-coding	0.011952	0.456349	13_Heterochrom/lo	CTCF
chr2	10015388	10015859	+	Intergenic	-27932	NM_003597	8462	Hs.12229	NM_003597	HPRD:04488	KLF11	FKLF|FKLF1|MODY7|TIEG2|Tieg3	Kruppel-like factor 11	protein-coding	0.076433	0.652542	10_Txn_Elongation		10015536	10015900	-	THE1B	LTR	ERVL-MaLR
chr2	20225172	20225457	+	promoter-TSS (NM_002997)	119	NM_001006946	6382	Hs.224607	NM_002997	HPRD:01718	SDC1	CD138|SDC|SYND1|syndecan	syndecan 1	protein-coding	0.091228	0.751748	11_Weak_Txn	FOS	20225131	20225422	+	Tigger7	DNA	TcMar-Tigger
chr2	37312708	37312865	+	intron (NM_005813. intron 1 of 17)	4293	NM_005813	23683	Hs.660757	NM_005813	HPRD:06151	PRKD3	EPK2|PKC-NU|PKD3|PRKCN|nPKC-NU	protein kinase D3	protein-coding	0.012739	0.360759	2_Weak_Promoter	MYC	37312657	37312842	+	L1ME3B	LINE	L1
chr2	44834469	44834603	+	Intergenic	106971	NR_103785	100506108	Hs.503113	NR_103785	ENSG00000236502	SIX3-AS1	-	SIX3 antisense RNA 1	ncRNA	0.000000	0.407407	11_Weak_Txn
chr2	46878508	46878816	+	Intergenic	37206	NM_139279	90411	Hs.662152	NM_139279	HPRD:09693	MCFD2	F5F8D|F5F8D2|LMAN1IP|SDNSF	multiple coagulation factor deficiency 2	protein-coding	0.006494	0.433657	13_Heterochrom/lo	C11orf30	46878396	46878535	-	MIRb	SINE	MIR
chr2	71276500	71276688	+	Intergenic	-49491	NM_020459	400961	Hs.416735	NM_020459	ENSG00000124374	PAIP2B	-	poly(A) binding protein interacting protein 2B	protein-coding	0.154255	0.756614	8_Insulator	RFX1	71275698	71277735	+	HERVE-int	LTR	ERV1
chr2	74198029	74198441	+	promoter-TSS (NR_027405)	-328	NR_027405	10797	Hs.469030	NM_006636		MTHFD2	NMDMC	methylenetetrahydrofolate dehydrogenase (NADP+ dependent) 2. methenyltetrahydrofolate cyclohydrolase	protein-coding	0.038835	0.513317	4_Strong_Enhancer	GMEB1
chr2	85007995	85008174	+	intron (NM_020122. intron 1 of 6)	36976	NM_020122	56888	Hs.654968	NM_020122	HPRD:13761	KCMF1	DEBT91|FIGC|PCMF|ZZZ1	potassium channel modulatory factor 1	protein-coding	0.016760	0.472222	13_Heterochrom/lo		85005899	85008054	-	L1PA16	LINE	L1
chr2	86452346	86452470	+	intron (NM_001146688. intron 4 of 25)	10947	NM_001146688	55818	Hs.557425	NM_018433	HPRD:11054	KDM3A	JHDM2A|JHMD2A|JMJD1|JMJD1A|TSGA	lysine (K)-specific demethylase 3A	protein-coding	0.000000	0.344000	5_Strong_Enhancer		86452398	86452693	-	AluSp	SINE	Alu
chr2	87348731	87349152	+	Intergenic	-178910	NR_024204	112597	Hs.652166	NM_052871	HPRD:14654	LINC00152	C2orf59|NCRNA00152	long intergenic non-protein coding RNA 152	ncRNA	0.201900	0.803318	13_Heterochrom/lo
chr2	87360040	87360432	+	Intergenic	-167615	NR_024204	112597	Hs.652166	NM_052871	HPRD:14654	LINC00152	C2orf59|NCRNA00152	long intergenic non-protein coding RNA 152	ncRNA	0.000000	0.279898	13_Heterochrom/lo	ATF7	87364358	87364664	+	AluJr	SINE	Alu
chr2	87360916	87361203	+	Intergenic	-166792	NR_024204	112597	Hs.652166	NM_052871	HPRD:14654	LINC00152	C2orf59|NCRNA00152	long intergenic non-protein coding RNA 152	ncRNA	0.006969	0.274306	13_Heterochrom/lo
chr2	87364484	87365083	+	Intergenic	-163068	NR_024204	112597	Hs.652166	NM_052871	HPRD:14654	LINC00152	C2orf59|NCRNA00152	long intergenic non-protein coding RNA 152	ncRNA	0.001669	0.285000	13_Heterochrom/lo		87359888	87360436	-	L1MD1	LINE	L1
chr2	87365902	87366083	+	Intergenic	-161859	NR_024204	112597	Hs.652166	NM_052871	HPRD:14654	LINC00152	C2orf59|NCRNA00152	long intergenic non-protein coding RNA 152	ncRNA	0.000000	0.302198	13_Heterochrom/lo		87349120	87349428	+	AluSx1	SINE	Alu
chr2	90257570	90258494	-	Intergenic	109964	NR_027238	654342	Hs.469287	NR_027238	ENSG00000143429	LOC654342	-	lymphocyte-specific protein 1 pseudogene	pseudo	0.002103	0.280462	13_Heterochrom/lo		90257915	90257979	-	MLT1D	LTR	ERVL-MaLR
chr2	92073015	92074504	+	Intergenic	132626	NR_027714	440888	Hs.730239	NM_001032412	ENSG00000226481	ACTR3BP2	FKSG73	ACTR3B pseudogene 2	pseudo	0.071189	0.598658	13_Heterochrom/lo		92073768	92073926	-	L2b	LINE	L2
chr2	97827080	97827283	+	intron (NM_015348. intron 11 of 40)	92775	NM_207519	7535	Hs.234569	NM_001079	HPRD:01495	ZAP70	SRK|STCD|STD|TZK|ZAP-70	zeta-chain (TCR) associated protein kinase 70kDa	protein-coding	0.064039	0.544118	11_Weak_Txn		97826925	97827156	+	L2	LINE	L2
chr2	111224597	111225196	+	Intergenic	96190	NR_039636	100616341		NR_039636	miRBase:MI0016777	MIR4435-2	-	microRNA 4435-2	ncRNA	0.048414	0.486667	11_Weak_Txn		111224712	111225007	+	AluJo	SINE	Alu
chr2	112561467	112561618	+	intron (NM_001282772. intron 10 of 15)	19506	NM_001282772	84172	Hs.745127	NM_019014	HPRD:06852	POLR1B	RPA135|RPA2|Rpo1-2	polymerase (RNA) I polypeptide B. 128kDa	protein-coding	0.013245	0.335526	11_Weak_Txn
chr2	113099650	113099962	+	Intergenic	-18087	NM_173841	3557	Hs.81134	NM_000577	HPRD:00978	IL1RN	DIRA|ICIL-1RA|IL-1RN|IL-1ra|IL-1ra3|IL1F3|IL1RA|IRAP|MVCD4	interleukin 1 receptor antagonist	protein-coding	0.048077	0.523962	13_Heterochrom/lo	PKNOX1	113099682	113099711	+	L2a	LINE	L2
chr2	113603717	113603990	+	promoter-TSS (NR_024004)	-136	NR_024004	84771	Hs.712940	NR_024004	ENSG00000236397	DDX11L2	-	DEAD/H (Asp-Glu-Ala-Asp/His) box helicase 11 like 2	pseudo	0.190476	0.802920	11_Weak_Txn	NFIC
chr2	118186331	118186401	+	Intergenic	97892	NM_016133	51141	Hs.7089	NM_016133	HPRD:16361	INSIG2	-	insulin induced gene 2	protein-coding	0.114286	0.732394	13_Heterochrom/lo
chr2	120391468	120391812	+	Intergenic	45497	NM_002193	3625	Hs.1735	NM_002193	HPRD:00934	INHBB	-	inhibin. beta B	protein-coding	0.011628	0.417391	13_Heterochrom/lo		120391537	120391683	+	AluJo	SINE	Alu
chr2	121788851	121788997	+	Intergenic	33379	NR_048557	7247	Hs.75066	NM_004622	HPRD:08993	TSN	BCLF-1|C3PO|RCHF1|REHF-1|TBRBP|TRSLN	translin	protein-coding	0.000000	0.374150	12_Repressed
chr2	127043757	127044241	+	Intergenic	63328	NM_139343	274	Hs.193163	NM_004305	HPRD:03150	BIN1	AMPH2|AMPHL|SH3P9	bridging integrator 1	protein-coding	0.016529	0.449485	13_Heterochrom/lo		127043923	127044772	-	MER21C	LTR	ERVL
chr2	128340229	128340622	+	Intergenic	-21828	NM_004807	9394	Hs.512841	NM_004807	HPRD:07274	HS6ST1	HH15|HS6ST	heparan sulfate 6-O-sulfotransferase 1	protein-coding	0.007634	0.553299	13_Heterochrom/lo	SMARCA4
chr2	132966559	132966736	+	intron (NM_207481. intron 7 of 17)	-295150	NM_001077427	116372	Hs.432395	NM_144586	HPRD:14333	LYPD1	LYPDC1|PHTS	LY6/PLAUR domain containing 1	protein-coding	0.000000	0.342697	13_Heterochrom/lo		132966374	132977849	+	ALR/Alpha	Satellite	centr
chr2	149664031	149664326	+	intron (NR_110240. intron 1 of 2)	-76362	NM_015702	27249	Hs.5324	NM_015702	HPRD:10781	MMADHC	C2orf25|CL25022|cblD	methylmalonic aciduria (cobalamin deficiency) cblD type. with homocystinuria	protein-coding	0.006780	0.385135	13_Heterochrom/lo		149664152	149664442	+	AluJb	SINE	Alu
chr2	172756274	172756433	+	intron (NM_007023. intron 1 of 30)	-20147	NR_026995	91149	Hs.711021	NR_026995	ENSG00000228016	RAPGEF4-AS1	-	RAPGEF4 antisense RNA 1	ncRNA	0.018868	0.550000	13_Heterochrom/lo	ZBTB33	172755714	172757482	+	SVA_D	Other	Other
chr2	174956902	174957096	+	intron (NR_038133. intron 1 of 11)	48254	NM_001822	1123	Hs.380138	NM_001822	HPRD:00319	CHN1	ARHGAP2|CHN|DURS2|NC|RHOGAP2	chimerin 1	protein-coding	0.010309	0.400000	11_Weak_Txn		174956947	174957054	+	L2a	LINE	L2
chr2	190983056	190983257	+	intron (NM_139266. intron 17 of 22)	31094	NM_007315	6772	Hs.642990	NM_007315	HPRD:02777	STAT1	CANDF7|ISGF-3|STAT91	signal transducer and activator of transcription 1. 91kDa	protein-coding	0.004975	0.386139	13_Heterochrom/lo		190982657	190983856	+	L1P1	LINE	L1
chr2	231961299	231961559	+	promoter-TSS (NM_152383)	-154	NM_152383	129563	Hs.732236	NM_152383	HPRD:14619	DIS3L2	FAM6A|PRLMNS|hDIS3L2	DIS3 like 3'-5' exoribonuclease 2	protein-coding	0.061538	0.632184	10_Txn_Elongation	ZBTB33	231961287	231961759	-	LTR10F	LTR	ERV1
chr2	239644559	239644867	+	Intergenic	-118147	NR_037808	150935	Hs.555582	NR_037808		LOC150935	-	uncharacterized LOC150935	ncRNA	0.061688	0.508091	13_Heterochrom/lo	C11orf30	239644452	239644754	+	AluSx	SINE	Alu
chr2	240308780	240309618	+	Intergenic	-126499	NM_002081	2817	Hs.328232	NM_002081	HPRD:02671	GPC1	glypican	glypican 1	protein-coding	0.002387	0.441001	13_Heterochrom/lo	GABPA	240309315	240309490	-	MIRb	SINE	MIR
chr20	1277665	1278079	+	intron (NM_014723. intron 2 of 5)	11556	NM_014723	9751	Hs.323833	NM_014723	HPRD:16081	SNPH	bA314N13.5	syntaphilin	protein-coding	0.014493	0.510843	13_Heterochrom/lo	NR3C1	1278012	1278088	+	MIRc	SINE	MIR
chr20	25118343	25118927	+	Intergenic	29358	NR_027093	284798	Hs.334934	NR_027091	ENSG00000230725	LOC284798	-	uncharacterized LOC284798	ncRNA	0.015411	0.517949	13_Heterochrom/lo		25118399	25118717	-	L1M5	LINE	L1
chr20	50192400	50192598	+	promoter-TSS (NR_125739)	-430	NR_125739	101927559	Hs.442486	NR_125739		CEBPB-AS1	-	CEBPB antisense RNA 1	ncRNA	0.050505	0.412060	13_Heterochrom/lo	ZBTB40	50192364	50192666	+	AluSc	SINE	Alu
chr20	50598888	50599120	+	intron (NM_080829. intron 13 of 21)	13218	NR_030375	693230		NR_030375	miRBase:MI0003660	MIR645	MIRN645|hsa-mir-645	microRNA 645	ncRNA	0.000000	0.390558	13_Heterochrom/lo		50598843	50599124	-	Charlie1b	DNA	hAT-Charlie
chr20	51289539	51289699	+	Intergenic	163358	NR_036162	100422889		NR_036162		MIR3194	-	microRNA 3194	ncRNA	0.012500	0.409938	13_Heterochrom/lo		51288456	51289813	+	Charlie1a	DNA	hAT-Charlie
chr20	51760228	51760499	+	intron (NM_006045. intron 1 of 27)	8006	NM_006045	10079	Hs.649234	NM_006045	HPRD:18541	ATP9A	ATPIIA	ATPase. class II. type 9A	protein-coding	0.025830	0.419118	11_Weak_Txn		51760301	51761034	-	LTR8	LTR	ERV1
chr20	58400339	58400508	+	intron (NR_036633. intron 1 of 3)	11304	NR_036633	9217	Hs.182625	NM_004738	HPRD:09300	VAPB	ALS8|VAMP-B|VAP-B	VAMP (vesicle-associated membrane protein)-associated protein B and C	protein-coding	0.000000	0.376471	13_Heterochrom/lo	ZNF24	58400411	58400500	+	(TTCA)n	Simple_repeat	Simple_repeat
chr20	58694934	58695278	+	intron (NM_024663. intron 3 of 11)	2300	NM_024663	79716	Hs.654868	NM_024663	HPRD:07496	NPEPL1	bA261P9.2	aminopeptidase-like 1	protein-coding	0.005814	0.501449	13_Heterochrom/lo		58695161	58695254	+	L4	LINE	RTE
chr20	58890647	58890845	+	promoter-TSS (NM_080426)	-625	NM_001077489	2778	Hs.125898	NM_000516	HPRD:00761	GNAS	AHO|C20orf45|GNAS1|GPSA|GSA|GSP|NESP|PHP1A|PHP1B|PHP1C|POH	GNAS complex locus	protein-coding	0.106061	0.668342	13_Heterochrom/lo	MYC
chr20	59564736	59565336	+	Intergenic	-12473	NM_001199505	116154	Hs.473218	NM_080672	HPRD:10571	PHACTR3	C20orf101|H17739|PPP1R123|SCAPIN1|SCAPININ	phosphatase and actin regulator 3	protein-coding	0.005000	0.507488	13_Heterochrom/lo	RFX1	59564741	59564847	-	MIRc	SINE	MIR
chr20	61726665	61727414	+	intron (NM_001252339. intron 1 of 14)	127278	NM_001252339	1002	Hs.473231	NM_001794	HPRD:04304	CDH4	CAD4|R-CAD|RCAD	cadherin 4. type 1. R-cadherin (retinal)	protein-coding	0.014686	0.489333	13_Heterochrom/lo	ZBTB11	61726971	61727015	+	MLT1D	LTR	ERVL-MaLR
chr20	61857929	61858411	+	intron (NM_001794. intron 6 of 15)	95492	NR_031658	100302168		NR_031658	miRBase:MI0006391	MIR1257	MIRN1257|hsa-mir-1257	microRNA 1257	ncRNA	0.006224	0.486542	13_Heterochrom/lo	PCBP1	61857865	61857976	+	CT-rich	Low_complexity	Low_complexity
chr20	62278356	62278880	+	intron (NM_014835. intron 6 of 13)	-24278	NM_175573	11047	Hs.90107	NM_007002	HPRD:06440	ADRM1	ARM-1|ARM1|GP110	adhesion regulating molecule 1	protein-coding	0.045802	0.481905	13_Heterochrom/lo	ATF4	62278379	62278671	+	AluSx1	SINE	Alu
chr20	63061192	63061743	+	intron (NR_033370. intron 1 of 4)	23456	NR_033369	100144597	Hs.636485	NR_033369	ENSG00000237119	LINC01056	-	long intergenic non-protein coding RNA 1056	ncRNA	0.041742	0.554348
chr20	63387544	63387970	+	Intergenic	-26361	NM_001256573	1137	Hs.10734	NM_000744	HPRD:00333	CHRNA4	BFNC|EBN|EBN1|NACHR|NACHRA4|NACRA4	cholinergic receptor. nicotinic. alpha 4 (neuronal)	protein-coding	0.046948	0.517564
chr20	64269885	64270517	+	intron (NM_018257. intron 5 of 5)	14506	NM_001104925	55251	Hs.744845	NM_018257	HPRD:12764	PCMTD2	C20orf36	protein-L-isoaspartate (D-aspartate) O-methyltransferase domain containing 2	protein-coding	0.075949	0.630332
chr21	8549718	8550160	+	Intergenic	-387060	NR_037421	100500862		NR_037421		MIR3648-1	MIR3648	microRNA 3648-1	ncRNA	0.140271	0.670429
chr21	10627473	10627808	-	Intergenic	106127	NM_001290224	7179	Hs.122986	NM_199259	HPRD:05064	TPTE	CT44|PTEN2	transmembrane phosphatase with tensin homology	protein-coding	0.089552	0.589286			10627657	10627913	-	AluJr	SINE	Alu
chr21	15075485	15075642	+	Intergenic	-10758	NM_003489	8204	Hs.155017	NM_003489	HPRD:03927	NRIP1	RIP140	nuclear receptor interacting protein 1	protein-coding	0.000000	0.373418	13_Heterochrom/lo		15075468	15075760	+	AluJr	SINE	Alu
chr21	15483016	15483166	+	Intergenic	-246934	NM_013396	29761	Hs.743994	NM_013396	HPRD:05296	USP25	USP21	ubiquitin specific peptidase 25	protein-coding	0.006667	0.271523	13_Heterochrom/lo		15482675	15483161	-	L1MA8	LINE	L1
chr21	30741999	30742180	+	Intergenic	5113	NM_181617	337978	Hs.553699	NM_181617		KRTAP21-2	KAP21.2	keratin associated protein 21-2	protein-coding	0.000000	0.532967	11_Weak_Txn		30741833	30742257	+	MLT2B1	LTR	ERVL
chr21	31723605	31723798	+	intron (NM_020706. intron 1 of 19)	8417	NM_001145445	57466	Hs.17255	NM_020706	HPRD:11551	SCAF4	SFRS15|SRA4	SR-related CTD-associated factor 4	protein-coding	0.046632	0.412371	13_Heterochrom/lo
chr21	32507380	32507680	+	intron (NR_104472. intron 6 of 6)	78005	NM_144659	140290	Hs.728804	NM_018277		TCP10L	C21orf77|TCP10A-2	t-complex 10-like	protein-coding	0.030000	0.485050	13_Heterochrom/lo
chr21	36117176	36117343	+	intron (NR_040084. intron 1 of 3)	9381	NR_040084	100133286	Hs.728809	NR_040084	ENSG00000230212	LOC100133286	-	uncharacterized LOC100133286	ncRNA	0.000000	0.327381	7_Weak_Enhancer		36117079	36117233	-	FRAM	SINE	Alu
chr21	42597596	42597790	+	Intergenic	-56059	NM_001001571	5152	Hs.473927	NM_002606	HPRD:09115	PDE9A	HSPDE9A2	phosphodiesterase 9A	protein-coding	0.010309	0.379487	13_Heterochrom/lo		42597176	42597675	+	L1ME2	LINE	L1
chr21	45133843	45134405	+	intron (NR_027674. intron 2 of 11)	59546	NM_015834	104	Hs.474018	NM_001112	HPRD:06777	ADARB1	ADAR2|DRABA2|DRADA2|RED1	adenosine deaminase. RNA-specific. B1	protein-coding	0.101423	0.710480	13_Heterochrom/lo		45156316	45156375	-	L1M4	LINE	L1
chr21	45156023	45156520	+	intron (NR_027673. intron 3 of 12)	81693	NM_015834	104	Hs.474018	NM_001112	HPRD:06777	ADARB1	ADAR2|DRABA2|DRADA2|RED1	adenosine deaminase. RNA-specific. B1	protein-coding	0.004024	0.532129	11_Weak_Txn	RBFOX2	45133938	45134239	-	AluY	SINE	Alu
chr21	45353627	45354022	+	Intergenic	-11834	NR_103811	388830	Hs.592162	NR_103811	ENSG00000237664	LINC00316	C21orf111|NCRNA00316|PRED59	long intergenic non-protein coding RNA 316	ncRNA	0.000000	0.555556	10_Txn_Elongation	ATF7
chr21	46058356	46059010	+	Intergenic	-39436	NM_001849	1292	Hs.420269	NM_001849	HPRD:02110	COL6A2	PP3610	collagen. type VI. alpha 2	protein-coding	0.015291	0.561832	13_Heterochrom/lo
chr21	46382704	46383607	+	intron (NM_006031. intron 16 of 46)	59034	NM_006031	5116	Hs.474069	NM_006031	HPRD:05804	PCNT	KEN|MOPD2|PCN|PCNT2|PCNTB|PCTN2|SCKL4	pericentrin	protein-coding	0.058693	0.511062	10_Txn_Elongation	CHD1	46382998	46383287	-	AluY	SINE	Alu
chr21	46384279	46384428	+	intron (NM_006031. intron 16 of 46)	60232	NM_006031	5116	Hs.474069	NM_006031	HPRD:05804	PCNT	KEN|MOPD2|PCN|PCNT2|PCNTB|PCTN2|SCKL4	pericentrin	protein-coding	0.067114	0.526667	10_Txn_Elongation
chr21	46698798	46699231	+	Intergenic	63419	NM_206962	3275	Hs.154163	NM_001535	HPRD:09060	PRMT2	HRMT1L1	protein arginine methyltransferase 2	protein-coding	0.228637	0.845622	11_Weak_Txn	RBFOX2	46699003	46699024	+	AT_rich	Low_complexity	Low_complexity
chr22	35463481	35463799	+	Intergenic	63517	NM_006739	4174	Hs.517582	NM_006739	HPRD:04075	MCM5	CDC46|P1-CDC46	minichromosome maintenance complex component 5	protein-coding	0.000000	0.495298	11_Weak_Txn		35463637	35463771	-	MIR	SINE	MIR
chr22	36594683	36595101	+	intron (NM_006078. intron 1 of 3)	-65662	NM_003753	8664	Hs.55682	NM_003753	HPRD:04888	EIF3D	EIF3S7|eIF3-p66|eIF3-zeta	eukaryotic translation initiation factor 3. subunit D	protein-coding	0.007177	0.496420	11_Weak_Txn	NR2F1	36594678	36594843	-	MIRb	SINE	MIR
chr22	38461740	38461961	+	Intergenic	-6212	NM_016657	11015	Hs.745072	NM_006855	HPRD:17177	KDELR3	ERD2L3	KDEL (Lys-Asp-Glu-Leu) endoplasmic reticulum protein retention receptor 3	protein-coding	0.113122	0.599099	13_Heterochrom/lo
chr22	42615365	42615559	+	promoter-TSS (NM_178136)	217	NR_029422	267010	Hs.574857	NR_029422	ENSG00000270022	RNU12	RNU12-1|RNU12L|RNU12P|dJ222E13.7	RNA. U12 small nuclear	snRNA	0.056701	0.512821	11_Weak_Txn	ZNF384	42615107	42615387	+	AluJr	SINE	Alu
chr22	42834970	42835205	+	intron (NM_001142293. intron 3 of 14)	22315	NM_001142293	26286	Hs.685225	NM_014570	HPRD:06444	ARFGAP3	ARFGAP1	ADP-ribosylation factor GTPase activating protein 3	protein-coding	0.000000	0.330508	4_Strong_Enhancer	ZNF384	42834738	42835046	+	AluSp	SINE	Alu
chr22	44619277	44620029	+	intron (NR_044991. intron 3 of 4)	5766	NR_044991	414351	Hs.572878	NR_044991		LINC00229	C22orf10|NCRNA00229|dJ474I12.C22.2	long intergenic non-protein coding RNA 229	ncRNA	0.019947	0.532537	13_Heterochrom/lo		44619571	44619679	+	L2a	LINE	L2
chr22	46214658	46214935	+	intron (NM_001001928. intron 3 of 7)	35500	NM_207327	150383	Hs.103110	NM_207327		CDPF1	C22orf40	cysteine-rich. DPF motif domain containing 1	protein-coding	0.090253	0.625899	10_Txn_Elongation	YY1	46250005	46250480	+	L1MEg	LINE	L1
chr22	46250316	46250559	+	promoter-TSS (NM_207327)	-141	NM_207327	150383	Hs.103110	NM_207327		CDPF1	C22orf40	cysteine-rich. DPF motif domain containing 1	protein-coding	0.139918	0.733607	11_Weak_Txn
chr22	49616662	49616841	+	intron (NR_110523. intron 1 of 4)	40791	NR_110522	348645	Hs.133159	NM_198851	HPRD:14180	C22orf34	-	chromosome 22 open reading frame 34	protein-coding	0.067039	0.711111	13_Heterochrom/lo		49616724	49618205	+	L1MCa	LINE	L1
chr3	15295986	15296102	+	intron (NM_001018009. intron 3 of 8)	36585	NM_004844	9467	Hs.257761	NM_004844	HPRD:12030	SH3BP5	SAB|SH3BP-5	SH3-domain binding protein 5 (BTK-associated)	protein-coding	0.000000	0.418803	10_Txn_Elongation	POLR2A	15295944	15296105	+	MER5B	DNA	hAT-Charlie
chr3	16153141	16153407	+	Intergenic	-21403	NM_054110	117248	Hs.411308	NM_054110	HPRD:13563	GALNT15	GALNACT15|GALNT13|GALNT7|GALNTL2|PIH5	polypeptide N-acetylgalactosaminyltransferase 15	protein-coding	0.003759	0.314607	13_Heterochrom/lo		16153009	16153169	-	MLT1M	LTR	ERVL-MaLR
chr3	42600189	42600457	+	promoter-TSS (NM_005385)	-332	NM_005385	4820	Hs.529509	NM_005385	HPRD:01195	NKTR	p104	natural killer cell triggering receptor	protein-coding	0.070896	0.542751	10_Txn_Elongation		42599999	42600314	+	AluJb	SINE	Alu
chr3	75379894	75380505	+	Intergenic	54916	NR_024241	692099	Hs.591652	NR_024241	ENSG00000244026	FAM86DP	FAM86D	family with sequence similarity 86. member D. pseudogene	pseudo	0.013093	0.455882	13_Heterochrom/lo		75380152	75380276	-	MIRb	SINE	MIR
chr3	75785298	75785751	+	promoter-TSS (NM_001128223)	59	NM_001290208	100131827	Hs.556877	NM_001128223	ENSG00000227124	ZNF717	X17|ZNF838	zinc finger protein 717	protein-coding	0.072848	0.660793	11_Weak_Txn	POLR2A	75785009	75785857	+	Tigger1	DNA	TcMar-Tigger
chr3	102187103	102187222	+	Intergenic	246303	NR_026934	152225	Hs.376768	NR_026934	ENSG00000214407	LOC152225	-	uncharacterized LOC152225	ncRNA	0.008403	0.375000	13_Heterochrom/lo		102186720	102187426	+	L1MC4a	LINE	L1
chr3	120450268	120450469	+	intron (NM_007085. intron 2 of 10)	703	NM_007085	11167	Hs.269512	NM_007085		FSTL1	FRP|FSL1|MIR198	follistatin-like 1	protein-coding	0.074627	0.643564	11_Weak_Txn		120450040	120450307	-	L3	LINE	CR1
chr3	164777445	164777551	+	Intergenic	300997	NM_001041	6476	Hs.429596	NM_001041	HPRD:01962	SI	-	sucrase-isomaltase (alpha-glucosidase)	protein-coding	0.000000	0.383178	13_Heterochrom/lo
chr3	170910749	170911154	+	Intergenic	-2314	NM_020390	56648	Hs.164144	NM_020390	HPRD:10426	EIF5A2	EIF-5A2|eIF5AII	eukaryotic translation initiation factor 5A2	protein-coding	0.002469	0.399015	10_Txn_Elongation	SMARCA4	170910690	170911312	-	L1M5	LINE	L1
chr3	183017843	183018360	+	intron (NR_120639. intron 14 of 15)	-37563	NM_020640	54165	Hs.744153	NM_020640		DCUN1D1	DCNL1|DCUN1L1|RP42|SCCRO|SCRO|Tes3	DCN1. defective in cullin neddylation 1. domain containing 1	protein-coding	0.001934	0.488417	13_Heterochrom/lo	CTCF
chr3	185734127	185734223	+	intron (NM_001007225. intron 2 of 14)	20923	NR_027317	646600	Hs.647949	NR_027317	ENSG00000163915	C3orf65	-	chromosome 3 open reading frame 65	ncRNA	0.020833	0.525773	13_Heterochrom/lo		185733593	185734673	-	Tigger1	DNA	TcMar-Tigger
chr3	194326617	194326910	+	Intergenic	-16899	NR_024480	100131551	Hs.128066	NR_024480	ENSG00000214145	LINC00887	-	long intergenic non-protein coding RNA 887	ncRNA	0.000000	0.489796	11_Weak_Txn	GATA2	194327711	194327745	+	(TAA)n	Simple_repeat	Simple_repeat
chr3	194327512	194327961	+	Intergenic	-17872	NR_024480	100131551	Hs.128066	NR_024480	ENSG00000214145	LINC00887	-	long intergenic non-protein coding RNA 887	ncRNA	0.004454	0.497778	11_Weak_Txn	ZNF316
chr4	722490	723154	+	intron (NM_006315. intron 1 of 10)	17038	NM_006315	10336	Hs.144309	NM_006315	HPRD:11515	PCGF3	DONG1|RNF3|RNF3A	polycomb group ring finger 3	protein-coding	0.155120	0.700752	11_Weak_Txn		722606	722918	+	AluSx1	SINE	Alu
chr4	1650113	1650216	+	intron (NM_001297435. intron 4 of 5)	33827	NM_001013622	152877	Hs.143314	NM_001013622	HPRD:12900	FAM53A	DNTNP	family with sequence similarity 53. member A	protein-coding	0.038835	0.576923	13_Heterochrom/lo		1671337	1671584	+	HAL1	LINE	L1
chr4	1671049	1671385	+	intron (NM_001174070. intron 1 of 4)	12774	NM_001013622	152877	Hs.143314	NM_001013622	HPRD:12900	FAM53A	DNTNP	family with sequence similarity 53. member A	protein-coding	0.047619	0.673591	13_Heterochrom/lo	IKZF1
chr4	3468554	3469135	+	intron (NM_001301071. intron 2 of 9)	5538	NM_173660	285489	Hs.122110	NM_173660	HPRD:08744	DOK7	C4orf25|CMS1B	docking protein 7	protein-coding	0.024096	0.496564	13_Heterochrom/lo	ESR1
chr4	3509645	3509826	+	non-coding (NR_110005. exon 8 of 8)	22414	NR_110005	4043	Hs.40966	NM_002337		LRPAP1	A2MRAP|A2RAP|HBP44|MRAP|MYP23|RAP|alpha-2-MRAP	low density lipoprotein receptor-related protein associated protein 1	protein-coding	0.099448	0.626374	10_Txn_Elongation		3509361	3509739	+	L1ME3B	LINE	L1
chr4	3598731	3599199	+	Intergenic	22096	NR_040045	285492	Hs.145563	NM_173661		LINC00955	-	long intergenic non-protein coding RNA 955	ncRNA	0.014957	0.533049	13_Heterochrom/lo		3598721	3598876	+	MER92B	LTR	ERV1
chr4	6725531	6725800	+	Intergenic	9550	NM_018366	55330	Hs.7570	NM_018366	HPRD:12035	BLOC1S4	BCAS4L|BLOS4|CNO	biogenesis of lysosomal organelles complex-1. subunit 4. cappuccino	protein-coding	0.029740	0.474074	13_Heterochrom/lo
chr4	39812712	39813181	+	Intergenic	114902	NM_001111112	3093	Hs.50308	NM_005339	HPRD:04165	UBE2K	E2-25K|HIP2|HYPG|LIG|UBC1	ubiquitin-conjugating enzyme E2K	protein-coding	0.002132	0.527660	13_Heterochrom/lo	ATF2	39814120	39814319	+	AluJo	SINE	Alu
chr4	39813799	39814281	+	Intergenic	115996	NM_001111112	3093	Hs.50308	NM_005339	HPRD:04165	UBE2K	E2-25K|HIP2|HYPG|LIG|UBC1	ubiquitin-conjugating enzyme E2K	protein-coding	0.006224	0.532091	13_Heterochrom/lo	NFIC	39812815	39813128	+	AluSc8	SINE	Alu
chr4	40914482	40914722	+	intron (NM_004307. intron 10 of 17)	-57410	NM_001166053	323	Hs.479602	NM_004307	HPRD:04088	APBB2	FE65L|FE65L1	amyloid beta (A4) precursor protein-binding. family B. member 2	protein-coding	0.016667	0.431535	11_Weak_Txn	CEBPB	40914313	40914610	+	AluSx1	SINE	Alu
chr4	42136785	42137003	+	intron (NM_207406. intron 3 of 5)	15984	NM_207406	389206	Hs.120591	NM_207406	HPRD:13481	BEND4	CCDC4	BEN domain containing 4	protein-coding	0.013761	0.369863	13_Heterochrom/lo		42136751	42136915	-	L2c	LINE	L2
chr4	44488052	44488242	+	Intergenic	-39340	NM_198353	386617	Hs.479644	NM_198353	HPRD:13771	KCTD8	-	potassium channel tetramerization domain containing 8	protein-coding	0.000000	0.340314	13_Heterochrom/lo		44487793	44489257	+	HERVL18-int	LTR	ERVL
chr4	52862284	52862618	+	5' UTR (NM_023940. exon 1 of 4)	123	NM_023940	65997	Hs.8035	NM_023940	HPRD:15216	RASL11B	-	RAS-like. family 11. member B	protein-coding	0.134731	0.698507	13_Heterochrom/lo		52862450	52862720	-	AluJr	SINE	Alu
chr4	66875150	66875407	+	Intergenic	546722	NR_110747	101927237	Hs.435644	NR_110747	ENSG00000250075	LOC101927237	-	uncharacterized LOC101927237	ncRNA	0.000000	0.325581	13_Heterochrom/lo		66874324	66875383	-	L1PA8A	LINE	L1
chr4	69526032	69526208	+	promoter-TSS (NM_001297616)	-106	NM_001297616	7363	Hs.285887	NM_021139	HPRD:02507	UGT2B4	HLUG25|UDPGT2B4|UDPGTH1|UDPGTh-1|UGT2B11	UDP glucuronosyltransferase 2 family. polypeptide B4	protein-coding	0.017045	0.372881			69524563	69526874	+	MER4-int	LTR	ERV1
chr4	75724533	75724717	+	5' UTR (NM_001290049. exon 1 of 24)	103	NM_001290049	8615	Hs.744877	NM_003715	HPRD:09135	USO1	P115|TAP|VDP	USO1 vesicle transport factor	protein-coding	0.092391	0.654054	13_Heterochrom/lo
chr4	118865183	118865391	+	intron (NM_001286754. intron 1 of 4)	14599	NM_001286754	171024	Hs.655519	NM_133477	HPRD:15456	SYNPO2	-	synaptopodin 2	protein-coding	0.014423	0.492823	13_Heterochrom/lo		118865022	118865334	-	MSTA	LTR	ERVL-MaLR
chr4	147412565	147412837	+	Intergenic	-68216	NM_001256283	1909	Hs.183713	NM_001957	HPRD:00571	EDNRA	ET-A|ETA|ETA-R|ETAR|ETRA|hET-AR	endothelin receptor type A	protein-coding	0.003676	0.344322	11_Weak_Txn	ETV6	147412648	147412727	+	G-rich	Low_complexity	Low_complexity
chr4	156935675	156935809	+	intron (NR_036641. intron 1 of 6)	35652	NM_016205	56034	Hs.570855	NM_016205		PDGFC	FALLOTEIN|SCDGF	platelet derived growth factor C	protein-coding	0.014925	0.377778	13_Heterochrom/lo		156935559	156935782	+	L1MC4a	LINE	L1
chr4	159078392	159078474	+	Intergenic	-43252	NM_152543	152940	Hs.415576	NM_152543		C4orf45	-	chromosome 4 open reading frame 45	protein-coding	0.012195	0.506024	13_Heterochrom/lo	ASH2L
chr4	182448959	182449139	+	intron (NM_001080477. intron 2 of 26)	125065	NM_001080477	55714	Hs.130438	NM_001080477	ENSG00000218336	TENM3	MCOPCB9|ODZ3|TNM3|Ten-m3	teneurin transmembrane protein 3	protein-coding	0.150000	0.773481	13_Heterochrom/lo		182448875	182449134	-	L1ME4a	LINE	L1
chr5	1044431	1045190	+	Intergenic	18164	NR_039778	100616479		NR_039778		MIR4635	-	microRNA 4635	ncRNA	0.014493	0.465789	13_Heterochrom/lo	ARID3A	1044232	1045286	+	(TGAG)n	Simple_repeat	Simple_repeat
chr5	1047718	1048216	+	Intergenic	15007	NR_039778	100616479		NR_039778		MIR4635	-	microRNA 4635	ncRNA	0.012048	0.476954	13_Heterochrom/lo	SIX4	1047789	1048062	+	(TGAG)n	Simple_repeat	Simple_repeat
chr5	1272652	1273469	+	intron (NM_198253. intron 6 of 15)	21987	NM_198253	7015	Hs.492203	NM_198253	HPRD:01754	TERT	CMM9|DKCA2|DKCB4|EST2|PFBMFT1|TCS1|TP2|TRT|hEST2|hTRT	telomerase reverse transcriptase	protein-coding	0.053856	0.610024	13_Heterochrom/lo	CREB1	1272769	1272961	+	(CCA)n	Simple_repeat	Simple_repeat
chr5	1456387	1456775	+	Intergenic	-11153	NM_001044	6531	Hs.406	NM_001044	HPRD:00543	SLC6A3	DAT|DAT1|PKDYS	solute carrier family 6 (neurotransmitter transporter). member 3	protein-coding	0.036082	0.447301	13_Heterochrom/lo	TRIM28	1456525	1456580	-	L1MCa	LINE	L1
chr5	3282848	3283163	+	Intergenic	105170	NR_104617	102467074	Hs.575250	NR_104617		LINC01377	-	long intergenic non-protein coding RNA 1377	ncRNA	0.057143	0.623418	13_Heterochrom/lo		3282964	3283393	+	(CA)n	Simple_repeat	Simple_repeat
chr5	33436122	33436269	+	Intergenic	-4501	NM_001258437	6897	Hs.481860	NM_152295	HPRD:01762	TARS	ThrRS	threonyl-tRNA synthetase	protein-coding	0.006803	0.418919	7_Weak_Enhancer	CTCF
chr5	70720592	70720945	+	Intergenic	-134966	NR_027386	653188	Hs.631974	NR_027386	ENSG00000253203	GUSBP3	-	glucuronidase. beta pseudogene 3	pseudo	0.005666	0.406780	13_Heterochrom/lo	FOS	70720842	70721143	-	AluSz	SINE	Alu
chr5	77996250	77996442	+	Intergenic	38099	NR_105013	101929154	Hs.252895	NR_105012		LOC101929154	-	uncharacterized LOC101929154	ncRNA	0.015625	0.419689	13_Heterochrom/lo	NFE2L2
chr5	88231696	88231849	+	intron (NM_001289007. intron 2 of 12)	37107	NM_001289008	153396	Hs.379972	NM_153354	HPRD:14555	TMEM161B	FLB3342|PRO1313	transmembrane protein 161B	protein-coding	0.026144	0.396104	11_Weak_Txn
chr5	126052322	126052706	+	Intergenic	-127063	NR_105042	102546228	Hs.582529	NR_105042		LOC102546228	-	uncharacterized LOC102546228	ncRNA	0.007812	0.389610	6_Weak_Enhancer	MLLT1	126052122	126052413	+	HAL1	LINE	L1
chr5	140261473	140261606	+	intron (NM_002622. intron 3 of 3)	41565	NM_002622	5201	Hs.483564	NM_002622	HPRD:05357	PFDN1	PDF|PFD1	prefoldin subunit 1	protein-coding	0.037594	0.485075	13_Heterochrom/lo	CTCF
chr5	146459017	146459286	+	exon (NM_001040006. exon 4 of 21)	11841	NM_006706	10915	Hs.443465	NM_006706	HPRD:10393	TCERG1	CA150|TAF2S|Urn1	transcription elongation regulator 1	protein-coding	0.007435	0.666667	13_Heterochrom/lo		146459025	146459535	+	L1MA6	LINE	L1
chr5	147782727	147782796	+	promoter-TSS (NM_014790)	87	NM_014790	9832	Hs.740461	NM_014790	HPRD:11090	JAKMIP2	JAMIP2|NECC1	janus kinase and microtubule interacting protein 2	protein-coding	0.014493	0.628571	9_Txn_Transition
chr5	157258696	157258921	+	Intergenic	-7272	NM_001037333	26999	Hs.519702	NM_014376	HPRD:07556	CYFIP2	PIR121	cytoplasmic FMR1 interacting protein 2	protein-coding	0.004444	0.336283	9_Txn_Transition		157258701	157259003	-	AluSc	SINE	Alu
chr5	157835412	157835468	+	intron (NM_001195556. intron 1 of 11)	23735	NM_014666	9685	Hs.644000	NM_014666	HPRD:06273	CLINT1	CLINT|ENTH|EPN4|EPNR	clathrin interactor 1	protein-coding	0.000000	0.543860	7_Weak_Enhancer	MLLT1	157835290	157835600	-	AluY	SINE	Alu
chr5	168746559	168746927	+	intron (NM_003062. intron 20 of 35)	21512	NR_029632	407001		NR_029632		MIR218-2	MIRN218-2|mir-218-2	microRNA 218-2	ncRNA	0.013587	0.604336	13_Heterochrom/lo		168746213	168747098	+	L1ME1	LINE	L1
chr5	171472600	171472711	+	Intergenic	52992	NM_003862	8817	Hs.87191	NM_003862	HPRD:04766	FGF18	FGF-18|ZFGF5	fibroblast growth factor 18	protein-coding	0.000000	0.446429	10_Txn_Elongation		171472528	171472637	+	MER5A	DNA	hAT-Charlie
chr5	171811020	171811241	+	Intergenic	25258	NM_001289970	644994	Hs.591740	NM_001289970		SMIM23	C5orf50	small integral membrane protein 23	protein-coding	0.004525	0.369369	13_Heterochrom/lo		171810839	171811147	-	AluSc	SINE	Alu
chr5	176801184	176801636	+	Intergenic	-9149	NM_133369	90249	Hs.33191	NM_133369	ENSG00000113763	UNC5A	UNC5H1	unc-5 homolog A (C. elegans)	protein-coding	0.000000	0.509934	11_Weak_Txn	ASH2L	176801280	176801481	+	MLT1K	LTR	ERVL-MaLR
chr5	178301893	178302399	+	intron (NM_173465. intron 3 of 28)	-69324	NR_103509	85007	Hs.248746	NM_153373	HPRD:18482	PHYKPL	AGXT2L2|PHLU	5-phosphohydroxy-L-lysine phospho-lyase	protein-coding	0.067194	0.615385	10_Txn_Elongation	POLR2A	178301257	178303491	-	L1PREC2	LINE	L1
chr5	181449682	181450299	+	Intergenic	82703	NM_001005221	729759	Hs.632360	NM_001005221	HPRD:14971	OR4F29	OR7-21	olfactory receptor. family 4. subfamily F. member 29	protein-coding	0.105348	0.639159
chr6	1053733	1054031	+	intron (NR_027115. intron 1 of 4)	47450	NR_027116	285768	Hs.209463	NR_027115		LOC285768	-	uncharacterized LOC285768	ncRNA	0.020134	0.428094	12_Repressed	EHMT2	1053992	1054238	+	(CAGAGA)n	Simple_repeat	Simple_repeat
chr6	27312549	27312786	+	promoter-TSS (NM_033482)	-435	NM_033482	94026	Hs.729955	NM_033482	ENSG00000158553	POM121L2	POM121-L|POM121L	POM121 transmembrane nucleoporin-like 2	protein-coding	0.080169	0.651261	13_Heterochrom/lo
chr6	28643259	28643500	+	Intergenic	-56044	NM_052923	114821	Hs.176980	NM_052923	HPRD:11720	ZBED9	Buster4|SCAND3|ZFP38-L|ZNF305P2|ZNF452|dJ1186N24.3	zinc finger. BED-type containing 9	protein-coding	0.016598	0.355372	12_Repressed	MNT	28642538	28643776	+	L1MC1	LINE	L1
chr6	42110487	42110642	+	intron (NM_001164446. intron 2 of 4)	32413	NM_001164446	647024	Hs.444277	NM_001164446	ENSG00000188112	C6orf132	bA7K24.2	chromosome 6 open reading frame 132	protein-coding	0.006452	0.358974	12_Repressed	CTCF
chr6	43738138	43738715	+	Intergenic	-31783	NM_001171630	7422	Hs.73793	NM_003376	HPRD:01889	VEGFA	MVCD1|VEGF|VPF	vascular endothelial growth factor A	protein-coding	0.008666	0.519031	1_Active_Promoter	POLR2G	43738517	43738567	+	GC_rich	Low_complexity	Low_complexity
chr6	73520962	73521274	+	promoter-TSS (NM_001402)	-86	NM_001402	1915	Hs.535192	NM_001402	HPRD:00559	EEF1A1	CCS-3|CCS3|EE1A1|EEF-1|EEF1A|EF-Tu|EF1A|GRAF-1EF|HNGC:16303|LENG7|PTI1|eEF1A-1	eukaryotic translation elongation factor 1 alpha 1	protein-coding	0.083333	0.610224	13_Heterochrom/lo		73521162	73521184	+	AT_rich	Low_complexity	Low_complexity
chr6	104065900	104066124	+	Intergenic	793907	NR_104424	57531	Hs.434340	NM_020771	HPRD:17086	HACE1	-	HECT domain and ankyrin repeat containing E3 ubiquitin protein ligase 1	protein-coding	0.000000	0.382222	13_Heterochrom/lo		104065892	104065924	+	(CA)n	Simple_repeat	Simple_repeat
chr6	118934262	118934469	+	intron (NM_153255. intron 1 of 6)	797	NM_153255	254394	Hs.279008	NM_017696	HPRD:17472	MCM9	C6orf61|MCMDC1|dJ329L24.1|dJ329L24.3	minichromosome maintenance complex component 9	protein-coding	0.014493	0.432692	11_Weak_Txn	ZBTB33	118934099	118934392	+	AluSq	SINE	Alu
chr6	124389030	124389228	+	intron (NM_153355. intron 3 of 5)	106124	NM_001300740	154215	Hs.656604	NM_153355	HPRD:18168	NKAIN2	FAM77B|NKAIP2|TCBA|TCBA1	Na+/K+ transporting ATPase interacting 2	protein-coding	0.000000	0.311558	13_Heterochrom/lo		124389099	124389309	-	MIR	SINE	MIR
chr6	141438866	141439009	+	Intergenic	649862	NM_002511	4829	Hs.654478	NM_002511	HPRD:01211	NMBR	BB1	neuromedin B receptor	protein-coding	0.006993	0.534722	13_Heterochrom/lo
chr6	143878646	143878809	+	intron (NM_001013623. intron 1 of 7)	14291	NM_001013623	153918	Hs.121188	NM_001013623	HPRD:10178	ZC2HC1B	C6orf94|FAM164B|dJ468K18.5	zinc finger. C2HC-type containing 1B	protein-coding	0.000000	0.365854	11_Weak_Txn
chr6	146916634	146916776	+	intron (NR_034115. intron 7 of 10)	-112881	NR_003954	729176	Hs.486708	NR_003954		KATNBL1P6	-	katanin p80 subunit B-like 1 pseudogene 6	pseudo	0.000000	0.475524	13_Heterochrom/lo		146916503	146916733	+	MIR	SINE	MIR
chr6	157227355	157227779	+	Intergenic	196590	NM_018452	729515	Hs.157212	NM_018452	ENSG00000215712	TMEM242	BM033|C6orf35	transmembrane protein 242	protein-coding	0.042453	0.555294	10_Txn_Elongation		157227414	157227709	+	AluSp	SINE	Alu
chr6	158233568	158233879	+	Intergenic	65376	NM_207118	404672	Hs.356224	NM_207118	HPRD:10581	GTF2H5	C6orf175|TFB5|TFIIH|TGF2H5|TTD|TTD-A|TTDA|bA120J8.2	general transcription factor IIH. polypeptide 5	protein-coding	0.009646	0.410256	12_Repressed	MEIS2	158233492	158233843	+	MLT1J2	LTR	ERVL-MaLR
chr6	165128011	165128285	+	Intergenic	181474	NM_144980	168090	Hs.144734	NM_144980	HPRD:12844	C6orf118	bA85G2.1|dJ416F21.2	chromosome 6 open reading frame 118	protein-coding	0.062044	0.541818	13_Heterochrom/lo		165123784	165129932	-	L1PA3	LINE	L1
chr6	168378537	168378764	+	Intergenic	-58896	NM_214462	168002	Hs.673059	NM_214462	HPRD:12345	DACT2	C6orf116|DAPPER2|DPR2|bA503C24.7	dishevelled-binding antagonist of beta-catenin 2	protein-coding	0.044053	0.631579	13_Heterochrom/lo	AGO2	168378583	168378727	-	L2a	LINE	L2
chr6	168380388	168380839	+	Intergenic	-60538	NM_022138	64094	Hs.487200	NM_022138	HPRD:06244	SMOC2	DTDP1|MST117|MSTP117|MSTP140|SMAP2|bA270C4A.1|bA37D8.1|dJ421D16.1	SPARC related modular calcium binding 2	protein-coding	0.050998	0.643805	13_Heterochrom/lo		168380581	168380972	-	MLT1B	LTR	ERVL-MaLR
chr6	168840532	168840914	+	Intergenic	398987	NM_001166412	64094	Hs.487200	NM_022138	HPRD:06244	SMOC2	DTDP1|MST117|MSTP117|MSTP140|SMAP2|bA270C4A.1|bA37D8.1|dJ421D16.1	SPARC related modular calcium binding 2	protein-coding	0.054974	0.613577	13_Heterochrom/lo	EZH2
chr6	168846815	168847088	+	Intergenic	405215	NM_001166412	64094	Hs.487200	NM_022138	HPRD:06244	SMOC2	DTDP1|MST117|MSTP117|MSTP140|SMAP2|bA270C4A.1|bA37D8.1|dJ421D16.1	SPARC related modular calcium binding 2	protein-coding	0.058608	0.602190	13_Heterochrom/lo		168846760	168847068	+	AluSx	SINE	Alu
chr6	168847576	168847935	+	Intergenic	406019	NM_001166412	64094	Hs.487200	NM_022138	HPRD:06244	SMOC2	DTDP1|MST117|MSTP117|MSTP140|SMAP2|bA270C4A.1|bA37D8.1|dJ421D16.1	SPARC related modular calcium binding 2	protein-coding	0.044568	0.586111	13_Heterochrom/lo	PKNOX1	168847749	168847993	-	AluJb	SINE	Alu
chr6	169024773	169025209	+	Intergenic	229123	NM_003247	7058	Hs.371147	NM_003247	HPRD:01766	THBS2	TSP2	thrombospondin 2	protein-coding	0.133028	0.672769	13_Heterochrom/lo		169024803	169024930	-	MIR	SINE	MIR
chr6	170092178	170092665	+	Intergenic	164012	NR_002787	154449	Hs.447751	NR_002787	ENSG00000230960	LOC154449	-	uncharacterized LOC154449	ncRNA	0.030801	0.547131	11_Weak_Txn	SPI1	170091937	170093086	+	L1PBa	LINE	L1
chr6	170168628	170169024	+	Intergenic	87607	NR_002787	154449	Hs.447751	NR_002787	ENSG00000230960	LOC154449	-	uncharacterized LOC154449	ncRNA	0.040404	0.536524	10_Txn_Elongation	NFIB	170170700	170170899	-	AluJb	SINE	Alu
chr6	170169906	170171778	+	Intergenic	85591	NR_002787	154449	Hs.447751	NR_002787	ENSG00000230960	LOC154449	-	uncharacterized LOC154449	ncRNA	0.030983	0.517886	11_Weak_Txn	FOXA2	170168571	170168870	+	AluSg4	SINE	Alu
chr6	170724343	170724724	+	Intergenic	-139841	NM_001199461	5134	Hs.367900	NM_002598	HPRD:02922	PDCD2	RP8|ZMYND7	programmed cell death 2	protein-coding	0.104987	0.636126	13_Heterochrom/lo
chr7	350600	351125	+	Intergenic	-28563	NR_033960	442497	Hs.704269	NR_033960	ENSG00000249574	LOC442497	-	uncharacterized LOC442497	ncRNA	0.036190	0.431559			350712	350848	+	MER91B	DNA	hAT-Tip100
chr7	588556	588853	+	intron (NM_001164759. intron 7 of 10)	-14141	NR_110054	101926963	Hs.521338	NR_110054		LOC101926963	-	uncharacterized LOC101926963	ncRNA	0.010101	0.516779	13_Heterochrom/lo		588571	588778	+	L1MB3	LINE	L1
chr7	1319537	1320340	+	Intergenic	86920	NM_001080461	340260	Hs.232272	NM_001080461		UNCX	UNCX4.1	UNC homeobox	protein-coding	0.021171	0.527363	13_Heterochrom/lo	BCOR	1319388	1320069	+	L1PA7	LINE	L1
chr7	1938927	1939281	+	intron (NM_001013836. intron 16 of 18)	-94851	NR_039799	100616160		NR_039799		MIR4655	-	microRNA 4655	ncRNA	0.067797	0.695775	13_Heterochrom/lo	RXRA
chr7	2850273	2850876	+	Intergenic	-6249	NM_001293092	2768	Hs.487341	NM_007353	HPRD:05093	GNA12	NNX3|RMP|gep	guanine nucleotide binding protein (G protein) alpha 12	protein-coding	0.003317	0.447020	11_Weak_Txn	HNF4A	2850250	2850561	+	AluSq2	SINE	Alu
chr7	6653799	6654303	+	exon (NM_001278559. exon 9 of 9)	16729	NM_001278559	100131017	Hs.112668	NM_001278559		ZNF316	ENST00000305834|MZF-3	zinc finger protein 316	protein-coding	0.176587	0.752475	12_Repressed		6654046	6654341	-	AluJr	SINE	Alu
chr7	65750814	65751142	+	promoter-TSS (NR_003110)	-63	NR_103527	441242	Hs.373941	NM_001013464		LOC441242	-	uncharacterized LOC441242	ncRNA	0.106707	0.677812	13_Heterochrom/lo		65750980	65751166	-	L1ME2z	LINE	L1
chr7	70495691	70496729	+	intron (NM_001127231. intron 5 of 17)	-636327	NM_022479	64409	Hs.488591	NM_022479	HPRD:15655	WBSCR17	GALNACT17|GALNT16|GALNT20|GALNTL3|GalNAc-T5L	Williams-Beuren syndrome chromosome region 17	protein-coding	0.037572	0.540905	13_Heterochrom/lo		70495906	70496212	+	AluJr	SINE	Alu
chr7	73427974	73428400	+	Intergenic	-5592	NM_003508	8326	Hs.647029	NM_003508	HPRD:03460	FZD9	CD349|FZD3	frizzled class receptor 9	protein-coding	0.002347	0.480094	5_Strong_Enhancer	ESR1
chr7	77814246	77814708	+	intron (NM_001127360. intron 1 of 8)	15685	NM_001127358	57157	Hs.203965	NM_020432	HPRD:15130	PHTF2	-	putative homeodomain transcription factor 2	protein-coding	0.019481	0.410367	13_Heterochrom/lo		77814340	77814654	-	MER33	DNA	hAT-Charlie
chr7	92086681	92087023	+	intron (NM_147185. intron 37 of 49)	47674	NM_000786	1595	Hs.417077	NM_000786	HPRD:03381	CYP51A1	CP51|CYP51|CYPL1|LDM|P450-14DM|P450L1	cytochrome P450. family 51. subfamily A. polypeptide 1	protein-coding	0.005848	0.381924	10_Txn_Elongation	C11orf30	92086495	92086796	+	AluSx	SINE	Alu
chr7	92590519	92590590	+	promoter-TSS (NM_152789)	-160	NR_109929	257415	Hs.18564	NM_152789	HPRD:17557	FAM133B	-	family with sequence similarity 133. member B	protein-coding	0.070423	0.625000	13_Heterochrom/lo	PRDM10	92586426	92590725	+	L1PA5	LINE	L1
chr7	93445563	93445825	+	intron (NM_001164737. intron 10 of 15)	37161	NR_030388	724023		NR_030388		MIR653	MIRN653|hsa-mir-653	microRNA 653	ncRNA	0.000000	0.365019	13_Heterochrom/lo		93445253	93445814	-	LTR52-int	LTR	ERVL
chr7	127563108	127563319	+	Intergenic	22387	NM_024523	79571	Hs.521168	NM_024523	HPRD:07599	GCC1	GCC1P|GCC88	GRIP and coiled-coil domain containing 1	protein-coding	0.009479	0.367925	9_Txn_Transition		127563053	127563314	-	AluJr	SINE	Alu
chr7	128071275	128071354	+	intron (NM_014390. intron 16 of 23)	-10547	NR_030324	693178		NR_030324		MIR593	MIRN593|hsa-mir-593	microRNA 593	ncRNA	0.000000	0.412500	13_Heterochrom/lo	GABPB1
chr7	138238769	138239020	+	Intergenic	115136	NR_039678	100616226		NR_039678	miRBase:MI0016819	MIR4468	-	microRNA 4468	ncRNA	0.000000	0.388889	10_Txn_Elongation	AGO2	138238565	138239001	-	LTR32	LTR	ERVL
chr7	140074710	140075246	+	Intergenic	-11257	NM_022750	64761	Hs.12646	NM_022750	HPRD:15696	PARP12	ARTD12|MST109|MSTP109|ZC3H1|ZC3HDC1	poly (ADP-ribose) polymerase family. member 12	protein-coding	0.013060	0.387337	13_Heterochrom/lo	ZNF316	140074671	140074983	+	AluSx4	SINE	Alu
chr7	143230630	143231044	+	Intergenic	8758	NM_176882	259286	Hs.352241	NM_176882	HPRD:18150	TAS2R40	GPR60|T2R40|T2R58	taste receptor. type 2. member 40	protein-coding	0.002415	0.457831	13_Heterochrom/lo		143230914	143230945	+	AT_rich	Low_complexity	Low_complexity
chr7	148047223	148047481	+	intron (NM_014141. intron 15 of 23)	117759	NR_036093	100422849		NR_036093		MIR548T	-	microRNA 548t	ncRNA	0.003876	0.374517	13_Heterochrom/lo		148047327	148047453	-	MIRc	SINE	MIR
chr7	148283727	148284059	+	intron (NM_014141. intron 21 of 23)	-306672	NM_145304	202865	Hs.352212	NM_145304	HPRD:12921	C7orf33	-	chromosome 7 open reading frame 33	protein-coding	0.006024	0.354354	13_Heterochrom/lo		148283462	148284012	+	MER41A	LTR	ERV1
chr7	148492710	148492911	+	Intergenic	-97755	NM_145304	202865	Hs.352212	NM_145304	HPRD:12921	C7orf33	-	chromosome 7 open reading frame 33	protein-coding	0.004975	0.346535	10_Txn_Elongation		148492577	148492880	+	AluY	SINE	Alu
chr7	150359799	150360129	+	Intergenic	-6983	NR_046492	100873749		NR_046492	ENSG00000201744	RNU6-34P	RNU6-34	RNA. U6 small nuclear 34. pseudogene	snRNA	0.003030	0.501511	5_Strong_Enhancer		150360079	150360643	+	L1PA10	LINE	L1
chr7	152291242	152291705	+	intron (NM_170606. intron 6 of 58)	144532	NM_170606	58508	Hs.647120	NM_021230	HPRD:06016	KMT2C	HALR|MLL3	lysine (K)-specific methyltransferase 2C	protein-coding	0.004320	0.329741	13_Heterochrom/lo		152291620	152291915	+	AluSz	SINE	Alu
chr7	152737915	152738274	+	Intergenic	-21655	NM_020445	57180	Hs.647117	NM_020445	HPRD:12489	ACTR3B	ARP11|ARP3BETA	ARP3 actin-related protein 3 homolog B (yeast)	protein-coding	0.013928	0.441667	13_Heterochrom/lo		152913792	152914105	+	AluSx1	SINE	Alu
chr7	152913949	152914262	+	Intergenic	154356	NR_073000	57180	Hs.647117	NM_020445	HPRD:12489	ACTR3B	ARP11|ARP3BETA	ARP3 actin-related protein 3 homolog B (yeast)	protein-coding	0.003195	0.426752	13_Heterochrom/lo	ATF3
chr7	153225508	153225826	+	Intergenic	186567	NR_125776	103724390	Hs.614280	NR_125776		LINC01287	TCONS_l2_00027522	long intergenic non-protein coding RNA 1287	ncRNA	0.015723	0.495298	13_Heterochrom/lo		153225467	153225741	-	MSTA	LTR	ERVL-MaLR
chr7	154883655	154884322	+	intron (NM_001290252. intron 19 of 23)	-44529	NR_024477	100132707	Hs.586358	NR_024476	ENSG00000214106	PAXIP1OS	PAXIP1-AS2	PAXIP1 opposite strand	ncRNA	0.019490	0.453593	13_Heterochrom/lo		154883701	154883988	+	AluSx1	SINE	Alu
chr7	155207690	155208353	+	Intergenic	-89755	NM_198337	3638	Hs.520819	NM_005542	HPRD:03633	INSIG1	CL-6|CL6	insulin induced gene 1	protein-coding	0.006033	0.536145	13_Heterochrom/lo	E4F1	155207503	155207822	-	MER4A1	LTR	ERV1
chr7	155334406	155335175	+	Intergenic	33976	NR_103545	338436	Hs.521326	NR_103545	ENSG00000204960	BLACE	-	B-cell acute lymphoblastic leukemia expressed	ncRNA	0.013048	0.520484	13_Heterochrom/lo		155334632	155334792	-	LTR16C	LTR	ERVL
chr7	155900326	155900572	+	Intergenic	-62183	NM_001291913	389602	Hs.583071	NM_001291913		LOC389602	-	uncharacterized LOC389602	protein-coding	0.020325	0.445344	13_Heterochrom/lo
chr7	155912594	155912810	+	Intergenic	-49930	NM_001291913	389602	Hs.583071	NM_001291913		LOC389602	-	uncharacterized LOC389602	protein-coding	0.004630	0.387097	13_Heterochrom/lo		155900068	155900378	+	AluSq2	SINE	Alu
chr7	156154663	156155561	+	Intergenic	192480	NM_001291913	389602	Hs.583071	NM_001291913		LOC389602	-	uncharacterized LOC389602	protein-coding	0.079065	0.586207	13_Heterochrom/lo		156155345	156155368	+	(TTTG)n	Simple_repeat	Simple_repeat
chr7	156498259	156498749	+	intron (NR_103858. intron 1 of 1)	-41987	NR_024119	64433	Hs.404170	NR_024119		LINC00244	C7orf4|NCRNA00244	long intergenic non-protein coding RNA 244	ncRNA	0.018367	0.472505	11_Weak_Txn		156498268	156499997	+	L1M2	LINE	L1
chr7	156941157	156941951	+	Intergenic	-8169	NM_138400	64434	Hs.15825	NM_138400	HPRD:18485	NOM1	C7orf3|PPP1R113|SGD1	nucleolar protein with MIF4G domain 1	protein-coding	0.122166	0.662893	9_Txn_Transition		156941422	156941588	-	FAM	SINE	Alu
chr7	157299493	157299650	+	Intergenic	-37445	NM_005494	10049	Hs.490745	NM_005494	HPRD:07107	DNAJB6	DJ4|DnaJ|HHDJ1|HSJ-2|HSJ2|LGMD1D|LGMD1E|MRJ|MSJ-1	DnaJ (Hsp40) homolog. subfamily B. member 6	protein-coding	0.012739	0.556962	13_Heterochrom/lo	RXRA	157299276	157299662	-	L1MEf	LINE	L1
chr7	157433358	157433878	+	Intergenic	-32613	NR_110157	101927914	Hs.623826	NR_110157		LOC101927914	-	uncharacterized LOC101927914	ncRNA	0.025000	0.537428	13_Heterochrom/lo		157433443	157433912	+	L1MEd	LINE	L1
chr7	157470364	157470666	+	intron (NR_110157. intron 1 of 3)	4284	NR_110157	101927914	Hs.623826	NR_110157		LOC101927914	-	uncharacterized LOC101927914	ncRNA	0.082781	0.689769	13_Heterochrom/lo
chr7	157474772	157474922	+	intron (NR_110157. intron 2 of 3)	8616	NR_110157	101927914	Hs.623826	NR_110157		LOC101927914	-	uncharacterized LOC101927914	ncRNA	0.046667	0.602649	13_Heterochrom/lo	EZH2
chr7	157657012	157657473	+	intron (NM_130842. intron 12 of 21)	-82820	NR_029689	406945		NR_029689		MIR153-2	MIRN153-2	microRNA 153-2	ncRNA	0.013015	0.454545	13_Heterochrom/lo	CTCF
chr7	157771623	157772328	+	intron (NM_130842. intron 11 of 21)	-82610	NR_038966	100506585	Hs.661265	NR_038966	ENSG00000233038	LOC100506585	-	uncharacterized LOC100506585	ncRNA	0.009929	0.463173	13_Heterochrom/lo	CTCF
chr7	157839473	157840532	+	intron (NM_130842. intron 11 of 21)	-14583	NR_038966	100506585	Hs.661265	NR_038966	ENSG00000233038	LOC100506585	-	uncharacterized LOC100506585	ncRNA	0.032106	0.533962	13_Heterochrom/lo	ZFX	158085199	158085477	-	Tigger3b	DNA	TcMar-Tigger
chr7	158084730	158085870	+	intron (NM_130843. intron 9 of 21)	230715	NR_038966	100506585	Hs.661265	NR_038966	ENSG00000233038	LOC100506585	-	uncharacterized LOC100506585	ncRNA	0.055263	0.621385	13_Heterochrom/lo		158158763	158158787	+	(CA)n	Simple_repeat	Simple_repeat
chr7	158131217	158131796	+	intron (NM_130842. intron 8 of 21)	276921	NR_038966	100506585	Hs.661265	NR_038966	ENSG00000233038	LOC100506585	-	uncharacterized LOC100506585	ncRNA	0.025907	0.420690	13_Heterochrom/lo		157771811	157771902	+	L2b	LINE	L2
chr7	158158606	158158832	+	intron (NM_130842. intron 5 of 21)	304134	NR_038966	100506585	Hs.661265	NR_038966	ENSG00000233038	LOC100506585	-	uncharacterized LOC100506585	ncRNA	0.061947	0.537445	13_Heterochrom/lo		157839799	157839892	-	L2b	LINE	L2
chr7	158326818	158327427	+	intron (NM_130842. intron 1 of 21)	205691	NR_030325	693180		NR_030325		MIR595	MIRN595|hsa-mir-595	microRNA 595	ncRNA	0.014778	0.444262	13_Heterochrom/lo	EGR1	158341234	158341424	-	Charlie16a	DNA	hAT-Charlie
chr7	158330585	158331501	+	intron (NM_130842. intron 1 of 21)	201770	NR_030325	693180		NR_030325		MIR595	MIRN595|hsa-mir-595	microRNA 595	ncRNA	0.037118	0.547437	13_Heterochrom/lo	AGO2
chr7	158331890	158332693	+	intron (NM_130842. intron 1 of 21)	200522	NR_030325	693180		NR_030325		MIR595	MIRN595|hsa-mir-595	microRNA 595	ncRNA	0.019925	0.519900	13_Heterochrom/lo	SMARCA4
chr7	158333064	158333935	+	intron (NM_130842. intron 1 of 21)	199314	NR_030325	693180		NR_030325		MIR595	MIRN595|hsa-mir-595	microRNA 595	ncRNA	0.025258	0.540138	13_Heterochrom/lo	CTCF
chr7	158341374	158341517	+	intron (NM_130842. intron 1 of 21)	191368	NR_030325	693180		NR_030325		MIR595	MIRN595|hsa-mir-595	microRNA 595	ncRNA	0.034965	0.527778	13_Heterochrom/lo	CTCF
chr7	158341686	158342191	+	intron (NM_130842. intron 1 of 21)	190875	NR_030325	693180		NR_030325		MIR595	MIRN595|hsa-mir-595	microRNA 595	ncRNA	0.041584	0.569170	13_Heterochrom/lo	HNRNPLL	158333585	158333807	-	MIRb	SINE	MIR
chr7	158455385	158455657	+	intron (NM_130842. intron 1 of 21)	77292	NR_030325	693180		NR_030325		MIR595	MIRN595|hsa-mir-595	microRNA 595	ncRNA	0.113971	0.655678	10_Txn_Elongation	NFIB	158331457	158331574	-	MIRb	SINE	MIR
chr7	158648778	158648943	+	intron (NM_001281933. intron 24 of 27)	55970	NR_104054	54892	Hs.18616	NM_017760	HPRD:10539	NCAPG2	CAP-G2|CAPG2|LUZP5|MTB|hCAP-G2	non-SMC condensin II complex. subunit G2	protein-coding	0.048485	0.487952	1_Active_Promoter	RNF2	158648625	158648936	-	AluY	SINE	Alu
chr7	158804101	158804647	+	intron (NM_020728. intron 1 of 21)	25254	NM_020728	57488	Hs.490795	NM_020728	HPRD:13053	ESYT2	CHR2SYT|E-Syt2|FAM62B	extended synaptotagmin-like protein 2	protein-coding	0.095238	0.583181	13_Heterochrom/lo	EZH2
chr7	158910469	158911091	+	intron (NM_018051. intron 11 of 24)	54202	NM_018051	55112	Hs.389945	NM_018051	HPRD:08545	WDR60	FAP163|SRPS6|SRTD8	WD repeat domain 60	protein-coding	0.041801	0.637239	13_Heterochrom/lo
chr7	158987300	158988258	+	Intergenic	-20575	NR_024394	154822	Hs.544783	NM_198345	ENSG00000231419	LINC00689	-	long intergenic non-protein coding RNA 689	ncRNA	0.004175	0.437956	13_Heterochrom/lo		158987302	158987991	+	L1ME3	LINE	L1
chr7	159088945	159089431	+	intron (NM_003382. intron 4 of 12)	55770	NM_003382	7434	Hs.585052	NM_003382	HPRD:03576	VIPR2	C16DUPq36.3|DUP7q36.3|PACAP-R-3|PACAP-R3|VIP-R-2|VPAC2|VPAC2R|VPCAP2R	vasoactive intestinal peptide receptor 2	protein-coding	0.026749	0.581109	13_Heterochrom/lo		159088996	159089200	+	LTR33	LTR	ERVL
chr7	159101649	159101999	+	intron (NM_003382. intron 4 of 12)	43134	NM_003382	7434	Hs.585052	NM_003382	HPRD:03576	VIPR2	C16DUPq36.3|DUP7q36.3|PACAP-R-3|PACAP-R3|VIP-R-2|VPAC2|VPAC2R|VPCAP2R	vasoactive intestinal peptide receptor 2	protein-coding	0.097143	0.581197	13_Heterochrom/lo	SPI1	159101807	159101891	+	Charlie2b	DNA	hAT-Charlie
chr7	159335345	159335608	+	Intergenic	-190517	NM_003382	7434	Hs.585052	NM_003382	HPRD:03576	VIPR2	C16DUPq36.3|DUP7q36.3|PACAP-R-3|PACAP-R3|VIP-R-2|VPAC2|VPAC2R|VPCAP2R	vasoactive intestinal peptide receptor 2	protein-coding	0.072243	0.583333
chr8	699805	700553	+	intron (NM_207332. intron 2 of 5)	31047	NM_207332	157697	Hs.655310	NM_207332	HPRD:14105	ERICH1	-	glutamate-rich 1	protein-coding	0.128342	0.735648	13_Heterochrom/lo	EZH2	699910	700111	-	MLT1C	LTR	ERVL-MaLR
chr8	37518047	37518406	+	intron (NR_121621. intron 1 of 2)	3160	NR_121621	100507420	Hs.105962	NR_121620		LOC100507420	-	uncharacterized LOC100507420	ncRNA	0.019499	0.463889	13_Heterochrom/lo	TRIM28	37518183	37518352	-	MER5A	DNA	hAT-Charlie
chr8	38918531	38918749	+	intron (NM_021623. intron 2 of 12)	17405	NM_021623	59339	Hs.369123	NM_021623	ENSG00000169499	PLEKHA2	TAPP2	pleckstrin homology domain containing. family A (phosphoinositide binding specific) member 2	protein-coding	0.018349	0.511416	10_Txn_Elongation		38915439	38919050	-	ERVL-B4-int	LTR	ERVL
chr8	63039492	63039845	+	promoter-TSS (NM_003878)	-617	NM_003878	8836	Hs.78619	NM_003878	HPRD:03299	GGH	GH	gamma-glutamyl hydrolase (conjugase. folylpolygammaglutamyl hydrolase)	protein-coding	0.031161	0.418079	13_Heterochrom/lo		63039404	63039750	-	MSTD	LTR	ERVL-MaLR
chr8	70240742	70240881	+	intron (NM_006540. intron 2 of 22)	162974	NM_006540	10499	Hs.446678	NM_006540	HPRD:09066	NCOA2	GRIP1|KAT13C|NCoA-2|SRC2|TIF2|bHLHe75	nuclear receptor coactivator 2	protein-coding	0.007194	0.414286	13_Heterochrom/lo
chr8	73263898	73264110	+	Intergenic	-4502	NM_001243237	100130301	Hs.202296	NM_001243237		LOC100130301	-	uncharacterized LOC100130301	protein-coding	0.009434	0.356808	13_Heterochrom/lo		73260233	73265187	-	L1PB1	LINE	L1
chr8	76014724	76014979	+	Intergenic	-391803	NR_105006	101926978	Hs.615028	NR_105006	ENSG00000254300	LINC01111	-	long intergenic non-protein coding RNA 1111	ncRNA	0.000000	0.367188	13_Heterochrom/lo		76014792	76015120	-	AluY	SINE	Alu
chr8	120123697	120123843	+	Intergenic	-1338	NM_021110	7373	Hs.409662	NM_021110	HPRD:00379	COL14A1	UND	collagen. type XIV. alpha 1	protein-coding	0.109589	0.653061	13_Heterochrom/lo	GATA3	120121931	120124588	+	L1PA7	LINE	L1
chr8	142445851	142446752	+	Intergenic	-17715	NM_001702	575	Hs.194654	NM_001702	HPRD:04062	BAI1	GDAIF	brain-specific angiogenesis inhibitor 1	protein-coding	0.016648	0.549889	13_Heterochrom/lo	POLR2A
chr8	144601252	144602836	+	intron (NM_025251. intron 3 of 12)	11460	NM_025251	80728	Hs.148988	NM_025251	HPRD:17224	ARHGAP39	CrGAP|Vilse	Rho GTPase activating protein 39	protein-coding	0.065025	0.582334	11_Weak_Txn	RBFOX2
chr9	321526	322032	+	intron (NM_001193536. intron 6 of 46)	48731	NM_001193536	81704	Hs.132599	NM_203447	HPRD:10920	DOCK8	HEL-205|MRD2|ZIR8	dedicator of cytokinesis 8	protein-coding	0.031621	0.528600	11_Weak_Txn
chr9	61534187	61534503	+	Intergenic	-248053	NR_027421	100132948	Hs.645763	NM_001024942	ENSG00000154537	FAM27C	FAM27A|FAM27A1|FAM27A3	family with sequence similarity 27. member C	ncRNA	0.015823	0.438486
chr9	63041467	63042089	+	Intergenic	23783	NR_121570	101928381	Hs.708686	NR_121570		LOC101928381	-	uncharacterized LOC101928381	ncRNA	0.003215	0.292135
chr9	63385055	63385216	+	Intergenic	-50615	NR_002817	375719	Hs.658215	NR_002817		AQP7P1	bA251O17.3	aquaporin 7 pseudogene 1	pseudo	0.124224	0.746914
chr9	64722935	64723380	+	Intergenic	22209	NR_121570	101928381	Hs.708686	NR_121570		LOC101928381	-	uncharacterized LOC101928381	ncRNA	0.002247	0.291480
chr9	67725981	67726293	+	intron (NR_027422. intron 1 of 1)	606	NR_027422	100133121	Hs.744835	NR_027422	ENSG00000170215	FAM27B	FAM27A2	family with sequence similarity 27. member B	ncRNA	0.051282	0.549521	13_Heterochrom/lo		67725939	67726177	-	AluSz6	SINE	Alu
chr9	69858631	69858744	+	intron (NM_001010940. intron 4 of 5)	37872	NM_001010940	138255	Hs.444459	NM_001010940	HPRD:17298	C9orf135	-	chromosome 9 open reading frame 135	protein-coding	0.008850	0.359649	11_Weak_Txn
chr9	79226472	79226704	+	Intergenic	-80922	NR_109771	101927450	Hs.738041	NR_109771	ENSG00000260995	LOC101927450	-	uncharacterized LOC101927450	ncRNA	0.034483	0.381974	13_Heterochrom/lo
chr9	107162842	107162979	+	Intergenic	-76475	NR_031752	100313841		NR_031752	miRBase:MI0010637	MIR548Q	-	microRNA 548q	ncRNA	0.000000	0.369565	13_Heterochrom/lo		107161793	107163769	-	L1MDa	LINE	L1
chr9	121895492	121895949	+	intron (NM_001139442. intron 6 of 8)	152935	NM_138709	153090	Hs.522378	NM_032552	HPRD:09903	DAB2IP	AF9Q34|AIP-1|AIP1|DIP1/2	DAB2 interacting protein	protein-coding	0.008753	0.445415	13_Heterochrom/lo		121895298	121895952	-	L1PA3	LINE	L1
chr9	123972454	123973172	+	Intergenic	-38797	NM_004789	9355	Hs.696425	NM_004789	HPRD:04786	LHX2	LH2|hLhx2	LIM homeobox 2	protein-coding	0.019499	0.458971	7_Weak_Enhancer	IKZF1	123972839	123972973	+	MIRc	SINE	MIR
chr9	126914774	126914976	+	5' UTR (NM_001190729. exon 1 of 18)	101	NM_001190729	9649	Hs.432842	NM_014636	HPRD:11479	RALGPS1	RALGEF2|RALGPS1A	Ral GEF with PH domain and SH3 binding motif 1	protein-coding	0.138614	0.793103	13_Heterochrom/lo		126914598	126914898	+	AluJo	SINE	Alu
chr9	134305787	134306011	+	Intergenic	-20564	NM_002957	6256	Hs.590886	NM_002957		RXRA	NR2B1	retinoid X receptor. alpha	protein-coding	0.000000	0.475556	10_Txn_Elongation
chr9	134501277	134501428	+	Intergenic	94770	NM_001291921	6256	Hs.590886	NM_002957		RXRA	NR2B1	retinoid X receptor. alpha	protein-coding	0.105960	0.618421	9_Txn_Transition	RUNX3	134305879	134305936	+	(TA)n	Simple_repeat	Simple_repeat
chr9	136007296	136007663	+	3' UTR (NM_144653. exon 6 of 6)	-46099	NM_016172	10422	Hs.9194	NM_016172	HPRD:12170	UBAC1	GBDR1|UBADC1	UBA domain containing 1	protein-coding	0.081744	0.570652	7_Weak_Enhancer	RBFOX2	136007373	136007418	+	L2c	LINE	L2
chr9	137129722	137129835	+	Intergenic	-9379	NM_001185090	2902	Hs.558334	NM_000832	HPRD:15926	GRIN1	GluN1|MRD8|NMDA1|NMDAR1|NR1	glutamate receptor. ionotropic. N-methyl D-aspartate 1	protein-coding	0.159292	0.710526	13_Heterochrom/lo
chr9	137442216	137442479	+	promoter-TSS (NM_001033113)	-898	NM_001033113	377841	Hs.512562	NM_198585	HPRD:16864	ENTPD8	E-NTPDase|GLSR2492|NTPDase-8|UNQ2492	ectonucleoside triphosphate diphosphohydrolase 8	protein-coding	0.000000	0.325758	13_Heterochrom/lo	GATA3
chr9	137723015	137723565	+	intron (NM_001145527. intron 3 of 15)	-39732	NR_024341	643210	Hs.721002	NM_001039765		EHMT1-IT1	-	EHMT1 intronic transcript 1	ncRNA	0.041818	0.673321	13_Heterochrom/lo
chr9	137780901	137781138	+	intron (NM_001145527. intron 14 of 15)	17997	NR_024341	643210	Hs.721002	NM_001039765		EHMT1-IT1	-	EHMT1 intronic transcript 1	ncRNA	0.075949	0.571429	13_Heterochrom/lo	EZH2
chrX	872168	872509	+	Intergenic	247994	NM_006883	6473	Hs.105932	NM_000451	HPRD:02430	SHOX	GCFX|PHOG|SHOXY|SS	short stature homeobox	protein-coding	0.038123	0.500000	13_Heterochrom/lo		872354	872643	-	AluY	SINE	Alu
chrX	1415929	1416499	+	TTS (NR_026711)	15683	NR_026711	80161	Hs.521856	NM_025091		ASMTL-AS1	ASMTL-AS|ASMTLAS|CXYorf2|NCRNA00105	ASMTL antisense RNA 1	ncRNA	0.035088	0.528897	13_Heterochrom/lo
chrX	9298549	9298781	+	Intergenic	-164630	NM_001139468	6907	Hs.495656	NM_005647	HPRD:02183	TBL1X	EBI|SMAP55|TBL1	transducin (beta)-like 1X-linked	protein-coding	0.000000	0.381974	13_Heterochrom/lo	MEIS2
chrX	40319873	40320017	+	Intergenic	57028	NR_110386	101927476	Hs.522607	NR_110386	ENSG00000236393	LOC101927476	-	uncharacterized LOC101927476	ncRNA	0.000000	0.351724	13_Heterochrom/lo		40319604	40320005	+	L1ME3	LINE	L1
chrX	90112139	90112539	+	Intergenic	190398	NM_138960	90316	Hs.592220	NM_138960	HPRD:02328	TGIF2LX	TGIFLX	TGFB-induced factor homeobox 2-like. X-linked	protein-coding	0.060000	0.543641	13_Heterochrom/lo		90112163	90112392	+	MSTA	LTR	ERVL-MaLR
chrX	100636354	100636857	+	5' UTR (NM_001278740. exon 1 of 8)	127	NM_001278740	7105	Hs.43233	NM_003270		TSPAN6	T245|TM4SF6|TSPAN-6	tetraspanin 6	protein-coding	0.085487	0.615079	11_Weak_Txn		100636538	100636734	-	L1ME3C	LINE	L1
chrX	119010267	119010331	+	intron (NR_110311. intron 7 of 10)	33967	NM_001289109	79836	Hs.144266	NM_024778	HPRD:06708	LONRF3	RNF127	LON peptidase N-terminal domain and ring finger 3	protein-coding	0.015625	0.553846	11_Weak_Txn
chrX	128657064	128657555	+	Intergenic	-604905	NM_138289	139741	Hs.680125	NM_138289	HPRD:06439	ACTRT1	AIP1|ARIP1|ARPT1|HSD27	actin-related protein T1	protein-coding	0.006110	0.514228	6_Weak_Enhancer	PHF8	128657543	128657587	+	C-rich	Low_complexity	Low_complexity
chrX	134075799	134076352	+	Intergenic	-90431	NM_001164618	2719	Hs.644108	NM_004484	HPRD:02074	GPC3	DGSX|GTR2-2|MXR7|OCI-5|SDYS|SGB|SGBS|SGBS1	glypican 3	protein-coding	0.036166	0.500000	13_Heterochrom/lo		134075871	134076187	+	AluSx3	SINE	Alu
chrX	153382637	153383654	+	Intergenic	-35178	NM_001136273	139735	Hs.534554	NM_001136273	ENSG00000189420	ZFP92	ZNF897	ZFP92 zinc finger protein	protein-coding	0.002950	0.488212	13_Heterochrom/lo	RBM25	153383143	153383557	+	L1ME1	LINE	L1

## Sheet: cis-targets
Dataset EV1:
B, Genes associated to cis-regulatory binding regions for DiPRO1, SIX1 and ZSCAN4 human transcription factors. The analysis was realized using GREAT software (default settings).
The ChIP-seq data were extracted from GSM2466593 for DiPRO1, jaspar.genereg.net for SIX1 MA1118.1 and GSE105311 for ZSCAN4.
DiPRO1								SIX1								ZSCAN4
A4GALT	Alpha 1,4-Galactosyltransferase (P Blood Group)							A4GALT	Alpha 1,4-Galactosyltransferase (P Blood Group)							A1CF	APOBEC1 Complementation Factor
AATK	Apoptosis Associated Tyrosine Kinase							AAGAB	Alpha And Gamma Adaptin Binding Protein							A3GALT2	Alpha 1,3-Galactosyltransferase 2
ABHD17C	Abhydrolase Domain Containing 17C, Depalmitoylase							AAR2	AAR2 Splicing Factor							A4GALT	Alpha 1,4-Galactosyltransferase (P Blood Group)
ACACB	Acetyl-CoA Carboxylase Beta							ABCA1	ATP Binding Cassette Subfamily A Member 1							AAAS	Aladin WD Repeat Nucleoporin
ACTG1	Actin Gamma 1							ABCA13	ATP Binding Cassette Subfamily A Member 13							AACS	Acetoacetyl-CoA Synthetase
ACTR3B	Actin Related Protein 3B							ABCA5	ATP Binding Cassette Subfamily A Member 5							AADACL2	Arylacetamide Deacetylase Like 2
ACTRT1	Actin Related Protein T1							ABCB5	ATP Binding Cassette Subfamily B Member 5							AAGAB	Alpha And Gamma Adaptin Binding Protein
ACVR1B	Activin A Receptor Type 1B							ABCC2	ATP Binding Cassette Subfamily C Member 2							AAK1	AP2 Associated Kinase 1
ACY3	Aminoacylase 3							ABCC3	ATP Binding Cassette Subfamily C Member 3							AANAT	Aralkylamine N-Acetyltransferase
ADARB1	Adenosine Deaminase RNA Specific B1							ABHD11	Abhydrolase Domain Containing 11							AAR2	AAR2 Splicing Factor
ADAT1	Adenosine Deaminase TRNA Specific 1							ABI3BP	ABI Family Member 3 Binding Protein							AARS2	Alanyl-TRNA Synthetase 2, Mitochondrial
ADGB	Androglobin							ABL1	ABL Proto-Oncogene 1, Non-Receptor Tyrosine Kinase							AARSD1	Alanyl-TRNA Synthetase Domain Containing 1
ADGRA1	Adhesion G Protein-Coupled Receptor A1							ABLIM1	Actin Binding LIM Protein 1							AASDH	Aminoadipate-Semialdehyde Dehydrogenase
ADGRB1	Adhesion G Protein-Coupled Receptor B1							ABRA	Actin Binding Rho Activating Protein							AASS	Aminoadipate-Semialdehyde Synthase
ADGRD1	Adhesion G Protein-Coupled Receptor D1							ACAA2	Acetyl-CoA Acyltransferase 2							AATF	Apoptosis Antagonizing Transcription Factor
ADGRL4	Adhesion G Protein-Coupled Receptor L4							ACAT1	Acetyl-CoA Acetyltransferase 1							AATK	Apoptosis Associated Tyrosine Kinase
ADRA2C	Adrenoceptor Alpha 2C							ACKR3	Atypical Chemokine Receptor 3							ABAT	4-Aminobutyrate Aminotransferase
ADRM1	Adhesion Regulating Molecule 1							ACO2	Aconitase 2							ABCA1	ATP Binding Cassette Subfamily A Member 1
AEBP2	AE Binding Protein 2							ACOXL	Acyl-CoA Oxidase Like							ABCA10	ATP Binding Cassette Subfamily A Member 10
AGRN	Agrin							ACSBG2	Acyl-CoA Synthetase Bubblegum Family Member 2							ABCA3	ATP Binding Cassette Subfamily A Member 3
AK5	Adenylate Kinase 5							ACSL3	Acyl-CoA Synthetase Long Chain Family Member 3							ABCA4	ATP Binding Cassette Subfamily A Member 4
AKAP9	A-Kinase Anchoring Protein 9							ACTRT2	Actin Related Protein T2							ABCA5	ATP Binding Cassette Subfamily A Member 5
AKR1D1	Aldo-Keto Reductase Family 1 Member D1							ACVR1	Activin A Receptor Type 1							ABCA8	ATP Binding Cassette Subfamily A Member 8
ALDH1A2	Aldehyde Dehydrogenase 1 Family Member A2							ACVR1B	Activin A Receptor Type 1B							ABCA9	ATP Binding Cassette Subfamily A Member 9
ALDH3B2	Aldehyde Dehydrogenase 3 Family Member B2							ACVR1C	Activin A Receptor Type 1C							ABCB1	ATP Binding Cassette Subfamily B Member 1
ALDOA	Aldolase, Fructose-Bisphosphate A							ACVR2A	Activin A Receptor Type 2A							ABCB10	ATP Binding Cassette Subfamily B Member 10
ALOX5AP	Arachidonate 5-Lipoxygenase Activating Protein							ACVRL1	Activin A Receptor Like Type 1							ABCB11	ATP Binding Cassette Subfamily B Member 11
ANAPC1	Anaphase Promoting Complex Subunit 1							ADA2	Adenosine Deaminase 2							ABCB7	ATP Binding Cassette Subfamily B Member 7
ANGPTL2	Angiopoietin Like 2							ADAM28	ADAM Metallopeptidase Domain 28							ABCB8	ATP Binding Cassette Subfamily B Member 8
ANKRD20A1	Ankyrin Repeat Domain 20 Family Member A1							ADAM7	ADAM Metallopeptidase Domain 7							ABCB9	ATP Binding Cassette Subfamily B Member 9
ANKRD28	Ankyrin Repeat Domain 28							ADAMTS15	ADAM Metallopeptidase With Thrombospondin Type 1 Motif 15							ABCC1	ATP Binding Cassette Subfamily C Member 1
ANKRD30B	Ankyrin Repeat Domain 30B							ADAMTS16	ADAM Metallopeptidase With Thrombospondin Type 1 Motif 16							ABCC12	ATP Binding Cassette Subfamily C Member 12
AP3B1	Adaptor Related Protein Complex 3 Subunit Beta 1							ADGRB3	Adhesion G Protein-Coupled Receptor B3							ABCC2	ATP Binding Cassette Subfamily C Member 2
APBB2	Amyloid Beta Precursor Protein Binding Family B Member 2							ADIPOQ	Adiponectin, C1Q And Collagen Domain Containing							ABCC3	ATP Binding Cassette Subfamily C Member 3
APCDD1L	APC Down-Regulated 1 Like							ADK	Adenosine Kinase							ABCC4	ATP Binding Cassette Subfamily C Member 4
APPL2	Adaptor Protein, Phosphotyrosine Interacting With PH Domain And Leucine Zipper 2							ADNP	Activity Dependent Neuroprotector Homeobox							ABCC6	ATP Binding Cassette Subfamily C Member 6
ARF1	ADP Ribosylation Factor 1							ADO	2-Aminoethanethiol Dioxygenase							ABCD3	ATP Binding Cassette Subfamily D Member 3
ARFGAP3	ADP Ribosylation Factor GTPase Activating Protein 3							ADPRHL1	ADP-Ribosylhydrolase Like 1							ABCD4	ATP Binding Cassette Subfamily D Member 4
ARHGAP39	Rho GTPase Activating Protein 39							ADRA1B	Adrenoceptor Alpha 1B							ABCE1	ATP Binding Cassette Subfamily E Member 1
ARHGAP5	Rho GTPase Activating Protein 5							ADSL	Adenylosuccinate Lyase							ABCF3	ATP Binding Cassette Subfamily F Member 3
ARHGEF16	Rho Guanine Nucleotide Exchange Factor 16							ADTRP	Androgen Dependent TFPI Regulating Protein							ABCG1	ATP Binding Cassette Subfamily G Member 1
ARID1B	AT-Rich Interaction Domain 1B							AFTPH	Aftiphilin							ABCG2	ATP Binding Cassette Subfamily G Member 2 (Junior Blood Group)
ARID5B	AT-Rich Interaction Domain 5B							AGA	Aspartylglucosaminidase							ABHD1	Abhydrolase Domain Containing 1
ARL17B	ADP Ribosylation Factor Like GTPase 17B							AGAP1	ArfGAP With GTPase Domain, Ankyrin Repeat And PH Domain 1							ABHD10	Abhydrolase Domain Containing 10, Depalmitoylase
ARL2	ADP Ribosylation Factor Like GTPase 2							AGR3	Anterior Gradient 3, Protein Disulphide Isomerase Family Member							ABHD11	Abhydrolase Domain Containing 11
ARNT2	Aryl Hydrocarbon Receptor Nuclear Translocator 2							AHDC1	AT-Hook DNA Binding Motif Containing 1							ABHD12	Abhydrolase Domain Containing 12, Lysophospholipase
ARRDC4	Arrestin Domain Containing 4							AHI1	Abelson Helper Integration Site 1							ABHD14A	Abhydrolase Domain Containing 14A
ARV1	ARV1 Homolog, Fatty Acid Homeostasis Modulator							AHR	Aryl Hydrocarbon Receptor							ABHD14A-ACY1	ABHD14A-ACY1 Readthrough
ASF1A	Anti-Silencing Function 1A Histone Chaperone							AKAP1	A-Kinase Anchoring Protein 1							ABHD16B	Abhydrolase Domain Containing 16B
ASMTL	Acetylserotonin O-Methyltransferase Like							AKR1B15	Aldo-Keto Reductase Family 1 Member B15							ABHD17C	Abhydrolase Domain Containing 17C, Depalmitoylase
ASXL3	ASXL Transcriptional Regulator 3							ALDH1A2	Aldehyde Dehydrogenase 1 Family Member A2							ABHD2	Abhydrolase Domain Containing 2, Acylglycerol Lipase
ATG4C	Autophagy Related 4C Cysteine Peptidase							ALDH3A1	Aldehyde Dehydrogenase 3 Family Member A1							ABHD4	Abhydrolase Domain Containing 4, N-Acyl Phospholipase B
ATP5MGL	ATP Synthase Membrane Subunit G Like							ALK	ALK Receptor Tyrosine Kinase							ABHD5	Abhydrolase Domain Containing 5, Lysophosphatidic Acid Acyltransferase
ATP6AP2	ATPase H+ Transporting Accessory Protein 2							ALKBH3	AlkB Homolog 3, Alpha-Ketoglutarate Dependent Dioxygenase							ABHD8	Abhydrolase Domain Containing 8
ATP9A	ATPase Phospholipid Transporting 9A (Putative)							ALPK1	Alpha Kinase 1							ABI1	Abl Interactor 1
AUTS2	Activator Of Transcription And Developmental Regulator AUTS2							AMELX	Amelogenin X-Linked							ABI3BP	ABI Family Member 3 Binding Protein
BAIAP2	BAR/IMD Domain Containing Adaptor Protein 2							AMOTL2	Angiomotin Like 2							ABL1	ABL Proto-Oncogene 1, Non-Receptor Tyrosine Kinase
BANP	BTG3 Associated Nuclear Protein							ANAPC13	Anaphase Promoting Complex Subunit 13							ABL2	ABL Proto-Oncogene 2, Non-Receptor Tyrosine Kinase
BATF2	Basic Leucine Zipper ATF-Like Transcription Factor 2							ANGPT1	Angiopoietin 1							ABLIM1	Actin Binding LIM Protein 1
BBOX1	Gamma-Butyrobetaine Hydroxylase 1							ANKRD40	Ankyrin Repeat Domain 40							ABLIM2	Actin Binding LIM Protein Family Member 2
BCAT1	Branched Chain Amino Acid Transaminase 1							ANKRD50	Ankyrin Repeat Domain 50							ABLIM3	Actin Binding LIM Protein Family Member 3
BCDIN3D	BCDIN3 Domain Containing RNA Methyltransferase							ANLN	Anillin Actin Binding Protein							ABO	ABO, Alpha 1-3-N-Acetylgalactosaminyltransferase And Alpha 1-3-Galactosyltransferase
BCL10	BCL10 Immune Signaling Adaptor							ANO1	Anoctamin 1							ABR	ABR Activator Of RhoGEF And GTPase
BCL2	BCL2 Apoptosis Regulator							ANO6	Anoctamin 6							ABRA	Actin Binding Rho Activating Protein
BCL2L11	BCL2 Like 11							AOAH	Acyloxyacyl Hydrolase							ABT1	Activator Of Basal Transcription 1
BCOR	BCL6 Corepressor							AP3B2	Adaptor Related Protein Complex 3 Subunit Beta 2							ABTB1	Ankyrin Repeat And BTB Domain Containing 1
BHLHE23	Basic Helix-Loop-Helix Family Member E23							APBB2	Amyloid Beta Precursor Protein Binding Family B Member 2							ABTB2	Ankyrin Repeat And BTB Domain Containing 2
BIN1	Bridging Integrator 1							APCDD1	APC Down-Regulated 1							ACAA2	Acetyl-CoA Acyltransferase 2
BLOC1S4	Biogenesis Of Lysosomal Organelles Complex 1 Subunit 4							APH1B	Aph-1 Homolog B, Gamma-Secretase Subunit							ACACB	Acetyl-CoA Carboxylase Beta
BOLA1	BolA Family Member 1							APOA1	Apolipoprotein A1							ACAD10	Acyl-CoA Dehydrogenase Family Member 10
BRD1	Bromodomain Containing 1							APOL5	Apolipoprotein L5							ACAD9	Acyl-CoA Dehydrogenase Family Member 9
BSND	Barttin CLCNK Type Accessory Subunit Beta							ARFGAP3	ADP Ribosylation Factor GTPase Activating Protein 3							ACADM	Acyl-CoA Dehydrogenase Medium Chain
BUB3	BUB3 Mitotic Checkpoint Protein							ARHGAP28	Rho GTPase Activating Protein 28							ACADS	Acyl-CoA Dehydrogenase Short Chain
C14orf180	Chromosome 14 Open Reading Frame 180							ARHGAP42	Rho GTPase Activating Protein 42							ACADSB	Acyl-CoA Dehydrogenase Short/Branched Chain
C16orf72	Chromosome 16 Open Reading Frame 72							ARHGAP6	Rho GTPase Activating Protein 6							ACADVL	Acyl-CoA Dehydrogenase Very Long Chain
C1orf21	Chromosome 1 Open Reading Frame 21							ARHGEF2	Rho/Rac Guanine Nucleotide Exchange Factor 2							ACAN	Aggrecan
C1orf52	Chromosome 1 Open Reading Frame 52							ARHGEF28	Rho Guanine Nucleotide Exchange Factor 28							ACAP3	ArfGAP With Coiled-Coil, Ankyrin Repeat And PH Domains 3
C2CD4C	C2 Calcium Dependent Domain Containing 4C							ARHGEF3	Rho Guanine Nucleotide Exchange Factor 3							ACAT2	Acetyl-CoA Acetyltransferase 2
C5orf38	Chromosome 5 Open Reading Frame 38							ARID2	AT-Rich Interaction Domain 2							ACBD3	Acyl-CoA Binding Domain Containing 3
C9orf135	Chromosome 9 Open Reading Frame 135							ARID3B	AT-Rich Interaction Domain 3B							ACBD4	Acyl-CoA Binding Domain Containing 4
CABYR	Calcium Binding Tyrosine Phosphorylation Regulated							ARL8B	ADP Ribosylation Factor Like GTPase 8B							ACBD5	Acyl-CoA Binding Domain Containing 5
CACHD1	Cache Domain Containing 1							ARMC3	Armadillo Repeat Containing 3							ACBD6	Acyl-CoA Binding Domain Containing 6
CACNA1B	Calcium Voltage-Gated Channel Subunit Alpha1 B							ARNT2	Aryl Hydrocarbon Receptor Nuclear Translocator 2							ACCSL	1-Aminocyclopropane-1-Carboxylate Synthase Homolog (Inactive) Like
CACNG2	Calcium Voltage-Gated Channel Auxiliary Subunit Gamma 2							ARPP21	CAMP Regulated Phosphoprotein 21							ACD	ACD Shelterin Complex Subunit And Telomerase Recruitment Factor
CALCR	Calcitonin Receptor							ARRDC4	Arrestin Domain Containing 4							ACER2	Alkaline Ceramidase 2
CALML4	Calmodulin Like 4							ASAP1	ArfGAP With SH3 Domain, Ankyrin Repeat And PH Domain 1							ACER3	Alkaline Ceramidase 3
CAMKMT	Calmodulin-Lysine N-Methyltransferase							ASAP2	ArfGAP With SH3 Domain, Ankyrin Repeat And PH Domain 2							ACKR2	Atypical Chemokine Receptor 2
CAPN7	Calpain 7							ASAP3	ArfGAP With SH3 Domain, Ankyrin Repeat And PH Domain 3							ACKR3	Atypical Chemokine Receptor 3
CARD11	Caspase Recruitment Domain Family Member 11							ASB18	Ankyrin Repeat And SOCS Box Containing 18							ACOT11	Acyl-CoA Thioesterase 11
CBFA2T3	CBFA2/RUNX1 Partner Transcriptional Co-Repressor 3							ASXL3	ASXL Transcriptional Regulator 3							ACOT12	Acyl-CoA Thioesterase 12
CBLN1	Cerebellin 1 Precursor							ATAD2B	ATPase Family AAA Domain Containing 2B							ACOT13	Acyl-CoA Thioesterase 13
CBR1	Carbonyl Reductase 1							ATE1	Arginyltransferase 1							ACOT2	Acyl-CoA Thioesterase 2
CBR3	Carbonyl Reductase 3							ATF7IP	Activating Transcription Factor 7 Interacting Protein							ACOT7	Acyl-CoA Thioesterase 7
CBWD6	COBW Domain Containing 6							ATF7IP2	Activating Transcription Factor 7 Interacting Protein 2							ACOX2	Acyl-CoA Oxidase 2
CCDC60	Coiled-Coil Domain Containing 60							ATL2	Atlastin GTPase 2							ACOXL	Acyl-CoA Oxidase Like
CCER2	Coiled-Coil Glutamate Rich Protein 2							ATP10A	ATPase Phospholipid Transporting 10A (Putative)							ACP2	Acid Phosphatase 2, Lysosomal
CCND1	Cyclin D1							ATP11B	ATPase Phospholipid Transporting 11B (Putative)							ACP4	Acid Phosphatase 4
CCNH	Cyclin H							ATP13A5	ATPase 13A5							ACP6	Acid Phosphatase 6, Lysophosphatidic
CD300A	CD300a Molecule							ATP2B2	ATPase Plasma Membrane Ca2+ Transporting 2							ACP7	Acid Phosphatase 7, Tartrate Resistant (Putative)
CD320	CD320 Molecule							ATP4B	ATPase H+/K+ Transporting Subunit Beta							ACR	Acrosin
CD9	CD9 Molecule							ATP5PO	ATP Synthase Peripheral Stalk Subunit OSCP							ACSBG2	Acyl-CoA Synthetase Bubblegum Family Member 2
CDCA4	Cell Division Cycle Associated 4							ATP6V1G3	ATPase H+ Transporting V1 Subunit G3							ACSF2	Acyl-CoA Synthetase Family Member 2
CDH15	Cadherin 15							ATP8A1	ATPase Phospholipid Transporting 8A1							ACSF3	Acyl-CoA Synthetase Family Member 3
CDH2	Cadherin 2							ATP8A2	ATPase Phospholipid Transporting 8A2							ACSL1	Acyl-CoA Synthetase Long Chain Family Member 1
CDH4	Cadherin 4							ATXN7L3B	Ataxin 7 Like 3B							ACSL3	Acyl-CoA Synthetase Long Chain Family Member 3
CDK6	Cyclin Dependent Kinase 6							AUTS2	Activator Of Transcription And Developmental Regulator AUTS2							ACSL4	Acyl-CoA Synthetase Long Chain Family Member 4
CDPF1	Cysteine Rich DPF Motif Domain Containing 1							AZIN1	Antizyme Inhibitor 1							ACSM1	Acyl-CoA Synthetase Medium Chain Family Member 1
CEBPA	CCAAT Enhancer Binding Protein Alpha							B3GALT2	Beta-1,3-Galactosyltransferase 2							ACSM6	Acyl-CoA Synthetase Medium Chain Family Member 6
CEBPB	CCAAT Enhancer Binding Protein Beta							B3GALT5	Beta-1,3-Galactosyltransferase 5							ACSS1	Acyl-CoA Synthetase Short Chain Family Member 1
CEBPZ	CCAAT Enhancer Binding Protein Zeta							B3GAT1	Beta-1,3-Glucuronyltransferase 1							ACSS2	Acyl-CoA Synthetase Short Chain Family Member 2
CENPC	Centromere Protein C							B3GLCT	Beta 3-Glucosyltransferase							ACTA1	Actin Alpha 1, Skeletal Muscle
CERS4	Ceramide Synthase 4							B4GALNT3	Beta-1,4-N-Acetyl-Galactosaminyltransferase 3							ACTA2	Actin Alpha 2, Smooth Muscle
CFAP45	Cilia And Flagella Associated Protein 45							BACH1	BTB Domain And CNC Homolog 1							ACTB	Actin Beta
CFAP46	Cilia And Flagella Associated Protein 46							BBS9	Bardet-Biedl Syndrome 9							ACTBL2	Actin Beta Like 2
CFL1	Cofilin 1							BCAS4	Breast Carcinoma Amplified Sequence 4							ACTG1	Actin Gamma 1
CHCHD5	Coiled-Coil-Helix-Coiled-Coil-Helix Domain Containing 5							BCL11A	BAF Chromatin Remodeling Complex Subunit BCL11A							ACTG2	Actin Gamma 2, Smooth Muscle
CHN1	Chimerin 1							BCL11B	BAF Chromatin Remodeling Complex Subunit BCL11B							ACTL6B	Actin Like 6B
CHRNA1	Cholinergic Receptor Nicotinic Alpha 1 Subunit							BCL2L11	BCL2 Like 11							ACTL7A	Actin Like 7A
CHRNA4	Cholinergic Receptor Nicotinic Alpha 4 Subunit							BCL2L14	BCL2 Like 14							ACTL7B	Actin Like 7B
CHST9	Carbohydrate Sulfotransferase 9							BCR	BCR Activator Of RhoGEF And GTPase							ACTL8	Actin Like 8
CIBAR2	CBY1 Interacting BAR Domain Containing 2							BDNF	Brain Derived Neurotrophic Factor							ACTL9	Actin Like 9
CIPC	CLOCK Interacting Pacemaker							BHLHE40	Basic Helix-Loop-Helix Family Member E40							ACTN1	Actinin Alpha 1
CLEC4M	C-Type Lectin Domain Family 4 Member M							BIRC3	Baculoviral IAP Repeat Containing 3							ACTN2	Actinin Alpha 2
CLINT1	Clathrin Interactor 1							BLID	BH3-Like Motif Containing, Cell Death Inducer							ACTN4	Actinin Alpha 4
CNN1	Calponin 1							BMF	Bcl2 Modifying Factor							ACTR1A	Actin Related Protein 1A
CNTN3	Contactin 3							BMP4	Bone Morphogenetic Protein 4							ACTR2	Actin Related Protein 2
COA6	Cytochrome C Oxidase Assembly Factor 6							BMPER	BMP Binding Endothelial Regulator							ACTR3	Actin Related Protein 3
COA7	Cytochrome C Oxidase Assembly Factor 7 (Putative)							BMPR1A	Bone Morphogenetic Protein Receptor Type 1A							ACTR3B	Actin Related Protein 3B
COL14A1	Collagen Type XIV Alpha 1 Chain							BMPR1B	Bone Morphogenetic Protein Receptor Type 1B							ACTR3C	Actin Related Protein 3C
COL18A1	Collagen Type XVIII Alpha 1 Chain							BOD1	Biorientation Of Chromosomes In Cell Division 1							ACTR6	Actin Related Protein 6
COL23A1	Collagen Type XXIII Alpha 1 Chain							BRD4	Bromodomain Containing 4							ACTRT1	Actin Related Protein T1
COL4A2	Collagen Type IV Alpha 2 Chain							BRINP2	BMP/Retinoic Acid Inducible Neural Specific 2							ACTRT2	Actin Related Protein T2
COL5A1	Collagen Type V Alpha 1 Chain							BTBD11	BTB Domain Containing 11							ACTRT3	Actin Related Protein T3
COL6A1	Collagen Type VI Alpha 1 Chain							BTBD3	BTB Domain Containing 3							ACVR1	Activin A Receptor Type 1
COL6A2	Collagen Type VI Alpha 2 Chain							BTG1	BTG Anti-Proliferation Factor 1							ACVR1C	Activin A Receptor Type 1C
CORO1C	Coronin 1C							BTG4	BTG Anti-Proliferation Factor 4							ACVR2A	Activin A Receptor Type 2A
CPLX1	Complexin 1							BUB3	BUB3 Mitotic Checkpoint Protein							ACVR2B	Activin A Receptor Type 2B
CPN2	Carboxypeptidase N Subunit 2							C11orf58	Chromosome 11 Open Reading Frame 58							ACY3	Aminoacylase 3
CREB3L3	CAMP Responsive Element Binding Protein 3 Like 3							C11orf94	Chromosome 11 Open Reading Frame 94							ACYP2	Acylphosphatase 2
CRIP2	Cysteine Rich Protein 2							C12orf40	Chromosome 12 Open Reading Frame 40							ADA	Adenosine Deaminase
CRISPLD2	Cysteine Rich Secretory Protein LCCL Domain Containing 2							C15orf61	Chromosome 15 Open Reading Frame 61							ADA2	Adenosine Deaminase 2
CRLF2	Cytokine Receptor Like Factor 2							C16orf78	Chromosome 16 Open Reading Frame 78							ADAM10	ADAM Metallopeptidase Domain 10
CSF3R	Colony Stimulating Factor 3 Receptor							C1D	C1D Nuclear Receptor Corepressor							ADAM11	ADAM Metallopeptidase Domain 11
CSRP2	Cysteine And Glycine Rich Protein 2							C1QL2	Complement C1q Like 2							ADAM12	ADAM Metallopeptidase Domain 12
CTSO	Cathepsin O							C20orf173	Chromosome 20 Open Reading Frame 173							ADAM15	ADAM Metallopeptidase Domain 15
CUL1	Cullin 1							C2CD4B	C2 Calcium Dependent Domain Containing 4B							ADAM17	ADAM Metallopeptidase Domain 17
CYFIP2	Cytoplasmic FMR1 Interacting Protein 2							C3orf20	Chromosome 3 Open Reading Frame 20							ADAM18	ADAM Metallopeptidase Domain 18
CYP2E1	Cytochrome P450 Family 2 Subfamily E Member 1							C3orf38	Chromosome 3 Open Reading Frame 38							ADAM22	ADAM Metallopeptidase Domain 22
CYP51A1	Cytochrome P450 Family 51 Subfamily A Member 1							C5AR1	Complement C5a Receptor 1							ADAM29	ADAM Metallopeptidase Domain 29
CYSTM1	Cysteine Rich Transmembrane Module Containing 1							C5orf38	Chromosome 5 Open Reading Frame 38							ADAM30	ADAM Metallopeptidase Domain 30
CYTH1	Cytohesin 1							C9orf47	Chromosome 9 Open Reading Frame 47							ADAM32	ADAM Metallopeptidase Domain 32
DAB2IP	DAB2 Interacting Protein							CA12	Carbonic Anhydrase 12							ADAM33	ADAM Metallopeptidase Domain 33
DACH1	Dachshund Family Transcription Factor 1							CACUL1	CDK2 Associated Cullin Domain 1							ADAM7	ADAM Metallopeptidase Domain 7
DACT2	Dishevelled Binding Antagonist Of Beta Catenin 2							CADM1	Cell Adhesion Molecule 1							ADAM8	ADAM Metallopeptidase Domain 8
DCT	Dopachrome Tautomerase							CADPS	Calcium Dependent Secretion Activator							ADAM9	ADAM Metallopeptidase Domain 9
DCTD	DCMP Deaminase							CAMK1G	Calcium/Calmodulin Dependent Protein Kinase IG							ADAMTS1	ADAM Metallopeptidase With Thrombospondin Type 1 Motif 1
DCUN1D1	Defective In Cullin Neddylation 1 Domain Containing 1							CAMK2N1	Calcium/Calmodulin Dependent Protein Kinase II Inhibitor 1							ADAMTS10	ADAM Metallopeptidase With Thrombospondin Type 1 Motif 10
DDI1	DNA Damage Inducible 1 Homolog 1							CAPRIN2	Caprin Family Member 2							ADAMTS15	ADAM Metallopeptidase With Thrombospondin Type 1 Motif 15
DENND1A	DENN Domain Containing 1A							CARMIL1	Capping Protein Regulator And Myosin 1 Linker 1							ADAMTS16	ADAM Metallopeptidase With Thrombospondin Type 1 Motif 16
DEPTOR	DEP Domain Containing MTOR Interacting Protein							CASTOR2	Cytosolic Arginine Sensor For MTORC1 Subunit 2							ADAMTS17	ADAM Metallopeptidase With Thrombospondin Type 1 Motif 17
DHRS7C	Dehydrogenase/Reductase 7C							CBFB	Core-Binding Factor Subunit Beta							ADAMTS18	ADAM Metallopeptidase With Thrombospondin Type 1 Motif 18
DIP2A	Disco Interacting Protein 2 Homolog A							CBLN4	Cerebellin 4 Precursor							ADAMTS19	ADAM Metallopeptidase With Thrombospondin Type 1 Motif 19
DIP2C	Disco Interacting Protein 2 Homolog C							CBR4	Carbonyl Reductase 4							ADAMTS2	ADAM Metallopeptidase With Thrombospondin Type 1 Motif 2
DIS3L2	DIS3 Like 3'-5' Exoribonuclease 2							CBX4	Chromobox 4							ADAMTS20	ADAM Metallopeptidase With Thrombospondin Type 1 Motif 20
DLGAP2	DLG Associated Protein 2							CBX8	Chromobox 8							ADAMTS3	ADAM Metallopeptidase With Thrombospondin Type 1 Motif 3
DLL1	Delta Like Canonical Notch Ligand 1							CCBE1	Collagen And Calcium Binding EGF Domains 1							ADAMTS5	ADAM Metallopeptidase With Thrombospondin Type 1 Motif 5
DNAH17	Dynein Axonemal Heavy Chain 17							CCDC110	Coiled-Coil Domain Containing 110							ADAMTS6	ADAM Metallopeptidase With Thrombospondin Type 1 Motif 6
DNAI3	Dynein Axonemal Intermediate Chain 3							CCDC182	Coiled-Coil Domain Containing 182							ADAMTS7	ADAM Metallopeptidase With Thrombospondin Type 1 Motif 7
DNAJB6	DnaJ Heat Shock Protein Family (Hsp40) Member B6							CCDC57	Coiled-Coil Domain Containing 57							ADAMTS9	ADAM Metallopeptidase With Thrombospondin Type 1 Motif 9
DNAJC24	DnaJ Heat Shock Protein Family (Hsp40) Member C24							CCDC68	Coiled-Coil Domain Containing 68							ADAMTSL1	ADAMTS Like 1
DOCK8	Dedicator Of Cytokinesis 8							CCDC88C	Coiled-Coil Domain Containing 88C							ADAMTSL2	ADAMTS Like 2
DOK7	Docking Protein 7							CCNL1	Cyclin L1							ADAMTSL3	ADAMTS Like 3
DPP6	Dipeptidyl Peptidase Like 6							CD180	CD180 Molecule							ADAMTSL4	ADAMTS Like 4
DPP7	Dipeptidyl Peptidase 7							CD2	CD2 Molecule							ADAR	Adenosine Deaminase RNA Specific
DPYSL3	Dihydropyrimidinase Like 3							CD34	CD34 Molecule							ADARB1	Adenosine Deaminase RNA Specific B1
DYNC2H1	Dynein Cytoplasmic 2 Heavy Chain 1							CD83	CD83 Molecule							ADARB2	Adenosine Deaminase RNA Specific B2 (Inactive)
DYNC2I1	Dynein 2 Intermediate Chain 1							CDC14A	Cell Division Cycle 14A							ADAT2	Adenosine Deaminase TRNA Specific 2
ECSIT	ECSIT Signaling Integrator							CDC42SE2	CDC42 Small Effector 2							ADAT3	Adenosine Deaminase TRNA Specific 3
EDN3	Endothelin 3							CDCA2	Cell Division Cycle Associated 2							ADCK1	AarF Domain Containing Kinase 1
EDNRA	Endothelin Receptor Type A							CDH10	Cadherin 10							ADCY1	Adenylate Cyclase 1
EEF1A1	Eukaryotic Translation Elongation Factor 1 Alpha 1							CDH11	Cadherin 11							ADCY10	Adenylate Cyclase 10
EHMT1	Euchromatic Histone Lysine Methyltransferase 1							CDH18	Cadherin 18							ADCY2	Adenylate Cyclase 2
EIF3D	Eukaryotic Translation Initiation Factor 3 Subunit D							CDH19	Cadherin 19							ADCY3	Adenylate Cyclase 3
EIF5A2	Eukaryotic Translation Initiation Factor 5A2							CDH20	Cadherin 20							ADCY5	Adenylate Cyclase 5
ELAC2	ElaC Ribonuclease Z 2							CDH26	Cadherin 26							ADCY7	Adenylate Cyclase 7
ELFN1	Extracellular Leucine Rich Repeat And Fibronectin Type III Domain Containing 1							CDH4	Cadherin 4							ADCY8	Adenylate Cyclase 8
EMC9	ER Membrane Protein Complex Subunit 9							CDH5	Cadherin 5							ADCY9	Adenylate Cyclase 9
EMSY	EMSY Transcriptional Repressor, BRCA2 Interacting							CDH7	Cadherin 7							ADCYAP1	Adenylate Cyclase Activating Polypeptide 1
EN1	Engrailed Homeobox 1							CDK1	Cyclin Dependent Kinase 1							ADCYAP1R1	ADCYAP Receptor Type I
EN2	Engrailed Homeobox 2							CDK15	Cyclin Dependent Kinase 15							ADD1	Adducin 1
ENGASE	Endo-Beta-N-Acetylglucosaminidase							CDK19	Cyclin Dependent Kinase 19							ADD3	Adducin 3
ENSG00000263264								CDK8	Cyclin Dependent Kinase 8							ADGRA1	Adhesion G Protein-Coupled Receptor A1
ENTPD6	Ectonucleoside Triphosphate Diphosphohydrolase 6							CDKAL1	CDK5 Regulatory Subunit Associated Protein 1 Like 1							ADGRA2	Adhesion G Protein-Coupled Receptor A2
ENTPD8	Ectonucleoside Triphosphate Diphosphohydrolase 8							CDKN1B	Cyclin Dependent Kinase Inhibitor 1B							ADGRA3	Adhesion G Protein-Coupled Receptor A3
EPN2	Epsin 2							CDON	Cell Adhesion Associated, Oncogene Regulated							ADGRB1	Adhesion G Protein-Coupled Receptor B1
ERC1	ELKS/RAB6-Interacting/CAST Family Member 1							CDYL2	Chromodomain Y Like 2							ADGRB2	Adhesion G Protein-Coupled Receptor B2
ERMARD	ER Membrane Associated RNA Degradation							CECR2	CECR2 Histone Acetyl-Lysine Reader							ADGRB3	Adhesion G Protein-Coupled Receptor B3
ESYT2	Extended Synaptotagmin 2							CEMIP	Cell Migration Inducing Hyaluronidase 1							ADGRD1	Adhesion G Protein-Coupled Receptor D1
EVA1B	Eva-1 Homolog B							CENPO	Centromere Protein O							ADGRE1	Adhesion G Protein-Coupled Receptor E1
EVA1C	Eva-1 Homolog C							CENPW	Centromere Protein W							ADGRE2	Adhesion G Protein-Coupled Receptor E2
EVI5L	Ecotropic Viral Integration Site 5 Like							CEP162	Centrosomal Protein 162							ADGRE5	Adhesion G Protein-Coupled Receptor E5
EXOC2	Exocyst Complex Component 2							CEP250	Centrosomal Protein 250							ADGRF1	Adhesion G Protein-Coupled Receptor F1
F7	Coagulation Factor VII							CEP350	Centrosomal Protein 350							ADGRF2	Adhesion G Protein-Coupled Receptor F2
FABP3	Fatty Acid Binding Protein 3							CES4A	Carboxylesterase 4A							ADGRF3	Adhesion G Protein-Coupled Receptor F3
FAIM2	Fas Apoptotic Inhibitory Molecule 2							CGGBP1	CGG Triplet Repeat Binding Protein 1							ADGRF5	Adhesion G Protein-Coupled Receptor F5
FAM110C	Family With Sequence Similarity 110 Member C							CGNL1	Cingulin Like 1							ADGRG1	Adhesion G Protein-Coupled Receptor G1
FAM133B	Family With Sequence Similarity 133 Member B							CHAC2	ChaC Glutathione Specific Gamma-Glutamylcyclotransferase 2							ADGRG3	Adhesion G Protein-Coupled Receptor G3
FAM20C	FAM20C Golgi Associated Secretory Pathway Kinase							CHAT	Choline O-Acetyltransferase							ADGRG4	Adhesion G Protein-Coupled Receptor G4
FAM210A	Family With Sequence Similarity 210 Member A							CHD1	Chromodomain Helicase DNA Binding Protein 1							ADGRG5	Adhesion G Protein-Coupled Receptor G5
FAM27E3	Family With Sequence Similarity 27 Member E3							CHM	CHM Rab Escort Protein							ADGRG6	Adhesion G Protein-Coupled Receptor G6
FAM53A	Family With Sequence Similarity 53 Member A							CHMP1B	Charged Multivesicular Body Protein 1B							ADGRG7	Adhesion G Protein-Coupled Receptor G7
FAM9B	Family With Sequence Similarity 9 Member B							CHMP6	Charged Multivesicular Body Protein 6							ADGRL1	Adhesion G Protein-Coupled Receptor L1
FBRSL1	Fibrosin Like 1							CHN2	Chimerin 2							ADGRL2	Adhesion G Protein-Coupled Receptor L2
FBXL14	F-Box And Leucine Rich Repeat Protein 14							CHRNA9	Cholinergic Receptor Nicotinic Alpha 9 Subunit							ADGRL3	Adhesion G Protein-Coupled Receptor L3
FBXO21	F-Box Protein 21							CHST15	Carbohydrate Sulfotransferase 15							ADGRL4	Adhesion G Protein-Coupled Receptor L4
FBXO31	F-Box Protein 31							CHST3	Carbohydrate Sulfotransferase 3							ADGRV1	Adhesion G Protein-Coupled Receptor V1
FBXW11	F-Box And WD Repeat Domain Containing 11							CIT	Citron Rho-Interacting Serine/Threonine Kinase							ADHFE1	Alcohol Dehydrogenase Iron Containing 1
FDX1	Ferredoxin 1							CITED2	Cbp/P300 Interacting Transactivator With Glu/Asp Rich Carboxy-Terminal Domain 2							ADI1	Acireductone Dioxygenase 1
FFAR2	Free Fatty Acid Receptor 2							CKB	Creatine Kinase B							ADIG	Adipogenin
FGF18	Fibroblast Growth Factor 18							CLDN11	Claudin 11							ADIPOR2	Adiponectin Receptor 2
FGGY	FGGY Carbohydrate Kinase Domain Containing							CLDN5	Claudin 5							ADIRF	Adipogenesis Regulatory Factor
FKBP6	FKBP Prolyl Isomerase 6							CLEC16A	C-Type Lectin Domain Containing 16A							ADK	Adenosine Kinase
FNIP2	Folliculin Interacting Protein 2							CLEC3A	C-Type Lectin Domain Family 3 Member A							ADM	Adrenomedullin
FOXD3	Forkhead Box D3							CLIP4	CAP-Gly Domain Containing Linker Protein Family Member 4							ADNP	Activity Dependent Neuroprotector Homeobox
FOXD4L1	Forkhead Box D4 Like 1							CLK3	CDC Like Kinase 3							ADNP2	ADNP Homeobox 2
FOXD4L5	Forkhead Box D4 Like 5							CLMP	CXADR Like Membrane Protein							ADORA3	Adenosine A3 Receptor
FOXL1	Forkhead Box L1							CLRN2	Clarin 2							ADPGK	ADP Dependent Glucokinase
FOXN3	Forkhead Box N3							CLTA	Clathrin Light Chain A							ADPRHL1	ADP-Ribosylhydrolase Like 1
FOXN4	Forkhead Box N4							CLUH	Clustered Mitochondria Homolog							ADRA1A	Adrenoceptor Alpha 1A
FOXQ1	Forkhead Box Q1							CMPK2	Cytidine/Uridine Monophosphate Kinase 2							ADRA1B	Adrenoceptor Alpha 1B
FRG2B	FSHD Region Gene 2 Family Member B							CNIH3	Cornichon Family AMPA Receptor Auxiliary Protein 3							ADRA1D	Adrenoceptor Alpha 1D
FRG2C	FSHD Region Gene 2 Family Member C							CNKSR2	Connector Enhancer Of Kinase Suppressor Of Ras 2							ADRA2A	Adrenoceptor Alpha 2A
FSTL1	Follistatin Like 1							CNKSR3	CNKSR Family Member 3							ADRA2B	Adrenoceptor Alpha 2B
FUT11	Fucosyltransferase 11							CNOT11	CCR4-NOT Transcription Complex Subunit 11							ADRA2C	Adrenoceptor Alpha 2C
FZD10	Frizzled Class Receptor 10							CNR1	Cannabinoid Receptor 1							ADRB1	Adrenoceptor Beta 1
FZD9	Frizzled Class Receptor 9							CNTFR	Ciliary Neurotrophic Factor Receptor							ADRB2	Adrenoceptor Beta 2
G3BP2	G3BP Stress Granule Assembly Factor 2							CNTNAP2	Contactin Associated Protein 2							ADRB3	Adrenoceptor Beta 3
GADD45B	Growth Arrest And DNA Damage Inducible Beta							CNTNAP4	Contactin Associated Protein Family Member 4							ADSS2	Adenylosuccinate Synthase 2
GALNT11	Polypeptide N-Acetylgalactosaminyltransferase 11							COBL	Cordon-Bleu WH2 Repeat Protein							ADTRP	Androgen Dependent TFPI Regulating Protein
GALNT15	Polypeptide N-Acetylgalactosaminyltransferase 15							COL13A1	Collagen Type XIII Alpha 1 Chain							AFAP1	Actin Filament Associated Protein 1
GALNT17	Polypeptide N-Acetylgalactosaminyltransferase 17							COL14A1	Collagen Type XIV Alpha 1 Chain							AFAP1L1	Actin Filament Associated Protein 1 Like 1
GALNT2	Polypeptide N-Acetylgalactosaminyltransferase 2							COL22A1	Collagen Type XXII Alpha 1 Chain							AFAP1L2	Actin Filament Associated Protein 1 Like 2
GALNT9	Polypeptide N-Acetylgalactosaminyltransferase 9							COL25A1	Collagen Type XXV Alpha 1 Chain							AFDN	Afadin, Adherens Junction Formation Factor
GAREM1	GRB2 Associated Regulator Of MAPK1 Subtype 1							COL3A1	Collagen Type III Alpha 1 Chain							AFF1	AF4/FMR2 Family Member 1
GATA3	GATA Binding Protein 3							COP1	COP1 E3 Ubiquitin Ligase							AFF2	AF4/FMR2 Family Member 2
GCC1	GRIP And Coiled-Coil Domain Containing 1							COPRS	Coordinator Of PRMT5 And Differentiation Stimulator							AFF3	AF4/FMR2 Family Member 3
GEMIN4	Gem Nuclear Organelle Associated Protein 4							COPS8	COP9 Signalosome Subunit 8							AFM	Afamin
GGH	Gamma-Glutamyl Hydrolase							COQ5	Coenzyme Q5, Methyltransferase							AFTPH	Aftiphilin
GJD3	Gap Junction Protein Delta 3							CORO6	Coronin 6							AGAP1	ArfGAP With GTPase Domain, Ankyrin Repeat And PH Domain 1
GLI2	GLI Family Zinc Finger 2							COTL1	Coactosin Like F-Actin Binding Protein 1							AGAP2	ArfGAP With GTPase Domain, Ankyrin Repeat And PH Domain 2
GLS	Glutaminase							CPB2	Carboxypeptidase B2							AGAP3	ArfGAP With GTPase Domain, Ankyrin Repeat And PH Domain 3
GNA12	G Protein Subunit Alpha 12							CPD	Carboxypeptidase D							AGAP5	ArfGAP With GTPase Domain, Ankyrin Repeat And PH Domain 5
GNAS	GNAS Complex Locus							CPEB1	Cytoplasmic Polyadenylation Element Binding Protein 1							AGAP9	ArfGAP With GTPase Domain, Ankyrin Repeat And PH Domain 9
GNG13	G Protein Subunit Gamma 13							CPEB4	Cytoplasmic Polyadenylation Element Binding Protein 4							AGBL1	ATP/GTP Binding Protein Like 1
GNG7	G Protein Subunit Gamma 7							CPED1	Cadherin Like And PC-Esterase Domain Containing 1							AGBL3	ATP/GTP Binding Protein Like 3
GPA33	Glycoprotein A33							CPHXL	Cytoplasmic Polyadenylated Homeobox Like							AGBL4	ATP/GTP Binding Protein Like 4
GPATCH1	G-Patch Domain Containing 1							CPLX4	Complexin 4							AGBL5	ATP/GTP Binding Protein Like 5
GPC1	Glypican 1							CPVL	Carboxypeptidase Vitellogenic Like							AGFG2	ArfGAP With FG Repeats 2
GPC3	Glypican 3							CPXM2	Carboxypeptidase X, M14 Family Member 2							AGK	Acylglycerol Kinase
GPC5	Glypican 5							CPZ	Carboxypeptidase Z							AGO2	Argonaute RISC Catalytic Component 2
GPR132	G Protein-Coupled Receptor 132							CRADD	CASP2 And RIPK1 Domain Containing Adaptor With Death Domain							AGO4	Argonaute RISC Component 4
GPR151	G Protein-Coupled Receptor 151							CRB2	Crumbs Cell Polarity Complex Component 2							AGPAT2	1-Acylglycerol-3-Phosphate O-Acyltransferase 2
GPR156	G Protein-Coupled Receptor 156							CREB5	CAMP Responsive Element Binding Protein 5							AGPAT3	1-Acylglycerol-3-Phosphate O-Acyltransferase 3
GPR26	G Protein-Coupled Receptor 26							CRTAM	Cytotoxic And Regulatory T Cell Molecule							AGPAT4	1-Acylglycerol-3-Phosphate O-Acyltransferase 4
GPR42	G Protein-Coupled Receptor 42							CRY1	Cryptochrome Circadian Regulator 1							AGPAT5	1-Acylglycerol-3-Phosphate O-Acyltransferase 5
GPRC5C	G Protein-Coupled Receptor Class C Group 5 Member C							CRYAA	Crystallin Alpha A							AGPS	Alkylglycerone Phosphate Synthase
GPRIN2	G Protein Regulated Inducer Of Neurite Outgrowth 2							CSPG4	Chondroitin Sulfate Proteoglycan 4							AGR2	Anterior Gradient 2, Protein Disulphide Isomerase Family Member
GPX4	Glutathione Peroxidase 4							CT55	Cancer/Testis Antigen 55							AGR3	Anterior Gradient 3, Protein Disulphide Isomerase Family Member
GRAMD2B	GRAM Domain Containing 2B							CTCFL	CCCTC-Binding Factor Like							AGRN	Agrin
GRAP	GRB2 Related Adaptor Protein							CTDSPL	CTD Small Phosphatase Like							AGRP	Agouti Related Neuropeptide
GRHL1	Grainyhead Like Transcription Factor 1							CTNNA1	Catenin Alpha 1							AGTPBP1	ATP/GTP Binding Protein 1
GRIK3	Glutamate Ionotropic Receptor Kainate Type Subunit 3							CTNNA2	Catenin Alpha 2							AGTR2	Angiotensin II Receptor Type 2
GRIK4	Glutamate Ionotropic Receptor Kainate Type Subunit 4							CTNNB1	Catenin Beta 1							AGTRAP	Angiotensin II Receptor Associated Protein
GRIN1	Glutamate Ionotropic Receptor NMDA Type Subunit 1							CTSO	Cathepsin O							AGXT	Alanine--Glyoxylate And Serine--Pyruvate Aminotransferase
GRIN2A	Glutamate Ionotropic Receptor NMDA Type Subunit 2A							CTXND1	Cortexin Domain Containing 1							AHDC1	AT-Hook DNA Binding Motif Containing 1
GSC	Goosecoid Homeobox							CUL5	Cullin 5							AHI1	Abelson Helper Integration Site 1
GSE1	Gse1 Coiled-Coil Protein							CUX1	Cut Like Homeobox 1							AHNAK	AHNAK Nucleoprotein
GSG1L2	GSG1 Like 2							CXCL12	C-X-C Motif Chemokine Ligand 12							AHNAK2	AHNAK Nucleoprotein 2
GSTK1	Glutathione S-Transferase Kappa 1							CYB561	Cytochrome B561							AHR	Aryl Hydrocarbon Receptor
GTF2H5	General Transcription Factor IIH Subunit 5							CYLC2	Cylicin 2							AHRR	Aryl-Hydrocarbon Receptor Repressor
GUCA1A	Guanylate Cyclase Activator 1A							CYP2W1	Cytochrome P450 Family 2 Subfamily W Member 1							AHSA1	Activator Of HSP90 ATPase Activity 1
GYPC	Glycophorin C (Gerbich Blood Group)							CYRIA	CYFIP Related Rac1 Interactor A							AHSA2P	Activator Of HSP90 ATPase Homolog 2, Pseudogene
H2AC20	H2A Clustered Histone 20							CYRIB	CYFIP Related Rac1 Interactor B							AHSP	Alpha Hemoglobin Stabilizing Protein
H3-2	H3.2 Histone (Putative)							CYTH3	Cytohesin 3							AICDA	Activation Induced Cytidine Deaminase
HACE1	HECT Domain And Ankyrin Repeat Containing E3 Ubiquitin Protein Ligase 1							DAAM1	Dishevelled Associated Activator Of Morphogenesis 1							AIF1	Allograft Inflammatory Factor 1
HASPIN	Histone H3 Associated Protein Kinase							DAAM2	Dishevelled Associated Activator Of Morphogenesis 2							AIF1L	Allograft Inflammatory Factor 1 Like
HDAC4	Histone Deacetylase 4							DACH1	Dachshund Family Transcription Factor 1							AIFM1	Apoptosis Inducing Factor Mitochondria Associated 1
HERC4	HECT And RLD Domain Containing E3 Ubiquitin Protein Ligase 4							DACH2	Dachshund Family Transcription Factor 2							AIFM2	Apoptosis Inducing Factor Mitochondria Associated 2
HES1	Hes Family BHLH Transcription Factor 1							DACT1	Dishevelled Binding Antagonist Of Beta Catenin 1							AIG1	Androgen Induced 1
HIPK3	Homeodomain Interacting Protein Kinase 3							DAGLB	Diacylglycerol Lipase Beta							AIMP2	Aminoacyl TRNA Synthetase Complex Interacting Multifunctional Protein 2
HJV	Hemojuvelin BMP Co-Receptor							DAOA	D-Amino Acid Oxidase Activator							AIPL1	Aryl Hydrocarbon Receptor Interacting Protein Like 1
HNF4G	Hepatocyte Nuclear Factor 4 Gamma							DAPK1	Death Associated Protein Kinase 1							AJAP1	Adherens Junctions Associated Protein 1
HOOK1	Hook Microtubule Tethering Protein 1							DAPL1	Death Associated Protein Like 1							AJUBA	Ajuba LIM Protein
HS3ST3A1	Heparan Sulfate-Glucosamine 3-Sulfotransferase 3A1							DCAF6	DDB1 And CUL4 Associated Factor 6							AK1	Adenylate Kinase 1
HS6ST1	Heparan Sulfate 6-O-Sulfotransferase 1							DCAKD	Dephospho-CoA Kinase Domain Containing							AK2	Adenylate Kinase 2
HSPBP1	HSPA (Hsp70) Binding Protein 1							DCBLD1	Discoidin, CUB And LCCL Domain Containing 1							AK3	Adenylate Kinase 3
HTR5A	5-Hydroxytryptamine Receptor 5A							DCC	DCC Netrin 1 Receptor							AK4	Adenylate Kinase 4
HTRA4	HtrA Serine Peptidase 4							DCLK2	Doublecortin Like Kinase 2							AK5	Adenylate Kinase 5
IGF1R	Insulin Like Growth Factor 1 Receptor							DCN	Decorin							AK8	Adenylate Kinase 8
IGF2BP2	Insulin Like Growth Factor 2 MRNA Binding Protein 2							DCTD	DCMP Deaminase							AK9	Adenylate Kinase 9
IL1F10	Interleukin 1 Family Member 10							DDHD1	DDHD Domain Containing 1							AKAP1	A-Kinase Anchoring Protein 1
IL1RN	Interleukin 1 Receptor Antagonist							DDI2	DNA Damage Inducible 1 Homolog 2							AKAP11	A-Kinase Anchoring Protein 11
IL4R	Interleukin 4 Receptor							DDX3X	DEAD-Box Helicase 3 X-Linked							AKAP12	A-Kinase Anchoring Protein 12
ILF2	Interleukin Enhancer Binding Factor 2							DEFB123	Defensin Beta 123							AKAP13	A-Kinase Anchoring Protein 13
IMMP1L	Inner Mitochondrial Membrane Peptidase Subunit 1							DEFB124	Defensin Beta 124							AKAP5	A-Kinase Anchoring Protein 5
INAVA	Innate Immunity Activator							DENND1A	DENN Domain Containing 1A							AKAP6	A-Kinase Anchoring Protein 6
INF2	Inverted Formin 2							DEPTOR	DEP Domain Containing MTOR Interacting Protein							AKAP7	A-Kinase Anchoring Protein 7
INHBB	Inhibin Subunit Beta B							DHCR7	7-Dehydrocholesterol Reductase							AKAP9	A-Kinase Anchoring Protein 9
INSIG1	Insulin Induced Gene 1							DHODH	Dihydroorotate Dehydrogenase (Quinone)							AKIRIN2	Akirin 2
INSIG2	Insulin Induced Gene 2							DHRS12	Dehydrogenase/Reductase 12							AKNA	AT-Hook Transcription Factor
INSR	Insulin Receptor							DHRS7	Dehydrogenase/Reductase 7							AKR1B1	Aldo-Keto Reductase Family 1 Member B
IRF2BP2	Interferon Regulatory Factor 2 Binding Protein 2							DHRS9	Dehydrogenase/Reductase 9							AKR1B10	Aldo-Keto Reductase Family 1 Member B10
IRF2BPL	Interferon Regulatory Factor 2 Binding Protein Like							DHX15	DEAH-Box Helicase 15							AKR1C1	Aldo-Keto Reductase Family 1 Member C1
IRX1	Iroquois Homeobox 1							DHX40	DEAH-Box Helicase 40							AKR1C4	Aldo-Keto Reductase Family 1 Member C4
ITGAE	Integrin Subunit Alpha E							DICER1	Dicer 1, Ribonuclease III							AKR1D1	Aldo-Keto Reductase Family 1 Member D1
ITK	IL2 Inducible T Cell Kinase							DIP2A	Disco Interacting Protein 2 Homolog A							AKR1E2	Aldo-Keto Reductase Family 1 Member E2
ITPKB	Inositol-Trisphosphate 3-Kinase B							DIPK2A	Divergent Protein Kinase Domain 2A							AKR7A2	Aldo-Keto Reductase Family 7 Member A2
ITPR2	Inositol 1,4,5-Trisphosphate Receptor Type 2							DIRAS2	DIRAS Family GTPase 2							AKT2	AKT Serine/Threonine Kinase 2
JAKMIP2	Janus Kinase And Microtubule Interacting Protein 2							DISC1	DISC1 Scaffold Protein							AKT3	AKT Serine/Threonine Kinase 3
JPH3	Junctophilin 3							DLD	Dihydrolipoamide Dehydrogenase							ALAS2	5'-Aminolevulinate Synthase 2
KANK1	KN Motif And Ankyrin Repeat Domains 1							DLGAP1	DLG Associated Protein 1							ALCAM	Activated Leukocyte Cell Adhesion Molecule
KARS1	Lysyl-TRNA Synthetase 1							DMBX1	Diencephalon/Mesencephalon Homeobox 1							ALDH18A1	Aldehyde Dehydrogenase 18 Family Member A1
KCMF1	Potassium Channel Modulatory Factor 1							DMRT1	Doublesex And Mab-3 Related Transcription Factor 1							ALDH1A1	Aldehyde Dehydrogenase 1 Family Member A1
KCNE3	Potassium Voltage-Gated Channel Subfamily E Regulatory Subunit 3							DMRT3	Doublesex And Mab-3 Related Transcription Factor 3							ALDH1A2	Aldehyde Dehydrogenase 1 Family Member A2
KCNG1	Potassium Voltage-Gated Channel Modifier Subfamily G Member 1							DNAH14	Dynein Axonemal Heavy Chain 14							ALDH1A3	Aldehyde Dehydrogenase 1 Family Member A3
KCNJ12	Potassium Inwardly Rectifying Channel Subfamily J Member 12							DNASE1L3	Deoxyribonuclease 1 Like 3							ALDH1B1	Aldehyde Dehydrogenase 1 Family Member B1
KCNJ4	Potassium Inwardly Rectifying Channel Subfamily J Member 4							DNMBP	Dynamin Binding Protein							ALDH1L2	Aldehyde Dehydrogenase 1 Family Member L2
KCNQ2	Potassium Voltage-Gated Channel Subfamily Q Member 2							DOCK2	Dedicator Of Cytokinesis 2							ALDH2	Aldehyde Dehydrogenase 2 Family Member
KCNU1	Potassium Calcium-Activated Channel Subfamily U Member 1							DOCK4	Dedicator Of Cytokinesis 4							ALDH3A1	Aldehyde Dehydrogenase 3 Family Member A1
KCTD12	Potassium Channel Tetramerization Domain Containing 12							DOCK9	Dedicator Of Cytokinesis 9							ALDH3A2	Aldehyde Dehydrogenase 3 Family Member A2
KCTD8	Potassium Channel Tetramerization Domain Containing 8							DOK5	Docking Protein 5							ALDH3B2	Aldehyde Dehydrogenase 3 Family Member B2
KDELR3	KDEL Endoplasmic Reticulum Protein Retention Receptor 3							DPF3	Double PHD Fingers 3							ALDH5A1	Aldehyde Dehydrogenase 5 Family Member A1
KDM3A	Lysine Demethylase 3A							DPH6	Diphthamine Biosynthesis 6							ALDH6A1	Aldehyde Dehydrogenase 6 Family Member A1
KDM7A	Lysine Demethylase 7A							DPPA4	Developmental Pluripotency Associated 4							ALDH7A1	Aldehyde Dehydrogenase 7 Family Member A1
KIAA0232	KIAA0232							DPY19L3	Dpy-19 Like C-Mannosyltransferase 3							ALDH9A1	Aldehyde Dehydrogenase 9 Family Member A1
KIAA1210	KIAA1210							DRD3	Dopamine Receptor D3							ALDOA	Aldolase, Fructose-Bisphosphate A
KIAA1217	KIAA1217							DSCAM	DS Cell Adhesion Molecule							ALG10B	ALG10 Alpha-1,2-Glucosyltransferase B
KIAA1549L	KIAA1549 Like							DTD1	D-Aminoacyl-TRNA Deacylase 1							ALG14	ALG14 UDP-N-Acetylglucosaminyltransferase Subunit
KIF21B	Kinesin Family Member 21B							DTNBP1	Dystrobrevin Binding Protein 1							ALG1L2	ALG1 Chitobiosyldiphosphodolichol Beta-Mannosyltransferase Like 2
KIF26A	Kinesin Family Member 26A							DUSP4	Dual Specificity Phosphatase 4							ALG3	ALG3 Alpha-1,3- Mannosyltransferase
KIRREL3	Kirre Like Nephrin Family Adhesion Molecule 3							DUSP6	Dual Specificity Phosphatase 6							ALG6	ALG6 Alpha-1,3-Glucosyltransferase
KLF11	Kruppel Like Factor 11							DYNLRB2	Dynein Light Chain Roadblock-Type 2							ALG8	ALG8 Alpha-1,3-Glucosyltransferase
KLHDC4	Kelch Domain Containing 4							EBAG9	Estrogen Receptor Binding Site Associated Antigen 9							ALK	ALK Receptor Tyrosine Kinase
KLHL14	Kelch Like Family Member 14							EBF2	EBF Transcription Factor 2							ALKAL2	ALK And LTK Ligand 2
KMT2C	Lysine Methyltransferase 2C							EBF3	EBF Transcription Factor 3							ALKBH1	AlkB Homolog 1, Histone H2A Dioxygenase
KRTAP21-2	Keratin Associated Protein 21-2							ECE1	Endothelin Converting Enzyme 1							ALKBH3	AlkB Homolog 3, Alpha-Ketoglutarate Dependent Dioxygenase
KRTAP21-3	Keratin Associated Protein 21-3							ECHDC3	Enoyl-CoA Hydratase Domain Containing 3							ALKBH4	AlkB Homolog 4, Lysine Demethylase
KSR2	Kinase Suppressor Of Ras 2							ECPAS	Ecm29 Proteasome Adaptor And Scaffold							ALKBH5	AlkB Homolog 5, RNA Demethylase
KTN1	Kinectin 1							EDN3	Endothelin 3							ALLC	Allantoicase
LAMC1	Laminin Subunit Gamma 1							EEA1	Early Endosome Antigen 1							ALOX12B	Arachidonate 12-Lipoxygenase, 12R Type
LAMC2	Laminin Subunit Gamma 2							EEPD1	Endonuclease/Exonuclease/Phosphatase Family Domain Containing 1							ALOX15	Arachidonate 15-Lipoxygenase
LAPTM4A	Lysosomal Protein Transmembrane 4 Alpha							EFHD2	EF-Hand Domain Family Member D2							ALOX15B	Arachidonate 15-Lipoxygenase Type B
LAT	Linker For Activation Of T Cells							EFNA5	Ephrin A5							ALOX5AP	Arachidonate 5-Lipoxygenase Activating Protein
LDLRAD4	Low Density Lipoprotein Receptor Class A Domain Containing 4							EFNB2	Ephrin B2							ALOXE3	Arachidonate Lipoxygenase 3
LEP	Leptin							EGLN3	Egl-9 Family Hypoxia Inducible Factor 3							ALPK2	Alpha Kinase 2
LGR4	Leucine Rich Repeat Containing G Protein-Coupled Receptor 4							EID2	EP300 Interacting Inhibitor Of Differentiation 2							ALPK3	Alpha Kinase 3
LHX2	LIM Homeobox 2							EIF2AK4	Eukaryotic Translation Initiation Factor 2 Alpha Kinase 4							ALPL	Alkaline Phosphatase, Biomineralization Associated
LINC01006	Long Intergenic Non-Protein Coding RNA 1006							EIF2B2	Eukaryotic Translation Initiation Factor 2B Subunit Beta							ALPP	Alkaline Phosphatase, Placental
LINC02691	Long Intergenic Non-Protein Coding RNA 2691							EIF3M	Eukaryotic Translation Initiation Factor 3 Subunit M							ALS2CL	ALS2 C-Terminal Like
LINGO1	Leucine Rich Repeat And Ig Domain Containing 1							EIF4B	Eukaryotic Translation Initiation Factor 4B							ALX1	ALX Homeobox 1
LIPT2	Lipoyl(Octanoyl) Transferase 2							EIF4G3	Eukaryotic Translation Initiation Factor 4 Gamma 3							ALX3	ALX Homeobox 3
LMBR1	Limb Development Membrane Protein 1							ELF3	E74 Like ETS Transcription Factor 3							ALX4	ALX Homeobox 4
LMF1	Lipase Maturation Factor 1							ELK4	ETS Transcription Factor ELK4							AMBN	Ameloblastin
LMO7	LIM Domain 7							ELMO1	Engulfment And Cell Motility 1							AMBRA1	Autophagy And Beclin 1 Regulator 1
LONRF3	LON Peptidase N-Terminal Domain And Ring Finger 3							EMP2	Epithelial Membrane Protein 2							AMD1	Adenosylmethionine Decarboxylase 1
LPCAT1	Lysophosphatidylcholine Acyltransferase 1							EMSY	EMSY Transcriptional Repressor, BRCA2 Interacting							AMDHD2	Amidohydrolase Domain Containing 2
LRP3	LDL Receptor Related Protein 3							ENC1	Ectodermal-Neural Cortex 1							AMELX	Amelogenin X-Linked
LRP5	LDL Receptor Related Protein 5							ENDOD1	Endonuclease Domain Containing 1							AMER2	APC Membrane Recruitment Protein 2
LRPAP1	LDL Receptor Related Protein Associated Protein 1							ENHO	Energy Homeostasis Associated							AMER3	APC Membrane Recruitment Protein 3
LRRC24	Leucine Rich Repeat Containing 24							ENSG00000258989								AMFR	Autocrine Motility Factor Receptor
LRRC37A	Leucine Rich Repeat Containing 37A							ENSG00000281883								AMHR2	Anti-Mullerian Hormone Receptor Type 2
LRRC4	Leucine Rich Repeat Containing 4							ENSG00000282218								AMIGO1	Adhesion Molecule With Ig Like Domain 1
LSM11	LSM11, U7 Small Nuclear RNA Associated							EPAS1	Endothelial PAS Domain Protein 1							AMIGO2	Adhesion Molecule With Ig Like Domain 2
LTO1	LTO1 Maturation Factor Of ABCE1							EPB41L1	Erythrocyte Membrane Protein Band 4.1 Like 1							AMMECR1	AMMECR Nuclear Protein 1
LYPD1	LY6/PLAUR Domain Containing 1							EPB41L3	Erythrocyte Membrane Protein Band 4.1 Like 3							AMN	Amnion Associated Transmembrane Protein
MAD1L1	Mitotic Arrest Deficient 1 Like 1							EPHA3	EPH Receptor A3							AMOT	Angiomotin
MAEL	Maelstrom Spermatogenic Transposon Silencer							EPHB1	EPH Receptor B1							AMOTL1	Angiomotin Like 1
MAMDC2	MAM Domain Containing 2							EPHX3	Epoxide Hydrolase 3							AMOTL2	Angiomotin Like 2
MAP1LC3B2	Microtubule Associated Protein 1 Light Chain 3 Beta 2							ERC1	ELKS/RAB6-Interacting/CAST Family Member 1							AMPD3	Adenosine Monophosphate Deaminase 3
MAP3K20	Mitogen-Activated Protein Kinase Kinase Kinase 20							ERC2	ELKS/RAB6-Interacting/CAST Family Member 2							AMPH	Amphiphysin
MAPK8IP3	Mitogen-Activated Protein Kinase 8 Interacting Protein 3							ERCC4	ERCC Excision Repair 4, Endonuclease Catalytic Subunit							AMTN	Amelotin
MASTL	Microtubule Associated Serine/Threonine Kinase Like							ERCC5	ERCC Excision Repair 5, Endonuclease							ANAPC1	Anaphase Promoting Complex Subunit 1
MCCC1	Methylcrotonoyl-CoA Carboxylase 1							ERG	ETS Transcription Factor ERG							ANAPC15	Anaphase Promoting Complex Subunit 15
MCF2L	MCF.2 Cell Line Derived Transforming Sequence Like							ESR2	Estrogen Receptor 2							ANAPC16	Anaphase Promoting Complex Subunit 16
MCFD2	Multiple Coagulation Factor Deficiency 2, ER Cargo Receptor Complex Subunit							ETAA1	ETAA1 Activator Of ATR Kinase							ANAPC4	Anaphase Promoting Complex Subunit 4
MCM5	Minichromosome Maintenance Complex Component 5							ETFA	Electron Transfer Flavoprotein Subunit Alpha							ANAPC7	Anaphase Promoting Complex Subunit 7
MCM9	Minichromosome Maintenance 9 Homologous Recombination Repair Factor							ETNPPL	Ethanolamine-Phosphate Phospho-Lyase							ANG	Angiogenin
MCTP2	Multiple C2 And Transmembrane Domain Containing 2							ETS1	ETS Proto-Oncogene 1, Transcription Factor							ANGPT1	Angiopoietin 1
MEAF6	MYST/Esa1 Associated Factor 6							ETV1	ETS Variant Transcription Factor 1							ANGPT2	Angiopoietin 2
MED13L	Mediator Complex Subunit 13L							ETV5	ETS Variant Transcription Factor 5							ANGPT4	Angiopoietin 4
MED9	Mediator Complex Subunit 9							ETV6	ETS Variant Transcription Factor 6							ANGPTL2	Angiopoietin Like 2
MEDAG	Mesenteric Estrogen Dependent Adipogenesis							EXOC2	Exocyst Complex Component 2							ANGPTL3	Angiopoietin Like 3
MEGF6	Multiple EGF Like Domains 6							EXOC4	Exocyst Complex Component 4							ANGPTL4	Angiopoietin Like 4
MEP1B	Meprin A Subunit Beta							EXPH5	Exophilin 5							ANGPTL6	Angiopoietin Like 6
METRNL	Meteorin Like, Glial Cell Differentiation Regulator							EYA1	EYA Transcriptional Coactivator And Phosphatase 1							ANGPTL7	Angiopoietin Like 7
MICALL2	MICAL Like 2							EYA2	EYA Transcriptional Coactivator And Phosphatase 2							ANK1	Ankyrin 1
MMADHC	Metabolism Of Cobalamin Associated D							EZR	Ezrin							ANK2	Ankyrin 2
MMEL1	Membrane Metalloendopeptidase Like 1							FAM118B	Family With Sequence Similarity 118 Member B							ANK3	Ankyrin 3
MOB1A	MOB Kinase Activator 1A							FAM155A	Family With Sequence Similarity 155 Member A							ANKAR	Ankyrin And Armadillo Repeat Containing
MORN3	MORN Repeat Containing 3							FAM171A1	Family With Sequence Similarity 171 Member A1							ANKDD1A	Ankyrin Repeat And Death Domain Containing 1A
MRM3	Mitochondrial RRNA Methyltransferase 3							FAM174A	Family With Sequence Similarity 174 Member A							ANKDD1B	Ankyrin Repeat And Death Domain Containing 1B
MRPS18A	Mitochondrial Ribosomal Protein S18A							FAM210A	Family With Sequence Similarity 210 Member A							ANKFY1	Ankyrin Repeat And FYVE Domain Containing 1
MRPS7	Mitochondrial Ribosomal Protein S7							FAM241A	Family With Sequence Similarity 241 Member A							ANKH	ANKH Inorganic Pyrophosphate Transport Regulator
MTA1	Metastasis Associated 1							FAM81B	Family With Sequence Similarity 81 Member B							ANKHD1	Ankyrin Repeat And KH Domain Containing 1
MTG1	Mitochondrial Ribosome Associated GTPase 1							FAM98A	Family With Sequence Similarity 98 Member A							ANKHD1-EIF4EBP3	ANKHD1-EIF4EBP3 Readthrough
MTHFD2	Methylenetetrahydrofolate Dehydrogenase (NADP+ Dependent) 2, Methenyltetrahydrofolate Cyclohydrolase							FAM9B	Family With Sequence Similarity 9 Member B							ANKIB1	Ankyrin Repeat And IBR Domain Containing 1
MTRNR2L1	MT-RNR2 Like 1							FASN	Fatty Acid Synthase							ANKLE1	Ankyrin Repeat And LEM Domain Containing 1
MTUS2	Microtubule Associated Scaffold Protein 2							FAT4	FAT Atypical Cadherin 4							ANKLE2	Ankyrin Repeat And LEM Domain Containing 2
MYH2	Myosin Heavy Chain 2							FBXL14	F-Box And Leucine Rich Repeat Protein 14							ANKMY2	Ankyrin Repeat And MYND Domain Containing 2
MYH3	Myosin Heavy Chain 3							FBXO33	F-Box Protein 33							ANKRA2	Ankyrin Repeat Family A Member 2
MZF1	Myeloid Zinc Finger 1							FBXO7	F-Box Protein 7							ANKRD1	Ankyrin Repeat Domain 1
MZT1	Mitotic Spindle Organizing Protein 1							FBXW7	F-Box And WD Repeat Domain Containing 7							ANKRD10	Ankyrin Repeat Domain 10
N4BP1	NEDD4 Binding Protein 1							FBXW8	F-Box And WD Repeat Domain Containing 8							ANKRD11	Ankyrin Repeat Domain 11
NACC2	NACC Family Member 2							FCSK	Fucose Kinase							ANKRD12	Ankyrin Repeat Domain 12
NBPF15	NBPF Member 15							FER1L6	Fer-1 Like Family Member 6							ANKRD13A	Ankyrin Repeat Domain 13A
NCAPG2	Non-SMC Condensin II Complex Subunit G2							FEZ1	Fasciculation And Elongation Protein Zeta 1							ANKRD13C	Ankyrin Repeat Domain 13C
NCKAP5	NCK Associated Protein 5							FEZ2	Fasciculation And Elongation Protein Zeta 2							ANKRD20A1	Ankyrin Repeat Domain 20 Family Member A1
NCOA2	Nuclear Receptor Coactivator 2							FEZF2	FEZ Family Zinc Finger 2							ANKRD26	Ankyrin Repeat Domain 26
NCOR2	Nuclear Receptor Corepressor 2							FGD5	FYVE, RhoGEF And PH Domain Containing 5							ANKRD28	Ankyrin Repeat Domain 28
NDUFA10	NADH:Ubiquinone Oxidoreductase Subunit A10							FGF12	Fibroblast Growth Factor 12							ANKRD30A	Ankyrin Repeat Domain 30A
NECAB2	N-Terminal EF-Hand Calcium Binding Protein 2							FGF14	Fibroblast Growth Factor 14							ANKRD30B	Ankyrin Repeat Domain 30B
NECTIN1	Nectin Cell Adhesion Molecule 1							FGF19	Fibroblast Growth Factor 19							ANKRD34B	Ankyrin Repeat Domain 34B
NELFCD	Negative Elongation Factor Complex Member C/D							FGF3	Fibroblast Growth Factor 3							ANKRD36C	Ankyrin Repeat Domain 36C
NEUROG3	Neurogenin 3							FGF7	Fibroblast Growth Factor 7							ANKRD39	Ankyrin Repeat Domain 39
NFATC2	Nuclear Factor Of Activated T Cells 2							FGFR2	Fibroblast Growth Factor Receptor 2							ANKRD40	Ankyrin Repeat Domain 40
NFIA	Nuclear Factor I A							FGFRL1	Fibroblast Growth Factor Receptor Like 1							ANKRD44	Ankyrin Repeat Domain 44
NFKBIZ	NFKB Inhibitor Zeta							FGGY	FGGY Carbohydrate Kinase Domain Containing							ANKRD46	Ankyrin Repeat Domain 46
NINJ2	Ninjurin 2							FICD	FIC Domain Protein Adenylyltransferase							ANKRD50	Ankyrin Repeat Domain 50
NKAIN2	Sodium/Potassium Transporting ATPase Interacting 2							FLNB	Filamin B							ANKRD54	Ankyrin Repeat Domain 54
NKD2	NKD Inhibitor Of WNT Signaling Pathway 2							FLRT3	Fibronectin Leucine Rich Transmembrane Protein 3							ANKRD6	Ankyrin Repeat Domain 6
NKTR	Natural Killer Cell Triggering Receptor							FMN1	Formin 1							ANKS1A	Ankyrin Repeat And Sterile Alpha Motif Domain Containing 1A
NKX1-1	NK1 Homeobox 1							FMN2	Formin 2							ANKS1B	Ankyrin Repeat And Sterile Alpha Motif Domain Containing 1B
NKX6-2	NK6 Homeobox 2							FNDC1	Fibronectin Type III Domain Containing 1							ANKS3	Ankyrin Repeat And Sterile Alpha Motif Domain Containing 3
NMBR	Neuromedin B Receptor							FOXC1	Forkhead Box C1							ANKS4B	Ankyrin Repeat And Sterile Alpha Motif Domain Containing 4B
NME3	NME/NM23 Nucleoside Diphosphate Kinase 3							FOXD2	Forkhead Box D2							ANLN	Anillin Actin Binding Protein
NOM1	Nucleolar Protein With MIF4G Domain 1							FOXI1	Forkhead Box I1							ANO1	Anoctamin 1
NOS1	Nitric Oxide Synthase 1							FOXK1	Forkhead Box K1							ANO10	Anoctamin 10
NOTCH2NLA	Notch 2 N-Terminal Like A							FOXN1	Forkhead Box N1							ANO2	Anoctamin 2
NPEPL1	Aminopeptidase Like 1							FOXP1	Forkhead Box P1							ANO4	Anoctamin 4
NPIPB11	Nuclear Pore Complex Interacting Protein Family Member B11							FOXQ1	Forkhead Box Q1							ANO6	Anoctamin 6
NPPC	Natriuretic Peptide C							FRAS1	Fraser Extracellular Matrix Complex Subunit 1							ANO8	Anoctamin 8
NPR1	Natriuretic Peptide Receptor 1							FREM2	FRAS1 Related Extracellular Matrix 2							ANP32A	Acidic Nuclear Phosphoprotein 32 Family Member A
NPR3	Natriuretic Peptide Receptor 3							FRMD3	FERM Domain Containing 3							ANP32B	Acidic Nuclear Phosphoprotein 32 Family Member B
NPY4R	Neuropeptide Y Receptor Y4							FRMD4B	FERM Domain Containing 4B							ANP32E	Acidic Nuclear Phosphoprotein 32 Family Member E
NRIP1	Nuclear Receptor Interacting Protein 1							FRZB	Frizzled Related Protein							ANTXR1	ANTXR Cell Adhesion Molecule 1
NRXN2	Neurexin 2							FSCB	Fibrous Sheath CABYR Binding Protein							ANTXRL	ANTXR Like
NSMCE1	NSE1 Homolog, SMC5-SMC6 Complex Component							FSHR	Follicle Stimulating Hormone Receptor							ANXA10	Annexin A10
NSMF	NMDA Receptor Synaptonuclear Signaling And Neuronal Migration Factor							FUCA2	Alpha-L-Fucosidase 2							ANXA11	Annexin A11
NSUN7	NOP2/Sun RNA Methyltransferase Family Member 7							FUT9	Fucosyltransferase 9							ANXA2	Annexin A2
NT5M	5',3'-Nucleotidase, Mitochondrial							FXYD2	FXYD Domain Containing Ion Transport Regulator 2							ANXA2R	Annexin A2 Receptor
NUAK1	NUAK Family Kinase 1							FXYD6-FXYD2	FXYD6-FXYD2 Readthrough							ANXA3	Annexin A3
NUBPL	Nucleotide Binding Protein Like							FZD10	Frizzled Class Receptor 10							ANXA4	Annexin A4
NUP85	Nucleoporin 85							FZD2	Frizzled Class Receptor 2							ANXA5	Annexin A5
OBI1	ORC Ubiquitin Ligase 1							FZD7	Frizzled Class Receptor 7							ANXA6	Annexin A6
OR11H12	Olfactory Receptor Family 11 Subfamily H Member 12							GABRB3	Gamma-Aminobutyric Acid Type A Receptor Subunit Beta3							ANXA7	Annexin A7
OR4F16	Olfactory Receptor Family 4 Subfamily F Member 16							GADD45G	Growth Arrest And DNA Damage Inducible Gamma							ANXA8	Annexin A8
OR4F29	Olfactory Receptor Family 4 Subfamily F Member 29							GADL1	Glutamate Decarboxylase Like 1							ANXA8L1	Annexin A8 Like 1
OR4F3	Olfactory Receptor Family 4 Subfamily F Member 3							GALK2	Galactokinase 2							ANXA9	Annexin A9
OR4F4	Olfactory Receptor Family 4 Subfamily F Member 4							GALNT10	Polypeptide N-Acetylgalactosaminyltransferase 10							AOAH	Acyloxyacyl Hydrolase
OR4Q3	Olfactory Receptor Family 4 Subfamily Q Member 3							GALNT17	Polypeptide N-Acetylgalactosaminyltransferase 17							AOC1	Amine Oxidase Copper Containing 1
ORAI1	ORAI Calcium Release-Activated Calcium Modulator 1							GALNT18	Polypeptide N-Acetylgalactosaminyltransferase 18							AOPEP	Aminopeptidase O (Putative)
OSBPL1A	Oxysterol Binding Protein Like 1A							GALNT7	Polypeptide N-Acetylgalactosaminyltransferase 7							AOX1	Aldehyde Oxidase 1
OSBPL2	Oxysterol Binding Protein Like 2							GALNTL6	Polypeptide N-Acetylgalactosaminyltransferase Like 6							AP1AR	Adaptor Related Protein Complex 1 Associated Regulatory Protein
OSGIN1	Oxidative Stress Induced Growth Inhibitor 1							GALR1	Galanin Receptor 1							AP1M1	Adaptor Related Protein Complex 1 Subunit Mu 1
OTOS	Otospiralin							GAP43	Growth Associated Protein 43							AP1M2	Adaptor Related Protein Complex 1 Subunit Mu 2
OTUD1	OTU Deubiquitinase 1							GAREM1	GRB2 Associated Regulator Of MAPK1 Subtype 1							AP1S1	Adaptor Related Protein Complex 1 Subunit Sigma 1
PABPN1L	PABPN1 Like, Cytoplasmic							GAREM2	GRB2 Associated Regulator Of MAPK1 Subtype 2							AP1S2	Adaptor Related Protein Complex 1 Subunit Sigma 2
PAIP2B	Poly(A) Binding Protein Interacting Protein 2B							GAS1	Growth Arrest Specific 1							AP1S3	Adaptor Related Protein Complex 1 Subunit Sigma 3
PANK3	Pantothenate Kinase 3							GASK1B	Golgi Associated Kinase 1B							AP2A2	Adaptor Related Protein Complex 2 Subunit Alpha 2
PARD6B	Par-6 Family Cell Polarity Regulator Beta							GATA3	GATA Binding Protein 3							AP2B1	Adaptor Related Protein Complex 2 Subunit Beta 1
PARP12	Poly(ADP-Ribose) Polymerase Family Member 12							GATB	Glutamyl-TRNA Amidotransferase Subunit B							AP2S1	Adaptor Related Protein Complex 2 Subunit Sigma 1
PAXIP1	PAX Interacting Protein 1							GBX2	Gastrulation Brain Homeobox 2							AP3B1	Adaptor Related Protein Complex 3 Subunit Beta 1
PCDH20	Protocadherin 20							GCC2	GRIP And Coiled-Coil Domain Containing 2							AP3B2	Adaptor Related Protein Complex 3 Subunit Beta 2
PCDH9	Protocadherin 9							GCNT1	Glucosaminyl (N-Acetyl) Transferase 1							AP3M1	Adaptor Related Protein Complex 3 Subunit Mu 1
PCGF3	Polycomb Group Ring Finger 3							GDF10	Growth Differentiation Factor 10							AP3S2	Adaptor Related Protein Complex 3 Subunit Sigma 2
PCMTD2	Protein-L-Isoaspartate (D-Aspartate) O-Methyltransferase Domain Containing 2							GDI2	GDP Dissociation Inhibitor 2							AP4S1	Adaptor Related Protein Complex 4 Subunit Sigma 1
PCNT	Pericentrin							GHR	Growth Hormone Receptor							AP5M1	Adaptor Related Protein Complex 5 Subunit Mu 1
PCSK9	Proprotein Convertase Subtilisin/Kexin Type 9							GJA1	Gap Junction Protein Alpha 1							AP5Z1	Adaptor Related Protein Complex 5 Subunit Zeta 1
PDCD2	Programmed Cell Death 2							GLI3	GLI Family Zinc Finger 3							APAF1	Apoptotic Peptidase Activating Factor 1
PDE10A	Phosphodiesterase 10A							GLRX3	Glutaredoxin 3							APBA1	Amyloid Beta Precursor Protein Binding Family A Member 1
PDE3A	Phosphodiesterase 3A							GLT1D1	Glycosyltransferase 1 Domain Containing 1							APBA2	Amyloid Beta Precursor Protein Binding Family A Member 2
PDE9A	Phosphodiesterase 9A							GMDS	GDP-Mannose 4,6-Dehydratase							APBB1IP	Amyloid Beta Precursor Protein Binding Family B Member 1 Interacting Protein
PDGFA	Platelet Derived Growth Factor Subunit A							GMPR	Guanosine Monophosphate Reductase							APBB2	Amyloid Beta Precursor Protein Binding Family B Member 2
PDGFC	Platelet Derived Growth Factor C							GNE	Glucosamine (UDP-N-Acetyl)-2-Epimerase/N-Acetylmannosamine Kinase							APC	APC Regulator Of WNT Signaling Pathway
PDS5A	PDS5 Cohesin Associated Factor A							GOLIM4	Golgi Integral Membrane Protein 4							APC2	APC Regulator Of WNT Signaling Pathway 2
PELI2	Pellino E3 Ubiquitin Protein Ligase Family Member 2							GORAB	Golgin, RAB6 Interacting							APCDD1	APC Down-Regulated 1
PFDN1	Prefoldin Subunit 1							GOT1L1	Glutamic-Oxaloacetic Transaminase 1 Like 1							APCDD1L	APC Down-Regulated 1 Like
PFKP	Phosphofructokinase, Platelet							GOT2	Glutamic-Oxaloacetic Transaminase 2							APEX2	Apurinic/Apyrimidinic Endodeoxyribonuclease 2
PHACTR3	Phosphatase And Actin Regulator 3							GPR146	G Protein-Coupled Receptor 146							APH1B	Aph-1 Homolog B, Gamma-Secretase Subunit
PHF6	PHD Finger Protein 6							GPR19	G Protein-Coupled Receptor 19							APIP	APAF1 Interacting Protein
PHLPP1	PH Domain And Leucine Rich Repeat Protein Phosphatase 1							GPR26	G Protein-Coupled Receptor 26							APLF	Aprataxin And PNKP Like Factor
PHTF2	Putative Homeodomain Transcription Factor 2							GPR37L1	G Protein-Coupled Receptor 37 Like 1							APLN	Apelin
PHYKPL	5-Phosphohydroxy-L-Lysine Phospho-Lyase							GPR45	G Protein-Coupled Receptor 45							APLNR	Apelin Receptor
PIAS1	Protein Inhibitor Of Activated STAT 1							GPR68	G Protein-Coupled Receptor 68							APLP1	Amyloid Beta Precursor Like Protein 1
PIAS4	Protein Inhibitor Of Activated STAT 4							GPR88	G Protein-Coupled Receptor 88							APOA2	Apolipoprotein A2
PIWIL1	Piwi Like RNA-Mediated Gene Silencing 1							GRAMD1B	GRAM Domain Containing 1B							APOB	Apolipoprotein B
PLAGL1	PLAG1 Like Zinc Finger 1							GREM1	Gremlin 1, DAN Family BMP Antagonist							APOBEC1	Apolipoprotein B MRNA Editing Enzyme Catalytic Subunit 1
PLEKHA2	Pleckstrin Homology Domain Containing A2							GREM2	Gremlin 2, DAN Family BMP Antagonist							APOBEC3A	Apolipoprotein B MRNA Editing Enzyme Catalytic Subunit 3A
PLEKHG6	Pleckstrin Homology And RhoGEF Domain Containing G6							GRIA2	Glutamate Ionotropic Receptor AMPA Type Subunit 2							APOBEC3B	Apolipoprotein B MRNA Editing Enzyme Catalytic Subunit 3B
PLGLB1	Plasminogen Like B1							GRIK4	Glutamate Ionotropic Receptor Kainate Type Subunit 4							APOBR	Apolipoprotein B Receptor
PLGLB2	Plasminogen Like B2							GRIN2A	Glutamate Ionotropic Receptor NMDA Type Subunit 2A							APOC1	Apolipoprotein C1
POFUT2	Protein O-Fucosyltransferase 2							GRIN2B	Glutamate Ionotropic Receptor NMDA Type Subunit 2B							APOD	Apolipoprotein D
POLDIP3	DNA Polymerase Delta Interacting Protein 3							GRIN3A	Glutamate Ionotropic Receptor NMDA Type Subunit 3A							APOH	Apolipoprotein H
POLG	DNA Polymerase Gamma, Catalytic Subunit							GRM7	Glutamate Metabotropic Receptor 7							APOL1	Apolipoprotein L1
POLR1B	RNA Polymerase I Subunit B							GRXCR1	Glutaredoxin And Cysteine Rich Domain Containing 1							APOL3	Apolipoprotein L3
POLR2M	RNA Polymerase II Subunit M							GSC	Goosecoid Homeobox							APOL4	Apolipoprotein L4
POM121L2	POM121 Transmembrane Nucleoporin Like 2							GTPBP2	GTP Binding Protein 2							APOL5	Apolipoprotein L5
POU4F2	POU Class 4 Homeobox 2							GUCY1A1	Guanylate Cyclase 1 Soluble Subunit Alpha 1							APOL6	Apolipoprotein L6
PPARA	Peroxisome Proliferator Activated Receptor Alpha							GUCY1B1	Guanylate Cyclase 1 Soluble Subunit Beta 1							APOLD1	Apolipoprotein L Domain Containing 1
PPIAL4G	Peptidylprolyl Isomerase A Like 4G							GULP1	GULP PTB Domain Containing Engulfment Adaptor 1							APOM	Apolipoprotein M
PPM1E	Protein Phosphatase, Mg2+/Mn2+ Dependent 1E							HABP2	Hyaluronan Binding Protein 2							APOO	Apolipoprotein O
PPP2R2D	Protein Phosphatase 2 Regulatory Subunit Bdelta							HADH	Hydroxyacyl-CoA Dehydrogenase							APOOL	Apolipoprotein O Like
PPP4C	Protein Phosphatase 4 Catalytic Subunit							HAS2	Hyaluronan Synthase 2							APP	Amyloid Beta Precursor Protein
PPP6R1	Protein Phosphatase 6 Regulatory Subunit 1							HCK	HCK Proto-Oncogene, Src Family Tyrosine Kinase							APPBP2	Amyloid Beta Precursor Protein Binding Protein 2
PPP6R3	Protein Phosphatase 6 Regulatory Subunit 3							HCN4	Hyperpolarization Activated Cyclic Nucleotide Gated Potassium Channel 4							APPL2	Adaptor Protein, Phosphotyrosine Interacting With PH Domain And Leucine Zipper 2
PRDM11	PR/SET Domain 11							HDX	Highly Divergent Homeobox							APTX	Aprataxin
PRDM14	PR/SET Domain 14							HELT	Helt BHLH Transcription Factor							AQP1	Aquaporin 1 (Colton Blood Group)
PRKAR1B	Protein Kinase CAMP-Dependent Type I Regulatory Subunit Beta							HES6	Hes Family BHLH Transcription Factor 6							AQP10	Aquaporin 10
PRKD3	Protein Kinase D3							HEY1	Hes Related Family BHLH Transcription Factor With YRPW Motif 1							AQP12A	Aquaporin 12A
PRMT2	Protein Arginine Methyltransferase 2							HEYL	Hes Related Family BHLH Transcription Factor With YRPW Motif Like							AQP2	Aquaporin 2
PRR5	Proline Rich 5							HIF1A	Hypoxia Inducible Factor 1 Subunit Alpha							AQP3	Aquaporin 3 (Gill Blood Group)
PRSS38	Serine Protease 38							HMGXB3	HMG-Box Containing 3							AQP4	Aquaporin 4
PRXL2B	Peroxiredoxin Like 2B							HMX1	H6 Family Homeobox 1							AQP5	Aquaporin 5
PSAT1	Phosphoserine Aminotransferase 1							HNRNPLL	Heterogeneous Nuclear Ribonucleoprotein L Like							AQP6	Aquaporin 6
PSEN2	Presenilin 2							HORMAD2	HORMA Domain Containing 2							AQP7	Aquaporin 7
PSME2	Proteasome Activator Subunit 2							HOXA5	Homeobox A5							AQP8	Aquaporin 8
PTPN1	Protein Tyrosine Phosphatase Non-Receptor Type 1							HOXA6	Homeobox A6							AQP9	Aquaporin 9
PTPRN2	Protein Tyrosine Phosphatase Receptor Type N2							HOXC4	Homeobox C4							AR	Androgen Receptor
PXDN	Peroxidasin							HOXC5	Homeobox C5							ARAF	A-Raf Proto-Oncogene, Serine/Threonine Kinase
PXN	Paxillin							HP1BP3	Heterochromatin Protein 1 Binding Protein 3							ARAP1	ArfGAP With RhoGAP Domain, Ankyrin Repeat And PH Domain 1
PYGL	Glycogen Phosphorylase L							HS3ST2	Heparan Sulfate-Glucosamine 3-Sulfotransferase 2							ARAP3	ArfGAP With RhoGAP Domain, Ankyrin Repeat And PH Domain 3
RAB20	RAB20, Member RAS Oncogene Family							HS3ST4	Heparan Sulfate-Glucosamine 3-Sulfotransferase 4							ARC	Activity Regulated Cytoskeleton Associated Protein
RAB38	RAB38, Member RAS Oncogene Family							HS6ST1	Heparan Sulfate 6-O-Sulfotransferase 1							AREG	Amphiregulin
RABL2A	RAB, Member Of RAS Oncogene Family Like 2A							HSD17B12	Hydroxysteroid 17-Beta Dehydrogenase 12							ARF1	ADP Ribosylation Factor 1
RAD23B	RAD23 Homolog B, Nucleotide Excision Repair Protein							HSDL1	Hydroxysteroid Dehydrogenase Like 1							ARF6	ADP Ribosylation Factor 6
RALGPS1	Ral GEF With PH Domain And SH3 Binding Motif 1							HSF2	Heat Shock Transcription Factor 2							ARFGAP2	ADP Ribosylation Factor GTPase Activating Protein 2
RALGPS2	Ral GEF With PH Domain And SH3 Binding Motif 2							HSPA12A	Heat Shock Protein Family A (Hsp70) Member 12A							ARFGAP3	ADP Ribosylation Factor GTPase Activating Protein 3
RAN	RAN, Member RAS Oncogene Family							HSPG2	Heparan Sulfate Proteoglycan 2							ARFGEF2	ADP Ribosylation Factor Guanine Nucleotide Exchange Factor 2
RAPGEF2	Rap Guanine Nucleotide Exchange Factor 2							HTR1F	5-Hydroxytryptamine Receptor 1F							ARFGEF3	ARFGEF Family Member 3
RAPGEF4	Rap Guanine Nucleotide Exchange Factor 4							HTR2B	5-Hydroxytryptamine Receptor 2B							ARFIP1	ADP Ribosylation Factor Interacting Protein 1
RARRES2	Retinoic Acid Receptor Responder 2							HTRA4	HtrA Serine Peptidase 4							ARG1	Arginase 1
RASD2	RASD Family Member 2							HUS1	HUS1 Checkpoint Clamp Component							ARGLU1	Arginine And Glutamate Rich 1
RASL11B	RAS Like Family 11 Member B							ICA1	Islet Cell Autoantigen 1							ARHGAP1	Rho GTPase Activating Protein 1
RBFOX3	RNA Binding Fox-1 Homolog 3							ICE1	Interactor Of Little Elongation Complex ELL Subunit 1							ARHGAP10	Rho GTPase Activating Protein 10
RBM26	RNA Binding Motif Protein 26							ID4	Inhibitor Of DNA Binding 4, HLH Protein							ARHGAP12	Rho GTPase Activating Protein 12
RDX	Radixin							IGFBP7	Insulin Like Growth Factor Binding Protein 7							ARHGAP15	Rho GTPase Activating Protein 15
REPIN1	Replication Initiator 1							IGLL1	Immunoglobulin Lambda Like Polypeptide 1							ARHGAP17	Rho GTPase Activating Protein 17
RETN	Resistin							IL12B	Interleukin 12B							ARHGAP18	Rho GTPase Activating Protein 18
RETREG3	Reticulophagy Regulator Family Member 3							IL15	Interleukin 15							ARHGAP19	Rho GTPase Activating Protein 19
RFLNA	Refilin A							IL6ST	Interleukin 6 Signal Transducer							ARHGAP20	Rho GTPase Activating Protein 20
RGMA	Repulsive Guidance Molecule BMP Co-Receptor A							IL7R	Interleukin 7 Receptor							ARHGAP21	Rho GTPase Activating Protein 21
RHCG	Rh Family C Glycoprotein							IMMP2L	Inner Mitochondrial Membrane Peptidase Subunit 2							ARHGAP23	Rho GTPase Activating Protein 23
RHOU	Ras Homolog Family Member U							IMP4	IMP U3 Small Nucleolar Ribonucleoprotein 4							ARHGAP24	Rho GTPase Activating Protein 24
RILPL1	Rab Interacting Lysosomal Protein Like 1							INAFM1	InaF Motif Containing 1							ARHGAP26	Rho GTPase Activating Protein 26
RIMBP2	RIMS Binding Protein 2							INHBA	Inhibin Subunit Beta A							ARHGAP27	Rho GTPase Activating Protein 27
RND3	Rho Family GTPase 3							INPP5J	Inositol Polyphosphate-5-Phosphatase J							ARHGAP28	Rho GTPase Activating Protein 28
RNF103	Ring Finger Protein 103							INSC	INSC Spindle Orientation Adaptor Protein							ARHGAP29	Rho GTPase Activating Protein 29
RNF217	Ring Finger Protein 217							INTS6	Integrator Complex Subunit 6							ARHGAP31	Rho GTPase Activating Protein 31
RNF223	Ring Finger Protein 223							IPCEF1	Interaction Protein For Cytohesin Exchange Factors 1							ARHGAP32	Rho GTPase Activating Protein 32
ROBO2	Roundabout Guidance Receptor 2							IPO5	Importin 5							ARHGAP35	Rho GTPase Activating Protein 35
RPA1	Replication Protein A1							IQCA1	IQ Motif Containing With AAA Domain 1							ARHGAP36	Rho GTPase Activating Protein 36
RPL7	Ribosomal Protein L7							IRS1	Insulin Receptor Substrate 1							ARHGAP39	Rho GTPase Activating Protein 39
RTN4RL1	Reticulon 4 Receptor Like 1							IRS2	Insulin Receptor Substrate 2							ARHGAP40	Rho GTPase Activating Protein 40
RXRA	Retinoid X Receptor Alpha							IRX1	Iroquois Homeobox 1							ARHGAP42	Rho GTPase Activating Protein 42
SALL3	Spalt Like Transcription Factor 3							IRX3	Iroquois Homeobox 3							ARHGAP5	Rho GTPase Activating Protein 5
SARS2	Seryl-TRNA Synthetase 2, Mitochondrial							IRX5	Iroquois Homeobox 5							ARHGAP8	Rho GTPase Activating Protein 8
SBNO2	Strawberry Notch Homolog 2							ISCA2	Iron-Sulfur Cluster Assembly 2							ARHGAP9	Rho GTPase Activating Protein 9
SBSPON	Somatomedin B And Thrombospondin Type 1 Domain Containing							ISM1	Isthmin 1							ARHGEF1	Rho Guanine Nucleotide Exchange Factor 1
SCAF4	SR-Related CTD Associated Factor 4							ISX	Intestine Specific Homeobox							ARHGEF10	Rho Guanine Nucleotide Exchange Factor 10
SCARB1	Scavenger Receptor Class B Member 1							ITGA10	Integrin Subunit Alpha 10							ARHGEF10L	Rho Guanine Nucleotide Exchange Factor 10 Like
SCFD2	Sec1 Family Domain Containing 2							ITGA6	Integrin Subunit Alpha 6							ARHGEF11	Rho Guanine Nucleotide Exchange Factor 11
SDC1	Syndecan 1							ITGA8	Integrin Subunit Alpha 8							ARHGEF12	Rho Guanine Nucleotide Exchange Factor 12
SDCBP2	Syndecan Binding Protein 2							ITGA9	Integrin Subunit Alpha 9							ARHGEF15	Rho Guanine Nucleotide Exchange Factor 15
SEC22C	SEC22 Homolog C, Vesicle Trafficking Protein							ITGB1BP1	Integrin Subunit Beta 1 Binding Protein 1							ARHGEF16	Rho Guanine Nucleotide Exchange Factor 16
SEC24C	SEC24 Homolog C, COPII Coat Complex Component							ITGBL1	Integrin Subunit Beta Like 1							ARHGEF17	Rho Guanine Nucleotide Exchange Factor 17
SEC24D	SEC24 Homolog D, COPII Coat Complex Component							ITPKB	Inositol-Trisphosphate 3-Kinase B							ARHGEF19	Rho Guanine Nucleotide Exchange Factor 19
SENP2	SUMO Specific Peptidase 2							ITPRID2	ITPR Interacting Domain Containing 2							ARHGEF2	Rho/Rac Guanine Nucleotide Exchange Factor 2
SEPTIN4	Septin 4							ITSN1	Intersectin 1							ARHGEF25	Rho Guanine Nucleotide Exchange Factor 25
SERF1A	Small EDRK-Rich Factor 1A							IZUMO3	IZUMO Family Member 3							ARHGEF28	Rho Guanine Nucleotide Exchange Factor 28
SERINC2	Serine Incorporator 2							JADE1	Jade Family PHD Finger 1							ARHGEF3	Rho Guanine Nucleotide Exchange Factor 3
SERPINA3	Serpin Family A Member 3							JAG1	Jagged Canonical Notch Ligand 1							ARHGEF33	Rho Guanine Nucleotide Exchange Factor 33
SFSWAP	Splicing Factor SWAP							JARID2	Jumonji And AT-Rich Interaction Domain Containing 2							ARHGEF4	Rho Guanine Nucleotide Exchange Factor 4
SH3BP5	SH3 Domain Binding Protein 5							JHY	Junctional Cadherin Complex Regulator							ARHGEF40	Rho Guanine Nucleotide Exchange Factor 40
SHC2	SHC Adaptor Protein 2							JUN	Jun Proto-Oncogene, AP-1 Transcription Factor Subunit							ARHGEF6	Rac/Cdc42 Guanine Nucleotide Exchange Factor 6
SHCBP1	SHC Binding And Spindle Associated 1							JUND	JunD Proto-Oncogene, AP-1 Transcription Factor Subunit							ARHGEF7	Rho Guanine Nucleotide Exchange Factor 7
SHH	Sonic Hedgehog Signaling Molecule							KASH5	KASH Domain Containing 5							ARID1A	AT-Rich Interaction Domain 1A
SHISA3	Shisa Family Member 3							KAT6B	Lysine Acetyltransferase 6B							ARID1B	AT-Rich Interaction Domain 1B
SHISAL1	Shisa Like 1							KAZALD1	Kazal Type Serine Peptidase Inhibitor Domain 1							ARID2	AT-Rich Interaction Domain 2
SHISAL2A	Shisa Like 2A							KCMF1	Potassium Channel Modulatory Factor 1							ARID3A	AT-Rich Interaction Domain 3A
SHOX	Short Stature Homeobox							KCNA5	Potassium Voltage-Gated Channel Subfamily A Member 5							ARID3B	AT-Rich Interaction Domain 3B
SI	Sucrase-Isomaltase							KCNB1	Potassium Voltage-Gated Channel Subfamily B Member 1							ARID4B	AT-Rich Interaction Domain 4B
SIRT1	Sirtuin 1							KCNC2	Potassium Voltage-Gated Channel Subfamily C Member 2							ARID5A	AT-Rich Interaction Domain 5A
SIRT4	Sirtuin 4							KCNJ15	Potassium Inwardly Rectifying Channel Subfamily J Member 15							ARID5B	AT-Rich Interaction Domain 5B
SIRT6	Sirtuin 6							KCNJ2	Potassium Inwardly Rectifying Channel Subfamily J Member 2							ARIH2	Ariadne RBR E3 Ubiquitin Protein Ligase 2
SIX3	SIX Homeobox 3							KCNK9	Potassium Two Pore Domain Channel Subfamily K Member 9							ARIH2OS	ARIH2 Opposite Strand LncRNA
SLC12A7	Solute Carrier Family 12 Member 7							KCNN2	Potassium Calcium-Activated Channel Subfamily N Member 2							ARL13B	ADP Ribosylation Factor Like GTPase 13B
SLC17A5	Solute Carrier Family 17 Member 5							KCNQ5	Potassium Voltage-Gated Channel Subfamily Q Member 5							ARL14EP	ADP Ribosylation Factor Like GTPase 14 Effector Protein
SLC22A12	Solute Carrier Family 22 Member 12							KCNRG	Potassium Channel Regulator							ARL15	ADP Ribosylation Factor Like GTPase 15
SLC22A31	Solute Carrier Family 22 Member 31							KCNU1	Potassium Calcium-Activated Channel Subfamily U Member 1							ARL3	ADP Ribosylation Factor Like GTPase 3
SLC25A24	Solute Carrier Family 25 Member 24							KCTD1	Potassium Channel Tetramerization Domain Containing 1							ARL4A	ADP Ribosylation Factor Like GTPase 4A
SLC25A52	Solute Carrier Family 25 Member 52							KDELR2	KDEL Endoplasmic Reticulum Protein Retention Receptor 2							ARL4C	ADP Ribosylation Factor Like GTPase 4C
SLC25A6	Solute Carrier Family 25 Member 6							KDM2B	Lysine Demethylase 2B							ARL4D	ADP Ribosylation Factor Like GTPase 4D
SLC29A3	Solute Carrier Family 29 Member 3							KERA	Keratocan							ARL5A	ADP Ribosylation Factor Like GTPase 5A
SLC2A2	Solute Carrier Family 2 Member 2							KHDC1	KH Domain Containing 1							ARL5C	ADP Ribosylation Factor Like GTPase 5C
SLC30A9	Solute Carrier Family 30 Member 9							KHDRBS3	KH RNA Binding Domain Containing, Signal Transduction Associated 3							ARL6	ADP Ribosylation Factor Like GTPase 6
SLC35F3	Solute Carrier Family 35 Member F3							KIF18A	Kinesin Family Member 18A							ARL6IP1	ADP Ribosylation Factor Like GTPase 6 Interacting Protein 1
SLC37A1	Solute Carrier Family 37 Member 1							KIF24	Kinesin Family Member 24							ARL6IP6	ADP Ribosylation Factor Like GTPase 6 Interacting Protein 6
SLC39A11	Solute Carrier Family 39 Member 11							KIF26B	Kinesin Family Member 26B							ARL8A	ADP Ribosylation Factor Like GTPase 8A
SLC6A18	Solute Carrier Family 6 Member 18							KIF2B	Kinesin Family Member 2B							ARL8B	ADP Ribosylation Factor Like GTPase 8B
SLC6A3	Solute Carrier Family 6 Member 3							KIF4B	Kinesin Family Member 4B							ARL9	ADP Ribosylation Factor Like GTPase 9
SLC7A1	Solute Carrier Family 7 Member 1							KIRREL3	Kirre Like Nephrin Family Adhesion Molecule 3							ARMC10	Armadillo Repeat Containing 10
SLC7A10	Solute Carrier Family 7 Member 10							KITLG	KIT Ligand							ARMC2	Armadillo Repeat Containing 2
SLIT3	Slit Guidance Ligand 3							KLF10	Kruppel Like Factor 10							ARMC3	Armadillo Repeat Containing 3
SLITRK6	SLIT And NTRK Like Family Member 6							KLF12	Kruppel Like Factor 12							ARMC4	Armadillo Repeat Containing 4
SMARCA1	SWI/SNF Related, Matrix Associated, Actin Dependent Regulator Of Chromatin, Subfamily A, Member 1							KLF3	Kruppel Like Factor 3							ARMC7	Armadillo Repeat Containing 7
SMIM23	Small Integral Membrane Protein 23							KLF5	Kruppel Like Factor 5							ARMC8	Armadillo Repeat Containing 8
SMN2	Survival Of Motor Neuron 2, Centromeric							KLF6	Kruppel Like Factor 6							ARMC9	Armadillo Repeat Containing 9
SMOC2	SPARC Related Modular Calcium Binding 2							KLHL14	Kelch Like Family Member 14							ARMCX4	Armadillo Repeat Containing X-Linked 4
SNIP1	Smad Nuclear Interacting Protein 1							KLHL29	Kelch Like Family Member 29							ARNT2	Aryl Hydrocarbon Receptor Nuclear Translocator 2
SNPH	Syntaphilin							KMT2E	Lysine Methyltransferase 2E (Inactive)							ARPC3	Actin Related Protein 2/3 Complex Subunit 3
SNRNP35	Small Nuclear Ribonucleoprotein U11/U12 Subunit 35							KRR1	KRR1 Small Subunit Processome Component Homolog							ARPIN	Actin Related Protein 2/3 Complex Inhibitor
SNX32	Sorting Nexin 32							KRT18	Keratin 18							ARPIN-AP3S2	ARPIN-AP3S2 Readthrough
SOCS5	Suppressor Of Cytokine Signaling 5							KRT35	Keratin 35							ARRB1	Arrestin Beta 1
SOD1	Superoxide Dismutase 1							KRT7	Keratin 7							ARRB2	Arrestin Beta 2
SOX5	SRY-Box Transcription Factor 5							KRT8	Keratin 8							ARRDC2	Arrestin Domain Containing 2
SOX9	SRY-Box Transcription Factor 9							KRT80	Keratin 80							ARRDC3	Arrestin Domain Containing 3
SSH1	Slingshot Protein Phosphatase 1							KRT86	Keratin 86							ARRDC4	Arrestin Domain Containing 4
SSPN	Sarcospan							KTN1	Kinectin 1							ARSA	Arylsulfatase A
ST3GAL4	ST3 Beta-Galactoside Alpha-2,3-Sialyltransferase 4							L1TD1	LINE1 Type Transposase Domain Containing 1							ARSB	Arylsulfatase B
STAT1	Signal Transducer And Activator Of Transcription 1							L3MBTL4	L3MBTL Histone Methyl-Lysine Binding Protein 4							ARSI	Arylsulfatase Family Member I
STK40	Serine/Threonine Kinase 40							LACTB2	Lactamase Beta 2							ARSJ	Arylsulfatase Family Member J
STUM	Stum, Mechanosensory Transduction Mediator Homolog							LAMA4	Laminin Subunit Alpha 4							ARSK	Arylsulfatase Family Member K
STXBP2	Syntaxin Binding Protein 2							LAMB1	Laminin Subunit Beta 1							ARTN	Artemin
STXBP5	Syntaxin Binding Protein 5							LAMP5	Lysosomal Associated Membrane Protein Family Member 5							ARV1	ARV1 Homolog, Fatty Acid Homeostasis Modulator
SYDE2	Synapse Defective Rho GTPase Homolog 2							LARGE1	LARGE Xylosyl- And Glucuronyltransferase 1							ARVCF	ARVCF Delta Catenin Family Member
SYNPO2	Synaptopodin 2							LARGE2	LARGE Xylosyl- And Glucuronyltransferase 2							ARX	Aristaless Related Homeobox
SYT6	Synaptotagmin 6							LBH	LBH Regulator Of WNT Signaling Pathway							ASAH1	N-Acylsphingosine Amidohydrolase 1
TAF4	TATA-Box Binding Protein Associated Factor 4							LCP1	Lymphocyte Cytosolic Protein 1							ASAH2	N-Acylsphingosine Amidohydrolase 2
TAF8	TATA-Box Binding Protein Associated Factor 8							LDLRAD2	Low Density Lipoprotein Receptor Class A Domain Containing 2							ASAP1	ArfGAP With SH3 Domain, Ankyrin Repeat And PH Domain 1
TAGLN2	Transgelin 2							LDLRAD3	Low Density Lipoprotein Receptor Class A Domain Containing 3							ASAP2	ArfGAP With SH3 Domain, Ankyrin Repeat And PH Domain 2
TAMALIN	Trafficking Regulator And Scaffold Protein Tamalin							LDLRAD4	Low Density Lipoprotein Receptor Class A Domain Containing 4							ASAP3	ArfGAP With SH3 Domain, Ankyrin Repeat And PH Domain 3
TARS1	Threonyl-TRNA Synthetase 1							LEF1	Lymphoid Enhancer Binding Factor 1							ASB1	Ankyrin Repeat And SOCS Box Containing 1
TAS2R40	Taste 2 Receptor Member 40							LGALS13	Galectin 13							ASB13	Ankyrin Repeat And SOCS Box Containing 13
TBC1D28	TBC1 Domain Family Member 28							LGALS14	Galectin 14							ASB15	Ankyrin Repeat And SOCS Box Containing 15
TBC1D2B	TBC1 Domain Family Member 2B							LGALS16	Galectin 16							ASB17	Ankyrin Repeat And SOCS Box Containing 17
TBC1D4	TBC1 Domain Family Member 4							LGALS3BP	Galectin 3 Binding Protein							ASB2	Ankyrin Repeat And SOCS Box Containing 2
TBCA	Tubulin Folding Cofactor A							LHFPL6	LHFPL Tetraspan Subfamily Member 6							ASB4	Ankyrin Repeat And SOCS Box Containing 4
TBCD	Tubulin Folding Cofactor D							LHX2	LIM Homeobox 2							ASB7	Ankyrin Repeat And SOCS Box Containing 7
TBCEL	Tubulin Folding Cofactor E Like							LIF	LIF Interleukin 6 Family Cytokine							ASB9	Ankyrin Repeat And SOCS Box Containing 9
TBL1X	Transducin Beta Like 1 X-Linked							LIFR	LIF Receptor Subunit Alpha							ASCC1	Activating Signal Cointegrator 1 Complex Subunit 1
TCERG1	Transcription Elongation Regulator 1							LIG4	DNA Ligase 4							ASCC3	Activating Signal Cointegrator 1 Complex Subunit 3
TCF7L1	Transcription Factor 7 Like 1							LIMK1	LIM Domain Kinase 1							ASCL2	Achaete-Scute Family BHLH Transcription Factor 2
TCP10L	T-Complex 10 Like							LIMS1	LIM Zinc Finger Domain Containing 1							ASGR1	Asialoglycoprotein Receptor 1
TDRP	Testis Development Related Protein							LIMS2	LIM Zinc Finger Domain Containing 2							ASGR2	Asialoglycoprotein Receptor 2
TENM3	Teneurin Transmembrane Protein 3							LINGO2	Leucine Rich Repeat And Ig Domain Containing 2							ASH2L	ASH2 Like, Histone Lysine Methyltransferase Complex Subunit
TERT	Telomerase Reverse Transcriptase							LIPG	Lipase G, Endothelial Type							ASIC1	Acid Sensing Ion Channel Subunit 1
TESC	Tescalcin							LMAN1	Lectin, Mannose Binding 1							ASIC2	Acid Sensing Ion Channel Subunit 2
TEX14	Testis Expressed 14, Intercellular Bridge Forming Factor							LMBRD1	LMBR1 Domain Containing 1							ASIC3	Acid Sensing Ion Channel Subunit 3
TEX35	Testis Expressed 35							LMNB1	Lamin B1							ASMT	Acetylserotonin O-Methyltransferase
TGDS	TDP-Glucose 4,6-Dehydratase							LMOD1	Leiomodin 1							ASMTL	Acetylserotonin O-Methyltransferase Like
TGIF2LX	TGFB Induced Factor Homeobox 2 Like X-Linked							LMOD3	Leiomodin 3							ASNS	Asparagine Synthetase (Glutamine-Hydrolyzing)
THAP12	THAP Domain Containing 12							LMX1A	LIM Homeobox Transcription Factor 1 Alpha							ASPG	Asparaginase
THBS2	Thrombospondin 2							LMX1B	LIM Homeobox Transcription Factor 1 Beta							ASPH	Aspartate Beta-Hydroxylase
TLCD3B	TLC Domain Containing 3B							LPP	LIM Domain Containing Preferred Translocation Partner In Lipoma							ASPHD2	Aspartate Beta-Hydroxylase Domain Containing 2
TLE4	TLE Family Member 4, Transcriptional Corepressor							LRATD2	LRAT Domain Containing 2							ASPSCR1	ASPSCR1 Tether For SLC2A4, UBX Domain Containing
TMC6	Transmembrane Channel Like 6							LRBA	LPS Responsive Beige-Like Anchor Protein							ASRGL1	Asparaginase And Isoaspartyl Peptidase 1
TMEM105	TMEM105 Long Non-Coding RNA							LRCH1	Leucine Rich Repeats And Calponin Homology Domain Containing 1							ASS1	Argininosuccinate Synthase 1
TMEM121	Transmembrane Protein 121							LRFN4	Leucine Rich Repeat And Fibronectin Type III Domain Containing 4							ASTN1	Astrotactin 1
TMEM131	Transmembrane Protein 131							LRGUK	Leucine Rich Repeats And Guanylate Kinase Domain Containing							ASTN2	Astrotactin 2
TMEM135	Transmembrane Protein 135							LRIG1	Leucine Rich Repeats And Immunoglobulin Like Domains 1							ASXL1	ASXL Transcriptional Regulator 1
TMEM161B	Transmembrane Protein 161B							LRP2	LDL Receptor Related Protein 2							ASXL2	ASXL Transcriptional Regulator 2
TMEM179	Transmembrane Protein 179							LRRC32	Leucine Rich Repeat Containing 32							ASXL3	ASXL Transcriptional Regulator 3
TMEM233	Transmembrane Protein 233							LRRC3B	Leucine Rich Repeat Containing 3B							ATAD1	ATPase Family AAA Domain Containing 1
TMEM242	Transmembrane Protein 242							LRRCC1	Leucine Rich Repeat And Coiled-Coil Centrosomal Protein 1							ATAD2B	ATPase Family AAA Domain Containing 2B
TMEM26	Transmembrane Protein 26							LRRN1	Leucine Rich Repeat Neuronal 1							ATAD3A	ATPase Family AAA Domain Containing 3A
TMEM60	Transmembrane Protein 60							LRRN3	Leucine Rich Repeat Neuronal 3							ATAD3B	ATPase Family AAA Domain Containing 3B
TMEM78	Transmembrane Protein 78							LRRTM1	Leucine Rich Repeat Transmembrane Neuronal 1							ATAD5	ATPase Family AAA Domain Containing 5
TNMD	Tenomodulin							LRRTM2	Leucine Rich Repeat Transmembrane Neuronal 2							ATAT1	Alpha Tubulin Acetyltransferase 1
TNRC6C	Trinucleotide Repeat Containing Adaptor 6C							LSAMP	Limbic System Associated Membrane Protein							ATE1	Arginyltransferase 1
TOMM20	Translocase Of Outer Mitochondrial Membrane 20							LSG1	Large 60S Subunit Nuclear Export GTPase 1							ATF1	Activating Transcription Factor 1
TOP2A	DNA Topoisomerase II Alpha							LSM4	LSM4 Homolog, U6 Small Nuclear RNA And MRNA Degradation Associated							ATF3	Activating Transcription Factor 3
TP53I11	Tumor Protein P53 Inducible Protein 11							LTBP1	Latent Transforming Growth Factor Beta Binding Protein 1							ATF4	Activating Transcription Factor 4
TP53TG3	TP53 Target 3							LTBP2	Latent Transforming Growth Factor Beta Binding Protein 2							ATF6	Activating Transcription Factor 6
TP53TG3C	TP53 Target 3C							LTO1	LTO1 Maturation Factor Of ABCE1							ATF7-NPFF	ATF7-NPFF Readthrough
TPO	Thyroid Peroxidase							LUM	Lumican							ATF7IP	Activating Transcription Factor 7 Interacting Protein
TPSAB1	Tryptase Alpha/Beta 1							LYPD1	LY6/PLAUR Domain Containing 1							ATG10	Autophagy Related 10
TPSD1	Tryptase Delta 1							MAB21L2	Mab-21 Like 2							ATG101	Autophagy Related 101
TPSG1	Tryptase Gamma 1							MACROD2	Mono-ADP Ribosylhydrolase 2							ATG16L1	Autophagy Related 16 Like 1
TPTE	Transmembrane Phosphatase With Tensin Homology							MACROH2A2	MacroH2A.2 Histone							ATG16L2	Autophagy Related 16 Like 2
TRAPPC8	Trafficking Protein Particle Complex 8							MAD2L1	Mitotic Arrest Deficient 2 Like 1							ATG4A	Autophagy Related 4A Cysteine Peptidase
TRIM24	Tripartite Motif Containing 24							MAD2L1BP	MAD2L1 Binding Protein							ATG4B	Autophagy Related 4B Cysteine Peptidase
TRIM27	Tripartite Motif Containing 27							MAF	MAF BZIP Transcription Factor							ATG4C	Autophagy Related 4C Cysteine Peptidase
TRIM29	Tripartite Motif Containing 29							MAGEB4	MAGE Family Member B4							ATG4D	Autophagy Related 4D Cysteine Peptidase
TRIM33	Tripartite Motif Containing 33							MAGI1	Membrane Associated Guanylate Kinase, WW And PDZ Domain Containing 1							ATG5	Autophagy Related 5
TRIM37	Tripartite Motif Containing 37							MAL	Mal, T Cell Differentiation Protein							ATG7	Autophagy Related 7
TRIM67	Tripartite Motif Containing 67							MAN2A1	Mannosidase Alpha Class 2A Member 1							ATG9B	Autophagy Related 9B
TRIM9	Tripartite Motif Containing 9							MANEA	Mannosidase Endo-Alpha							ATIC	5-Aminoimidazole-4-Carboxamide Ribonucleotide Formyltransferase/IMP Cyclohydrolase
TSEN15	TRNA Splicing Endonuclease Subunit 15							MAP2K5	Mitogen-Activated Protein Kinase Kinase 5							ATL2	Atlastin GTPase 2
TSN	Translin							MAP2K6	Mitogen-Activated Protein Kinase Kinase 6							ATN1	Atrophin 1
TSNARE1	T-SNARE Domain Containing 1							MAP3K1	Mitogen-Activated Protein Kinase Kinase Kinase 1							ATOH1	Atonal BHLH Transcription Factor 1
TSPAN14	Tetraspanin 14							MAP3K7	Mitogen-Activated Protein Kinase Kinase Kinase 7							ATOH7	Atonal BHLH Transcription Factor 7
TSPAN15	Tetraspanin 15							MAP3K7CL	MAP3K7 C-Terminal Like							ATOH8	Atonal BHLH Transcription Factor 8
TSPAN17	Tetraspanin 17							MAP4K3	Mitogen-Activated Protein Kinase Kinase Kinase Kinase 3							ATOX1	Antioxidant 1 Copper Chaperone
TSPAN6	Tetraspanin 6							MAPK10	Mitogen-Activated Protein Kinase 10							ATP10B	ATPase Phospholipid Transporting 10B (Putative)
TTC8	Tetratricopeptide Repeat Domain 8							MAPK8IP1	Mitogen-Activated Protein Kinase 8 Interacting Protein 1							ATP10D	ATPase Phospholipid Transporting 10D (Putative)
TTLL11	Tubulin Tyrosine Ligase Like 11							MARCHF3	Membrane Associated Ring-CH-Type Finger 3							ATP11A	ATPase Phospholipid Transporting 11A
TTPA	Alpha Tocopherol Transfer Protein							MARK3	Microtubule Affinity Regulating Kinase 3							ATP11B	ATPase Phospholipid Transporting 11B (Putative)
TUBG1	Tubulin Gamma 1							MAST4	Microtubule Associated Serine/Threonine Kinase Family Member 4							ATP11C	ATPase Phospholipid Transporting 11C
TULP4	TUB Like Protein 4							MAT2B	Methionine Adenosyltransferase 2B							ATP12A	ATPase H+/K+ Transporting Non-Gastric Alpha2 Subunit
UBAC1	UBA Domain Containing 1							MBNL2	Muscleblind Like Splicing Regulator 2							ATP13A2	ATPase Cation Transporting 13A2
UBE2I	Ubiquitin Conjugating Enzyme E2 I							MBOAT1	Membrane Bound O-Acyltransferase Domain Containing 1							ATP13A3	ATPase 13A3
UBE2K	Ubiquitin Conjugating Enzyme E2 K							MBOAT2	Membrane Bound O-Acyltransferase Domain Containing 2							ATP13A5	ATPase 13A5
UBE2U	Ubiquitin Conjugating Enzyme E2 U							MBTPS1	Membrane Bound Transcription Factor Peptidase, Site 1							ATP1A1	ATPase Na+/K+ Transporting Subunit Alpha 1
UBE3C	Ubiquitin Protein Ligase E3C							MC2R	Melanocortin 2 Receptor							ATP1A2	ATPase Na+/K+ Transporting Subunit Alpha 2
UGT2A2	UDP Glucuronosyltransferase Family 2 Member A2							MC4R	Melanocortin 4 Receptor							ATP1A3	ATPase Na+/K+ Transporting Subunit Alpha 3
UGT2B4	UDP Glucuronosyltransferase Family 2 Member B4							MCHR1	Melanin Concentrating Hormone Receptor 1							ATP1A4	ATPase Na+/K+ Transporting Subunit Alpha 4
UNC5A	Unc-5 Netrin Receptor A							MCTP1	Multiple C2 And Transmembrane Domain Containing 1							ATP1B1	ATPase Na+/K+ Transporting Subunit Beta 1
UNC5B	Unc-5 Netrin Receptor B							MDGA1	MAM Domain Containing Glycosylphosphatidylinositol Anchor 1							ATP1B4	ATPase Na+/K+ Transporting Family Member Beta 4
UNCX	UNC Homeobox							MDM1	Mdm1 Nuclear Protein							ATP23	ATP23 Metallopeptidase And ATP Synthase Assembly Factor Homolog
URB2	URB2 Ribosome Biogenesis Homolog							MEAK7	MTOR Associated Protein, Eak-7 Homolog							ATP2A1	ATPase Sarcoplasmic/Endoplasmic Reticulum Ca2+ Transporting 1
URI1	URI1 Prefoldin Like Chaperone							MEIOC	Meiosis Specific With Coiled-Coil Domain							ATP2A2	ATPase Sarcoplasmic/Endoplasmic Reticulum Ca2+ Transporting 2
USO1	USO1 Vesicle Transport Factor							MEIOSIN	Meiosis Initiator							ATP2B1	ATPase Plasma Membrane Ca2+ Transporting 1
USP25	Ubiquitin Specific Peptidase 25							MEIS1	Meis Homeobox 1							ATP2B2	ATPase Plasma Membrane Ca2+ Transporting 2
VAPB	VAMP Associated Protein B And C							MEOX1	Mesenchyme Homeobox 1							ATP2B3	ATPase Plasma Membrane Ca2+ Transporting 3
VAV3	Vav Guanine Nucleotide Exchange Factor 3							MESD	Mesoderm Development LRP Chaperone							ATP2B4	ATPase Plasma Membrane Ca2+ Transporting 4
VEGFA	Vascular Endothelial Growth Factor A							METTL11B	Methyltransferase Like 11B							ATP2C2	ATPase Secretory Pathway Ca2+ Transporting 2
VIPR2	Vasoactive Intestinal Peptide Receptor 2							METTL2A	Methyltransferase Like 2A							ATP4B	ATPase H+/K+ Transporting Subunit Beta
VKORC1L1	Vitamin K Epoxide Reductase Complex Subunit 1 Like 1							METTL4	Methyltransferase Like 4							ATP5F1C	ATP Synthase F1 Subunit Gamma
VPS35	VPS35 Retromer Complex Component							MEX3B	Mex-3 RNA Binding Family Member B							ATP5MC1	ATP Synthase Membrane Subunit C Locus 1
VPS50	VPS50 Subunit Of EARP/GARPII Complex							MEX3C	Mex-3 RNA Binding Family Member C							ATP5MC2	ATP Synthase Membrane Subunit C Locus 2
VSX1	Visual System Homeobox 1							MFAP3	Microfibril Associated Protein 3							ATP5MC3	ATP Synthase Membrane Subunit C Locus 3
WASH4P	WASP Family Homolog 4, Pseudogene							MFRP	Membrane Frizzled-Related Protein							ATP5ME	ATP Synthase Membrane Subunit E
WDR5	WD Repeat Domain 5							MGAT5	Alpha-1,6-Mannosylglycoprotein 6-Beta-N-Acetylglucosaminyltransferase							ATP5MF	ATP Synthase Membrane Subunit F
WNK1	WNK Lysine Deficient Protein Kinase 1							MGMT	O-6-Methylguanine-DNA Methyltransferase							ATP5MGL	ATP Synthase Membrane Subunit G Like
WNT3A	Wnt Family Member 3A							MICALCL	MICAL C-Terminal Like							ATP5PF	ATP Synthase Peripheral Stalk Subunit F6
WNT9A	Wnt Family Member 9A							MKKS	McKusick-Kaufman Syndrome							ATP5PO	ATP Synthase Peripheral Stalk Subunit OSCP
WSB1	WD Repeat And SOCS Box Containing 1							MKRN2	Makorin Ring Finger Protein 2							ATP6AP1L	ATPase H+ Transporting Accessory Protein 1 Like
XRCC2	X-Ray Repair Cross Complementing 2							MLLT1	MLLT1 Super Elongation Complex Subunit							ATP6AP2	ATPase H+ Transporting Accessory Protein 2
YIPF7	Yip1 Domain Family Member 7							MLLT10	MLLT10 Histone Lysine Methyltransferase DOT1L Cofactor							ATP6V0A2	ATPase H+ Transporting V0 Subunit A2
YME1L1	YME1 Like 1 ATPase							MMAA	Metabolism Of Cobalamin Associated A							ATP6V0A4	ATPase H+ Transporting V0 Subunit A4
YTHDF1	YTH N6-Methyladenosine RNA Binding Protein 1							MMEL1	Membrane Metalloendopeptidase Like 1							ATP6V0D1	ATPase H+ Transporting V0 Subunit D1
ZAP70	Zeta Chain Of T Cell Receptor Associated Protein Kinase 70							MMP16	Matrix Metallopeptidase 16							ATP6V0E1	ATPase H+ Transporting V0 Subunit E1
ZBED9	Zinc Finger BED-Type Containing 9							MMRN2	Multimerin 2							ATP6V0E2	ATPase H+ Transporting V0 Subunit E2
ZC2HC1B	Zinc Finger C2HC-Type Containing 1B							MN1	MN1 Proto-Oncogene, Transcriptional Regulator							ATP6V1C1	ATPase H+ Transporting V1 Subunit C1
ZDHHC17	Zinc Finger DHHC-Type Palmitoyltransferase 17							MNT	MAX Network Transcriptional Repressor							ATP6V1D	ATPase H+ Transporting V1 Subunit D
ZDHHC7	Zinc Finger DHHC-Type Palmitoyltransferase 7							MOCS1	Molybdenum Cofactor Synthesis 1							ATP6V1E1	ATPase H+ Transporting V1 Subunit E1
ZFHX4	Zinc Finger Homeobox 4							MOGAT1	Monoacylglycerol O-Acyltransferase 1							ATP6V1E2	ATPase H+ Transporting V1 Subunit E2
ZFP14	ZFP14 Zinc Finger Protein							MPC2	Mitochondrial Pyruvate Carrier 2							ATP6V1F	ATPase H+ Transporting V1 Subunit F
ZFP92	ZFP92 Zinc Finger Protein							MPDZ	Multiple PDZ Domain Crumbs Cell Polarity Complex Component							ATP6V1G1	ATPase H+ Transporting V1 Subunit G1
ZMYND11	Zinc Finger MYND-Type Containing 11							MPPE1	Metallophosphoesterase 1							ATP6V1G3	ATPase H+ Transporting V1 Subunit G3
ZNF12	Zinc Finger Protein 12							MRPL13	Mitochondrial Ribosomal Protein L13							ATP6V1H	ATPase H+ Transporting V1 Subunit H
ZNF14	Zinc Finger Protein 14							MRPS23	Mitochondrial Ribosomal Protein S23							ATP8A1	ATPase Phospholipid Transporting 8A1
ZNF275	Zinc Finger Protein 275							MRPS28	Mitochondrial Ribosomal Protein S28							ATP8A2	ATPase Phospholipid Transporting 8A2
ZNF286B	Zinc Finger Protein 286B (Pseudogene)							MRPS9	Mitochondrial Ribosomal Protein S9							ATP8B2	ATPase Phospholipid Transporting 8B2
ZNF33B	Zinc Finger Protein 33B							MRTFB	Myocardin Related Transcription Factor B							ATP8B3	ATPase Phospholipid Transporting 8B3
ZNF391	Zinc Finger Protein 391							MSC	Musculin							ATP9A	ATPase Phospholipid Transporting 9A (Putative)
ZNF397	Zinc Finger Protein 397							MSI2	Musashi RNA Binding Protein 2							ATPAF2	ATP Synthase Mitochondrial F1 Complex Assembly Factor 2
ZNF461	Zinc Finger Protein 461							MSMB	Microseminoprotein Beta							ATR	ATR Serine/Threonine Kinase
ZNF462	Zinc Finger Protein 462							MSR1	Macrophage Scavenger Receptor 1							ATRN	Attractin
ZNF469	Zinc Finger Protein 469							MSRB2	Methionine Sulfoxide Reductase B2							ATRNL1	Attractin Like 1
ZNF506	Zinc Finger Protein 506							MSX2	Msh Homeobox 2							ATRX	ATRX Chromatin Remodeler
ZNF536	Zinc Finger Protein 536							MTSS2	MTSS I-BAR Domain Containing 2							ATXN1	Ataxin 1
ZNF561	Zinc Finger Protein 561							MYCN	MYCN Proto-Oncogene, BHLH Transcription Factor							ATXN10	Ataxin 10
ZNF562	Zinc Finger Protein 562							MYL10	Myosin Light Chain 10							ATXN2	Ataxin 2
ZNF565	Zinc Finger Protein 565							MYLIP	Myosin Regulatory Light Chain Interacting Protein							ATXN3	Ataxin 3
ZNF567	Zinc Finger Protein 567							MYO10	Myosin X							ATXN7	Ataxin 7
ZNF638	Zinc Finger Protein 638							MYO16	Myosin XVI							ATXN7L1	Ataxin 7 Like 1
ZNF703	Zinc Finger Protein 703							MYZAP	Myocardial Zonula Adherens Protein							ATXN7L3B	Ataxin 7 Like 3B
ZNF717	Zinc Finger Protein 717							NALCN	Sodium Leak Channel, Non-Selective							AUH	AU RNA Binding Methylglutaconyl-CoA Hydratase
ZNF750	Zinc Finger Protein 750							NANOS1	Nanos C2HC-Type Zinc Finger 1							AUNIP	Aurora Kinase A And Ninein Interacting Protein
ZNF790	Zinc Finger Protein 790							NARS2	Asparaginyl-TRNA Synthetase 2, Mitochondrial							AURKA	Aurora Kinase A
ZNF800	Zinc Finger Protein 800							NAT8L	N-Acetyltransferase 8 Like							AURKAIP1	Aurora Kinase A Interacting Protein 1
ZNF850	Zinc Finger Protein 850							NBPF3	NBPF Member 3							AURKB	Aurora Kinase B
ZNF853	Zinc Finger Protein 853							NCAPG2	Non-SMC Condensin II Complex Subunit G2							AUTS2	Activator Of Transcription And Developmental Regulator AUTS2
ZNF92	Zinc Finger Protein 92							NCKAP1	NCK Associated Protein 1							AVEN	Apoptosis And Caspase Activation Inhibitor
ZPLD1	Zona Pellucida Like Domain Containing 1							NCKAP5	NCK Associated Protein 5							AVL9	AVL9 Cell Migration Associated
ZSCAN30	Zinc Finger And SCAN Domain Containing 30							NCOA1	Nuclear Receptor Coactivator 1							AVPI1	Arginine Vasopressin Induced 1
ZZZ3	Zinc Finger ZZ-Type Containing 3							NCOA4	Nuclear Receptor Coactivator 4							AVPR1A	Arginine Vasopressin Receptor 1A
ENSG00000205147	Putative uncharacterized protein UNQ9165/PRO28630							NCOR2	Nuclear Receptor Corepressor 2							AVPR2	Arginine Vasopressin Receptor 2
								NDC1	NDC1 Transmembrane Nucleoporin							AXIN1	Axin 1
								NEBL	Nebulette							AXIN2	Axin 2
								NEFM	Neurofilament Medium							AXL	AXL Receptor Tyrosine Kinase
								NEK6	NIMA Related Kinase 6							AZI2	5-Azacytidine Induced 2
								NELL1	Neural EGFL Like 1							AZIN1	Antizyme Inhibitor 1
								NEO1	Neogenin 1							AZIN2	Antizyme Inhibitor 2
								NEUROD1	Neuronal Differentiation 1							B3GALNT1	Beta-1,3-N-Acetylgalactosaminyltransferase 1 (Globoside Blood Group)
								NEUROG2	Neurogenin 2							B3GALNT2	Beta-1,3-N-Acetylgalactosaminyltransferase 2
								NFATC4	Nuclear Factor Of Activated T Cells 4							B3GALT5	Beta-1,3-Galactosyltransferase 5
								NFKBIA	NFKB Inhibitor Alpha							B3GAT1	Beta-1,3-Glucuronyltransferase 1
								NGFR	Nerve Growth Factor Receptor							B3GAT2	Beta-1,3-Glucuronyltransferase 2
								NHLRC3	NHL Repeat Containing 3							B3GLCT	Beta 3-Glucosyltransferase
								NHS	NHS Actin Remodeling Regulator							B3GNT2	UDP-GlcNAc:BetaGal Beta-1,3-N-Acetylglucosaminyltransferase 2
								NINJ2	Ninjurin 2							B3GNT3	UDP-GlcNAc:BetaGal Beta-1,3-N-Acetylglucosaminyltransferase 3
								NIPSNAP3B	Nipsnap Homolog 3B							B3GNT5	UDP-GlcNAc:BetaGal Beta-1,3-N-Acetylglucosaminyltransferase 5
								NKAIN2	Sodium/Potassium Transporting ATPase Interacting 2							B3GNT6	UDP-GlcNAc:BetaGal Beta-1,3-N-Acetylglucosaminyltransferase 6
								NKRF	NFKB Repressing Factor							B3GNT8	UDP-GlcNAc:BetaGal Beta-1,3-N-Acetylglucosaminyltransferase 8
								NMBR	Neuromedin B Receptor							B4GALNT2	Beta-1,4-N-Acetyl-Galactosaminyltransferase 2
								NOCT	Nocturnin							B4GALNT3	Beta-1,4-N-Acetyl-Galactosaminyltransferase 3
								NOG	Noggin							B4GALNT4	Beta-1,4-N-Acetyl-Galactosaminyltransferase 4
								NOL10	Nucleolar Protein 10							B4GALT1	Beta-1,4-Galactosyltransferase 1
								NOVA1	NOVA Alternative Splicing Regulator 1							B4GALT2	Beta-1,4-Galactosyltransferase 2
								NPAS3	Neuronal PAS Domain Protein 3							B4GALT4	Beta-1,4-Galactosyltransferase 4
								NPAS4	Neuronal PAS Domain Protein 4							B4GALT6	Beta-1,4-Galactosyltransferase 6
								NPC1	NPC Intracellular Cholesterol Transporter 1							B4GAT1	Beta-1,4-Glucuronyltransferase 1
								NPIPB5	Nuclear Pore Complex Interacting Protein Family Member B5							B9D1	B9 Domain Containing 1
								NR0B1	Nuclear Receptor Subfamily 0 Group B Member 1							BABAM2	BRISC And BRCA1 A Complex Member 2
								NR2E3	Nuclear Receptor Subfamily 2 Group E Member 3							BACE2	Beta-Secretase 2
								NR2F2	Nuclear Receptor Subfamily 2 Group F Member 2							BACH1	BTB Domain And CNC Homolog 1
								NR3C2	Nuclear Receptor Subfamily 3 Group C Member 2							BACH2	BTB Domain And CNC Homolog 2
								NR5A2	Nuclear Receptor Subfamily 5 Group A Member 2							BAG3	BAG Cochaperone 3
								NREP	Neuronal Regeneration Related Protein							BAG5	BAG Cochaperone 5
								NRF1	Nuclear Respiratory Factor 1							BAG6	BAG Cochaperone 6
								NRXN1	Neurexin 1							BAHCC1	BAH Domain And Coiled-Coil Containing 1
								NSG2	Neuronal Vesicle Trafficking Associated 2							BAIAP2	BAR/IMD Domain Containing Adaptor Protein 2
								NSUN7	NOP2/Sun RNA Methyltransferase Family Member 7							BAIAP2L1	BAR/IMD Domain Containing Adaptor Protein 2 Like 1
								NT5C1B-RDH14	NT5C1B-RDH14 Readthrough							BAIAP2L2	BAR/IMD Domain Containing Adaptor Protein 2 Like 2
								NTF3	Neurotrophin 3							BAK1	BCL2 Antagonist/Killer 1
								NTM	Neurotrimin							BAMBI	BMP And Activin Membrane Bound Inhibitor
								NTN1	Netrin 1							BANP	BTG3 Associated Nuclear Protein
								NTPCR	Nucleoside-Triphosphatase, Cancer-Related							BAP1	BRCA1 Associated Protein 1
								NTRK2	Neurotrophic Receptor Tyrosine Kinase 2							BARD1	BRCA1 Associated RING Domain 1
								NTRK3	Neurotrophic Receptor Tyrosine Kinase 3							BARHL1	BarH Like Homeobox 1
								NUDT17	Nudix Hydrolase 17							BARHL2	BarH Like Homeobox 2
								NUDT4	Nudix Hydrolase 4							BARX1	BARX Homeobox 1
								NUFIP1	Nuclear FMR1 Interacting Protein 1							BARX2	BARX Homeobox 2
								NUP214	Nucleoporin 214							BASP1	Brain Abundant Membrane Attached Signal Protein 1
								NXNL2	Nucleoredoxin Like 2							BATF3	Basic Leucine Zipper ATF-Like Transcription Factor 3
								NXPE2	Neurexophilin And PC-Esterase Domain Family Member 2							BAX	BCL2 Associated X, Apoptosis Regulator
								NXPH3	Neurexophilin 3							BAZ2A	Bromodomain Adjacent To Zinc Finger Domain 2A
								NYNRIN	NYN Domain And Retroviral Integrase Containing							BAZ2B	Bromodomain Adjacent To Zinc Finger Domain 2B
								OAT	Ornithine Aminotransferase							BBC3	BCL2 Binding Component 3
								OBI1	ORC Ubiquitin Ligase 1							BBIP1	BBSome Interacting Protein 1
								ODC1	Ornithine Decarboxylase 1							BBOF1	Basal Body Orientation Factor 1
								OGDHL	Oxoglutarate Dehydrogenase L							BBOX1	Gamma-Butyrobetaine Hydroxylase 1
								OLFML2A	Olfactomedin Like 2A							BBS10	Bardet-Biedl Syndrome 10
								OLIG3	Oligodendrocyte Transcription Factor 3							BBS12	Bardet-Biedl Syndrome 12
								OPCML	Opioid Binding Protein/Cell Adhesion Molecule Like							BBS4	Bardet-Biedl Syndrome 4
								OPRM1	Opioid Receptor Mu 1							BBS9	Bardet-Biedl Syndrome 9
								OR13H1	Olfactory Receptor Family 13 Subfamily H Member 1							BBX	BBX High Mobility Group Box Domain Containing
								OR2K2	Olfactory Receptor Family 2 Subfamily K Member 2							BCAN	Brevican
								OR5AU1	Olfactory Receptor Family 5 Subfamily AU Member 1							BCAP31	B Cell Receptor Associated Protein 31
								OSMR	Oncostatin M Receptor							BCAR1	BCAR1 Scaffold Protein, Cas Family Member
								OSR1	Odd-Skipped Related Transcription Factor 1							BCAR3	BCAR3 Adaptor Protein, NSP Family Member
								OSTF1	Osteoclast Stimulating Factor 1							BCAS1	Brain Enriched Myelin Associated Protein 1
								OXGR1	Oxoglutarate Receptor 1							BCAS2	BCAS2 Pre-MRNA Processing Factor
								OXR1	Oxidation Resistance 1							BCAS3	BCAS3 Microtubule Associated Cell Migration Factor
								OXSM	3-Oxoacyl-ACP Synthase, Mitochondrial							BCAS4	Breast Carcinoma Amplified Sequence 4
								PABPC4	Poly(A) Binding Protein Cytoplasmic 4							BCAT1	Branched Chain Amino Acid Transaminase 1
								PABPC4L	Poly(A) Binding Protein Cytoplasmic 4 Like							BCAT2	Branched Chain Amino Acid Transaminase 2
								PALLD	Palladin, Cytoskeletal Associated Protein							BCDIN3D	BCDIN3 Domain Containing RNA Methyltransferase
								PALM2AKAP2	PALM2 And AKAP2 Fusion							BCKDK	Branched Chain Keto Acid Dehydrogenase Kinase
								PANK3	Pantothenate Kinase 3							BCL10	BCL10 Immune Signaling Adaptor
								PAPOLA	Poly(A) Polymerase Alpha							BCL11A	BAF Chromatin Remodeling Complex Subunit BCL11A
								PAPSS1	3'-Phosphoadenosine 5'-Phosphosulfate Synthase 1							BCL11B	BAF Chromatin Remodeling Complex Subunit BCL11B
								PARD3	Par-3 Family Cell Polarity Regulator							BCL2	BCL2 Apoptosis Regulator
								PARD6B	Par-6 Family Cell Polarity Regulator Beta							BCL2A1	BCL2 Related Protein A1
								PARVA	Parvin Alpha							BCL2L10	BCL2 Like 10
								PATJ	PATJ Crumbs Cell Polarity Complex Component							BCL2L11	BCL2 Like 11
								PAWR	Pro-Apoptotic WT1 Regulator							BCL2L12	BCL2 Like 12
								PAX2	Paired Box 2							BCL2L13	BCL2 Like 13
								PBK	PDZ Binding Kinase							BCL2L14	BCL2 Like 14
								PBX1	PBX Homeobox 1							BCL3	BCL3 Transcription Coactivator
								PC	Pyruvate Carboxylase							BCL6	BCL6 Transcription Repressor
								PCDH10	Protocadherin 10							BCL7A	BAF Chromatin Remodeling Complex Subunit BCL7A
								PCDH17	Protocadherin 17							BCL7C	BAF Chromatin Remodeling Complex Subunit BCL7C
								PCDH20	Protocadherin 20							BCL9	BCL9 Transcription Coactivator
								PCED1A	PC-Esterase Domain Containing 1A							BCL9L	BCL9 Like
								PCNT	Pericentrin							BCLAF1	BCL2 Associated Transcription Factor 1
								PCNX1	Pecanex 1							BCLAF3	BCLAF1 And THRAP3 Family Member 3
								PCNX2	Pecanex 2							BCO1	Beta-Carotene Oxygenase 1
								PCNX4	Pecanex 4							BCOR	BCL6 Corepressor
								PCP4	Purkinje Cell Protein 4							BCORL1	BCL6 Corepressor Like 1
								PCSK5	Proprotein Convertase Subtilisin/Kexin Type 5							BDH1	3-Hydroxybutyrate Dehydrogenase 1
								PCTP	Phosphatidylcholine Transfer Protein							BDKRB1	Bradykinin Receptor B1
								PDCD5	Programmed Cell Death 5							BDKRB2	Bradykinin Receptor B2
								PDCD6IP	Programmed Cell Death 6 Interacting Protein							BDNF	Brain Derived Neurotrophic Factor
								PDE11A	Phosphodiesterase 11A							BDP1	B Double Prime 1, Subunit Of RNA Polymerase III Transcription Initiation Factor IIIB
								PDE5A	Phosphodiesterase 5A							BEGAIN	Brain Enriched Guanylate Kinase Associated
								PDE7B	Phosphodiesterase 7B							BEND3	BEN Domain Containing 3
								PDGFC	Platelet Derived Growth Factor C							BEND5	BEN Domain Containing 5
								PDHA2	Pyruvate Dehydrogenase E1 Subunit Alpha 2							BEND6	BEN Domain Containing 6
								PDIA5	Protein Disulfide Isomerase Family A Member 5							BEST4	Bestrophin 4
								PDK1	Pyruvate Dehydrogenase Kinase 1							BET1	Bet1 Golgi Vesicular Membrane Trafficking Protein
								PDK3	Pyruvate Dehydrogenase Kinase 3							BEX3	Brain Expressed X-Linked 3
								PDLIM3	PDZ And LIM Domain 3							BEX4	Brain Expressed X-Linked 4
								PDLIM5	PDZ And LIM Domain 5							BFAR	Bifunctional Apoptosis Regulator
								PDZRN3	PDZ Domain Containing Ring Finger 3							BFSP2	Beaded Filament Structural Protein 2
								PELI2	Pellino E3 Ubiquitin Protein Ligase Family Member 2							BGN	Biglycan
								PFDN4	Prefoldin Subunit 4							BHLHA15	Basic Helix-Loop-Helix Family Member A15
								PFKFB3	6-Phosphofructo-2-Kinase/Fructose-2,6-Biphosphatase 3							BHLHA9	Basic Helix-Loop-Helix Family Member A9
								PFN2	Profilin 2							BHLHE23	Basic Helix-Loop-Helix Family Member E23
								PGF	Placental Growth Factor							BHLHE40	Basic Helix-Loop-Helix Family Member E40
								PGM1	Phosphoglucomutase 1							BHLHE41	Basic Helix-Loop-Helix Family Member E41
								PGRMC2	Progesterone Receptor Membrane Component 2							BHMT	Betaine--Homocysteine S-Methyltransferase
								PHACTR2	Phosphatase And Actin Regulator 2							BICC1	BicC Family RNA Binding Protein 1
								PHC2	Polyhomeotic Homolog 2							BICD1	BICD Cargo Adaptor 1
								PHF21A	PHD Finger Protein 21A							BICDL1	BICD Family Like Cargo Adaptor 1
								PHLDA1	Pleckstrin Homology Like Domain Family A Member 1							BICRA	BRD4 Interacting Chromatin Remodeling Complex Associated Protein
								PHLDB2	Pleckstrin Homology Like Domain Family B Member 2							BIN1	Bridging Integrator 1
								PIAS3	Protein Inhibitor Of Activated STAT 3							BIN2	Bridging Integrator 2
								PIK3C2G	Phosphatidylinositol-4-Phosphate 3-Kinase Catalytic Subunit Type 2 Gamma							BIN3	Bridging Integrator 3
								PIK3C3	Phosphatidylinositol 3-Kinase Catalytic Subunit Type 3							BIRC3	Baculoviral IAP Repeat Containing 3
								PIRT	Phosphoinositide Interacting Regulator Of Transient Receptor Potential Channels							BIRC6	Baculoviral IAP Repeat Containing 6
								PITPNB	Phosphatidylinositol Transfer Protein Beta							BIVM	Basic, Immunoglobulin-Like Variable Motif Containing
								PITRM1	Pitrilysin Metallopeptidase 1							BIVM-ERCC5	BIVM-ERCC5 Readthrough
								PITX2	Paired Like Homeodomain 2							BLCAP	BLCAP Apoptosis Inducing Factor
								PKD1L1	Polycystin 1 Like 1, Transient Receptor Potential Channel Interacting							BLID	BH3-Like Motif Containing, Cell Death Inducer
								PKD1L3	Polycystin 1 Like 3, Transient Receptor Potential Channel Interacting							BLK	BLK Proto-Oncogene, Src Family Tyrosine Kinase
								PKDCC	Protein Kinase Domain Containing, Cytoplasmic							BLM	BLM RecQ Like Helicase
								PKNOX2	PBX/Knotted 1 Homeobox 2							BLMH	Bleomycin Hydrolase
								PLA2G3	Phospholipase A2 Group III							BLNK	B Cell Linker
								PLAAT1	Phospholipase A And Acyltransferase 1							BLOC1S4	Biogenesis Of Lysosomal Organelles Complex 1 Subunit 4
								PLAU	Plasminogen Activator, Urokinase							BLOC1S5	Biogenesis Of Lysosomal Organelles Complex 1 Subunit 5
								PLB1	Phospholipase B1							BLOC1S5-TXNDC5	BLOC1S5-TXNDC5 Readthrough (NMD Candidate)
								PLCB1	Phospholipase C Beta 1							BLVRA	Biliverdin Reductase A
								PLCB4	Phospholipase C Beta 4							BMERB1	BMERB Domain Containing 1
								PLCD3	Phospholipase C Delta 3							BMF	Bcl2 Modifying Factor
								PLCE1	Phospholipase C Epsilon 1							BMP1	Bone Morphogenetic Protein 1
								PLCXD2	Phosphatidylinositol Specific Phospholipase C X Domain Containing 2							BMP2K	BMP2 Inducible Kinase
								PLCZ1	Phospholipase C Zeta 1							BMP3	Bone Morphogenetic Protein 3
								PLEKHA2	Pleckstrin Homology Domain Containing A2							BMP4	Bone Morphogenetic Protein 4
								PLEKHG3	Pleckstrin Homology And RhoGEF Domain Containing G3							BMP5	Bone Morphogenetic Protein 5
								PLEKHG7	Pleckstrin Homology And RhoGEF Domain Containing G7							BMP7	Bone Morphogenetic Protein 7
								PLPP3	Phospholipid Phosphatase 3							BMP8A	Bone Morphogenetic Protein 8a
								PLPP7	Phospholipid Phosphatase 7 (Inactive)							BMP8B	Bone Morphogenetic Protein 8b
								PLPPR4	Phospholipid Phosphatase Related 4							BMPER	BMP Binding Endothelial Regulator
								PLPPR5	Phospholipid Phosphatase Related 5							BMPR1A	Bone Morphogenetic Protein Receptor Type 1A
								PLXNA2	Plexin A2							BMPR1B	Bone Morphogenetic Protein Receptor Type 1B
								PLXNB1	Plexin B1							BMPR2	Bone Morphogenetic Protein Receptor Type 2
								PLXNC1	Plexin C1							BMS1	BMS1 Ribosome Biogenesis Factor
								PMAIP1	Phorbol-12-Myristate-13-Acetate-Induced Protein 1							BMT2	Base Methyltransferase Of 25S RRNA 2 Homolog
								PMEPA1	Prostate Transmembrane Protein, Androgen Induced 1							BNC2	Basonuclin 2
								POF1B	POF1B Actin Binding Protein							BNIP1	BCL2 Interacting Protein 1
								POGLUT3	Protein O-Glucosyltransferase 3							BNIP2	BCL2 Interacting Protein 2
								POLN	DNA Polymerase Nu							BNIP3L	BCL2 Interacting Protein 3 Like
								POLQ	DNA Polymerase Theta							BNIPL	BCL2 Interacting Protein Like
								POLR2M	RNA Polymerase II Subunit M							BOC	BOC Cell Adhesion Associated, Oncogene Regulated
								POLR3C	RNA Polymerase III Subunit C							BOD1	Biorientation Of Chromosomes In Cell Division 1
								POLR3H	RNA Polymerase III Subunit H							BOD1L1	Biorientation Of Chromosomes In Cell Division 1 Like 1
								PON1	Paraoxonase 1							BOD1L2	Biorientation Of Chromosomes In Cell Division 1 Like 2
								POU1F1	POU Class 1 Homeobox 1							BOK	BCL2 Family Apoptosis Regulator BOK
								POU2AF1	POU Class 2 Homeobox Associating Factor 1							BOLA1	BolA Family Member 1
								PP2D1	Protein Phosphatase 2C Like Domain Containing 1							BOLA3	BolA Family Member 3
								PPARGC1A	PPARG Coactivator 1 Alpha							BORA	BORA Aurora Kinase A Activator
								PPP1CB	Protein Phosphatase 1 Catalytic Subunit Beta							BORCS5	BLOC-1 Related Complex Subunit 5
								PPP1R1C	Protein Phosphatase 1 Regulatory Inhibitor Subunit 1C							BORCS6	BLOC-1 Related Complex Subunit 6
								PPP1R21	Protein Phosphatase 1 Regulatory Subunit 21							BORCS7	BLOC-1 Related Complex Subunit 7
								PPP1R9A	Protein Phosphatase 1 Regulatory Subunit 9A							BORCS8	BLOC-1 Related Complex Subunit 8
								PPP2R3A	Protein Phosphatase 2 Regulatory Subunit B''Alpha							BORCS8-MEF2B	BORCS8-MEF2B Readthrough
								PPP4R2	Protein Phosphatase 4 Regulatory Subunit 2							BPGM	Bisphosphoglycerate Mutase
								PRDX4	Peroxiredoxin 4							BPI	Bactericidal Permeability Increasing Protein
								PRELID2	PRELI Domain Containing 2							BPIFA2	BPI Fold Containing Family A Member 2
								PREX1	Phosphatidylinositol-3,4,5-Trisphosphate Dependent Rac Exchange Factor 1							BPIFB1	BPI Fold Containing Family B Member 1
								PRKAB1	Protein Kinase AMP-Activated Non-Catalytic Subunit Beta 1							BPIFB4	BPI Fold Containing Family B Member 4
								PRKAR1A	Protein Kinase CAMP-Dependent Type I Regulatory Subunit Alpha							BPTF	Bromodomain PHD Finger Transcription Factor
								PRKCE	Protein Kinase C Epsilon							BRAF	B-Raf Proto-Oncogene, Serine/Threonine Kinase
								PRKCQ	Protein Kinase C Theta							BRCA1	BRCA1 DNA Repair Associated
								PRKG2	Protein Kinase CGMP-Dependent 2							BRCC3	BRCA1/BRCA2-Containing Complex Subunit 3
								PRL	Prolactin							BRD1	Bromodomain Containing 1
								PRLHR	Prolactin Releasing Hormone Receptor							BRD2	Bromodomain Containing 2
								PRLR	Prolactin Receptor							BRD3	Bromodomain Containing 3
								PROX1	Prospero Homeobox 1							BRD7	Bromodomain Containing 7
								PRR15	Proline Rich 15							BRD8	Bromodomain Containing 8
								PRRT1B	Proline Rich Transmembrane Protein 1B							BRD9	Bromodomain Containing 9
								PRTG	Protogenin							BRDT	Bromodomain Testis Associated
								PRUNE2	Prune Homolog 2 With BCH Domain							BRF2	BRF2 RNA Polymerase III Transcription Initiation Factor Subunit
								PSAT1	Phosphoserine Aminotransferase 1							BRI3	Brain Protein I3
								PSMA6	Proteasome 20S Subunit Alpha 6							BRINP1	BMP/Retinoic Acid Inducible Neural Specific 1
								PSMD1	Proteasome 26S Subunit, Non-ATPase 1							BRINP2	BMP/Retinoic Acid Inducible Neural Specific 2
								PSMF1	Proteasome Inhibitor Subunit 1							BRINP3	BMP/Retinoic Acid Inducible Neural Specific 3
								PSTPIP1	Proline-Serine-Threonine Phosphatase Interacting Protein 1							BRIX1	Biogenesis Of Ribosomes BRX1
								PTCHD1	Patched Domain Containing 1							BRMS1	BRMS1 Transcriptional Repressor And Anoikis Regulator
								PTGFRN	Prostaglandin F2 Receptor Inhibitor							BRMS1L	BRMS1 Like Transcriptional Repressor
								PTH2	Parathyroid Hormone 2							BROX	BRO1 Domain And CAAX Motif Containing
								PTK2B	Protein Tyrosine Kinase 2 Beta							BRPF1	Bromodomain And PHD Finger Containing 1
								PTPN1	Protein Tyrosine Phosphatase Non-Receptor Type 1							BRPF3	Bromodomain And PHD Finger Containing 3
								PTPN13	Protein Tyrosine Phosphatase Non-Receptor Type 13							BRS3	Bombesin Receptor Subtype 3
								PTPN20	Protein Tyrosine Phosphatase Non-Receptor Type 20							BRSK1	BR Serine/Threonine Kinase 1
								PTPN3	Protein Tyrosine Phosphatase Non-Receptor Type 3							BRSK2	BR Serine/Threonine Kinase 2
								PTPRM	Protein Tyrosine Phosphatase Receptor Type M							BRWD1	Bromodomain And WD Repeat Domain Containing 1
								PTPRN2	Protein Tyrosine Phosphatase Receptor Type N2							BRWD3	Bromodomain And WD Repeat Domain Containing 3
								PTTG2	Pituitary Tumor-Transforming 2							BSCL2	BSCL2 Lipid Droplet Biogenesis Associated, Seipin
								PYDC2	Pyrin Domain Containing 2							BSG	Basigin (Ok Blood Group)
								PYGO1	Pygopus Family PHD Finger 1							BSN	Bassoon Presynaptic Cytomatrix Protein
								QDPR	Quinoid Dihydropteridine Reductase							BSPH1	Binder Of Sperm Protein Homolog 1
								QRFP	Pyroglutamylated RFamide Peptide							BSPRY	B-Box And SPRY Domain Containing
								QSOX1	Quiescin Sulfhydryl Oxidase 1							BSX	Brain Specific Homeobox
								QTRT2	Queuine TRNA-Ribosyltransferase Accessory Subunit 2							BTAF1	B-TFIID TATA-Box Binding Protein Associated Factor 1
								RAB10	RAB10, Member RAS Oncogene Family							BTBD11	BTB Domain Containing 11
								RAB11FIP1	RAB11 Family Interacting Protein 1							BTBD16	BTB Domain Containing 16
								RAB11FIP2	RAB11 Family Interacting Protein 2							BTBD17	BTB Domain Containing 17
								RAB11FIP4	RAB11 Family Interacting Protein 4							BTBD2	BTB Domain Containing 2
								RAB12	RAB12, Member RAS Oncogene Family							BTBD3	BTB Domain Containing 3
								RAB22A	RAB22A, Member RAS Oncogene Family							BTBD6	BTB Domain Containing 6
								RAB33B	RAB33B, Member RAS Oncogene Family							BTBD7	BTB Domain Containing 7
								RAB40B	RAB40B, Member RAS Oncogene Family							BTBD9	BTB Domain Containing 9
								RAB5A	RAB5A, Member RAS Oncogene Family							BTC	Betacellulin
								RAB6A	RAB6A, Member RAS Oncogene Family							BTF3	Basic Transcription Factor 3
								RAB6B	RAB6B, Member RAS Oncogene Family							BTG1	BTG Anti-Proliferation Factor 1
								RAD18	RAD18 E3 Ubiquitin Protein Ligase							BTG2	BTG Anti-Proliferation Factor 2
								RAD21	RAD21 Cohesin Complex Component							BTG3	BTG Anti-Proliferation Factor 3
								RAD23B	RAD23 Homolog B, Nucleotide Excision Repair Protein							BTG4	BTG Anti-Proliferation Factor 4
								RAD51	RAD51 Recombinase							BTN3A2	Butyrophilin Subfamily 3 Member A2
								RAD51B	RAD51 Paralog B							BTN3A3	Butyrophilin Subfamily 3 Member A3
								RALYL	RALY RNA Binding Protein Like							BTNL9	Butyrophilin Like 9
								RAP1B	RAP1B, Member Of RAS Oncogene Family							BTRC	Beta-Transducin Repeat Containing E3 Ubiquitin Protein Ligase
								RAP1GAP2	RAP1 GTPase Activating Protein 2							BUB3	BUB3 Mitotic Checkpoint Protein
								RAP2A	RAP2A, Member Of RAS Oncogene Family							BUD13	BUD13 Homolog
								RAPGEF1	Rap Guanine Nucleotide Exchange Factor 1							BVES	Blood Vessel Epicardial Substance
								RAPGEF6	Rap Guanine Nucleotide Exchange Factor 6							BZW1	Basic Leucine Zipper And W2 Domains 1
								RARB	Retinoic Acid Receptor Beta							BZW2	Basic Leucine Zipper And W2 Domains 2
								RASEF	RAS And EF-Hand Domain Containing							C10orf105	Chromosome 10 Open Reading Frame 105
								RASGEF1B	RasGEF Domain Family Member 1B							C10orf120	Chromosome 10 Open Reading Frame 120
								RASGRP3	RAS Guanyl Releasing Protein 3							C10orf62	Chromosome 10 Open Reading Frame 62
								RASSF10	Ras Association Domain Family Member 10							C10orf67	Chromosome 10 Open Reading Frame 67
								RBFOX2	RNA Binding Fox-1 Homolog 2							C10orf90	Chromosome 10 Open Reading Frame 90
								RBM26	RNA Binding Motif Protein 26							C10orf95	Chromosome 10 Open Reading Frame 95
								RBM38	RNA Binding Motif Protein 38							C10orf99	Chromosome 10 Open Reading Frame 99
								RCC1L	RCC1 Like							C11orf21	Chromosome 11 Open Reading Frame 21
								RCN1	Reticulocalbin 1							C11orf24	Chromosome 11 Open Reading Frame 24
								RDH10	Retinol Dehydrogenase 10							C11orf45	Chromosome 11 Open Reading Frame 45
								REG1A	Regenerating Family Member 1 Alpha							C11orf49	Chromosome 11 Open Reading Frame 49
								REG3A	Regenerating Family Member 3 Alpha							C11orf58	Chromosome 11 Open Reading Frame 58
								RERE	Arginine-Glutamic Acid Dipeptide Repeats							C11orf80	Chromosome 11 Open Reading Frame 80
								REST	RE1 Silencing Transcription Factor							C11orf87	Chromosome 11 Open Reading Frame 87
								RETREG1	Reticulophagy Regulator 1							C11orf91	Chromosome 11 Open Reading Frame 91
								RFC1	Replication Factor C Subunit 1							C11orf95	Chromosome 11 Open Reading Frame 95
								RFPL4B	Ret Finger Protein Like 4B							C12orf29	Chromosome 12 Open Reading Frame 29
								RGMA	Repulsive Guidance Molecule BMP Co-Receptor A							C12orf4	Chromosome 12 Open Reading Frame 4
								RGMB	Repulsive Guidance Molecule BMP Co-Receptor B							C12orf40	Chromosome 12 Open Reading Frame 40
								RGPD3	RANBP2 Like And GRIP Domain Containing 3							C12orf43	Chromosome 12 Open Reading Frame 43
								RGPD4	RANBP2 Like And GRIP Domain Containing 4							C12orf50	Chromosome 12 Open Reading Frame 50
								RGS6	Regulator Of G Protein Signaling 6							C12orf65	Chromosome 12 Open Reading Frame 65
								RGS7	Regulator Of G Protein Signaling 7							C12orf66	Chromosome 12 Open Reading Frame 66
								RGS7BP	Regulator Of G Protein Signaling 7 Binding Protein							C14orf119	Chromosome 14 Open Reading Frame 119
								RHOBTB1	Rho Related BTB Domain Containing 1							C14orf180	Chromosome 14 Open Reading Frame 180
								RHOH	Ras Homolog Family Member H							C14orf93	Chromosome 14 Open Reading Frame 93
								RHOU	Ras Homolog Family Member U							C15orf39	Chromosome 15 Open Reading Frame 39
								RIMBP2	RIMS Binding Protein 2							C15orf61	Chromosome 15 Open Reading Frame 61
								RIN2	Ras And Rab Interactor 2							C16orf70	Chromosome 16 Open Reading Frame 70
								RIPK2	Receptor Interacting Serine/Threonine Kinase 2							C16orf72	Chromosome 16 Open Reading Frame 72
								RIPOR2	RHO Family Interacting Cell Polarization Regulator 2							C16orf78	Chromosome 16 Open Reading Frame 78
								RMC1	Regulator Of MON1-CCZ1							C16orf87	Chromosome 16 Open Reading Frame 87
								RMDN3	Regulator Of Microtubule Dynamics 3							C16orf89	Chromosome 16 Open Reading Frame 89
								RNASEH2B	Ribonuclease H2 Subunit B							C17orf113	Chromosome 17 Open Reading Frame 113
								RND2	Rho Family GTPase 2							C17orf49	Chromosome 17 Open Reading Frame 49
								RNF113B	Ring Finger Protein 113B							C17orf67	Chromosome 17 Open Reading Frame 67
								RNF125	Ring Finger Protein 125							C17orf75	Chromosome 17 Open Reading Frame 75
								RNF144B	Ring Finger Protein 144B							C17orf78	Chromosome 17 Open Reading Frame 78
								RNF152	Ring Finger Protein 152							C17orf80	Chromosome 17 Open Reading Frame 80
								RNF175	Ring Finger Protein 175							C18orf25	Chromosome 18 Open Reading Frame 25
								RNF180	Ring Finger Protein 180							C18orf32	Chromosome 18 Open Reading Frame 32
								RNF212	Ring Finger Protein 212							C19orf12	Chromosome 19 Open Reading Frame 12
								RNF34	Ring Finger Protein 34							C19orf38	Chromosome 19 Open Reading Frame 38
								RNF6	Ring Finger Protein 6							C19orf53	Chromosome 19 Open Reading Frame 53
								RNGTT	RNA Guanylyltransferase And 5'-Phosphatase							C1D	C1D Nuclear Receptor Corepressor
								ROBO1	Roundabout Guidance Receptor 1							C1GALT1	Core 1 Synthase, Glycoprotein-N-Acetylgalactosamine 3-Beta-Galactosyltransferase 1
								ROR1	Receptor Tyrosine Kinase Like Orphan Receptor 1							C1GALT1C1	C1GALT1 Specific Chaperone 1
								RPA1	Replication Protein A1							C1GALT1C1L	C1GALT1 Specific Chaperone 1 Like
								RPA3	Replication Protein A3							C1QA	Complement C1q A Chain
								RPL22L1	Ribosomal Protein L22 Like 1							C1QB	Complement C1q B Chain
								RPL35	Ribosomal Protein L35							C1QL1	Complement C1q Like 1
								RPS24	Ribosomal Protein S24							C1QL2	Complement C1q Like 2
								RPS6KA3	Ribosomal Protein S6 Kinase A3							C1QL4	Complement C1q Like 4
								RPS6KA6	Ribosomal Protein S6 Kinase A6							C1QTNF1	C1q And TNF Related 1
								RPTOR	Regulatory Associated Protein Of MTOR Complex 1							C1QTNF12	C1q And TNF Related 12
								RSC1A1	Regulator Of Solute Carriers 1							C1QTNF3-AMACR	C1QTNF3-AMACR Readthrough (NMD Candidate)
								RSPO3	R-Spondin 3							C1QTNF4	C1q And TNF Related 4
								RSPO4	R-Spondin 4							C1QTNF9	C1q And TNF Related 9
								RTN4RL1	Reticulon 4 Receptor Like 1							C1S	Complement C1s
								RTP4	Receptor Transporter Protein 4							C1orf105	Chromosome 1 Open Reading Frame 105
								RXFP2	Relaxin Family Peptide Receptor 2							C1orf109	Chromosome 1 Open Reading Frame 109
								SALL1	Spalt Like Transcription Factor 1							C1orf115	Chromosome 1 Open Reading Frame 115
								SALL3	Spalt Like Transcription Factor 3							C1orf131	Chromosome 1 Open Reading Frame 131
								SARAF	Store-Operated Calcium Entry Associated Regulatory Factor							C1orf159	Chromosome 1 Open Reading Frame 159
								SART3	Spliceosome Associated Factor 3, U4/U6 Recycling Protein							C1orf174	Chromosome 1 Open Reading Frame 174
								SASH1	SAM And SH3 Domain Containing 1							C1orf185	Chromosome 1 Open Reading Frame 185
								SC5D	Sterol-C5-Desaturase							C1orf198	Chromosome 1 Open Reading Frame 198
								SCARA5	Scavenger Receptor Class A Member 5							C1orf21	Chromosome 1 Open Reading Frame 21
								SCARB1	Scavenger Receptor Class B Member 1							C1orf216	Chromosome 1 Open Reading Frame 216
								SCML1	Scm Polycomb Group Protein Like 1							C1orf35	Chromosome 1 Open Reading Frame 35
								SCML4	Scm Polycomb Group Protein Like 4							C1orf50	Chromosome 1 Open Reading Frame 50
								SCN2B	Sodium Voltage-Gated Channel Beta Subunit 2							C1orf52	Chromosome 1 Open Reading Frame 52
								SCN4B	Sodium Voltage-Gated Channel Beta Subunit 4							C1orf94	Chromosome 1 Open Reading Frame 94
								SCP2D1	SCP2 Sterol Binding Domain Containing 1							C20orf141	Chromosome 20 Open Reading Frame 141
								SCPEP1	Serine Carboxypeptidase 1							C20orf173	Chromosome 20 Open Reading Frame 173
								SDHAF3	Succinate Dehydrogenase Complex Assembly Factor 3							C20orf194	Chromosome 20 Open Reading Frame 194
								SDK1	Sidekick Cell Adhesion Molecule 1							C20orf27	Chromosome 20 Open Reading Frame 27
								SEC11C	SEC11 Homolog C, Signal Peptidase Complex Subunit							C20orf96	Chromosome 20 Open Reading Frame 96
								SEC13	SEC13 Homolog, Nuclear Pore And COPII Coat Complex Component							C21orf62	Chromosome 21 Open Reading Frame 62
								SEC16B	SEC16 Homolog B, Endoplasmic Reticulum Export Factor							C2CD2	C2 Calcium Dependent Domain Containing 2
								SELENOP	Selenoprotein P							C2CD4B	C2 Calcium Dependent Domain Containing 4B
								SEMA5B	Semaphorin 5B							C2CD4C	C2 Calcium Dependent Domain Containing 4C
								SEPTIN10	Septin 10							C2CD5	C2 Calcium Dependent Domain Containing 5
								SEPTIN11	Septin 11							C2CD6	C2 Calcium Dependent Domain Containing 6
								SEPTIN5	Septin 5							C2orf42	Chromosome 2 Open Reading Frame 42
								SEPTIN6	Septin 6							C2orf50	Chromosome 2 Open Reading Frame 50
								SEPTIN7	Septin 7							C2orf66	Chromosome 2 Open Reading Frame 66
								SERPINI1	Serpin Family I Member 1							C2orf69	Chromosome 2 Open Reading Frame 69
								SERTAD2	SERTA Domain Containing 2							C2orf74	Chromosome 2 Open Reading Frame 74
								SESN3	Sestrin 3							C2orf88	Chromosome 2 Open Reading Frame 88
								SETBP1	SET Binding Protein 1							C3	Complement C3
								SETD3	SET Domain Containing 3, Actin Histidine Methyltransferase							C3orf18	Chromosome 3 Open Reading Frame 18
								SETD7	SET Domain Containing 7, Histone Lysine Methyltransferase							C3orf20	Chromosome 3 Open Reading Frame 20
								SETMAR	SET Domain And Mariner Transposase Fusion Gene							C3orf35	Chromosome 3 Open Reading Frame 35
								SFRP2	Secreted Frizzled Related Protein 2							C3orf38	Chromosome 3 Open Reading Frame 38
								SFT2D2	SFT2 Domain Containing 2							C3orf52	Chromosome 3 Open Reading Frame 52
								SGCD	Sarcoglycan Delta							C3orf62	Chromosome 3 Open Reading Frame 62
								SGCZ	Sarcoglycan Zeta							C3orf80	Chromosome 3 Open Reading Frame 80
								SGK1	Serum/Glucocorticoid Regulated Kinase 1							C4BPA	Complement Component 4 Binding Protein Alpha
								SGMS2	Sphingomyelin Synthase 2							C4orf19	Chromosome 4 Open Reading Frame 19
								SGSM2	Small G Protein Signaling Modulator 2							C5AR1	Complement C5a Receptor 1
								SH3BGR	SH3 Domain Binding Glutamate Rich Protein							C5orf15	Chromosome 5 Open Reading Frame 15
								SH3D21	SH3 Domain Containing 21							C5orf22	Chromosome 5 Open Reading Frame 22
								SH3RF3	SH3 Domain Containing Ring Finger 3							C5orf24	Chromosome 5 Open Reading Frame 24
								SHANK2	SH3 And Multiple Ankyrin Repeat Domains 2							C5orf38	Chromosome 5 Open Reading Frame 38
								SHISA2	Shisa Family Member 2							C5orf51	Chromosome 5 Open Reading Frame 51
								SHISA3	Shisa Family Member 3							C5orf63	Chromosome 5 Open Reading Frame 63
								SHISA4	Shisa Family Member 4							C6orf120	Chromosome 6 Open Reading Frame 120
								SHISA6	Shisa Family Member 6							C6orf163	Chromosome 6 Open Reading Frame 163
								SHROOM3	Shroom Family Member 3							C6orf226	Chromosome 6 Open Reading Frame 226
								SHTN1	Shootin 1							C7orf25	Chromosome 7 Open Reading Frame 25
								SIK1	Salt Inducible Kinase 1							C7orf61	Chromosome 7 Open Reading Frame 61
								SIK3	SIK Family Kinase 3							C8B	Complement C8 Beta Chain
								SIL1	SIL1 Nucleotide Exchange Factor							C8orf37	Chromosome 8 Open Reading Frame 37
								SIPA1L1	Signal Induced Proliferation Associated 1 Like 1							C8orf44	Chromosome 8 Open Reading Frame 44
								SIPA1L2	Signal Induced Proliferation Associated 1 Like 2							C8orf48	Chromosome 8 Open Reading Frame 48
								SIX1	SIX Homeobox 1							C8orf74	Chromosome 8 Open Reading Frame 74
								SIX2	SIX Homeobox 2							C8orf88	Chromosome 8 Open Reading Frame 88
								SIX4	SIX Homeobox 4							C9orf116	Chromosome 9 Open Reading Frame 116
								SIX5	SIX Homeobox 5							C9orf135	Chromosome 9 Open Reading Frame 135
								SIX6	SIX Homeobox 6							C9orf24	Chromosome 9 Open Reading Frame 24
								SLC10A2	Solute Carrier Family 10 Member 2							C9orf43	Chromosome 9 Open Reading Frame 43
								SLC13A2	Solute Carrier Family 13 Member 2							C9orf47	Chromosome 9 Open Reading Frame 47
								SLC14A2	Solute Carrier Family 14 Member 2							CA10	Carbonic Anhydrase 10
								SLC15A1	Solute Carrier Family 15 Member 1							CA12	Carbonic Anhydrase 12
								SLC16A6	Solute Carrier Family 16 Member 6							CA2	Carbonic Anhydrase 2
								SLC22A16	Solute Carrier Family 22 Member 16							CA4	Carbonic Anhydrase 4
								SLC24A3	Solute Carrier Family 24 Member 3							CA5B	Carbonic Anhydrase 5B
								SLC25A17	Solute Carrier Family 25 Member 17							CA7	Carbonic Anhydrase 7
								SLC25A26	Solute Carrier Family 25 Member 26							CAAP1	Caspase Activity And Apoptosis Inhibitor 1
								SLC25A4	Solute Carrier Family 25 Member 4							CAB39	Calcium Binding Protein 39
								SLC26A2	Solute Carrier Family 26 Member 2							CABIN1	Calcineurin Binding Protein 1
								SLC28A3	Solute Carrier Family 28 Member 3							CABLES1	Cdk5 And Abl Enzyme Substrate 1
								SLC29A2	Solute Carrier Family 29 Member 2							CABLES2	Cdk5 And Abl Enzyme Substrate 2
								SLC2A12	Solute Carrier Family 2 Member 12							CABP1	Calcium Binding Protein 1
								SLC2A13	Solute Carrier Family 2 Member 13							CABP5	Calcium Binding Protein 5
								SLC2A2	Solute Carrier Family 2 Member 2							CABP7	Calcium Binding Protein 7
								SLC30A9	Solute Carrier Family 30 Member 9							CABYR	Calcium Binding Tyrosine Phosphorylation Regulated
								SLC35G1	Solute Carrier Family 35 Member G1							CACHD1	Cache Domain Containing 1
								SLC38A2	Solute Carrier Family 38 Member 2							CACNA1A	Calcium Voltage-Gated Channel Subunit Alpha1 A
								SLC38A4	Solute Carrier Family 38 Member 4							CACNA1B	Calcium Voltage-Gated Channel Subunit Alpha1 B
								SLC45A1	Solute Carrier Family 45 Member 1							CACNA1C	Calcium Voltage-Gated Channel Subunit Alpha1 C
								SLC45A3	Solute Carrier Family 45 Member 3							CACNA1D	Calcium Voltage-Gated Channel Subunit Alpha1 D
								SLC4A3	Solute Carrier Family 4 Member 3							CACNA1E	Calcium Voltage-Gated Channel Subunit Alpha1 E
								SLC5A9	Solute Carrier Family 5 Member 9							CACNA1F	Calcium Voltage-Gated Channel Subunit Alpha1 F
								SLC6A17	Solute Carrier Family 6 Member 17							CACNA1G	Calcium Voltage-Gated Channel Subunit Alpha1 G
								SLC6A5	Solute Carrier Family 6 Member 5							CACNA1I	Calcium Voltage-Gated Channel Subunit Alpha1 I
								SLC7A11	Solute Carrier Family 7 Member 11							CACNA2D1	Calcium Voltage-Gated Channel Auxiliary Subunit Alpha2delta 1
								SLC7A14	Solute Carrier Family 7 Member 14							CACNA2D2	Calcium Voltage-Gated Channel Auxiliary Subunit Alpha2delta 2
								SLC8A1	Solute Carrier Family 8 Member A1							CACNA2D3	Calcium Voltage-Gated Channel Auxiliary Subunit Alpha2delta 3
								SLC8B1	Solute Carrier Family 8 Member B1							CACNA2D4	Calcium Voltage-Gated Channel Auxiliary Subunit Alpha2delta 4
								SLC9A1	Solute Carrier Family 9 Member A1							CACNB1	Calcium Voltage-Gated Channel Auxiliary Subunit Beta 1
								SLCO2A1	Solute Carrier Organic Anion Transporter Family Member 2A1							CACNB2	Calcium Voltage-Gated Channel Auxiliary Subunit Beta 2
								SLF1	SMC5-SMC6 Complex Localization Factor 1							CACNB4	Calcium Voltage-Gated Channel Auxiliary Subunit Beta 4
								SLF2	SMC5-SMC6 Complex Localization Factor 2							CACNG1	Calcium Voltage-Gated Channel Auxiliary Subunit Gamma 1
								SLIT3	Slit Guidance Ligand 3							CACNG2	Calcium Voltage-Gated Channel Auxiliary Subunit Gamma 2
								SMAD3	SMAD Family Member 3							CACNG3	Calcium Voltage-Gated Channel Auxiliary Subunit Gamma 3
								SMAD6	SMAD Family Member 6							CACNG4	Calcium Voltage-Gated Channel Auxiliary Subunit Gamma 4
								SMAD7	SMAD Family Member 7							CACNG5	Calcium Voltage-Gated Channel Auxiliary Subunit Gamma 5
								SMARCA2	SWI/SNF Related, Matrix Associated, Actin Dependent Regulator Of Chromatin, Subfamily A, Member 2							CACNG6	Calcium Voltage-Gated Channel Auxiliary Subunit Gamma 6
								SMIM2	Small Integral Membrane Protein 2							CACNG7	Calcium Voltage-Gated Channel Auxiliary Subunit Gamma 7
								SMIM21	Small Integral Membrane Protein 21							CACNG8	Calcium Voltage-Gated Channel Auxiliary Subunit Gamma 8
								SMIM36	Small Integral Membrane Protein 36							CACTIN	Cactin, Spliceosome C Complex Subunit
								SMYD2	SET And MYND Domain Containing 2							CACUL1	CDK2 Associated Cullin Domain 1
								SMYD3	SET And MYND Domain Containing 3							CACYBP	Calcyclin Binding Protein
								SNAP25	Synaptosome Associated Protein 25							CAD	Carbamoyl-Phosphate Synthetase 2, Aspartate Transcarbamylase, And Dihydroorotase
								SNX19	Sorting Nexin 19							CADM1	Cell Adhesion Molecule 1
								SOBP	Sine Oculis Binding Protein Homolog							CADM4	Cell Adhesion Molecule 4
								SOCS1	Suppressor Of Cytokine Signaling 1							CADPS	Calcium Dependent Secretion Activator
								SOD2	Superoxide Dismutase 2							CAGE1	Cancer Antigen 1
								SORCS1	Sortilin Related VPS10 Domain Containing Receptor 1							CALB1	Calbindin 1
								SOST	Sclerostin							CALB2	Calbindin 2
								SOX1	SRY-Box Transcription Factor 1							CALCA	Calcitonin Related Polypeptide Alpha
								SOX11	SRY-Box Transcription Factor 11							CALCOCO1	Calcium Binding And Coiled-Coil Domain 1
								SOX4	SRY-Box Transcription Factor 4							CALCOCO2	Calcium Binding And Coiled-Coil Domain 2
								SOX6	SRY-Box Transcription Factor 6							CALCR	Calcitonin Receptor
								SOX9	SRY-Box Transcription Factor 9							CALCRL	Calcitonin Receptor Like Receptor
								SP8	Sp8 Transcription Factor							CALD1	Caldesmon 1
								SPACA7	Sperm Acrosome Associated 7							CALHM6	Calcium Homeostasis Modulator Family Member 6
								SPATA18	Spermatogenesis Associated 18							CALM1	Calmodulin 1
								SPATA31D1	SPATA31 Subfamily D Member 1							CALM2	Calmodulin 2
								SPATA31D4	SPATA31 Subfamily D Member 4							CALM3	Calmodulin 3
								SPATA8	Spermatogenesis Associated 8							CALML3	Calmodulin Like 3
								SPOCK1	SPARC (Osteonectin), Cwcv And Kazal Like Domains Proteoglycan 1							CALML5	Calmodulin Like 5
								SPOCK2	SPARC (Osteonectin), Cwcv And Kazal Like Domains Proteoglycan 2							CALML6	Calmodulin Like 6
								SPON2	Spondin 2							CALN1	Calneuron 1
								SPRED2	Sprouty Related EVH1 Domain Containing 2							CALU	Calumenin
								SPRY2	Sprouty RTK Signaling Antagonist 2							CALY	Calcyon Neuron Specific Vesicular Protein
								SPTB	Spectrin Beta, Erythrocytic							CAMK1D	Calcium/Calmodulin Dependent Protein Kinase ID
								SRBD1	S1 RNA Binding Domain 1							CAMK1G	Calcium/Calmodulin Dependent Protein Kinase IG
								SRGAP3	SLIT-ROBO Rho GTPase Activating Protein 3							CAMK2A	Calcium/Calmodulin Dependent Protein Kinase II Alpha
								SRP14	Signal Recognition Particle 14							CAMK2B	Calcium/Calmodulin Dependent Protein Kinase II Beta
								SRPK2	SRSF Protein Kinase 2							CAMK2D	Calcium/Calmodulin Dependent Protein Kinase II Delta
								SSC4D	Scavenger Receptor Cysteine Rich Family Member With 4 Domains							CAMK2N1	Calcium/Calmodulin Dependent Protein Kinase II Inhibitor 1
								SSH2	Slingshot Protein Phosphatase 2							CAMK4	Calcium/Calmodulin Dependent Protein Kinase IV
								SSR2	Signal Sequence Receptor Subunit 2							CAMKK1	Calcium/Calmodulin Dependent Protein Kinase Kinase 1
								SST	Somatostatin							CAMKK2	Calcium/Calmodulin Dependent Protein Kinase Kinase 2
								ST3GAL1	ST3 Beta-Galactoside Alpha-2,3-Sialyltransferase 1							CAMKMT	Calmodulin-Lysine N-Methyltransferase
								ST3GAL2	ST3 Beta-Galactoside Alpha-2,3-Sialyltransferase 2							CAMSAP1	Calmodulin Regulated Spectrin Associated Protein 1
								ST3GAL4	ST3 Beta-Galactoside Alpha-2,3-Sialyltransferase 4							CAMSAP3	Calmodulin Regulated Spectrin Associated Protein Family Member 3
								ST6GAL1	ST6 Beta-Galactoside Alpha-2,6-Sialyltransferase 1							CAMTA1	Calmodulin Binding Transcription Activator 1
								ST6GAL2	ST6 Beta-Galactoside Alpha-2,6-Sialyltransferase 2							CAND1	Cullin Associated And Neddylation Dissociated 1
								ST6GALNAC3	ST6 N-Acetylgalactosaminide Alpha-2,6-Sialyltransferase 3							CANX	Calnexin
								ST6GALNAC5	ST6 N-Acetylgalactosaminide Alpha-2,6-Sialyltransferase 5							CAP1	Cyclase Associated Actin Cytoskeleton Regulatory Protein 1
								STARD4	StAR Related Lipid Transfer Domain Containing 4							CAP2	Cyclase Associated Actin Cytoskeleton Regulatory Protein 2
								STAU2	Staufen Double-Stranded RNA Binding Protein 2							CAPG	Capping Actin Protein, Gelsolin Like
								STC1	Stanniocalcin 1							CAPN11	Calpain 11
								STEAP3	STEAP3 Metalloreductase							CAPN12	Calpain 12
								STEAP4	STEAP4 Metalloreductase							CAPN13	Calpain 13
								STIM2	Stromal Interaction Molecule 2							CAPN14	Calpain 14
								STK24	Serine/Threonine Kinase 24							CAPN15	Calpain 15
								STK26	Serine/Threonine Kinase 26							CAPN2	Calpain 2
								STK35	Serine/Threonine Kinase 35							CAPN3	Calpain 3
								STOML3	Stomatin Like 3							CAPN5	Calpain 5
								STON1	Stonin 1							CAPN6	Calpain 6
								STPG4	Sperm-Tail PG-Rich Repeat Containing 4							CAPN7	Calpain 7
								STT3B	STT3 Oligosaccharyltransferase Complex Catalytic Subunit B							CAPN8	Calpain 8
								STUM	Stum, Mechanosensory Transduction Mediator Homolog							CAPN9	Calpain 9
								STX2	Syntaxin 2							CAPRIN2	Caprin Family Member 2
								STX8	Syntaxin 8							CAPZA1	Capping Actin Protein Of Muscle Z-Line Subunit Alpha 1
								STXBP5L	Syntaxin Binding Protein 5 Like							CAPZA2	Capping Actin Protein Of Muscle Z-Line Subunit Alpha 2
								STXBP6	Syntaxin Binding Protein 6							CAPZA3	Capping Actin Protein Of Muscle Z-Line Subunit Alpha 3
								SUCLG1	Succinate-CoA Ligase GDP/ADP-Forming Subunit Alpha							CAPZB	Capping Actin Protein Of Muscle Z-Line Subunit Beta
								SULF2	Sulfatase 2							CARD10	Caspase Recruitment Domain Family Member 10
								SUSD1	Sushi Domain Containing 1							CARD11	Caspase Recruitment Domain Family Member 11
								SYBU	Syntabulin							CARD14	Caspase Recruitment Domain Family Member 14
								SYN3	Synapsin III							CARD8	Caspase Recruitment Domain Family Member 8
								SYNE2	Spectrin Repeat Containing Nuclear Envelope Protein 2							CARM1	Coactivator Associated Arginine Methyltransferase 1
								SYT1	Synaptotagmin 1							CARMIL1	Capping Protein Regulator And Myosin 1 Linker 1
								SYTL3	Synaptotagmin Like 3							CARMIL2	Capping Protein Regulator And Myosin 1 Linker 2
								TAB2	TGF-Beta Activated Kinase 1 (MAP3K7) Binding Protein 2							CARMIL3	Capping Protein Regulator And Myosin 1 Linker 3
								TAC1	Tachykinin Precursor 1							CARS1	Cysteinyl-TRNA Synthetase 1
								TAF4B	TATA-Box Binding Protein Associated Factor 4b							CARTPT	CART Prepropeptide
								TANC1	Tetratricopeptide Repeat, Ankyrin Repeat And Coiled-Coil Containing 1							CASC3	CASC3 Exon Junction Complex Subunit
								TANC2	Tetratricopeptide Repeat, Ankyrin Repeat And Coiled-Coil Containing 2							CASK	Calcium/Calmodulin Dependent Serine Protein Kinase
								TASOR	Transcription Activation Suppressor							CASP14	Caspase 14
								TASOR2	Transcription Activation Suppressor Family Member 2							CASP3	Caspase 3
								TASP1	Taspase 1							CASP4	Caspase 4
								TBC1D19	TBC1 Domain Family Member 19							CASP7	Caspase 7
								TBC1D8	TBC1 Domain Family Member 8							CASP8	Caspase 8
								TBCEL	Tubulin Folding Cofactor E Like							CASP8AP2	Caspase 8 Associated Protein 2
								TBL1X	Transducin Beta Like 1 X-Linked							CASQ2	Calsequestrin 2
								TBX18	T-Box Transcription Factor 18							CAST	Calpastatin
								TBX19	T-Box Transcription Factor 19							CASZ1	Castor Zinc Finger 1
								TCEA3	Transcription Elongation Factor A3							CATSPER1	Cation Channel Sperm Associated 1
								TCF12	Transcription Factor 12							CATSPERB	Cation Channel Sperm Associated Auxiliary Subunit Beta
								TCF4	Transcription Factor 4							CATSPERD	Cation Channel Sperm Associated Auxiliary Subunit Delta
								TCF7L1	Transcription Factor 7 Like 1							CATSPERE	Catsper Channel Auxiliary Subunit Epsilon
								TCF7L2	Transcription Factor 7 Like 2							CATSPERG	Cation Channel Sperm Associated Auxiliary Subunit Gamma
								TCIM	Transcriptional And Immune Response Regulator							CAV1	Caveolin 1
								TDRD3	Tudor Domain Containing 3							CAV2	Caveolin 2
								TEAD1	TEA Domain Transcription Factor 1							CAVIN1	Caveolae Associated Protein 1
								TECTA	Tectorin Alpha							CAVIN4	Caveolae Associated Protein 4
								TEKT4	Tektin 4							CBFA2T2	CBFA2/RUNX1 Partner Transcriptional Co-Repressor 2
								TENM3	Teneurin Transmembrane Protein 3							CBFA2T3	CBFA2/RUNX1 Partner Transcriptional Co-Repressor 3
								TENM4	Teneurin Transmembrane Protein 4							CBFB	Core-Binding Factor Subunit Beta
								TENT5B	Terminal Nucleotidyltransferase 5B							CBLB	Cbl Proto-Oncogene B
								TESC	Tescalcin							CBLC	Cbl Proto-Oncogene C
								TFDP1	Transcription Factor Dp-1							CBLL1	Cbl Proto-Oncogene Like 1
								TFG	Trafficking From ER To Golgi Regulator							CBLN1	Cerebellin 1 Precursor
								TGIF1	TGFB Induced Factor Homeobox 1							CBLN2	Cerebellin 2 Precursor
								TGM3	Transglutaminase 3							CBLN3	Cerebellin 3 Precursor
								TGOLN2	Trans-Golgi Network Protein 2							CBLN4	Cerebellin 4 Precursor
								THAP12	THAP Domain Containing 12							CBR1	Carbonyl Reductase 1
								THRAP3	Thyroid Hormone Receptor Associated Protein 3							CBR3	Carbonyl Reductase 3
								THRB	Thyroid Hormone Receptor Beta							CBR4	Carbonyl Reductase 4
								THSD4	Thrombospondin Type 1 Domain Containing 4							CBS	Cystathionine Beta-Synthase
								THUMPD2	THUMP Domain Containing 2							CBWD2	COBW Domain Containing 2
								TIMP2	TIMP Metallopeptidase Inhibitor 2							CBWD6	COBW Domain Containing 6
								TIMP3	TIMP Metallopeptidase Inhibitor 3							CBX2	Chromobox 2
								TIPARP	TCDD Inducible Poly(ADP-Ribose) Polymerase							CBX4	Chromobox 4
								TLE1	TLE Family Member 1, Transcriptional Corepressor							CBX5	Chromobox 5
								TLE3	TLE Family Member 3, Transcriptional Corepressor							CBX6	Chromobox 6
								TLE4	TLE Family Member 4, Transcriptional Corepressor							CBX7	Chromobox 7
								TLN2	Talin 2							CBX8	Chromobox 8
								TM9SF4	Transmembrane 9 Superfamily Member 4							CC2D1A	Coiled-Coil And C2 Domain Containing 1A
								TMC2	Transmembrane Channel Like 2							CCAR1	Cell Division Cycle And Apoptosis Regulator 1
								TMC3	Transmembrane Channel Like 3							CCAR2	Cell Cycle And Apoptosis Regulator 2
								TMEM100	Transmembrane Protein 100							CCBE1	Collagen And Calcium Binding EGF Domains 1
								TMEM114	Transmembrane Protein 114							CCDC102A	Coiled-Coil Domain Containing 102A
								TMEM132D	Transmembrane Protein 132D							CCDC105	Coiled-Coil Domain Containing 105
								TMEM135	Transmembrane Protein 135							CCDC107	Coiled-Coil Domain Containing 107
								TMEM170B	Transmembrane Protein 170B							CCDC113	Coiled-Coil Domain Containing 113
								TMEM178A	Transmembrane Protein 178A							CCDC114	Coiled-Coil Domain Containing 114
								TMEM182	Transmembrane Protein 182							CCDC12	Coiled-Coil Domain Containing 12
								TMEM200C	Transmembrane Protein 200C							CCDC125	Coiled-Coil Domain Containing 125
								TMEM232	Transmembrane Protein 232							CCDC130	Coiled-Coil Domain Containing 130
								TMEM239	Transmembrane Protein 239							CCDC134	Coiled-Coil Domain Containing 134
								TMEM253	Transmembrane Protein 253							CCDC141	Coiled-Coil Domain Containing 141
								TMEM26	Transmembrane Protein 26							CCDC148	Coiled-Coil Domain Containing 148
								TMEM266	Transmembrane Protein 266							CCDC167	Coiled-Coil Domain Containing 167
								TMEM275	Transmembrane Protein 275							CCDC17	Coiled-Coil Domain Containing 17
								TMEM30B	Transmembrane Protein 30B							CCDC170	Coiled-Coil Domain Containing 170
								TMEM38B	Transmembrane Protein 38B							CCDC174	Coiled-Coil Domain Containing 174
								TMEM51	Transmembrane Protein 51							CCDC180	Coiled-Coil Domain Containing 180
								TMEM65	Transmembrane Protein 65							CCDC182	Coiled-Coil Domain Containing 182
								TMEM72	Transmembrane Protein 72							CCDC184	Coiled-Coil Domain Containing 184
								TMEM78	Transmembrane Protein 78							CCDC187	Coiled-Coil Domain Containing 187
								TMSB10	Thymosin Beta 10							CCDC188	Coiled-Coil Domain Containing 188
								TMTC4	Transmembrane O-Mannosyltransferase Targeting Cadherins 4							CCDC197	Coiled-Coil Domain Containing 197
								TNFAIP3	TNF Alpha Induced Protein 3							CCDC198	Coiled-Coil Domain Containing 198
								TNIK	TRAF2 And NCK Interacting Kinase							CCDC22	Coiled-Coil Domain Containing 22
								TNNT2	Troponin T2, Cardiac Type							CCDC25	Coiled-Coil Domain Containing 25
								TNR	Tenascin R							CCDC28A	Coiled-Coil Domain Containing 28A
								TNRC6B	Trinucleotide Repeat Containing Adaptor 6B							CCDC3	Coiled-Coil Domain Containing 3
								TNRC6C	Trinucleotide Repeat Containing Adaptor 6C							CCDC30	Coiled-Coil Domain Containing 30
								TOX3	TOX High Mobility Group Box Family Member 3							CCDC32	Coiled-Coil Domain Containing 32
								TPCN1	Two Pore Segment Channel 1							CCDC33	Coiled-Coil Domain Containing 33
								TPM1	Tropomyosin 1							CCDC39	Coiled-Coil Domain Containing 39
								TPRG1	Tumor Protein P63 Regulated 1							CCDC40	Coiled-Coil Domain Containing 40
								TPSD1	Tryptase Delta 1							CCDC50	Coiled-Coil Domain Containing 50
								TRA2B	Transformer 2 Beta Homolog							CCDC59	Coiled-Coil Domain Containing 59
								TRABD2B	TraB Domain Containing 2B							CCDC6	Coiled-Coil Domain Containing 6
								TRDN	Triadin							CCDC60	Coiled-Coil Domain Containing 60
								TREML4	Triggering Receptor Expressed On Myeloid Cells Like 4							CCDC61	Coiled-Coil Domain Containing 61
								TRIB1	Tribbles Pseudokinase 1							CCDC63	Coiled-Coil Domain Containing 63
								TRIL	TLR4 Interactor With Leucine Rich Repeats							CCDC68	Coiled-Coil Domain Containing 68
								TRIM35	Tripartite Motif Containing 35							CCDC71L	Coiled-Coil Domain Containing 71 Like
								TRIM36	Tripartite Motif Containing 36							CCDC8	Coiled-Coil Domain Containing 8
								TRIM43	Tripartite Motif Containing 43							CCDC80	Coiled-Coil Domain Containing 80
								TRIM43B	Tripartite Motif Containing 43B							CCDC85C	Coiled-Coil Domain Containing 85C
								TRIM44	Tripartite Motif Containing 44							CCDC86	Coiled-Coil Domain Containing 86
								TRMT5	TRNA Methyltransferase 5							CCDC88A	Coiled-Coil Domain Containing 88A
								TRPA1	Transient Receptor Potential Cation Channel Subfamily A Member 1							CCDC88B	Coiled-Coil Domain Containing 88B
								TRPC7	Transient Receptor Potential Cation Channel Subfamily C Member 7							CCDC88C	Coiled-Coil Domain Containing 88C
								TRUB1	TruB Pseudouridine Synthase Family Member 1							CCDC9	Coiled-Coil Domain Containing 9
								TSC22D1	TSC22 Domain Family Member 1							CCDC90B	Coiled-Coil Domain Containing 90B
								TSC22D2	TSC22 Domain Family Member 2							CCDC91	Coiled-Coil Domain Containing 91
								TSEN2	TRNA Splicing Endonuclease Subunit 2							CCDC92	Coiled-Coil Domain Containing 92
								TSHZ2	Teashirt Zinc Finger Homeobox 2							CCDC93	Coiled-Coil Domain Containing 93
								TSHZ3	Teashirt Zinc Finger Homeobox 3							CCDC96	Coiled-Coil Domain Containing 96
								TSKU	Tsukushi, Small Leucine Rich Proteoglycan							CCDC97	Coiled-Coil Domain Containing 97
								TSPAN11	Tetraspanin 11							CCER1	Coiled-Coil Glutamate Rich Protein 1
								TSPAN3	Tetraspanin 3							CCER2	Coiled-Coil Glutamate Rich Protein 2
								TTC28	Tetratricopeptide Repeat Domain 28							CCHCR1	Coiled-Coil Alpha-Helical Rod Protein 1
								TTC32	Tetratricopeptide Repeat Domain 32							CCKAR	Cholecystokinin A Receptor
								TTC37	Tetratricopeptide Repeat Domain 37							CCL1	C-C Motif Chemokine Ligand 1
								TTC7A	Tetratricopeptide Repeat Domain 7A							CCL17	C-C Motif Chemokine Ligand 17
								TUBE1	Tubulin Epsilon 1							CCL18	C-C Motif Chemokine Ligand 18
								TUSC3	Tumor Suppressor Candidate 3							CCL2	C-C Motif Chemokine Ligand 2
								TUT7	Terminal Uridylyl Transferase 7							CCL22	C-C Motif Chemokine Ligand 22
								TYRP1	Tyrosinase Related Protein 1							CCL24	C-C Motif Chemokine Ligand 24
								TYW1	TRNA-YW Synthesizing Protein 1 Homolog							CCL25	C-C Motif Chemokine Ligand 25
								UACA	Uveal Autoantigen With Coiled-Coil Domains And Ankyrin Repeats							CCL26	C-C Motif Chemokine Ligand 26
								UBAP1	Ubiquitin Associated Protein 1							CCL27	C-C Motif Chemokine Ligand 27
								UBASH3B	Ubiquitin Associated And SH3 Domain Containing B							CCL3	C-C Motif Chemokine Ligand 3
								UBE2H	Ubiquitin Conjugating Enzyme E2 H							CCM2	CCM2 Scaffold Protein
								UBE2I	Ubiquitin Conjugating Enzyme E2 I							CCM2L	CCM2 Like Scaffold Protein
								UBE2Q2	Ubiquitin Conjugating Enzyme E2 Q2							CCN1	Cellular Communication Network Factor 1
								UBE2U	Ubiquitin Conjugating Enzyme E2 U							CCN2	Cellular Communication Network Factor 2
								UBL4B	Ubiquitin Like 4B							CCNA1	Cyclin A1
								UGCG	UDP-Glucose Ceramide Glucosyltransferase							CCNC	Cyclin C
								UGGT1	UDP-Glucose Glycoprotein Glucosyltransferase 1							CCND1	Cyclin D1
								UGT3A1	UDP Glycosyltransferase Family 3 Member A1							CCND2	Cyclin D2
								ULK4	Unc-51 Like Kinase 4							CCND3	Cyclin D3
								UNC5C	Unc-5 Netrin Receptor C							CCNE1	Cyclin E1
								USP2	Ubiquitin Specific Peptidase 2							CCNF	Cyclin F
								USP24	Ubiquitin Specific Peptidase 24							CCNG1	Cyclin G1
								USP42	Ubiquitin Specific Peptidase 42							CCNG2	Cyclin G2
								USP46	Ubiquitin Specific Peptidase 46							CCNH	Cyclin H
								USP47	Ubiquitin Specific Peptidase 47							CCNI	Cyclin I
								USP6NL	USP6 N-Terminal Like							CCNJ	Cyclin J
								USP9X	Ubiquitin Specific Peptidase 9 X-Linked							CCNJL	Cyclin J Like
								UST	Uronyl 2-Sulfotransferase							CCNK	Cyclin K
								UTP23	UTP23 Small Subunit Processome Component							CCNL1	Cyclin L1
								UTRN	Utrophin							CCNT1	Cyclin T1
								VAC14	VAC14 Component Of PIKFYVE Complex							CCNY	Cyclin Y
								VAPA	VAMP Associated Protein A							CCNYL1	Cyclin Y Like 1
								VAT1	Vesicle Amine Transport 1							CCR1	C-C Motif Chemokine Receptor 1
								VAT1L	Vesicle Amine Transport 1 Like							CCR6	C-C Motif Chemokine Receptor 6
								VCAM1	Vascular Cell Adhesion Molecule 1							CCR7	C-C Motif Chemokine Receptor 7
								VEZF1	Vascular Endothelial Zinc Finger 1							CCRL2	C-C Motif Chemokine Receptor Like 2
								VLDLR	Very Low Density Lipoprotein Receptor							CCSAP	Centriole, Cilia And Spindle Associated Protein
								VRK1	VRK Serine/Threonine Kinase 1							CCSER2	Coiled-Coil Serine Rich Protein 2
								VSTM2A	V-Set And Transmembrane Domain Containing 2A							CCT2	Chaperonin Containing TCP1 Subunit 2
								VWA5B1	Von Willebrand Factor A Domain Containing 5B1							CCT4	Chaperonin Containing TCP1 Subunit 4
								VWC2	Von Willebrand Factor C Domain Containing 2							CCT6B	Chaperonin Containing TCP1 Subunit 6B
								WASF2	WASP Family Member 2							CCT8	Chaperonin Containing TCP1 Subunit 8
								WDFY2	WD Repeat And FYVE Domain Containing 2							CCZ1	CCZ1 Homolog, Vacuolar Protein Trafficking And Biogenesis Associated
								WDR1	WD Repeat Domain 1							CCZ1B	CCZ1 Homolog B, Vacuolar Protein Trafficking And Biogenesis Associated
								WDR19	WD Repeat Domain 19							CD109	CD109 Molecule
								WDR45B	WD Repeat Domain 45B							CD160	CD160 Molecule
								WIPI1	WD Repeat Domain, Phosphoinositide Interacting 1							CD164	CD164 Molecule
								WNT16	Wnt Family Member 16							CD177	CD177 Molecule
								WNT4	Wnt Family Member 4							CD180	CD180 Molecule
								WNT5A	Wnt Family Member 5A							CD19	CD19 Molecule
								WT1	WT1 Transcription Factor							CD1D	CD1d Molecule
								XIRP1	Xin Actin Binding Repeat Containing 1							CD2	CD2 Molecule
								XKR9	XK Related 9							CD207	CD207 Molecule
								XXYLT1	Xyloside Xylosyltransferase 1							CD22	CD22 Molecule
								YAP1	Yes1 Associated Transcriptional Regulator							CD226	CD226 Molecule
								YIPF1	Yip1 Domain Family Member 1							CD248	CD248 Molecule
								YPEL2	Yippee Like 2							CD27	CD27 Molecule
								YPEL5	Yippee Like 5							CD274	CD274 Molecule
								YTHDF2	YTH N6-Methyladenosine RNA Binding Protein 2							CD276	CD276 Molecule
								ZBBX	Zinc Finger B-Box Domain Containing							CD28	CD28 Molecule
								ZBTB14	Zinc Finger And BTB Domain Containing 14							CD2AP	CD2 Associated Protein
								ZBTB40	Zinc Finger And BTB Domain Containing 40							CD300A	CD300a Molecule
								ZBTB43	Zinc Finger And BTB Domain Containing 43							CD300C	CD300c Molecule
								ZEB1	Zinc Finger E-Box Binding Homeobox 1							CD300LB	CD300 Molecule Like Family Member B
								ZEB2	Zinc Finger E-Box Binding Homeobox 2							CD300LD	CD300 Molecule Like Family Member D
								ZFAND3	Zinc Finger AN1-Type Containing 3							CD300LF	CD300 Molecule Like Family Member F
								ZFAT	Zinc Finger And AT-Hook Domain Containing							CD302	CD302 Molecule
								ZFP36L1	ZFP36 Ring Finger Protein Like 1							CD320	CD320 Molecule
								ZFX	Zinc Finger Protein X-Linked							CD34	CD34 Molecule
								ZHX2	Zinc Fingers And Homeoboxes 2							CD36	CD36 Molecule
								ZMAT4	Zinc Finger Matrin-Type 4							CD4	CD4 Molecule
								ZMIZ1	Zinc Finger MIZ-Type Containing 1							CD40	CD40 Molecule
								ZMYND8	Zinc Finger MYND-Type Containing 8							CD40LG	CD40 Ligand
								ZNF217	Zinc Finger Protein 217							CD46	CD46 Molecule
								ZNF24	Zinc Finger Protein 24							CD47	CD47 Molecule
								ZNF32	Zinc Finger Protein 32							CD5	CD5 Molecule
								ZNF365	Zinc Finger Protein 365							CD53	CD53 Molecule
								ZNF396	Zinc Finger Protein 396							CD55	CD55 Molecule (Cromer Blood Group)
								ZNF423	Zinc Finger Protein 423							CD58	CD58 Molecule
								ZNF438	Zinc Finger Protein 438							CD59	CD59 Molecule (CD59 Blood Group)
								ZNF462	Zinc Finger Protein 462							CD6	CD6 Molecule
								ZNF507	Zinc Finger Protein 507							CD7	CD7 Molecule
								ZNF518B	Zinc Finger Protein 518B							CD70	CD70 Molecule
								ZNF519	Zinc Finger Protein 519							CD82	CD82 Molecule
								ZNF532	Zinc Finger Protein 532							CD83	CD83 Molecule
								ZNF536	Zinc Finger Protein 536							CD84	CD84 Molecule
								ZNF608	Zinc Finger Protein 608							CD8A	CD8a Molecule
								ZNF654	Zinc Finger Protein 654							CD9	CD9 Molecule
								ZNF703	Zinc Finger Protein 703							CD93	CD93 Molecule
								ZNF75D	Zinc Finger Protein 75D							CD99	CD99 Molecule (Xg Blood Group)
								ZNF804B	Zinc Finger Protein 804B							CD99L2	CD99 Molecule Like 2
								ZNF827	Zinc Finger Protein 827							CDC14A	Cell Division Cycle 14A
								ZNF831	Zinc Finger Protein 831							CDC14B	Cell Division Cycle 14B
								ZNFX1	Zinc Finger NFX1-Type Containing 1							CDC16	Cell Division Cycle 16
								ZSCAN20	Zinc Finger And SCAN Domain Containing 20							CDC23	Cell Division Cycle 23
																CDC25A	Cell Division Cycle 25A
																CDC27	Cell Division Cycle 27
																CDC37	Cell Division Cycle 37, HSP90 Cochaperone
																CDC37L1	Cell Division Cycle 37 Like 1
																CDC40	Cell Division Cycle 40
																CDC42	Cell Division Cycle 42
																CDC42BPA	CDC42 Binding Protein Kinase Alpha
																CDC42EP3	CDC42 Effector Protein 3
																CDC42EP4	CDC42 Effector Protein 4
																CDC42SE1	CDC42 Small Effector 1
																CDC42SE2	CDC42 Small Effector 2
																CDC5L	Cell Division Cycle 5 Like
																CDC6	Cell Division Cycle 6
																CDC7	Cell Division Cycle 7
																CDCA2	Cell Division Cycle Associated 2
																CDCA3	Cell Division Cycle Associated 3
																CDCA7	Cell Division Cycle Associated 7
																CDCA7L	Cell Division Cycle Associated 7 Like
																CDCA8	Cell Division Cycle Associated 8
																CDCP1	CUB Domain Containing Protein 1
																CDCP2	CUB Domain Containing Protein 2
																CDH10	Cadherin 10
																CDH12	Cadherin 12
																CDH13	Cadherin 13
																CDH15	Cadherin 15
																CDH16	Cadherin 16
																CDH17	Cadherin 17
																CDH19	Cadherin 19
																CDH2	Cadherin 2
																CDH20	Cadherin 20
																CDH22	Cadherin 22
																CDH23	Cadherin Related 23
																CDH26	Cadherin 26
																CDH4	Cadherin 4
																CDH6	Cadherin 6
																CDH7	Cadherin 7
																CDH9	Cadherin 9
																CDHR1	Cadherin Related Family Member 1
																CDHR2	Cadherin Related Family Member 2
																CDHR3	Cadherin Related Family Member 3
																CDIP1	Cell Death Inducing P53 Target 1
																CDK1	Cyclin Dependent Kinase 1
																CDK12	Cyclin Dependent Kinase 12
																CDK13	Cyclin Dependent Kinase 13
																CDK14	Cyclin Dependent Kinase 14
																CDK15	Cyclin Dependent Kinase 15
																CDK16	Cyclin Dependent Kinase 16
																CDK17	Cyclin Dependent Kinase 17
																CDK18	Cyclin Dependent Kinase 18
																CDK5	Cyclin Dependent Kinase 5
																CDK5R1	Cyclin Dependent Kinase 5 Regulatory Subunit 1
																CDK5R2	Cyclin Dependent Kinase 5 Regulatory Subunit 2
																CDK5RAP1	CDK5 Regulatory Subunit Associated Protein 1
																CDK5RAP2	CDK5 Regulatory Subunit Associated Protein 2
																CDK5RAP3	CDK5 Regulatory Subunit Associated Protein 3
																CDK6	Cyclin Dependent Kinase 6
																CDK7	Cyclin Dependent Kinase 7
																CDK8	Cyclin Dependent Kinase 8
																CDKAL1	CDK5 Regulatory Subunit Associated Protein 1 Like 1
																CDKL1	Cyclin Dependent Kinase Like 1
																CDKL3	Cyclin Dependent Kinase Like 3
																CDKL5	Cyclin Dependent Kinase Like 5
																CDKN1A	Cyclin Dependent Kinase Inhibitor 1A
																CDKN1C	Cyclin Dependent Kinase Inhibitor 1C
																CDKN2A	Cyclin Dependent Kinase Inhibitor 2A
																CDKN2AIP	CDKN2A Interacting Protein
																CDKN2AIPNL	CDKN2A Interacting Protein N-Terminal Like
																CDKN2B	Cyclin Dependent Kinase Inhibitor 2B
																CDKN2C	Cyclin Dependent Kinase Inhibitor 2C
																CDKN3	Cyclin Dependent Kinase Inhibitor 3
																CDNF	Cerebral Dopamine Neurotrophic Factor
																CDO1	Cysteine Dioxygenase Type 1
																CDON	Cell Adhesion Associated, Oncogene Regulated
																CDR1	Cerebellar Degeneration Related Protein 1
																CDR2	Cerebellar Degeneration Related Protein 2
																CDR2L	Cerebellar Degeneration Related Protein 2 Like
																CDRT15L2	CMT1A Duplicated Region Transcript 15 Like 2
																CDS1	CDP-Diacylglycerol Synthase 1
																CDS2	CDP-Diacylglycerol Synthase 2
																CDYL	Chromodomain Y Like
																CDYL2	Chromodomain Y Like 2
																CEACAM1	CEA Cell Adhesion Molecule 1
																CEACAM16	CEA Cell Adhesion Molecule 16, Tectorial Membrane Component
																CEACAM19	CEA Cell Adhesion Molecule 19
																CEACAM20	CEA Cell Adhesion Molecule 20
																CEACAM21	CEA Cell Adhesion Molecule 21
																CEACAM3	CEA Cell Adhesion Molecule 3
																CEACAM4	CEA Cell Adhesion Molecule 4
																CEACAM5	CEA Cell Adhesion Molecule 5
																CEACAM8	CEA Cell Adhesion Molecule 8
																CEBPA	CCAAT Enhancer Binding Protein Alpha
																CEBPB	CCAAT Enhancer Binding Protein Beta
																CEBPD	CCAAT Enhancer Binding Protein Delta
																CEBPE	CCAAT Enhancer Binding Protein Epsilon
																CEBPG	CCAAT Enhancer Binding Protein Gamma
																CEBPZ	CCAAT Enhancer Binding Protein Zeta
																CECR2	CECR2 Histone Acetyl-Lysine Reader
																CELA1	Chymotrypsin Like Elastase 1
																CELA2A	Chymotrypsin Like Elastase 2A
																CELA2B	Chymotrypsin Like Elastase 2B
																CELF1	CUGBP Elav-Like Family Member 1
																CELF2	CUGBP Elav-Like Family Member 2
																CELF3	CUGBP Elav-Like Family Member 3
																CELF4	CUGBP Elav-Like Family Member 4
																CELF5	CUGBP Elav-Like Family Member 5
																CELF6	CUGBP Elav-Like Family Member 6
																CELSR1	Cadherin EGF LAG Seven-Pass G-Type Receptor 1
																CELSR3	Cadherin EGF LAG Seven-Pass G-Type Receptor 3
																CEMIP	Cell Migration Inducing Hyaluronidase 1
																CEND1	Cell Cycle Exit And Neuronal Differentiation 1
																CENPC	Centromere Protein C
																CENPE	Centromere Protein E
																CENPF	Centromere Protein F
																CENPO	Centromere Protein O
																CENPU	Centromere Protein U
																CENPVL3	Centromere Protein V Like 3
																CENPW	Centromere Protein W
																CENPX	Centromere Protein X
																CEP112	Centrosomal Protein 112
																CEP120	Centrosomal Protein 120
																CEP131	Centrosomal Protein 131
																CEP135	Centrosomal Protein 135
																CEP162	Centrosomal Protein 162
																CEP164	Centrosomal Protein 164
																CEP170	Centrosomal Protein 170
																CEP170B	Centrosomal Protein 170B
																CEP19	Centrosomal Protein 19
																CEP192	Centrosomal Protein 192
																CEP295	Centrosomal Protein 295
																CEP295NL	CEP295 N-Terminal Like
																CEP350	Centrosomal Protein 350
																CEP43	Centrosomal Protein 43
																CEP44	Centrosomal Protein 44
																CEP57L1	Centrosomal Protein 57 Like 1
																CEP68	Centrosomal Protein 68
																CEP72	Centrosomal Protein 72
																CEP83	Centrosomal Protein 83
																CEP85L	Centrosomal Protein 85 Like
																CEP89	Centrosomal Protein 89
																CEP95	Centrosomal Protein 95
																CEPT1	Choline/Ethanolamine Phosphotransferase 1
																CERCAM	Cerebral Endothelial Cell Adhesion Molecule
																CERK	Ceramide Kinase
																CERS4	Ceramide Synthase 4
																CERS5	Ceramide Synthase 5
																CERS6	Ceramide Synthase 6
																CERT1	Ceramide Transporter 1
																CES1	Carboxylesterase 1
																CES4A	Carboxylesterase 4A
																CES5A	Carboxylesterase 5A
																CETN2	Centrin 2
																CETN3	Centrin 3
																CFAP100	Cilia And Flagella Associated Protein 100
																CFAP126	Cilia And Flagella Associated Protein 126
																CFAP157	Cilia And Flagella Associated Protein 157
																CFAP20	Cilia And Flagella Associated Protein 20
																CFAP298	Cilia And Flagella Associated Protein 298
																CFAP298-TCP10L	CFAP298-TCP10L Readthrough
																CFAP36	Cilia And Flagella Associated Protein 36
																CFAP410	Cilia And Flagella Associated Protein 410
																CFAP43	Cilia And Flagella Associated Protein 43
																CFAP44	Cilia And Flagella Associated Protein 44
																CFAP45	Cilia And Flagella Associated Protein 45
																CFAP46	Cilia And Flagella Associated Protein 46
																CFAP53	Cilia And Flagella Associated Protein 53
																CFAP54	Cilia And Flagella Associated Protein 54
																CFAP58	Cilia And Flagella Associated Protein 58
																CFAP65	Cilia And Flagella Associated Protein 65
																CFAP70	Cilia And Flagella Associated Protein 70
																CFAP74	Cilia And Flagella Associated Protein 74
																CFAP77	Cilia And Flagella Associated Protein 77
																CFDP1	Craniofacial Development Protein 1
																CFL1	Cofilin 1
																CFL2	Cofilin 2
																CFTR	CF Transmembrane Conductance Regulator
																CGA	Glycoprotein Hormones, Alpha Polypeptide
																CGNL1	Cingulin Like 1
																CGREF1	Cell Growth Regulator With EF-Hand Domain 1
																CHAC2	ChaC Glutathione Specific Gamma-Glutamylcyclotransferase 2
																CHAD	Chondroadherin
																CHAF1B	Chromatin Assembly Factor 1 Subunit B
																CHAT	Choline O-Acetyltransferase
																CHCHD3	Coiled-Coil-Helix-Coiled-Coil-Helix Domain Containing 3
																CHCHD4	Coiled-Coil-Helix-Coiled-Coil-Helix Domain Containing 4
																CHCHD6	Coiled-Coil-Helix-Coiled-Coil-Helix Domain Containing 6
																CHD1	Chromodomain Helicase DNA Binding Protein 1
																CHD2	Chromodomain Helicase DNA Binding Protein 2
																CHD3	Chromodomain Helicase DNA Binding Protein 3
																CHD4	Chromodomain Helicase DNA Binding Protein 4
																CHD6	Chromodomain Helicase DNA Binding Protein 6
																CHD7	Chromodomain Helicase DNA Binding Protein 7
																CHD9	Chromodomain Helicase DNA Binding Protein 9
																CHDH	Choline Dehydrogenase
																CHEK1	Checkpoint Kinase 1
																CHEK2	Checkpoint Kinase 2
																CHFR	Checkpoint With Forkhead And Ring Finger Domains
																CHGA	Chromogranin A
																CHGB	Chromogranin B
																CHIC1	Cysteine Rich Hydrophobic Domain 1
																CHIC2	Cysteine Rich Hydrophobic Domain 2
																CHIT1	Chitinase 1
																CHKA	Choline Kinase Alpha
																CHL1	Cell Adhesion Molecule L1 Like
																CHM	CHM Rab Escort Protein
																CHMP1B	Charged Multivesicular Body Protein 1B
																CHMP2A	Charged Multivesicular Body Protein 2A
																CHMP4A	Charged Multivesicular Body Protein 4A
																CHMP4B	Charged Multivesicular Body Protein 4B
																CHMP6	Charged Multivesicular Body Protein 6
																CHN1	Chimerin 1
																CHP2	Calcineurin Like EF-Hand Protein 2
																CHPT1	Choline Phosphotransferase 1
																CHRAC1	Chromatin Accessibility Complex Subunit 1
																CHRD	Chordin
																CHRDL1	Chordin Like 1
																CHRDL2	Chordin Like 2
																CHRFAM7A	CHRNA7 (Exons 5-10) And FAM7A (Exons A-E) Fusion
																CHRM1	Cholinergic Receptor Muscarinic 1
																CHRM3	Cholinergic Receptor Muscarinic 3
																CHRM4	Cholinergic Receptor Muscarinic 4
																CHRM5	Cholinergic Receptor Muscarinic 5
																CHRNA1	Cholinergic Receptor Nicotinic Alpha 1 Subunit
																CHRNA10	Cholinergic Receptor Nicotinic Alpha 10 Subunit
																CHRNA2	Cholinergic Receptor Nicotinic Alpha 2 Subunit
																CHRNA3	Cholinergic Receptor Nicotinic Alpha 3 Subunit
																CHRNA4	Cholinergic Receptor Nicotinic Alpha 4 Subunit
																CHRNA6	Cholinergic Receptor Nicotinic Alpha 6 Subunit
																CHRNA7	Cholinergic Receptor Nicotinic Alpha 7 Subunit
																CHRNA9	Cholinergic Receptor Nicotinic Alpha 9 Subunit
																CHRNB1	Cholinergic Receptor Nicotinic Beta 1 Subunit
																CHRNB3	Cholinergic Receptor Nicotinic Beta 3 Subunit
																CHRNB4	Cholinergic Receptor Nicotinic Beta 4 Subunit
																CHRNE	Cholinergic Receptor Nicotinic Epsilon Subunit
																CHST1	Carbohydrate Sulfotransferase 1
																CHST11	Carbohydrate Sulfotransferase 11
																CHST13	Carbohydrate Sulfotransferase 13
																CHST14	Carbohydrate Sulfotransferase 14
																CHST15	Carbohydrate Sulfotransferase 15
																CHST3	Carbohydrate Sulfotransferase 3
																CHST4	Carbohydrate Sulfotransferase 4
																CHST5	Carbohydrate Sulfotransferase 5
																CHST6	Carbohydrate Sulfotransferase 6
																CHST7	Carbohydrate Sulfotransferase 7
																CHST8	Carbohydrate Sulfotransferase 8
																CHST9	Carbohydrate Sulfotransferase 9
																CHSY1	Chondroitin Sulfate Synthase 1
																CHSY3	Chondroitin Sulfate Synthase 3
																CHTOP	Chromatin Target Of PRMT1
																CHUK	Component Of Inhibitor Of Nuclear Factor Kappa B Kinase Complex
																CIAO2A	Cytosolic Iron-Sulfur Assembly Component 2A
																CIB3	Calcium And Integrin Binding Family Member 3
																CIB4	Calcium And Integrin Binding Family Member 4
																CIBAR1	CBY1 Interacting BAR Domain Containing 1
																CIBAR2	CBY1 Interacting BAR Domain Containing 2
																CIC	Capicua Transcriptional Repressor
																CIDEA	Cell Death Inducing DFFA Like Effector A
																CILP2	Cartilage Intermediate Layer Protein 2
																CIPC	CLOCK Interacting Pacemaker
																CIRBP	Cold Inducible RNA Binding Protein
																CISD3	CDGSH Iron Sulfur Domain 3
																CISH	Cytokine Inducible SH2 Containing Protein
																CITED1	Cbp/P300 Interacting Transactivator With Glu/Asp Rich Carboxy-Terminal Domain 1
																CITED2	Cbp/P300 Interacting Transactivator With Glu/Asp Rich Carboxy-Terminal Domain 2
																CKAP2L	Cytoskeleton Associated Protein 2 Like
																CKAP4	Cytoskeleton Associated Protein 4
																CKAP5	Cytoskeleton Associated Protein 5
																CKB	Creatine Kinase B
																CKLF	Chemokine Like Factor
																CKM	Creatine Kinase, M-Type
																CKMT1B	Creatine Kinase, Mitochondrial 1B
																CKMT2	Creatine Kinase, Mitochondrial 2
																CLASP1	Cytoplasmic Linker Associated Protein 1
																CLASP2	Cytoplasmic Linker Associated Protein 2
																CLASRP	CLK4 Associating Serine/Arginine Rich Protein
																CLCC1	Chloride Channel CLIC Like 1
																CLCN2	Chloride Voltage-Gated Channel 2
																CLCN6	Chloride Voltage-Gated Channel 6
																CLCNKA	Chloride Voltage-Gated Channel Ka
																CLCNKB	Chloride Voltage-Gated Channel Kb
																CLDN1	Claudin 1
																CLDN10	Claudin 10
																CLDN11	Claudin 11
																CLDN14	Claudin 14
																CLDN18	Claudin 18
																CLDN2	Claudin 2
																CLDN20	Claudin 20
																CLDN22	Claudin 22
																CLDN23	Claudin 23
																CLDN3	Claudin 3
																CLDN4	Claudin 4
																CLDN5	Claudin 5
																CLDN6	Claudin 6
																CLDND1	Claudin Domain Containing 1
																CLDND2	Claudin Domain Containing 2
																CLEC10A	C-Type Lectin Domain Containing 10A
																CLEC16A	C-Type Lectin Domain Containing 16A
																CLEC18A	C-Type Lectin Domain Family 18 Member A
																CLEC18B	C-Type Lectin Domain Family 18 Member B
																CLEC20A	C-Type Lectin Domain Containing 20A
																CLEC3A	C-Type Lectin Domain Family 3 Member A
																CLEC3B	C-Type Lectin Domain Family 3 Member B
																CLEC4A	C-Type Lectin Domain Family 4 Member A
																CLEC4E	C-Type Lectin Domain Family 4 Member E
																CLEC4M	C-Type Lectin Domain Family 4 Member M
																CLGN	Calmegin
																CLHC1	Clathrin Heavy Chain Linker Domain Containing 1
																CLIC1	Chloride Intracellular Channel 1
																CLIC4	Chloride Intracellular Channel 4
																CLIC5	Chloride Intracellular Channel 5
																CLIC6	Chloride Intracellular Channel 6
																CLINT1	Clathrin Interactor 1
																CLIP1	CAP-Gly Domain Containing Linker Protein 1
																CLIP2	CAP-Gly Domain Containing Linker Protein 2
																CLIP3	CAP-Gly Domain Containing Linker Protein 3
																CLIP4	CAP-Gly Domain Containing Linker Protein Family Member 4
																CLK3	CDC Like Kinase 3
																CLK4	CDC Like Kinase 4
																CLMN	Calmin
																CLMP	CXADR Like Membrane Protein
																CLN3	CLN3 Lysosomal/Endosomal Transmembrane Protein, Battenin
																CLN8	CLN8 Transmembrane ER And ERGIC Protein
																CLNK	Cytokine Dependent Hematopoietic Cell Linker
																CLPB	Caseinolytic Mitochondrial Matrix Peptidase Chaperone Subunit B
																CLPTM1	CLPTM1 Regulator Of GABA Type A Receptor Forward Trafficking
																CLPTM1L	CLPTM1 Like
																CLRN1	Clarin 1
																CLRN3	Clarin 3
																CLSPN	Claspin
																CLSTN1	Calsyntenin 1
																CLSTN2	Calsyntenin 2
																CLSTN3	Calsyntenin 3
																CLTB	Clathrin Light Chain B
																CLTC	Clathrin Heavy Chain
																CLTCL1	Clathrin Heavy Chain Like 1
																CLU	Clusterin
																CLUH	Clustered Mitochondria Homolog
																CLUL1	Clusterin Like 1
																CLVS1	Clavesin 1
																CLVS2	Clavesin 2
																CLYBL	Citramalyl-CoA Lyase
																CMAS	Cytidine Monophosphate N-Acetylneuraminic Acid Synthetase
																CMBL	Carboxymethylenebutenolidase Homolog
																CMC1	C-X9-C Motif Containing 1
																CMC2	C-X9-C Motif Containing 2
																CMIP	C-Maf Inducing Protein
																CMKLR1	Chemerin Chemokine-Like Receptor 1
																CMPK2	Cytidine/Uridine Monophosphate Kinase 2
																CMSS1	Cms1 Ribosomal Small Subunit Homolog
																CMTM1	CKLF Like MARVEL Transmembrane Domain Containing 1
																CMTM3	CKLF Like MARVEL Transmembrane Domain Containing 3
																CMTM4	CKLF Like MARVEL Transmembrane Domain Containing 4
																CMTM6	CKLF Like MARVEL Transmembrane Domain Containing 6
																CMTM7	CKLF Like MARVEL Transmembrane Domain Containing 7
																CMYA5	Cardiomyopathy Associated 5
																CNBD2	Cyclic Nucleotide Binding Domain Containing 2
																CNBP	CCHC-Type Zinc Finger Nucleic Acid Binding Protein
																CNDP1	Carnosine Dipeptidase 1
																CNFN	Cornifelin
																CNGB1	Cyclic Nucleotide Gated Channel Subunit Beta 1
																CNGB3	Cyclic Nucleotide Gated Channel Subunit Beta 3
																CNIH3	Cornichon Family AMPA Receptor Auxiliary Protein 3
																CNIH4	Cornichon Family AMPA Receptor Auxiliary Protein 4
																CNKSR2	Connector Enhancer Of Kinase Suppressor Of Ras 2
																CNKSR3	CNKSR Family Member 3
																CNMD	Chondromodulin
																CNN1	Calponin 1
																CNN2	Calponin 2
																CNN3	Calponin 3
																CNNM2	Cyclin And CBS Domain Divalent Metal Cation Transport Mediator 2
																CNNM3	Cyclin And CBS Domain Divalent Metal Cation Transport Mediator 3
																CNNM4	Cyclin And CBS Domain Divalent Metal Cation Transport Mediator 4
																CNOT1	CCR4-NOT Transcription Complex Subunit 1
																CNOT10	CCR4-NOT Transcription Complex Subunit 10
																CNOT2	CCR4-NOT Transcription Complex Subunit 2
																CNOT4	CCR4-NOT Transcription Complex Subunit 4
																CNOT6	CCR4-NOT Transcription Complex Subunit 6
																CNOT6L	CCR4-NOT Transcription Complex Subunit 6 Like
																CNOT7	CCR4-NOT Transcription Complex Subunit 7
																CNP	2',3'-Cyclic Nucleotide 3' Phosphodiesterase
																CNPY1	Canopy FGF Signaling Regulator 1
																CNR1	Cannabinoid Receptor 1
																CNST	Consortin, Connexin Sorting Protein
																CNTFR	Ciliary Neurotrophic Factor Receptor
																CNTLN	Centlein
																CNTN1	Contactin 1
																CNTN2	Contactin 2
																CNTN3	Contactin 3
																CNTN4	Contactin 4
																CNTN5	Contactin 5
																CNTN6	Contactin 6
																CNTNAP1	Contactin Associated Protein 1
																CNTNAP2	Contactin Associated Protein 2
																CNTNAP3	Contactin Associated Protein Family Member 3
																CNTNAP3B	Contactin Associated Protein Family Member 3B
																CNTROB	Centrobin, Centriole Duplication And Spindle Assembly Protein
																COA6	Cytochrome C Oxidase Assembly Factor 6
																COA7	Cytochrome C Oxidase Assembly Factor 7 (Putative)
																COA8	Cytochrome C Oxidase Assembly Factor 8
																COBL	Cordon-Bleu WH2 Repeat Protein
																COCH	Cochlin
																COG1	Component Of Oligomeric Golgi Complex 1
																COG2	Component Of Oligomeric Golgi Complex 2
																COG3	Component Of Oligomeric Golgi Complex 3
																COG6	Component Of Oligomeric Golgi Complex 6
																COG7	Component Of Oligomeric Golgi Complex 7
																COL10A1	Collagen Type X Alpha 1 Chain
																COL11A1	Collagen Type XI Alpha 1 Chain
																COL11A2	Collagen Type XI Alpha 2 Chain
																COL12A1	Collagen Type XII Alpha 1 Chain
																COL13A1	Collagen Type XIII Alpha 1 Chain
																COL14A1	Collagen Type XIV Alpha 1 Chain
																COL16A1	Collagen Type XVI Alpha 1 Chain
																COL17A1	Collagen Type XVII Alpha 1 Chain
																COL18A1	Collagen Type XVIII Alpha 1 Chain
																COL19A1	Collagen Type XIX Alpha 1 Chain
																COL1A1	Collagen Type I Alpha 1 Chain
																COL1A2	Collagen Type I Alpha 2 Chain
																COL20A1	Collagen Type XX Alpha 1 Chain
																COL21A1	Collagen Type XXI Alpha 1 Chain
																COL22A1	Collagen Type XXII Alpha 1 Chain
																COL23A1	Collagen Type XXIII Alpha 1 Chain
																COL24A1	Collagen Type XXIV Alpha 1 Chain
																COL25A1	Collagen Type XXV Alpha 1 Chain
																COL26A1	Collagen Type XXVI Alpha 1 Chain
																COL27A1	Collagen Type XXVII Alpha 1 Chain
																COL2A1	Collagen Type II Alpha 1 Chain
																COL3A1	Collagen Type III Alpha 1 Chain
																COL4A1	Collagen Type IV Alpha 1 Chain
																COL4A2	Collagen Type IV Alpha 2 Chain
																COL4A4	Collagen Type IV Alpha 4 Chain
																COL4A5	Collagen Type IV Alpha 5 Chain
																COL4A6	Collagen Type IV Alpha 6 Chain
																COL5A1	Collagen Type V Alpha 1 Chain
																COL5A2	Collagen Type V Alpha 2 Chain
																COL5A3	Collagen Type V Alpha 3 Chain
																COL6A1	Collagen Type VI Alpha 1 Chain
																COL6A2	Collagen Type VI Alpha 2 Chain
																COL6A3	Collagen Type VI Alpha 3 Chain
																COL7A1	Collagen Type VII Alpha 1 Chain
																COL8A1	Collagen Type VIII Alpha 1 Chain
																COL8A2	Collagen Type VIII Alpha 2 Chain
																COL9A1	Collagen Type IX Alpha 1 Chain
																COL9A2	Collagen Type IX Alpha 2 Chain
																COLCA2	Colorectal Cancer Associated 2
																COLEC10	Collectin Subfamily Member 10
																COLEC11	Collectin Subfamily Member 11
																COLEC12	Collectin Subfamily Member 12
																COLGALT1	Collagen Beta(1-O)Galactosyltransferase 1
																COLGALT2	Collagen Beta(1-O)Galactosyltransferase 2
																COLQ	Collagen Like Tail Subunit Of Asymmetric Acetylcholinesterase
																COMMD1	Copper Metabolism Domain Containing 1
																COMMD10	COMM Domain Containing 10
																COMMD2	COMM Domain Containing 2
																COMMD3	COMM Domain Containing 3
																COMMD4	COMM Domain Containing 4
																COMMD6	COMM Domain Containing 6
																COMMD7	COMM Domain Containing 7
																COMMD9	COMM Domain Containing 9
																COMP	Cartilage Oligomeric Matrix Protein
																COMT	Catechol-O-Methyltransferase
																COMTD1	Catechol-O-Methyltransferase Domain Containing 1
																COPA	COPI Coat Complex Subunit Alpha
																COPB1	COPI Coat Complex Subunit Beta 1
																COPB2	COPI Coat Complex Subunit Beta 2
																COPRS	Coordinator Of PRMT5 And Differentiation Stimulator
																COPS2	COP9 Signalosome Subunit 2
																COPS5	COP9 Signalosome Subunit 5
																COPS6	COP9 Signalosome Subunit 6
																COPS7B	COP9 Signalosome Subunit 7B
																COPS8	COP9 Signalosome Subunit 8
																COPZ1	COPI Coat Complex Subunit Zeta 1
																COPZ2	COPI Coat Complex Subunit Zeta 2
																COQ2	Coenzyme Q2, Polyprenyltransferase
																COQ3	Coenzyme Q3, Methyltransferase
																COQ7	Coenzyme Q7, Hydroxylase
																COQ8A	Coenzyme Q8A
																COQ8B	Coenzyme Q8B
																COQ9	Coenzyme Q9
																CORO1C	Coronin 1C
																CORO2A	Coronin 2A
																CORO2B	Coronin 2B
																CORO6	Coronin 6
																CORO7	Coronin 7
																COTL1	Coactosin Like F-Actin Binding Protein 1
																COX10	Cytochrome C Oxidase Assembly Factor Heme A:Farnesyltransferase COX10
																COX14	Cytochrome C Oxidase Assembly Factor COX14
																COX15	Cytochrome C Oxidase Assembly Homolog COX15
																COX16	Cytochrome C Oxidase Assembly Factor COX16
																COX20	Cytochrome C Oxidase Assembly Factor COX20
																COX4I1	Cytochrome C Oxidase Subunit 4I1
																COX4I2	Cytochrome C Oxidase Subunit 4I2
																COX5A	Cytochrome C Oxidase Subunit 5A
																COX6A1	Cytochrome C Oxidase Subunit 6A1
																COX6B1	Cytochrome C Oxidase Subunit 6B1
																COX6C	Cytochrome C Oxidase Subunit 6C
																COX7A1	Cytochrome C Oxidase Subunit 7A1
																COX7C	Cytochrome C Oxidase Subunit 7C
																COX8C	Cytochrome C Oxidase Subunit 8C
																CPA1	Carboxypeptidase A1
																CPA4	Carboxypeptidase A4
																CPA5	Carboxypeptidase A5
																CPAMD8	C3 And PZP Like Alpha-2-Macroglobulin Domain Containing 8
																CPB2	Carboxypeptidase B2
																CPD	Carboxypeptidase D
																CPE	Carboxypeptidase E
																CPEB3	Cytoplasmic Polyadenylation Element Binding Protein 3
																CPEB4	Cytoplasmic Polyadenylation Element Binding Protein 4
																CPED1	Cadherin Like And PC-Esterase Domain Containing 1
																CPLANE1	Ciliogenesis And Planar Polarity Effector 1
																CPLX1	Complexin 1
																CPLX2	Complexin 2
																CPLX4	Complexin 4
																CPM	Carboxypeptidase M
																CPN2	Carboxypeptidase N Subunit 2
																CPNE4	Copine 4
																CPNE5	Copine 5
																CPNE7	Copine 7
																CPNE8	Copine 8
																CPO	Carboxypeptidase O
																CPPED1	Calcineurin Like Phosphoesterase Domain Containing 1
																CPQ	Carboxypeptidase Q
																CPSF2	Cleavage And Polyadenylation Specific Factor 2
																CPSF4L	Cleavage And Polyadenylation Specific Factor 4 Like
																CPSF7	Cleavage And Polyadenylation Specific Factor 7
																CPT1A	Carnitine Palmitoyltransferase 1A
																CPT2	Carnitine Palmitoyltransferase 2
																CPVL	Carboxypeptidase Vitellogenic Like
																CPXCR1	CPX Chromosome Region Candidate 1
																CPXM1	Carboxypeptidase X, M14 Family Member 1
																CPXM2	Carboxypeptidase X, M14 Family Member 2
																CPZ	Carboxypeptidase Z
																CR1L	Complement C3b/C4b Receptor 1 Like
																CR2	Complement C3d Receptor 2
																CRABP1	Cellular Retinoic Acid Binding Protein 1
																CRACR2A	Calcium Release Activated Channel Regulator 2A
																CRADD	CASP2 And RIPK1 Domain Containing Adaptor With Death Domain
																CRB1	Crumbs Cell Polarity Complex Component 1
																CRB2	Crumbs Cell Polarity Complex Component 2
																CRB3	Crumbs Cell Polarity Complex Component 3
																CRBN	Cereblon
																CREB1	CAMP Responsive Element Binding Protein 1
																CREB3L1	CAMP Responsive Element Binding Protein 3 Like 1
																CREB3L2	CAMP Responsive Element Binding Protein 3 Like 2
																CREB3L3	CAMP Responsive Element Binding Protein 3 Like 3
																CREB5	CAMP Responsive Element Binding Protein 5
																CREBBP	CREB Binding Protein
																CREG1	Cellular Repressor Of E1A Stimulated Genes 1
																CREG2	Cellular Repressor Of E1A Stimulated Genes 2
																CRELD2	Cysteine Rich With EGF Like Domains 2
																CREM	CAMP Responsive Element Modulator
																CRH	Corticotropin Releasing Hormone
																CRHBP	Corticotropin Releasing Hormone Binding Protein
																CRHR1	Corticotropin Releasing Hormone Receptor 1
																CRHR2	Corticotropin Releasing Hormone Receptor 2
[truncated: 8,504 more rows]
