# Supplementary material for: DiPRO1 distinctly reprograms muscle and mesenchymal cancer cells
Source: EMBO Mol Med. 2024 Jul 15;16(8):4. doi: 10.1038/s44321-024-00097-z (PMC11319797; doi:10.1038/s44321-024-00097-z)
Supplement: Supplementary file 4 — Dataset_EV2 [file 44321_2024_97_MOESM4_ESM.xlsx]

## Sheet: Legend
Dataset EV2:
DiPRO1/ZNF555 expression in cancer cell lines.
The RNA-seq data of 1375 cancer cell lines were extracted from DepMap Portal. The RNA-seq analysis was performed using DEBrowser and DESeq2 R package (TMM normalization, parametric fit, LRT test). Padj cutoff = 0.05.
https://depmap.org/portal/

## Sheet: ZNF555 expression
depmap_id	cell_line_display_name	lineage_1	lineage_2	lineage_3	lineage_4	ZNF555
ACH-001270	127399	Soft Tissue	Synovial Sarcoma			2.08406
ACH-001001	143B	Bone	Osteosarcoma			1.64616
ACH-000956	22RV1	Prostate	Prostate Adenocarcinoma			0.933573
ACH-000948	2313287	Gastric	Gastric Adenocarcinoma			0.871844
ACH-000011	253J	Urinary Tract	Bladder Carcinoma			1.59932
ACH-000026	253JBV	Urinary Tract	Bladder Carcinoma			1.27501
ACH-000323	42MGBA	Central Nervous System	Glioma	Astrocytoma		1.38957
ACH-000905	5637	Urinary Tract	Bladder Carcinoma			1.66903
ACH-000520	59M	Ovary	Ovary Adenocarcinoma	High Grade Serous		1.20163
ACH-000973	639V	Urinary Tract	Bladder Carcinoma	Bladder Transitional Cell		2.12763
ACH-000896	647V	Urinary Tract	Bladder Carcinoma			1.01436
ACH-000070	697	Blood	ALL	B-cell		1.86394
ACH-000411	769P	Kidney	Renal Cell Carcinoma	Clear Cell		1.25096
ACH-000649	786O	Kidney	Renal Cell Carcinoma	Clear Cell		1.96717
ACH-001306	8305C	Thyroid	Thyroid Carcinoma			1.50589
ACH-001307	8505C	Thyroid	Thyroid Carcinoma			1.55582
ACH-000137	8MGBA	Central Nervous System	Glioma	Astrocytoma		1.81967
ACH-001441	921	Eye	Uveal Melanoma			1.87971
ACH-001794	93T449	Soft Tissue	Liposarcoma	WDLPS		0.807355
ACH-001795	94T778	Soft Tissue	Liposarcoma	WDLPS		1.89142
ACH-001999	9505BIK	Pancreas	Exocrine	Exocrine Adenocarcinoma		0.948601
ACH-001796	95T1000	Soft Tissue	Liposarcoma	WDLPS		1.29278
ACH-000008	A101D	Skin	Melanoma			1.07724
ACH-000283	A1207	Central Nervous System	Glioma	Glioblastoma		1.19535
ACH-000558	A172	Central Nervous System	Glioma	Glioblastoma		2.60407
ACH-000201	A204	Soft Tissue	Malignant Rhabdoid Tumor			2.06005
ACH-000788	A2058	Skin	Melanoma			1.44361
ACH-000740	A253	Upper Aerodigestive	Upper Aerodigestive Squamous	Salivary Gland		1.15056
ACH-000657	A2780	Ovary	Ovary Adenocarcinoma	Endometrioid		1.73552
ACH-000219	A375	Skin	Melanoma			1.21412
ACH-002001	A375SKINCJ1	Skin	Melanoma			1.54597
ACH-002002	A375SKINCJ2	Skin	Melanoma			1.74846
ACH-002003	A375SKINCJ3	Skin	Melanoma			1.48027
ACH-001442	A388	Epidermoid Carcinoma	Skin Squamous			1.65535
ACH-000697	A3KAW	Lymphocyte	Non Hodgkin Lymphoma	DLBCL		1.36737
ACH-000757	A427	Lung	NSCLC	NSCLC Adenocarcinoma		1.83592
ACH-001328	A431	Skin	Skin Squamous			0.495695
ACH-000555	A498	Kidney	Renal Cell Carcinoma			1.12433
ACH-000157	A4FUK	Lymphocyte	Non Hodgkin Lymphoma	DLBCL		0.321928
ACH-000681	A549	Lung	NSCLC	NSCLC Adenocarcinoma		0.992768
ACH-000052	A673	Bone	Ewing Sarcoma		EWS_FLI	1.74846
ACH-000429	A704	Kidney	Renal Cell Carcinoma			0.970854
ACH-000528	ABC1	Lung	NSCLC	NSCLC Adenocarcinoma		0.871844
ACH-000086	ACCMESO1	Lung	Mesothelioma			1.40599
ACH-000046	ACHN	Kidney	Renal Cell Carcinoma			1.20789
ACH-000880	AGS	Gastric	Gastric Adenocarcinoma			2.20477
ACH-000105	ALLSIL	Blood	ALL	T-cell		0.0565835
ACH-000269	AM38	Central Nervous System	Glioma	Glioblastoma		1.73118
ACH-000557	AML193	Blood	AML	M5		1.38957
ACH-000838	AMO1	Plasma Cell	Multiple Myeloma	Plasmacytoma		1.0072
ACH-000940	AN3CA	Uterus	Endometrial Adenocarcinoma			2.17951
ACH-001329	ANGMCSS	Central Nervous System	Glioma	Glioblastoma		1.99277
ACH-001443	ASH3	Thyroid	Thyroid Carcinoma			1.73985
ACH-000222	ASPC1	Pancreas	Exocrine	Exocrine Adenocarcinoma		1.36177
ACH-000248	AU565	Breast	Breast Adenocarcinoma	ERneg HER2pos	HER2 Amp	0.0703893
ACH-000593	BC3C	Urinary Tract	Bladder Carcinoma	Bladder Transitional Cell		0.963474
ACH-000923	BCP1	Lymphocyte	Non Hodgkin Lymphoma	B-cell		0.0143553
ACH-000456	BCPAP	Thyroid	Thyroid Carcinoma	Papillary		1.94111
ACH-000080	BDCM	Blood	AML	M5		1.46989
ACH-001016	BECKER	Central Nervous System	Glioma			2.58256
ACH-000603	BEN	Lung	NSCLC			1.42223
ACH-000802	BFTC905	Urinary Tract	Bladder Carcinoma	Bladder Transitional Cell		1.5656
ACH-000792	BFTC909	Kidney	Renal Cell Carcinoma	Transitional Cell		2.04264
ACH-000191	BHT101	Thyroid	Thyroid Carcinoma	Papillary		1.58015
ACH-000548	BHY	Upper Aerodigestive	Upper Aerodigestive Squamous	Oral		1.79077
ACH-000503	BICR16	Upper Aerodigestive	Upper Aerodigestive Squamous	Oral		1.32193
ACH-000794	BICR22	Upper Aerodigestive	Upper Aerodigestive Squamous	Oral		1.32193
ACH-000228	BICR31	Upper Aerodigestive	Upper Aerodigestive Squamous	Oral		1.18903
ACH-000771	BICR56	Upper Aerodigestive	Upper Aerodigestive Squamous	Oral		0.238787
ACH-000415	BICR6	Upper Aerodigestive	Upper Aerodigestive Squamous	Oral		1.19535
ACH-001332	BICR78	Upper Aerodigestive	Upper Aerodigestive Squamous	Oral		1.29866
ACH-001278	BIN67	Ovary	SCCOHT			1.852
ACH-000245	BL41	Lymphocyte	Non Hodgkin Lymphoma	B-cell Burkitt		0.925999
ACH-000402	BL70	Lymphocyte	Non Hodgkin Lymphoma	B-cell Burkitt		1.13093
ACH-001450	BLUE1	Lymphocyte	Non Hodgkin Lymphoma	B-cell Burkitt		2.13093
ACH-001451	BOKU	Cervix	Cervical Squamous			1.76129
ACH-001453	BPH1	Prostate	Prostate Hyperplasia			1.60407
ACH-000160	BT12	Soft Tissue	ATRT			1.68257
ACH-001020	BT16	Soft Tissue	ATRT			1.61824
ACH-000536	BT20	Breast	Breast Ductal Carcinoma	ERneg HER2neg	Basal A	1.83592
ACH-000927	BT474	Breast	Breast Ductal Carcinoma	ERpos HER2pos	HER2 Amp	1.73118
ACH-000818	BT483	Breast	Breast Ductal Carcinoma	ERpos HER2neg	Luminal	1.68706
ACH-000288	BT549	Breast	Breast Ductal Carcinoma	ERneg HER2neg	Basal B	1.66448
ACH-000432	BV173	Blood	CML	Blast Crisis		1.53605
ACH-000535	BXPC3	Pancreas	Exocrine	Exocrine Adenocarcinoma		1.26903
ACH-001454	C10	Colorectal	Colorectal Adenocarcinoma			1.70929
ACH-001456	C125PM	Colorectal	Colorectal Adenocarcinoma			0.910733
ACH-000009	C2BBE1	Colorectal	Colorectal Adenocarcinoma			1.59932
ACH-000580	C32	Skin	Melanoma	Amelanotic		1.70929
ACH-001333	C33A	Cervix	Cervical Carcinoma			2.28983
ACH-001818	C396	Bone	Osteosarcoma			1.72247
ACH-001334	C4I	Cervix	Cervical Carcinoma			1.4957
ACH-001335	C4II	Cervix	Cervical Carcinoma			1.25701
ACH-001458	C75	Colorectal	Colorectal Adenocarcinoma			1.43829
ACH-001459	C80	Colorectal	Colorectal Adenocarcinoma			1.4489
ACH-000206	C8166	Lymphocyte	ATL			0.823749
ACH-001460	C84	Colorectal	Colorectal Adenocarcinoma			1.21412
ACH-001461	C99	Colorectal	Colorectal Adenocarcinoma			0.978196
ACH-000440	CA46	Lymphocyte	Non Hodgkin Lymphoma	B-cell Burkitt		2.53356
ACH-000003	CACO2	Colorectal	Colorectal Adenocarcinoma			1.43829
ACH-000210	CADOES1	Bone	Ewing Sarcoma		EWS_ERG	1.99277
ACH-000433	CAKI1	Kidney	Renal Cell Carcinoma	Clear Cell		1
ACH-000234	CAKI2	Kidney	Renal Cell Carcinoma	Clear Cell		0.903038
ACH-000212	CAL120	Breast	Breast Carcinoma	ERneg HER2neg	Basal B	1.66903
ACH-000826	CAL12T	Lung	NSCLC			0.713696
ACH-000902	CAL148	Breast	Breast Ductal Carcinoma	ERneg HER2neg	Luminal HER2 Amp	1.62761
ACH-000832	CAL27	Upper Aerodigestive	Upper Aerodigestive Squamous			1.38957
ACH-000142	CAL29	Urinary Tract	Bladder Carcinoma	Bladder Transitional Cell		0.823749
ACH-000518	CAL33	Upper Aerodigestive	Upper Aerodigestive Squamous	Oral		1.38405
ACH-000856	CAL51	Breast	Breast Carcinoma	ERneg HER2neg	Basal B	2.38128
ACH-000457	CAL54	Kidney	Renal Cell Carcinoma			1.40054
ACH-000174	CAL62	Thyroid	Thyroid Carcinoma	Anaplastic		2.03914
ACH-001715	CAL72	Bone	Osteosarcoma			1.72247
ACH-000516	CAL78	Bone	Chondrosarcoma			1.74846
ACH-000857	CAL851	Breast	Breast Carcinoma	ERneg HER2neg	Basal A	0.9855
ACH-000511	CALU1	Lung	NSCLC	NSCLC Squamous		1.90304
ACH-000392	CALU3	Lung	NSCLC	NSCLC Adenocarcinoma		1.45943
ACH-000264	CALU6	Lung	NSCLC			1.5008
ACH-000783	CAMA1	Breast	Breast Carcinoma	ERpos HER2neg	Luminal	2.57289
ACH-000713	CAOV3	Ovary	Ovary Adenocarcinoma	High Grade Serous		0.790772
ACH-000103	CAOV4	Ovary	Ovary Adenocarcinoma	High Grade Serous		1.65992
ACH-000354	CAPAN1	Pancreas	Exocrine	Exocrine Adenocarcinoma		1.64616
ACH-000107	CAPAN2	Pancreas	Exocrine	Exocrine Adenocarcinoma		1.1177
ACH-000464	CAS1	Central Nervous System	Glioma	Glioblastoma		1.66448
ACH-001336	CASKI	Cervix	Cervical Squamous			1.44361
ACH-001022	CBAGPN	Bone	Ewing Sarcoma			2.48027
ACH-000329	CCFSTTG1	Central Nervous System	Glioma	Astrocytoma		1.33342
ACH-000963	CCK81	Colorectal	Colorectal Adenocarcinoma		MSI	0.669027
ACH-001163	CCLFPEDS0001T	Kidney	Renal Cell Carcinoma	Renal Medullary Carcinoma		1.7866
ACH-001164	CCLFPEDS0003T	Soft Tissue	Undifferentiated Sarcoma			1.65535
ACH-001433	CCLFPEDS0008T	Soft Tissue	Epithelioid Sarcoma			2.08406
ACH-002446	CCLFUPGI0005T	Gastric	Gastric Adenocarcinoma			0.970854
ACH-001959	CCLP1	Bile Duct	Cholangiocarcinoma	Intrahepatic		2.36177
ACH-001960	CCSW1	Bile Duct	Cholangiocarcinoma	Intrahepatic		1.1177
ACH-000138	CFPAC1	Pancreas	Exocrine	Exocrine Adenocarcinoma		1.07724
ACH-000025	CH157MN	Central Nervous System	Meningioma			1.17632
ACH-000867	CHAGOK1	Lung	NSCLC			0.584963
ACH-001028	CHLA06ATRT	Soft Tissue	ATRT			1.7137
ACH-001029	CHLA10	Bone	Ewing Sarcoma		EWS_FLI	3.50716
ACH-001300	CHLA15	Peripheral Nervous System	Neuroblastoma			2.90689
ACH-001030	CHLA218	Bone	Ewing Sarcoma			1.54597
ACH-001031	CHLA266	Soft Tissue	ATRT			0.807355
ACH-001032	CHLA32	Bone	Ewing Sarcoma		EWS_FLI	2.19219
ACH-001033	CHLA57	Bone	Ewing Sarcoma			1.87184
ACH-001034	CHLA9	Bone	Ewing Sarcoma		EWS_FLI	2.02857
ACH-001035	CHLA99	Bone	Ewing Sarcoma		EWS_FLI	1.74846
ACH-000136	CHP126	Peripheral Nervous System	Neuroblastoma		MYCN Amp	2.29278
ACH-000120	CHP212	Peripheral Nervous System	Neuroblastoma		MYCN Amp	2.19535
ACH-001484	CI	Blood	Unspecified Leukemia	B-cell		0.238787
ACH-000687	CI1	Lymphocyte	Non Hodgkin Lymphoma	B-cell		0.641546
ACH-001485	CII	Blood	Unspecified Leukemia	B-cell		0
ACH-000458	CJM	Skin	Melanoma			1.72683
ACH-000249	CL11	Colorectal	Colorectal Adenocarcinoma			1.852
ACH-000342	CL14	Colorectal	Colorectal Adenocarcinoma			1.48543
ACH-000895	CL34	Colorectal	Colorectal Adenocarcinoma		MSI	1.24489
ACH-000798	CL40	Colorectal	Colorectal Adenocarcinoma			0.505891
ACH-001322	CME1	Soft Tissue	Synovial Sarcoma			2.15381
ACH-000641	CMK	Blood	AML	M7		1.99639
ACH-001036	CMK115	Blood	AML			1.94111
ACH-000920	CMLT1	Blood	CML	Blast Crisis		0.0143553
ACH-001289	COGAR359	Soft Tissue	ATRT			1.46467
ACH-001038	COGE352	Bone	Ewing Sarcoma		EWS_ERG	1.34483
ACH-001301	COGN278	Peripheral Nervous System	Neuroblastoma		MYCN Amp	2.41143
ACH-001302	COGN305	Peripheral Nervous System	Neuroblastoma		MYCN Amp	2.72683
ACH-000253	COLO201	Colorectal	Colorectal Adenocarcinoma			1.54102
ACH-000202	COLO320	Colorectal	Colorectal Adenocarcinoma			2.02503
ACH-000803	COLO668	Lung	SCLC			1.22033
ACH-000350	COLO678	Colorectal	Colorectal Adenocarcinoma			2.18587
ACH-000805	COLO679	Skin	Melanoma			1.18269
ACH-000717	COLO680N	Esophagus	Esophagus Squamous			1.7137
ACH-000864	COLO684	Uterus	Endometrial Adenocarcinoma			2.71809
ACH-001041	COLO699	Lung	NSCLC	NSCLC Adenocarcinoma		2.50589
ACH-000582	COLO741	Skin	Melanoma			1.35614
ACH-000812	COLO783	Skin	Melanoma			1.95233
ACH-000968	COLO792	Skin	Melanoma			0.863938
ACH-001339	COLO794	Skin	Melanoma			1.58015
ACH-000401	COLO800	Skin	Melanoma			1.02148
ACH-001820	COLO824	Breast				2.17632
ACH-000644	COLO829	Skin	Melanoma			2.39506
ACH-000161	CORL105	Lung	NSCLC	NSCLC Adenocarcinoma		1.53605
ACH-000662	CORL23	Lung	NSCLC	NSCLC Large Cell		1.33914
ACH-000382	CORL24	Lung	SCLC			3.14078
ACH-000257	CORL279	Lung	SCLC			2.30159
ACH-000187	CORL311	Lung	SCLC			2.13422
ACH-000695	CORL47	Lung	SCLC			0.422233
ACH-000508	CORL88	Lung	SCLC			1.90304
ACH-000743	CORL95	Lung	SCLC			2.03914
ACH-000256	COV318	Ovary	Ovary Adenocarcinoma	High Grade Serous		1.33914
ACH-000278	COV362	Ovary	Ovary Adenocarcinoma	High Grade Serous		1.04264
ACH-001340	COV413A	Ovary	Ovary Carcinoma			1.48543
ACH-000123	COV434	Ovary	Ovary Adenocarcinoma	Endometrioid		1.59455
ACH-001048	COV504	Ovary	Ovary Adenocarcinoma	High Grade Serous		1.76129
ACH-000608	COV644	Ovary	Ovary Adenocarcinoma	Mucinous		2.29866
ACH-000998	CW2	Colorectal	Colorectal Adenocarcinoma		MSI	1.22033
ACH-001050	CW9019	Soft Tissue	Rhabdomyosarcoma	Alveolar		1.9782
ACH-000055	D283MED	Central Nervous System	Medulloblastoma	Med Group 3	MYC Exp	2.35896
ACH-000095	D341	Central Nervous System	Medulloblastoma	Med Group 3	MYC Amp	2.56316
ACH-001053	D425	Central Nervous System	Medulloblastoma	Med Group 3	MYC Amp	2.49313
ACH-001054	D458	Central Nervous System	Medulloblastoma	Med Group 3	MYC Amp	1.91456
ACH-000243	DANG	Pancreas	Exocrine	Exocrine Adenocarcinoma		0.918386
ACH-000211	DAOY	Central Nervous System	Medulloblastoma		Non MYC	2.36177
ACH-000786	DAUDI	Lymphocyte	Non Hodgkin Lymphoma	B-cell Burkitt		1.31615
ACH-000334	DB	Lymphocyte	Non Hodgkin Lymphoma	DLBCL		0.124328
ACH-000863	DBTRG05MG	Central Nervous System	Glioma	Glioblastoma		2.11437
ACH-000233	DEL	Lymphocyte	Non Hodgkin Lymphoma	T-cell ALCL		0.0285692
ACH-001057	DERL2	Lymphocyte	Lymphoma Unspecified	T-cell		1.09761
ACH-000207	DETROIT562	Upper Aerodigestive	Upper Aerodigestive Squamous	Pharynx		0.85599
ACH-000244	DKMG	Central Nervous System	Glioma	Glioblastoma		1.91839
ACH-001059	DL	Soft Tissue	Malignant Rhabdoid Tumor			2.65535
ACH-001060	DL40	Lymphocyte	Lymphoma Unspecified	T-cell		1.82782
ACH-001061	DLD1	Colorectal	Colorectal Adenocarcinoma			1.81967
ACH-000742	DM3	Fibroblast	Fibroblast Lung			1.24489
ACH-000530	DMS114	Lung	SCLC			2.27501
ACH-000594	DMS153	Lung	SCLC			1.20163
ACH-000749	DMS273	Lung	SCLC			1.33342
ACH-000844	DMS454	Lung	SCLC			1.31615
ACH-000698	DMS53	Lung	SCLC			1.66903
ACH-000703	DMS79	Lung	SCLC			2.65764
ACH-000981	DND41	Blood	ALL	T-cell		2.62059
ACH-000056	DOHH2	Lymphocyte	Non Hodgkin Lymphoma	DLBCL		1.05658
ACH-001341	DOTC24510	Cervix	Cervical Adenocarcinoma			1.08406
ACH-000258	DU4475	Breast	Breast Carcinoma	ERneg HER2neg	Luminal HER2 Amp	1.63691
ACH-000925	DV90	Lung	NSCLC	NSCLC Adenocarcinoma		0.0426443
ACH-000877	EB1	Lymphocyte	Non Hodgkin Lymphoma	B-cell Burkitt		1.66448
ACH-000563	EBC1	Lung	NSCLC	NSCLC Squamous		1.21412
ACH-000560	ECC10	Gastric	Gastric Small Cell			1.42761
ACH-000225	ECC12	Gastric	Gastric Small Cell			1.87184
ACH-001997	ECC2	Bile Duct	Cholangiocarcinoma	Extrahepatic		0.669027
ACH-002024	ECC4	Colorectal	Colorectal Adenocarcinoma			1.68257
ACH-000305	ECGI10	Esophagus	Esophagus Squamous			1.71809
ACH-000435	EFE184	Uterus	Endometrial Adenocarcinoma			1.46467
ACH-000330	EFM19	Breast	Breast Ductal Carcinoma	ERpos HER2neg	Luminal	2.16993
ACH-000117	EFM192A	Breast	Breast Adenocarcinoma	ERpos HER2pos	HER2 Amp	1.09761
ACH-000308	EFO21	Ovary	Ovary Adenocarcinoma	Clear Cell		1.61824
ACH-000936	EFO27	Ovary	Ovary Adenocarcinoma	Endometrioid		1.89142
ACH-001494	EGI1	Bile Duct	Cholangiocarcinoma	Extrahepatic		1.95606
ACH-000038	EHEB	Lymphocyte	Lymphoma Unspecified	B-cell		0.918386
ACH-000821	EJM	Plasma Cell	Multiple Myeloma			1.14405
ACH-000706	EKVX	Lung	NSCLC	NSCLC Adenocarcinoma		1.74846
ACH-000295	EM2	Blood	CML	Blast Crisis		1.80323
ACH-001495	EMTOKA	Uterus	Uterine Carcinosarcoma			1.09085
ACH-000978	EN	Uterus	Endometrial Adenocarcinoma			2.4957
ACH-000198	EOL1	Blood	AML	M5		2.19219
ACH-000585	EPLC272H	Lung	NSCLC	NSCLC Squamous		1.76977
ACH-000906	ES2	Ovary	Ovary Adenocarcinoma	Clear Cell		1.36737
ACH-001496	ESO26	Esophagus	Esophagus Adenocarcinoma			1.26303
ACH-001497	ESO51	Esophagus	Esophagus Adenocarcinoma			2.24184
ACH-000913	ESS1	Uterus	Endometrial Stromal Sarcoma			1.65992
ACH-000499	EW8	Bone	Ewing Sarcoma		EWS_FLI	1.98185
ACH-000279	EWS502	Bone	Ewing Sarcoma		EWS_FLI	1.85599
ACH-000487	F36P	Blood	AML	M6		0.250962
ACH-001067	F5	Central Nervous System	Meningioma			1.80323
ACH-000846	FADU	Upper Aerodigestive	Upper Aerodigestive Squamous			1.19535
ACH-001498	FARAGE	Lymphocyte	Non Hodgkin Lymphoma	B-cell		0.887525
ACH-001068	FEPD	Lymphocyte	Lymphoma Unspecified	T-cell		1.24489
ACH-001500	FLO1	Esophagus	Esophagus Adenocarcinoma			2.37573
ACH-000903	FTC133	Thyroid	Thyroid Carcinoma	Anaplastic		1.61824
ACH-000897	FTC238	Thyroid	Thyroid Carcinoma	Follicular		1.60407
ACH-000633	FU97	Gastric	Gastric Adenocarcinoma	Diffuse Gastric		1.49057
ACH-000574	FUOV1	Ovary	Ovary Adenocarcinoma	High Grade Serous		1.13093
ACH-000082	G292CLONEA141B1	Bone	Osteosarcoma			1.52607
ACH-000572	G361	Skin	Melanoma			2.34767
ACH-000096	G401	Kidney	Malignant Rhabdoid Tumor			2.52857
ACH-000375	G402	Soft Tissue	Malignant Rhabdoid Tumor	Renal Leiomyoblastoma		2.01436
ACH-001850	G415	Bile Duct	Gallbladder Adenocarcinoma			0.879706
ACH-000162	GA10	Lymphocyte	Non Hodgkin Lymphoma	B-cell Burkitt		1.04963
ACH-000098	GAMG	Central Nervous System	Glioma	Glioblastoma		1.74846
ACH-000738	GB1	Central Nervous System	Glioma	Glioblastoma		1.68706
ACH-001961	GB2	Bile Duct	Gallbladder Adenocarcinoma			1.36177
ACH-000835	GCT	Soft Tissue	Pleomorphic Sarcoma			1.38405
ACH-000081	GDM1	Blood	AML			1.95977
ACH-000756	GI1	Central Nervous System	Glioma	Glioblastoma		1.69153
ACH-001344	GIMEN	Peripheral Nervous System	Neuroblastoma			1.88362
ACH-000102	GMS10	Central Nervous System	Glioma	Glioblastoma		2.43029
ACH-000027	GOS3	Central Nervous System	Glioma	Glioblastoma		2.09424
ACH-001716	GOTO	Peripheral Nervous System	Neuroblastoma			1.8679
ACH-000982	GP2D	Colorectal	Colorectal Adenocarcinoma		MSI	1.72683
ACH-001345	GP5D	Colorectal	Colorectal Adenocarcinoma			1.68257
ACH-000073	GRANTA519	Lymphocyte	Non Hodgkin Lymphoma	B-cell Mantle Cell		1.26903
ACH-000746	GSS	Gastric	Gastric Adenocarcinoma			1.65076
ACH-000485	GSU	Gastric	Gastric Adenocarcinoma			1.15056
ACH-001346	H103	Upper Aerodigestive	Upper Aerodigestive Squamous	Buccal Mucosa		1.1635
ACH-001347	H157	Upper Aerodigestive	Upper Aerodigestive Squamous	Buccal Mucosa		2.15381
ACH-001509	H357	Upper Aerodigestive	Upper Aerodigestive Squamous	Tongue		1.20789
ACH-001510	H376	Upper Aerodigestive	Upper Aerodigestive Squamous	Oral		1.05658
ACH-000389	H4	Central Nervous System	Glioma			1.61353
ACH-001511	H413	Upper Aerodigestive	Upper Aerodigestive Squamous	Buccal Mucosa		1.13093
ACH-001310	HA1E	Engineered Kidney				2.42223
ACH-002475	HAP1	Engineered Blood	CML			2.0321
ACH-000843	HARA	Lung	NSCLC	NSCLC Squamous		0.903038
ACH-001736	HB1119	Blood	ALL	B-cell		2.16993
ACH-001513	HCA1	Cervix	Cervical Adenocarcinoma	Endocervical		1.07724
ACH-000374	HCC1143	Breast	Breast Ductal Carcinoma	ERneg HER2neg	Basal A	1.66448
ACH-000578	HCC1171	Lung	NSCLC	NSCLC Adenocarcinoma		1.86394
ACH-000111	HCC1187	Breast	Breast Ductal Carcinoma	ERneg HER2neg	Basal A	1.9855
ACH-000868	HCC1195	Lung	NSCLC	NSCLC Adenosquamous		0.722466
ACH-000901	HCC1359	Lung	NSCLC	NSCLC Large Cell		1.34483
ACH-000699	HCC1395	Breast	Breast Ductal Carcinoma	ERneg HER2neg	Basal B	1.79494
ACH-000277	HCC1419	Breast	Breast Ductal Carcinoma	ERpos HER2pos	HER2 Amp	2.06005
ACH-000352	HCC1428	Breast	Breast Carcinoma	ERpos HER2neg	Luminal	1.32193
ACH-000891	HCC1438	Lung	NSCLC	NSCLC Large Cell		1.29278
ACH-000878	HCC15	Lung	NSCLC	NSCLC Squamous		0.807355
ACH-000349	HCC1500	Breast	Breast Ductal Carcinoma	ERpos HER2neg	Luminal	2.46467
ACH-000930	HCC1569	Breast	Breast Carcinoma	ERneg HER2pos	Basal A	1.25701
ACH-001078	HCC1588	Lung	NSCLC	NSCLC Squamous		1.32769
ACH-000196	HCC1599	Breast	Breast Ductal Carcinoma	ERneg HER2neg	Basal A	1.5656
ACH-000624	HCC1806	Breast	Breast Ductal Carcinoma	ERneg HER2neg	Basal A	1.51096
ACH-000712	HCC1833	Lung	NSCLC	NSCLC Adenocarcinoma		1.38405
ACH-000223	HCC1937	Breast	Breast Ductal Carcinoma	ERneg HER2neg	Basal A	1.50589
ACH-000859	HCC1954	Breast	Breast Ductal Carcinoma	ERneg HER2pos	Basal A	1.79494
ACH-000725	HCC202	Breast	Breast Ductal Carcinoma	ERneg HER2pos	HER2 Amp	1.95977
ACH-000314	HCC2108	Lung	NSCLC	NSCLC Adenocarcinoma		2.09085
ACH-000691	HCC2157	Breast	Breast Ductal Carcinoma	ERneg HER2neg	Basal A	1.70044
ACH-000755	HCC2218	Breast	Breast Ductal Carcinoma	ERneg HER2pos	HER2 Amp	1.18903
ACH-000731	HCC2279	Lung	NSCLC	NSCLC Adenocarcinoma		1.43829
ACH-000143	HCC2429	Lung	NSCLC			1.74416
ACH-000975	HCC2450	Lung	NSCLC	NSCLC Squamous		2.17632
ACH-000690	HCC2814	Lung	NSCLC	NSCLC Squamous		1
ACH-000150	HCC2935	Lung	NSCLC	NSCLC Adenocarcinoma		1.58496
ACH-000515	HCC33	Lung	SCLC			2.24184
ACH-000575	HCC364	Lung	NSCLC	NSCLC Adenocarcinoma		1.43296
ACH-000840	HCC366	Lung	NSCLC	NSCLC Adenosquamous		1.95977
ACH-000276	HCC38	Breast	Breast Ductal Carcinoma	ERneg HER2neg	Basal A	1.59932
ACH-000066	HCC4006	Lung	NSCLC	NSCLC Adenocarcinoma		1.71809
ACH-000667	HCC44	Lung	NSCLC	NSCLC Adenocarcinoma		0.0426443
ACH-000339	HCC461	Lung	NSCLC	NSCLC Adenocarcinoma		1.46989
ACH-000872	HCC515	Lung	NSCLC	NSCLC Adenocarcinoma		0.910733
ACH-000467	HCC56	Colorectal	Colorectal Adenocarcinoma			1.11103
ACH-000668	HCC70	Breast	Breast Ductal Carcinoma	ERneg HER2neg	Basal A	0.454176
ACH-000562	HCC78	Lung	NSCLC	NSCLC Adenocarcinoma		0.333424
ACH-000012	HCC827	Lung	NSCLC	NSCLC Adenocarcinoma		1.3505
ACH-000029	HCC827GR5	Lung	NSCLC	NSCLC Adenocarcinoma		1.62293
ACH-000454	HCC95	Lung	NSCLC	NSCLC Squamous		1.09761
ACH-001515	HCS2	Cervix	Cervical Squamous			1.33342
ACH-001516	HCSC1	Cervix	Cervical Carcinoma	Endocervical		1.774
ACH-000971	HCT116	Colorectal	Colorectal Adenocarcinoma		MSI	1.58496
ACH-000997	HCT15	Colorectal	Colorectal Adenocarcinoma		MSI	1.52607
ACH-000267	HDLM2	Lymphocyte	Hodgkin Lymphoma			0
ACH-000190	HDMYZ	Lymphocyte	Hodgkin Lymphoma			1.9486
ACH-000643	HDQP1	Breast	Breast Ductal Carcinoma	ERneg HER2neg	Basal A	1.20163
ACH-001517	HEC1	Uterus	Endometrial Adenocarcinoma			1.69153
ACH-000990	HEC108	Uterus	Endometrial Adenocarcinoma			2.24489
ACH-001518	HEC116	Uterus	Endometrial Adenocarcinoma			1.46467
ACH-000972	HEC151	Uterus	Endometrial Adenocarcinoma			1.69153
ACH-000954	HEC1A	Uterus	Endometrial Adenocarcinoma			0.214125
ACH-000941	HEC1B	Uterus	Endometrial Adenocarcinoma			1.18903
ACH-000996	HEC251	Uterus	Endometrial Adenocarcinoma			1.76977
ACH-000946	HEC265	Uterus	Endometrial Adenocarcinoma			1.22651
ACH-000831	HEC50B	Uterus	Endometrial Adenocarcinoma			1.63227
ACH-000994	HEC59	Uterus	Endometrial Adenocarcinoma			2.35896
ACH-000984	HEC6	Uterus	Endometrial Adenocarcinoma			1.87578
ACH-000049	HEKTE	Engineered Kidney				1.83188
ACH-000004	HEL	Blood	AML	M6		0.782409
ACH-000005	HEL9217	Blood	AML	M6		1.68706
ACH-001086	HELA	Cervix	Cervical Carcinoma			1.15704
ACH-001519	HEMCSS	Bone	Chondrosarcoma			1.89918
ACH-000625	HEP3B217	Liver	Hepatocellular Carcinoma			2.24489
ACH-000739	HEPG2	Liver	Hepatocellular Carcinoma			1.52607
ACH-000542	HEYA8	Ovary	Ovary Adenocarcinoma	Low Grade Serous		1.28096
ACH-001520	HG3	Blood	Unspecified Leukemia	B-cell		0.367371
ACH-000847	HGC27	Gastric	Gastric Adenocarcinoma			1.36737
ACH-000061	HH	Lymphocyte	Non Hodgkin Lymphoma	T-cell Cutaneous		1.53107
ACH-002026	HHUA	Uterus	Endometrial Adenocarcinoma			2.27202
ACH-001521	HKA1	Skin	Skin Squamous	Keratoacanthoma		1.16993
ACH-001852	HKGZCC	Bile Duct	Cholangiocarcinoma	Intrahepatic		1.50589
ACH-000002	HL60	Blood	AML	M3		0.669027
ACH-000393	HLF	Liver	Hepatocellular Carcinoma			1.96347
ACH-000797	HLFA	Fibroblast	Fibroblast Lung			1.48027
ACH-000721	HMC18	Breast	Breast Carcinoma	ERneg HER2neg	Basal B	1.16993
ACH-000931	HMCB	Skin	Melanoma			2.31904
ACH-000642	HMEL	Engineered Breast				1.7137
ACH-001522	HMY1	Skin	Melanoma			1.9486
ACH-000299	HNT34	Blood	AML	M4		1.53107
ACH-002045	HO1U1	Upper Aerodigestive	Upper Aerodigestive Squamous	Oral		1.46467
ACH-002019	HOKUG	Cervix	Glassy Cell Carcinoma			1.89918
ACH-000861	HOP62	Lung	NSCLC	NSCLC Adenocarcinoma		1.40599
ACH-000825	HOP92	Lung	NSCLC			1.26303
ACH-000613	HOS	Bone	Osteosarcoma			1.69599
ACH-002041	HOTHC	Thyroid	Thyroid Carcinoma			1.9222
ACH-002027	HOUAI	Uterus	Endometrial Adenocarcinoma			1.85599
ACH-000270	HPAC	Pancreas	Exocrine	Exocrine Adenocarcinoma		1.23879
ACH-000094	HPAFII	Pancreas	Exocrine	Exocrine Adenocarcinoma		1.02148
ACH-000942	HPBALL	Blood	ALL	T-cell		0.0285692
ACH-000088	HS172T	Fibroblast	Fibroblast Urinary Tract			2.99095
ACH-000131	HS229T	Fibroblast	Fibroblast Lung			1.21412
ACH-000199	HS255T	Fibroblast	Fibroblast Colorectal			1.26903
ACH-000134	HS274T	Fibroblast	Fibroblast Breast			1.65992
ACH-000083	HS281T	Fibroblast	Fibroblast Breast			1.26303
ACH-000014	HS294T	Skin	Melanoma			1.63691
ACH-000184	HS343T	Fibroblast	Fibroblast Breast			1.09085
ACH-000148	HS578T	Breast	Breast Carcinoma	ERneg HER2neg	Basal B	2.55582
ACH-000240	HS600T	Fibroblast	Fibroblast Skin			1.26303
ACH-000540	HS606T	Fibroblast	Fibroblast Breast			1.7866
ACH-000069	HS611T	Lymphocyte	Hodgkin Lymphoma			1.33342
ACH-000063	HS616T	Fibroblast	Fibroblast Lymphocyte			1.84398
ACH-000539	HS618T	Fibroblast	Fibroblast Lung			1.44361
ACH-000214	HS675T	Fibroblast	Fibroblast Colorectal			2.49057
ACH-000067	HS683	Central Nervous System	Glioma	Oligodendroglioma		1.67356
ACH-000306	HS688AT	Fibroblast	Fibroblast Skin			1.64155
ACH-000799	HS695T	Skin	Melanoma	Amelanotic		1.59455
ACH-000850	HS698T	Fibroblast	Fibroblast Colorectal			1.31034
ACH-000071	HS706T	Fibroblast	Fibroblast Bone			1.82782
ACH-000133	HS729	Fibroblast	Fibroblast Soft Tissue			2.0072
ACH-000185	HS737T	Fibroblast	Fibroblast Bone			1.42223
ACH-000413	HS739T	Fibroblast	Fibroblast Breast			1.78241
ACH-000230	HS742T	Fibroblast	Fibroblast Breast			1.44361
ACH-000616	HS746T	Gastric	Gastric Adenocarcinoma			2.3505
ACH-000165	HS751T	Fibroblast	Fibroblast Lymphocyte			1.65992
ACH-000178	HS766T	Pancreas	Exocrine	Exocrine Adenocarcinoma		1.82375
ACH-000224	HS819T	Fibroblast	Fibroblast Bone			1.90689
ACH-000526	HS821T	Fibroblast	Fibroblast Bone			1.30451
ACH-000229	HS822T	Fibroblast	Fibroblast Bone			1.89918
ACH-000275	HS834T	Fibroblast	Fibroblast Skin			1.15056
ACH-000180	HS839T	Fibroblast	Fibroblast Skin			1.84398
ACH-000284	HS840T	Fibroblast	Fibroblast Upper Aerodigestive			1.44361
ACH-000274	HS852T	Skin	Melanoma			1.78241
ACH-001712	HS860T	Bone	Osteosarcoma			1.87184
ACH-000119	HS863T	Fibroblast	Fibroblast Bone			1.42761
ACH-000340	HS870T	Fibroblast	Fibroblast Bone			1.21412
ACH-000154	HS888T	Fibroblast	Fibroblast Bone			0.9855
ACH-000043	HS895T	Fibroblast	Fibroblast Skin			1.39506
ACH-000194	HS934T	Fibroblast	Fibroblast Skin			1.37851
ACH-000801	HS936T	Skin	Melanoma			1.15056
ACH-000814	HS939T	Skin	Melanoma			1.1177
ACH-000135	HS940T	Fibroblast	Fibroblast Skin			1.66448
ACH-000632	HS944T	Skin	Melanoma			1.25701
ACH-001737	HSB2	Blood	ALL	T-cell		2.1375
ACH-001523	HSC1	Skin	Skin Squamous			2.19849
ACH-000472	HSC2	Upper Aerodigestive	Upper Aerodigestive Squamous			0.978196
ACH-000778	HSC3	Upper Aerodigestive	Upper Aerodigestive Squamous			0.963474
ACH-000546	HSC4	Upper Aerodigestive	Upper Aerodigestive Squamous			1.69153
ACH-001524	HSC5	Skin	Skin Squamous			1.89142
ACH-002038	HSKTC	Ovary	Krukenberg Tumor			1.22651
ACH-002069	HSOS1	Bone	Osteosarcoma			1.926
ACH-002065	HSPSS	Central Nervous System	MPNST			1.75702
ACH-002044	HSQ89	Upper Aerodigestive	Upper Aerodigestive Squamous	Sinus		1.35614
ACH-002066	HSSCH2	Central Nervous System	MPNST			1.63227
ACH-000914	HT	Lymphocyte	Non Hodgkin Lymphoma	B-cell		1.42761
ACH-000054	HT1080	Soft Tissue	Fibrosarcoma			0.400538
ACH-000986	HT115	Colorectal	Colorectal Adenocarcinoma			1.15056
ACH-000547	HT1197	Urinary Tract	Bladder Carcinoma			0.948601
ACH-000724	HT1376	Urinary Tract	Bladder Carcinoma			1.1635
ACH-000322	HT144	Skin	Melanoma			1.43296
ACH-002458	HT144SKINFV1	Skin	Melanoma			1.73118
ACH-002460	HT144SKINFV2	Skin	Melanoma			1.72247
ACH-002459	HT144SKINFV3	Skin	Melanoma			1.4957
ACH-000552	HT29	Colorectal	Colorectal Adenocarcinoma			1.18269
ACH-001525	HT3	Cervix	Cervical Carcinoma			0.555816
ACH-000926	HT55	Colorectal	Colorectal Adenocarcinoma			0.790772
ACH-002046	HTMMT	Uterus	MMMT			1.95977
ACH-000976	HUCCT1	Bile Duct	Cholangiocarcinoma	Intrahepatic		0.722466
ACH-000239	HUG1N	Gastric	Gastric Adenocarcinoma	Tubular		0.62293
ACH-000475	HUH1	Liver	Hepatocellular Carcinoma	HBs Antigen Carrier		1.35614
ACH-000808	HUH28	Bile Duct	Cholangiocarcinoma	Intrahepatic		1.24489
ACH-000671	HUH6	Liver	Hepatoblastoma			1.22651
ACH-000480	HUH7	Liver	Hepatocellular Carcinoma			1.82782
ACH-000829	HUNS1	Plasma Cell	Multiple Myeloma			0.0143553
ACH-001526	HUO9	Bone	Osteosarcoma			1.29866
ACH-000118	HUPT3	Pancreas	Exocrine	Exocrine Adenocarcinoma		1.97453
ACH-000213	HUPT4	Pancreas	Exocrine	Exocrine Adenocarcinoma		1.59455
ACH-000612	HUT102	Lymphocyte	Lymphoma Unspecified	T-cell		0
ACH-000509	HUT78	Lymphocyte	Non Hodgkin Lymphoma	T-cell Cutaneous		0
ACH-000538	HUTU80	Gastric	Duodenal Adenocarcinoma			2.02148
ACH-000672	IALM	Lung	NSCLC	NSCLC Large Cell		1.81558
ACH-001834	ICC10	Bile Duct	Cholangiocarcinoma	Intrahepatic		2.48027
ACH-001835	ICC106	Bile Duct	Cholangiocarcinoma	Intrahepatic		2.01436
ACH-001836	ICC108	Bile Duct	Cholangiocarcinoma	Intrahepatic		2.43829
ACH-001838	ICC12	Bile Duct	Cholangiocarcinoma	Intrahepatic		1.21412
ACH-001839	ICC137	Bile Duct	Cholangiocarcinoma	Intrahepatic		1
ACH-001841	ICC15	Bile Duct	Cholangiocarcinoma	Extrahepatic		1.44361
ACH-001842	ICC2	Bile Duct	Cholangiocarcinoma	Intrahepatic		1.58015
ACH-001843	ICC3	Bile Duct	Cholangiocarcinoma	Intrahepatic		1.89918
ACH-001844	ICC4	Bile Duct	Cholangiocarcinoma	Intrahepatic		1.23266
ACH-001845	ICC5	Bile Duct	Cholangiocarcinoma	Intrahepatic		1.52607
ACH-001846	ICC6	Bile Duct	Cholangiocarcinoma	Intrahepatic		1.57531
ACH-001848	ICC8	Bile Duct	Cholangiocarcinoma	Intrahepatic		1.23879
ACH-001849	ICC9	Bile Duct	Cholangiocarcinoma	Intrahepatic		1.81147
ACH-000882	IGR1	Skin	Melanoma			1.33914
ACH-000650	IGR37	Skin	Melanoma			1.78241
ACH-000550	IGR39	Skin	Melanoma			1.88753
ACH-000966	IGROV1	Ovary	Ovary Adenocarcinoma	Mixed Endometrioid Clear Cell		1.70487
ACH-001528	IHH4	Thyroid	Thyroid Carcinoma	Papillary		1.72683
ACH-000919	IM95	Gastric	Gastric Adenocarcinoma			0.432959
ACH-000310	IMR32	Peripheral Nervous System	Neuroblastoma		MYCN Amp	1.94486
ACH-000512	INA6	Plasma Cell	Multiple Myeloma			1.48027
ACH-000629	IOMMLEE	Central Nervous System	Meningioma			1.08406
ACH-000915	IPC298	Skin	Melanoma			1.42223
ACH-000961	ISHIKAWAHERAKLIO02ER	Uterus	Endometrial Adenocarcinoma			1.81147
ACH-000569	ISTMES1	Lung	Mesothelioma			1.0635
ACH-000331	ISTMES2	Lung	Mesothelioma			1.52105
ACH-000396	J82	Urinary Tract	Bladder Carcinoma	Bladder Transitional Cell		1.49057
ACH-001529	JAR	Uterus	Choriocarcinoma			2.30159
ACH-001530	JEG3	Uterus	Choriocarcinoma			1.74416
ACH-000357	JEKO1	Lymphocyte	Non Hodgkin Lymphoma	B-cell Mantle Cell		1.57046
ACH-000216	JHESOAD1	Esophagus	Esophagus Adenocarcinoma			1.22651
ACH-000620	JHH1	Liver	Hepatocellular Carcinoma			0.9855
ACH-000577	JHH2	Liver	Hepatocellular Carcinoma			1.81558
ACH-000476	JHH4	Liver	Hepatocellular Carcinoma			1.66448
ACH-000734	JHH5	Liver	Hepatocellular Carcinoma			1.15704
ACH-000217	JHH6	Liver	Hepatocellular Carcinoma			1.37295
ACH-000848	JHH7	Liver	Hepatocellular Carcinoma			1.59455
ACH-000324	JHOC5	Ovary	Ovary Adenocarcinoma	Clear Cell		1.91073
ACH-000237	JHOM1	Ovary	Ovary Adenocarcinoma	Mucinous		1.36177
ACH-000333	JHOM2B	Ovary	Ovary Adenocarcinoma	Mucinous		2.08746
ACH-000132	JHOS2	Ovary	Ovary Adenocarcinoma	High Grade Serous		2.30743
ACH-000584	JHOS4	Ovary	Ovary Adenocarcinoma	High Grade Serous		1.5656
ACH-000928	JHUEM1	Uterus	Endometrial Adenocarcinoma			1.76977
ACH-000909	JHUEM2	Uterus	Endometrial Adenocarcinoma			1.75702
ACH-000173	JHUEM3	Uterus	Endometrial Adenocarcinoma			1.36177
ACH-000993	JHUEM7	Uterus	Endometrial Adenocarcinoma			1.22651
ACH-000711	JIMT1	Breast	Breast Ductal Carcinoma	ERneg HER2pos	Basal A	1.66903
ACH-000653	JJN3	Plasma Cell	Multiple Myeloma			0.124328
ACH-000241	JK1	Blood	CML	Blast Crisis		1.73552
ACH-000645	JL1	Lung	Mesothelioma			1.48543
ACH-000151	JM1	Blood	ALL	B-cell		1.17632
ACH-000753	JMSU1	Urinary Tract	Bladder Carcinoma			1.46989
ACH-001532	JMURTK2	Kidney	Malignant Rhabdoid Tumor			2.0635
ACH-001353	JOPACA1	Pancreas	Exocrine	Exocrine Adenocarcinoma		1.774
ACH-001096	JR	Soft Tissue	Rhabdomyosarcoma			2.37016
ACH-000995	JURKAT	Blood	ALL	T-cell		2.72901
ACH-000326	JURLMK1	Blood	CML	Blast Crisis		2.31034
ACH-000106	JVM2	Lymphocyte	Non Hodgkin Lymphoma	B-cell Mantle Cell		0.111031
ACH-000346	JVM3	Blood	CLL	B-cell		0.948601
ACH-000404	K029AX	Skin	Melanoma			1.43829
ACH-000551	K562	Blood	CML	Blast Crisis		1.98914
ACH-000231	KALS1	Central Nervous System	Glioma	Glioblastoma		2.0321
ACH-000053	KARPAS299	Lymphocyte	Non Hodgkin Lymphoma	T-cell ALCL		0
ACH-001097	KARPAS384	Lymphocyte	Lymphoma Unspecified	T-cell		0.333424
ACH-000315	KARPAS422	Lymphocyte	Non Hodgkin Lymphoma	DLBCL		1.10434
ACH-000193	KARPAS620	Plasma Cell	Multiple Myeloma			1.27501
ACH-000263	KASUMI1	Blood	AML	M2		2.34767
ACH-000728	KASUMI2	Blood	ALL	B-cell		2.56316
ACH-000166	KASUMI6	Blood	AML	M2		1.80735
ACH-000793	KATOIII	Gastric	Gastric Adenocarcinoma	Signet Ring Cell		1.1635
ACH-001098	KCIMOH1	Pancreas	Exocrine	Exocrine Adenocarcinoma		1.64155
ACH-000983	KCL22	Blood	CML	Blast Crisis		1.68257
ACH-001099	KD	Soft Tissue	Malignant Rhabdoid Tumor			2.0321
ACH-000101	KE37	Blood	ALL	T-cell		0.0840643
ACH-000507	KE39	Gastric	Gastric Adenocarcinoma			1.23266
ACH-000167	KE97	Plasma Cell	Multiple Myeloma			0.903038
ACH-000259	KELLY	Peripheral Nervous System	Neuroblastoma		MYCN Amp	1.53107
ACH-000386	KG1	Blood	AML			1.71809
ACH-000126	KG1C	Central Nervous System	Glioma	Oligodendroglioma		1.81558
ACH-000564	KHM1B	Plasma Cell	Multiple Myeloma			0.0703893
ACH-001100	KHYG	Lymphocyte	Lymphoma Unspecified			0.378512
ACH-000773	KIJK	Lymphocyte	Non Hodgkin Lymphoma	T-cell ALCL		0.111031
ACH-001536	KKU100	Bile Duct	Cholangiocarcinoma	Extrahepatic		1.52607
ACH-001538	KKU213	Bile Duct	Cholangiocarcinoma	Intrahepatic		1.77821
ACH-000293	KLE	Uterus	Endometrial Adenocarcinoma			1.0635
ACH-000969	KM12	Colorectal	Colorectal Adenocarcinoma		MSI	1.78241
ACH-000862	KMBC2	Urinary Tract	Bladder Carcinoma			1.26903
ACH-001853	KMCH1	Bile Duct	Cholangiocarcinoma	Intrahepatic		1.57046
ACH-000815	KMH2	Lymphocyte	Hodgkin Lymphoma			1.33342
ACH-001539	KML1	Lymphocyte	Non Hodgkin Lymphoma	B-cell		0.111031
ACH-001540	KMLS1	Soft Tissue	Liposarcoma			0.903038
ACH-000889	KMM1	Plasma Cell	Multiple Myeloma			0.0285692
ACH-000684	KMRC1	Kidney	Renal Cell Carcinoma	Clear Cell		1.28688
ACH-000709	KMRC2	Kidney	Renal Cell Carcinoma	Clear Cell		1.1635
ACH-000250	KMRC20	Kidney	Renal Cell Carcinoma			0.613532
ACH-000313	KMRC3	Kidney	Renal Cell Carcinoma	Clear Cell		2.01436
ACH-000714	KMS11	Plasma Cell	Multiple Myeloma			0.321928
ACH-000380	KMS12BM	Plasma Cell	Multiple Myeloma			1.83996
ACH-000658	KMS18	Plasma Cell	Multiple Myeloma			0.263034
ACH-000598	KMS21BM	Plasma Cell	Multiple Myeloma			0.443607
ACH-000588	KMS26	Plasma Cell	Multiple Myeloma			0.0976108
ACH-000576	KMS27	Plasma Cell	Multiple Myeloma			0.895303
ACH-000419	KMS28BM	Plasma Cell	Multiple Myeloma			0.903038
ACH-001541	KMS28PE	Plasma Cell	Multiple Myeloma			1.43829
ACH-000541	KMS34	Plasma Cell	Multiple Myeloma			0.0143553
ACH-000622	KNS42	Central Nervous System	Glioma	Glioblastoma		2.22342
ACH-000445	KNS60	Central Nervous System	Glioma	Glioblastoma		2.40327
ACH-000858	KNS62	Lung	NSCLC	NSCLC Squamous		1.39506
ACH-000479	KNS81	Central Nervous System	Glioma	Glioblastoma		1.4489
ACH-000498	KO52	Blood	AML	M2		1.38957
ACH-001542	KON	Upper Aerodigestive	Upper Aerodigestive Squamous			0.85599
ACH-001106	KOPN8	Blood	ALL	B-cell		1.07724
ACH-001543	KOSC2CL343	Upper Aerodigestive	Upper Aerodigestive Squamous	Oral		1.33914
ACH-000281	KP2	Pancreas	Exocrine	Exocrine Adenocarcinoma		1.62293
ACH-000108	KP3	Pancreas	Exocrine	Exocrine Adenosquamous		1.36177
ACH-000265	KP4	Pancreas	Exocrine	Exocrine Adenocarcinoma		1.91456
ACH-000028	KPL1	Breast	Breast Carcinoma	ERpos HER2neg	Luminal	1.5509
ACH-001109	KPMRTRY	Soft Tissue	Malignant Rhabdoid Tumor			1.58976
ACH-000345	KPNRTBM1	Peripheral Nervous System	Neuroblastoma		MYCN Amp	3.09592
ACH-000446	KPNSI9S	Peripheral Nervous System	Neuroblastoma			1.74416
ACH-000227	KPNYN	Peripheral Nervous System	Neuroblastoma		MYCN Amp	2.1177
ACH-000631	KS1	Central Nervous System	Glioma	Astrocytoma		1.89918
ACH-000486	KU1919	Urinary Tract	Bladder Carcinoma	Bladder Transitional Cell		1.43829
ACH-000074	KU812	Blood	CML	Blast Crisis		1.71809
ACH-000524	KURAMOCHI	Ovary	Ovary Adenocarcinoma	High Grade Serous		1.66903
ACH-000607	KYM1	Soft Tissue	Malignant Rhabdoid Tumor			2.12433
ACH-000604	KYO1	Blood	CML	Blast Crisis		1.0635
ACH-000823	KYSE140	Esophagus	Esophagus Squamous			1.21412
ACH-000855	KYSE150	Esophagus	Esophagus Squamous			1.4957
ACH-000693	KYSE180	Esophagus	Esophagus Squamous			1.37295
ACH-000873	KYSE270	Esophagus	Esophagus Squamous			0.799087
ACH-000777	KYSE30	Esophagus	Esophagus Squamous			1.35614
ACH-000809	KYSE410	Esophagus	Esophagus Squamous			0.0143553
ACH-000865	KYSE450	Esophagus	Esophagus Squamous			1.73118
ACH-000824	KYSE510	Esophagus	Esophagus Squamous			1.02148
ACH-000637	KYSE520	Esophagus	Esophagus Squamous			1.22033
ACH-000784	KYSE70	Esophagus	Esophagus Squamous			1.68706
ACH-000702	L1236	Lymphocyte	Hodgkin Lymphoma			1.80323
ACH-000685	L33	Pancreas	Exocrine	Exocrine Adenosquamous		1.68257
ACH-000183	L363	Plasma Cell	Multiple Myeloma			2.68706
ACH-000754	L428	Lymphocyte	Hodgkin Lymphoma			0
ACH-000806	L540	Lymphocyte	Hodgkin Lymphoma			0.0285692
ACH-001111	L82	Lymphocyte	Lymphoma Unspecified	T-cell		0.782409
ACH-000301	LAMA84	Blood	CML	Blast Crisis		1.75702
ACH-001354	LAN2	Peripheral Nervous System	Neuroblastoma		MYCN Amp	1.86394
ACH-000705	LC1F	Lung	NSCLC	NSCLC Squamous		1.52105
ACH-001113	LC1SQSF	Lung	NSCLC	NSCLC Squamous		1.68706
ACH-000627	LCLC103H	Lung	NSCLC	NSCLC Large Cell		1.4957
ACH-000596	LCLC97TM1	Lung	NSCLC	NSCLC Large Cell		1.46467
ACH-000471	LI7	Liver				1.48027
ACH-000769	LK2	Lung	NSCLC	NSCLC Squamous		1.91839
ACH-000255	LMSU	Gastric	Gastric Adenocarcinoma			0.545968
ACH-000819	LN18	Central Nervous System	Glioma	Glioblastoma		1.72247
ACH-000328	LN215	Central Nervous System	Glioma	Glioblastoma		1.96347
ACH-000595	LN229	Central Nervous System	Glioma	Glioblastoma		1.848
ACH-000591	LN235	Central Nervous System	Glioma	Astrocytoma		1.7137
ACH-000128	LN319	Central Nervous System	Glioma	Astrocytoma		1.75702
ACH-000634	LN340	Central Nervous System	Glioma	Glioblastoma		1.68257
ACH-000215	LN382	Central Nervous System	Glioma	Glioblastoma		1.44361
ACH-000455	LN428	Central Nervous System	Glioma	Glioblastoma		1.32193
ACH-000673	LN443	Central Nervous System	Glioma	Glioblastoma		1.17632
ACH-000676	LN464	Central Nervous System	Glioma	Glioblastoma		1.63227
ACH-000977	LNCAPCLONEFGC	Prostate	Prostate Adenocarcinoma			1.37295
ACH-000760	LNZ308	Central Nervous System	Glioma	Glioblastoma		1.77821
ACH-000104	LOUCY	Blood	ALL	T-cell		1.75702
ACH-000176	LOUNH91	Lung	NSCLC	NSCLC Squamous		1.81147
ACH-000950	LOVO	Colorectal	Colorectal Adenocarcinoma		MSI	1.43296
ACH-000750	LOXIMVI	Skin	Melanoma			1.45943
ACH-000204	LP1	Plasma Cell	Multiple Myeloma			1.79909
ACH-001807	LPS067	Soft Tissue	Liposarcoma	DDLPS		2.32481
ACH-001799	LPS141	Soft Tissue	Liposarcoma	DDLPS		1.926
ACH-001793	LPS27	Soft Tissue	Liposarcoma			1.7137
ACH-001804	LPS510	Soft Tissue	Liposarcoma	WD/DDPLS		2.03914
ACH-001791	LPS6	Soft Tissue	Liposarcoma			1.47508
ACH-001802	LPS853	Soft Tissue	Liposarcoma	DDLPS		2.45154
ACH-001548	LS	Peripheral Nervous System	Neuroblastoma			1.90304
ACH-000252	LS1034	Colorectal	Colorectal Adenocarcinoma			1.12433
ACH-000501	LS123	Colorectal	Colorectal Adenocarcinoma			1.61353
ACH-000957	LS180	Colorectal	Colorectal Adenocarcinoma		MSI	1.27501
ACH-000985	LS411N	Colorectal	Colorectal Adenocarcinoma		MSI	1.95977
ACH-000007	LS513	Colorectal	Colorectal Adenocarcinoma			0.992768
ACH-001549	LU135	Lung	SCLC			2.38681
ACH-000438	LU65	Lung	NSCLC	NSCLC Large Cell		0.298658
ACH-000444	LU99	Lung	NSCLC	NSCLC Large Cell		1.40599
ACH-000390	LUDLU1	Lung	NSCLC	NSCLC Squamous		0.910733
ACH-000787	LXF289	Lung	NSCLC	NSCLC Adenocarcinoma		2.48543
ACH-002510	M040416	Skin	Melanoma	Acral		1.70044
ACH-000152	M059K	Central Nervous System	Glioma	Glioblastoma		1.77821
ACH-000602	M07E	Blood	AML	M7		1.85599
ACH-002511	M140325	Skin	Melanoma	Mucosal		2.33914
ACH-001119	MAC2A	Lymphocyte	Lymphoma Unspecified	T-cell		1.69153
ACH-000477	MALME3M	Skin	Melanoma			1.21412
ACH-001356	MB1	Thyroid	Thyroid Carcinoma	Anaplastic		2.10434
ACH-000583	MC116	Lymphocyte	Non Hodgkin Lymphoma	B-cell		1.15704
ACH-000796	MCAS	Ovary	Ovary Adenocarcinoma	Mucinous		1.07039
ACH-001550	MCC13	Skin	Merkel Cell Carcinoma			2.58256
ACH-001551	MCC142	Skin	Merkel Cell Carcinoma			2.12433
ACH-001552	MCC26	Skin	Merkel Cell Carcinoma			1.46467
ACH-000019	MCF7	Breast	Breast Carcinoma	ERpos HER2neg	Luminal	0.871844
ACH-000044	MDAMB134VI	Breast	Breast Ductal Carcinoma	ERpos HER2neg	Luminal	2.22342
ACH-000621	MDAMB157	Breast	Breast Ductal Carcinoma	ERneg HER2neg	Basal B	1.58015
ACH-000759	MDAMB175VII	Breast	Breast Ductal Carcinoma	ERpos HER2neg	HER2 Amp	1.69599
ACH-000768	MDAMB231	Breast	Breast Carcinoma	ERneg HER2neg	Basal B	1.44361
ACH-000934	MDAMB361	Breast	Breast Carcinoma	ERpos HER2pos	HER2 Amp	1.96717
ACH-000876	MDAMB415	Breast	Breast Carcinoma	ERpos HER2neg	HER2 Amp	0.575312
ACH-000884	MDAMB435S	Skin	Melanoma	Amelanotic		2.09424
ACH-000573	MDAMB436	Breast	Breast Carcinoma	ERneg HER2neg	Basal B	1.74846
ACH-000910	MDAMB453	Breast	Breast Carcinoma	ERneg HER2neg	HER2 Amp	1.98914
ACH-000849	MDAMB468	Breast	Breast Carcinoma	ERneg HER2neg	Basal A	1.40599
ACH-000952	MDAPCA2B	Prostate	Prostate Adenocarcinoma			1.79909
ACH-000935	MDST8	Colorectal	Colorectal Adenocarcinoma			1.03562
ACH-000439	ME1	Blood	AML	M4		1.33914
ACH-000405	MEC1	Blood	CLL	B-cell		1.07724
ACH-000072	MEG01	Blood	CML			0.85599
ACH-001554	MEL202	Eye	Uveal Melanoma			1.85599
ACH-002015	MEL285	Eye	Uveal Melanoma			1.95606
ACH-002016	MEL290	Eye	Uveal Melanoma			1.65076
ACH-000450	MELHO	Skin	Melanoma			0.799087
ACH-000881	MELJUSO	Skin	Melanoma			1.04264
ACH-001555	MERO14	Lung	Mesothelioma			1.94486
ACH-001556	MERO25	Lung	Mesothelioma			1.7866
ACH-001557	MERO41	Lung	Mesothelioma			1.852
ACH-001558	MERO48A	Lung	Mesothelioma			2.41143
ACH-001559	MERO82	Lung	Mesothelioma			2.35896
ACH-001560	MERO83	Lung	Mesothelioma			2.26604
ACH-001561	MERO84	Lung	Mesothelioma			1.5509
ACH-001562	MERO95	Lung	Mesothelioma			1.85599
ACH-000449	MESSA	Soft Tissue	Uterine Sarcoma			1.8953
ACH-000987	MEWO	Skin	Melanoma			1.4957
ACH-000192	MFE280	Uterus	Endometrial Adenocarcinoma			1.69153
ACH-000879	MFE296	Uterus	Endometrial Adenocarcinoma			2.04963
ACH-000988	MFE319	Uterus	Endometrial Adenocarcinoma			1.59932
ACH-001819	MFM223	Breast	Breast Ductal Carcinoma	ERneg HER2neg	Luminal	1.47508
ACH-000359	MG63	Bone	Osteosarcoma			0.799087
ACH-000020	MHHCALL2	Blood	ALL	B-cell		2.25096
ACH-000032	MHHCALL3	Blood	ALL	B-cell		2.34767
ACH-000156	MHHCALL4	Blood	ALL	B-cell		2.41143
ACH-000391	MHHES1	Bone	Ewing Sarcoma		EWS_FLI	1.81558
ACH-000078	MHHNB11	Peripheral Nervous System	Neuroblastoma		MYCN Amp	3.65306
ACH-000601	MIAPACA2	Pancreas	Exocrine	Exocrine Adenocarcinoma		1.46989
ACH-000220	MINO	Lymphocyte	Non Hodgkin Lymphoma	B-cell Mantle Cell		1.11103
ACH-000077	MJ	Lymphocyte	Non Hodgkin Lymphoma	T-cell Cutaneous		1.31615
ACH-000351	MKN1	Gastric	Gastric Adenocarcinoma			1.68257
ACH-000356	MKN45	Gastric	Gastric Adenocarcinoma	Diffuse Gastric		2.01436
ACH-000678	MKN7	Gastric	Gastric Adenocarcinoma	Tubular		1.48543
ACH-000758	MKN74	Gastric	Gastric Adenocarcinoma			2.11103
ACH-000058	ML1	Thyroid	Thyroid Carcinoma	Follicular		1.58015
ACH-001563	MM127	Skin	Melanoma	Amelanotic		1.65076
ACH-000763	MM1S	Plasma Cell	Multiple Myeloma			0.815575
ACH-001566	MM370	Skin	Melanoma			2.30451
ACH-001567	MM383	Skin	Melanoma			1.48543
ACH-001568	MM386	Skin	Melanoma			1.58976
ACH-001569	MM415	Skin	Melanoma			2.22651
ACH-001570	MM426	Skin	Melanoma			1.98185
ACH-001573	MOLM1	Blood	CML			1.28688
ACH-000362	MOLM13	Blood	AML			1.47508
ACH-001574	MOLM14	Blood	AML			1.32769
ACH-000369	MOLM16	Blood	AML			1.67807
ACH-000321	MOLM6	Blood	CML	Blast Crisis		1.81967
ACH-000453	MOLP2	Plasma Cell	Multiple Myeloma			1.46989
ACH-000745	MOLP8	Plasma Cell	Multiple Myeloma			1.83188
ACH-000918	MOLT16	Blood	ALL	T-cell		0.863938
ACH-000964	MOLT3	Blood	ALL	T-cell		1.90689
ACH-001128	MON	Soft Tissue	Malignant Rhabdoid Tumor			2.36457
ACH-001129	MONOMAC1	Blood	AML			1.53107
ACH-000006	MONOMAC6	Blood	AML	M5		1.40054
ACH-000851	MORCPR	Lung	NSCLC	NSCLC Adenocarcinoma		1.02857
ACH-002011	MP46	Eye	Uveal Melanoma			1.48543
ACH-000319	MPP89	Lung	Mesothelioma			1.63691
ACH-001360	MS751	Cervix	Cervical Squamous			0.956057
ACH-000335	MSTO211H	Lung	Mesothelioma			1.68257
ACH-001132	MTA	Lymphocyte	Lymphoma Unspecified	T-cell		0.0976108
ACH-000084	MUTZ3	Blood	AML			2.1177
ACH-000492	MUTZ5	Blood	ALL	B-cell		2.70487
ACH-001577	MUTZ8	Blood	AML			2.33628
ACH-000045	MV411	Blood	AML			1.848
ACH-001134	MYLA	Lymphocyte	Lymphoma Unspecified	T-cell		0.0285692
ACH-000462	NALM1	Blood	CML	Blast Crisis		2.22342
ACH-001993	NALM16	Blood	ALL	B-cell		2.56803
ACH-000130	NALM19	Blood	ALL	B-cell		1.62761
ACH-000938	NALM6	Blood	ALL	B-cell		2.21412
ACH-000944	NAMALWA	Lymphocyte	Non Hodgkin Lymphoma	B-cell Burkitt		1.22033
ACH-000804	NB1	Peripheral Nervous System	Neuroblastoma		MYCN Amp	1.30451
ACH-001303	NB1643	Peripheral Nervous System	Neuroblastoma		MYCN Amp	1.87578
ACH-000294	NB4	Blood	AML	M3		1.03562
ACH-001578	NCCIT	Embryo	Embryo Carcinoma			2.80529
ACH-000110	NCCSTCK140	Gastric	Gastric Adenocarcinoma			1.38957
ACH-000866	NCIH1048	Lung	SCLC			2.36177
ACH-000514	NCIH1092	Lung	SCLC			1.90689
ACH-000780	NCIH1105	Lung	SCLC			1.02857
ACH-000980	NCIH1155	Lung	NSCLC	NSCLC Large Cell		2.08406
ACH-000523	NCIH1184	Lung	SCLC			2.10434
ACH-000510	NCIH1299	Lung	NSCLC	NSCLC Large Cell		1.42223
ACH-000921	NCIH1339	Lung	SCLC			1.91839
ACH-000129	NCIH1341	Lung	SCLC			2.20477
ACH-000666	NCIH1355	Lung	NSCLC	NSCLC Adenocarcinoma		1.43829
ACH-000845	NCIH1373	Lung	NSCLC	NSCLC Adenocarcinoma		1.20163
ACH-000737	NCIH1385	Lung	NSCLC	NSCLC Squamous		1.64155
ACH-000327	NCIH1395	Lung	NSCLC	NSCLC Adenocarcinoma		1.57046
ACH-000852	NCIH1435	Lung	NSCLC	NSCLC Adenocarcinoma		0.687061
ACH-000830	NCIH1436	Lung	SCLC			0.214125
ACH-000589	NCIH1437	Lung	NSCLC	NSCLC Adenocarcinoma		1.11103
ACH-000506	NCIH146	Lung	SCLC			1.38957
ACH-000892	NCIH1563	Lung	NSCLC	NSCLC Adenocarcinoma		2.31615
ACH-000869	NCIH1568	Lung	NSCLC	NSCLC Adenocarcinoma		1.26903
ACH-000916	NCIH1573	Lung	NSCLC	NSCLC Adenocarcinoma		0.903038
ACH-000015	NCIH1581	Lung	NSCLC	NSCLC Large Cell		1.49057
ACH-000179	NCIH1618	Lung	SCLC			2.16993
ACH-000744	NCIH1623	Lung	NSCLC	NSCLC Adenocarcinoma		0.0976108
ACH-000766	NCIH1648	Lung	NSCLC	NSCLC Adenocarcinoma		1.60407
ACH-000035	NCIH1650	Lung	NSCLC	NSCLC Adenocarcinoma		1.24489
ACH-000893	NCIH1651	Lung	NSCLC	NSCLC Adenocarcinoma		1.28688
ACH-000448	NCIH1666	Lung	NSCLC	NSCLC Adenocarcinoma		1.26903
ACH-000021	NCIH1693	Lung	NSCLC	NSCLC Adenocarcinoma		1.46989
ACH-000431	NCIH1694	Lung	SCLC			2.23573
ACH-000747	NCIH1703	Lung	NSCLC	NSCLC Squamous		1.37295
ACH-000675	NCIH1734	Lung	NSCLC	NSCLC Adenocarcinoma		1.13093
ACH-000282	NCIH1755	Lung	NSCLC	NSCLC Adenocarcinoma		0.879706
ACH-000379	NCIH1781	Lung	NSCLC	NSCLC Adenocarcinoma		1.41684
ACH-000496	NCIH1792	Lung	NSCLC	NSCLC Adenocarcinoma		1.63227
ACH-000888	NCIH1793	Lung	NSCLC	NSCLC Adenocarcinoma		1.65992
ACH-000033	NCIH1819	Lung	NSCLC	NSCLC Adenocarcinoma		1.58976
ACH-000559	NCIH1836	Lung	SCLC			2.22342
ACH-000733	NCIH1838	Lung	NSCLC	NSCLC Adenocarcinoma		1.36177
ACH-000894	NCIH1869	Lung	NSCLC	NSCLC Squamous		1.28688
ACH-000586	NCIH1876	Lung	SCLC			1.56071
ACH-000434	NCIH1915	Lung	NSCLC	NSCLC Large Cell		1.29866
ACH-000870	NCIH1930	Lung	SCLC			1.75702
ACH-000414	NCIH1944	Lung	NSCLC	NSCLC Adenocarcinoma		0.831877
ACH-000752	NCIH196	Lung	SCLC			1.59455
ACH-000729	NCIH1963	Lung	SCLC			1.36177
ACH-000587	NCIH1975	Lung	NSCLC	NSCLC Adenocarcinoma		2.26003
ACH-000533	NCIH2004RT	Soft Tissue	Malignant Rhabdoid Tumor			1.62761
ACH-000886	NCIH2009	Lung	NSCLC	NSCLC Adenocarcinoma		1.87184
ACH-000781	NCIH2023	Lung	NSCLC	NSCLC Adenocarcinoma		1.67807
ACH-000298	NCIH2029	Lung	SCLC			1.9855
ACH-000521	NCIH2030	Lung	NSCLC	NSCLC Adenocarcinoma		1.852
ACH-000153	NCIH2052	Lung	Mesothelioma			2.11103
ACH-000590	NCIH2073	Lung	NSCLC	NSCLC Adenocarcinoma		1.18269
ACH-000010	NCIH2077	Lung	NSCLC	NSCLC Adenocarcinoma		1.90304
ACH-000394	NCIH2081	Lung	SCLC			1.49057
ACH-000451	NCIH2085	Lung	NSCLC	NSCLC Adenocarcinoma		1.42223
ACH-000841	NCIH2087	Lung	NSCLC	NSCLC Adenocarcinoma		1.18269
ACH-000290	NCIH209	Lung	SCLC			2.21723
ACH-000904	NCIH2106	Lung	NSCLC	NSCLC Large Cell		1.89918
ACH-000639	NCIH211	Lung	SCLC			1.65535
ACH-000929	NCIH2110	Lung	NSCLC			1.05658
ACH-000311	NCIH2122	Lung	NSCLC	NSCLC Adenocarcinoma		0.956057
ACH-000785	NCIH2126	Lung	NSCLC	NSCLC Adenocarcinoma		2.16993
ACH-000481	NCIH2170	Lung	NSCLC	NSCLC Squamous		1.23879
ACH-000525	NCIH2171	Lung	SCLC			1.86394
ACH-000924	NCIH2172	Lung	NSCLC			1.73985
ACH-000399	NCIH2196	Lung	SCLC			1.96717
ACH-000610	NCIH2227	Lung	SCLC			1.95977
ACH-000447	NCIH2228	Lung	NSCLC	NSCLC Adenocarcinoma		2.15381
ACH-000367	NCIH226	Lung	NSCLC	NSCLC Squamous		1.72247
ACH-000912	NCIH2286	Lung	SCLC			1.60881
ACH-000718	NCIH2291	Lung	NSCLC	NSCLC Adenocarcinoma		1.52105
ACH-000900	NCIH23	Lung	NSCLC	NSCLC Adenocarcinoma		1.65535
ACH-000951	NCIH2342	Lung	NSCLC	NSCLC Adenocarcinoma		1.14405
ACH-000875	NCIH2347	Lung	NSCLC	NSCLC Adenocarcinoma		1.37295
ACH-000121	NCIH2405	Lung	NSCLC	NSCLC Adenocarcinoma		0.831877
ACH-000186	NCIH2444	Lung	NSCLC			1.07724
ACH-000092	NCIH2452	Lung	Mesothelioma			1.72683
ACH-000648	NCIH28	Lung	Mesothelioma			1.34483
ACH-000700	NCIH2882	Lung	NSCLC	NSCLC Squamous		1.45418
ACH-000251	NCIH2887	Lung	NSCLC			1.30451
ACH-001075	NCIH292	Lung	NSCLC	NSCLC Mucoepidermoid		1.57531
ACH-000337	NCIH3122	Lung	NSCLC	NSCLC Adenocarcinoma		1.19535
ACH-000837	NCIH322	Lung	NSCLC	NSCLC Adenocarcinoma		1.65076
ACH-000109	NCIH3255	Lung	NSCLC	NSCLC Adenocarcinoma		1.48543
ACH-000860	NCIH358	Lung	NSCLC	NSCLC Adenocarcinoma		1.33914
ACH-000638	NCIH441	Lung	NSCLC	NSCLC Adenocarcinoma		1.86394
ACH-000800	NCIH446	Lung	SCLC			2.06695
ACH-000463	NCIH460	Lung	NSCLC	NSCLC Large Cell		0.565597
ACH-000360	NCIH508	Colorectal	Caecum Adenocarcinoma			0.956057
ACH-000871	NCIH510	Lung	SCLC			1.22651
ACH-000395	NCIH520	Lung	NSCLC	NSCLC Squamous		2.63691
ACH-000343	NCIH522	Lung	NSCLC	NSCLC Adenocarcinoma		2.27798
ACH-000816	NCIH524	Lung	SCLC			1.77821
ACH-000767	NCIH526	Lung	SCLC			1.8679
ACH-000628	NCIH596	Lung	NSCLC	NSCLC Adenosquamous		1.75275
ACH-000378	NCIH647	Lung	NSCLC	NSCLC Adenosquamous		0.970854
ACH-000945	NCIH650	Lung	NSCLC	NSCLC Adenocarcinoma		1.87578
ACH-000177	NCIH660	Prostate	Prostate Small Cell			2.51602
ACH-000853	NCIH661	Lung	NSCLC	NSCLC Large Cell		1.99639
ACH-000089	NCIH684	Colorectal	Colorectal Adenocarcinoma			1.19535
ACH-000358	NCIH69	Lung	SCLC			1.58496
ACH-000491	NCIH716	Colorectal	Colorectal Adenocarcinoma			0.555816
ACH-000775	NCIH727	Lung	Lung Carcinoid			1.848
ACH-000403	NCIH747	Colorectal	Colorectal Adenocarcinoma			1.57531
ACH-000789	NCIH810	Lung	NSCLC	NSCLC Large Cell		0.137504
ACH-000355	NCIH82	Lung	SCLC			0.941106
ACH-000416	NCIH838	Lung	NSCLC	NSCLC Adenocarcinoma		0.903038
ACH-000292	NCIH841	Lung	SCLC			1.70487
ACH-000710	NCIH854	Lung	NSCLC	NSCLC Adenocarcinoma		2.1635
ACH-000297	NCIH889	Lung	SCLC			1.7866
ACH-000050	NCIH929	Plasma Cell	Multiple Myeloma	Plasmacytoma		1.45943
ACH-000427	NCIN87	Gastric	Gastric Adenocarcinoma	Tubular		0.632268
ACH-000076	NCO2	Blood	CML			2.02148
ACH-001366	NGP	Peripheral Nervous System	Neuroblastoma		MYCN Amp	2.43029
ACH-001603	NH12	Peripheral Nervous System	Neuroblastoma			2.24184
ACH-000203	NH6	Peripheral Nervous System	Neuroblastoma		MYCN Amp	3.0036
ACH-001142	NHAHTDD	Engineered Central Nervous System				1.76129
ACH-000001	NIHOVCAR3	Ovary	Ovary Adenocarcinoma	High Grade Serous		1.04264
ACH-001367	NMB	Peripheral Nervous System	Neuroblastoma		MYCN Amp	2.4957
ACH-000200	NMCG1	Central Nervous System	Glioma	Glioblastoma		1.34483
ACH-001605	NO10	Central Nervous System	Glioma	Glioblastoma		2.04614
ACH-000168	NOMO1	Blood	AML	M5		1.20163
ACH-002067	NOS1	Bone	Osteosarcoma			1.67807
ACH-001607	NOZ	Bile Duct	Gallbladder Adenocarcinoma			1.67356
ACH-001608	NP2	Central Nervous System	Glioma	Glioblastoma		1.81967
ACH-001609	NP3	Central Nervous System	Glioma	Glioblastoma		2.57046
ACH-001610	NP5	Central Nervous System	Glioma	Glioblastoma		2.31325
ACH-001611	NP8	Central Nervous System	Glioma	Glioblastoma		2.16027
ACH-000388	NUDHL1	Lymphocyte	Non Hodgkin Lymphoma	DLBCL		0.765535
ACH-000287	NUDUL1	Lymphocyte	Non Hodgkin Lymphoma	DLBCL		1.80323
ACH-000761	NUGC2	Gastric	Gastric Adenocarcinoma			1.5509
ACH-000911	NUGC3	Gastric	Gastric Adenocarcinoma			1.81558
ACH-000674	NUGC4	Gastric	Gastric Adenocarcinoma	Diffuse Gastric		0
ACH-001991	NZOV9	Ovary	Ovary Adenocarcinoma	Endometrioid		2.82171
ACH-001368	OACM51	Esophagus	Esophagus Adenocarcinoma			2.26003
ACH-000116	OAW28	Ovary	Ovary Adenocarcinoma	High Grade Serous		1.15056
ACH-000704	OAW42	Ovary	Ovary Carcinoma			0.970854
ACH-000962	OC314	Ovary	Ovary Adenocarcinoma	Clear Cell		1.57046
ACH-001145	OC316	Ovary	Ovary Adenocarcinoma	Serous		2.26903
ACH-000113	OCIAML2	Blood	AML	M4		1.7137
ACH-000336	OCIAML3	Blood	AML	M4		1.24489
ACH-001613	OCIAML4	Blood	AML			1.79077
ACH-000065	OCIAML5	Blood	AML			1.66448
ACH-001719	OCIC4P	Ovary	Ovary Adenocarcinoma	Clear Cell		1.9855
ACH-001369	OCIC5X	Ovary	Ovary Adenocarcinoma	Clear Cell		1.81147
ACH-001147	OCILY12	Lymphocyte	Lymphoma Unspecified	T-cell		1.31034
ACH-001148	OCILY132	Lymphocyte	Lymphoma Unspecified	T-cell		1.23879
ACH-001616	OCILY18	Lymphocyte	Non Hodgkin Lymphoma	DLBCL		1.40054
ACH-000124	OCILY19	Lymphocyte	Non Hodgkin Lymphoma	DLBCL		1.30451
ACH-000158	OCILY3	Lymphocyte	Non Hodgkin Lymphoma	DLBCL		1.73985
ACH-001617	OCILY7	Lymphocyte	Non Hodgkin Lymphoma	DLBCL		2.05658
ACH-000751	OCIM1	Blood	AML	M6		1
ACH-001618	OCIM2	Blood	AML			2.21412
ACH-000854	OCIMY5	Plasma Cell	Multiple Myeloma			0.0426443
ACH-000436	OCIMY7	Plasma Cell	Multiple Myeloma			1.57046
ACH-001370	OCIP5X	Ovary	Ovary Adenocarcinoma	Serous		0.641546
ACH-001619	OCUG1	Bile Duct	Gallbladder Adenocarcinoma			1.48543
ACH-000247	OCUM1	Gastric	Gastric Adenocarcinoma	Diffuse Gastric		1.39506
ACH-000679	OE19	Esophagus	Esophagus Squamous	Laryngeal		0.687061
ACH-000544	OE21	Esophagus	Esophagus Squamous			0.226509
ACH-000383	OE33	Esophagus	Esophagus Adenocarcinoma			1.76977
ACH-000494	OELE	Engineered Ovary				2.16672
ACH-002017	OMM1	Eye	Uveal Melanoma			1.68706
ACH-002018	OMM25	Eye	Uveal Melanoma			1.61824
ACH-000013	ONCODG1	Ovary	Ovary Adenocarcinoma	High Grade Serous		0.956057
ACH-001622	ONDA7	Central Nervous System	Glioma	Glioblastoma		1.81558
ACH-001623	ONDA8	Central Nervous System	Glioma	Glioblastoma		2.33914
ACH-001624	ONDA9	Central Nervous System	Glioma	Glioblastoma		2.08406
ACH-000776	ONS76	Central Nervous System	Medulloblastoma		Non MYC	1.8679
ACH-000057	OPM1	Plasma Cell	Multiple Myeloma			1.03562
ACH-000024	OPM2	Plasma Cell	Multiple Myeloma			1.33342
ACH-001814	OS252	Bone	Osteosarcoma			1.79077
ACH-001625	OSC19	Upper Aerodigestive	Upper Aerodigestive Squamous			1.4957
ACH-001626	OSC20	Upper Aerodigestive	Upper Aerodigestive Squamous			1.848
ACH-000159	OSRC2	Kidney	Renal Cell Carcinoma			1.1635
ACH-000296	OUMS23	Colorectal	Colorectal Adenocarcinoma			1.85599
ACH-001373	OV17R	Ovary	Ovary Adenocarcinoma			1.34483
ACH-000091	OV56	Ovary	Ovary Adenocarcinoma	Serous		2.7761
ACH-000688	OV7	Ovary	Ovary Adenocarcinoma	Mixed Serous Clear Cell		1.09761
ACH-000291	OV90	Ovary	Ovary Adenocarcinoma	High Grade Serous		1.07724
ACH-000617	OVCAR4	Ovary	Ovary Adenocarcinoma	High Grade Serous		1.04963
ACH-001151	OVCAR5	Ovary	Ovary Adenocarcinoma	High Grade Serous		1.66448
ACH-000696	OVCAR8	Ovary	Ovary Adenocarcinoma	High Grade Serous		1.5509
ACH-000527	OVISE	Ovary	Ovary Adenocarcinoma	Clear Cell		1.28688
ACH-000947	OVK18	Ovary	Ovary Adenocarcinoma	Endometrioid		1.77821
ACH-000443	OVKATE	Ovary	Ovary Adenocarcinoma	High Grade Serous		1.97085
ACH-000646	OVMANA	Ovary	Ovary Adenocarcinoma	Clear Cell		0.722466
ACH-000409	OVSAHO	Ovary	Ovary Adenocarcinoma	High Grade Serous		1.66448
ACH-000663	OVTOKO	Ovary	Ovary Adenocarcinoma	Clear Cell		0.863938
ACH-000372	P12ICHIKAWA	Blood	ALL	T-cell		0.871844
ACH-002059	P30OHK	Blood	ALL	B-cell		2.96347
ACH-000770	P31FUJ	Blood	AML	M5		1.848
ACH-000707	P3HR1	Lymphocyte	Non Hodgkin Lymphoma	B-cell Burkitt		1.848
ACH-001627	P4E6	Prostate	Prostate Adenocarcinoma			1.64616
ACH-001374	PA1	Ovary	Mixed Germ Cell			2.19219
ACH-001375	PACADD119	Pancreas	Exocrine	Exocrine Adenocarcinoma		1.30451
ACH-001376	PACADD135	Pancreas	Exocrine	Exocrine Adenocarcinoma		1.1177
ACH-001377	PACADD137	Pancreas	Exocrine	Exocrine Adenocarcinoma		1.89142
ACH-001378	PACADD159	Pancreas	Exocrine	Exocrine Adenocarcinoma		1.69153
ACH-001379	PACADD161	Pancreas	Exocrine	Exocrine Adenocarcinoma		1.87971
ACH-001380	PACADD165	Pancreas	Exocrine	Exocrine Adenocarcinoma		1.66903
ACH-001382	PACADD188	Pancreas	Exocrine	Exocrine Adenocarcinoma		1.33342
ACH-000042	PANC0203	Pancreas	Exocrine	Exocrine Adenocarcinoma		1.26903
ACH-000031	PANC0213	Pancreas	Exocrine	Exocrine Adenocarcinoma		2.36457
ACH-000139	PANC0327	Pancreas	Exocrine	Exocrine Adenocarcinoma		1.1635
ACH-000235	PANC0403	Pancreas	Exocrine	Exocrine Adenocarcinoma		1.70044
ACH-000093	PANC0504	Pancreas	Exocrine	Exocrine Adenocarcinoma		1.26303
ACH-000417	PANC0813	Pancreas	Exocrine	Exocrine Adenocarcinoma		1.53107
ACH-000164	PANC1	Pancreas	Exocrine	Exocrine Adenocarcinoma		1.48543
ACH-000060	PANC1005	Pancreas	Exocrine	Exocrine Adenocarcinoma		1.63691
ACH-000599	PATU8902	Pancreas	Exocrine	Exocrine Adenocarcinoma		0
ACH-000022	PATU8988S	Pancreas	Exocrine	Exocrine Adenocarcinoma		1.0072
ACH-000023	PATU8988T	Pancreas	Exocrine	Exocrine Adenocarcinoma		1.66903
ACH-000030	PC14	Lung	NSCLC	NSCLC Adenocarcinoma		0.722466
ACH-000090	PC3	Prostate	Prostate Adenocarcinoma			1.02148
ACH-000779	PC9	Lung	NSCLC	NSCLC Adenocarcinoma		1.45418
ACH-001628	PEA1	Ovary	Ovary Adenocarcinoma			1.87971
ACH-000619	PECAPJ15	Upper Aerodigestive	Upper Aerodigestive Squamous	Oral		1.15704
ACH-000606	PECAPJ34CLONEC12	Upper Aerodigestive	Upper Aerodigestive Squamous	Basaloid		0.695994
ACH-000732	PECAPJ41CLONED2	Upper Aerodigestive	Upper Aerodigestive Squamous	Oral		0.765535
ACH-000735	PECAPJ49	Upper Aerodigestive	Upper Aerodigestive Squamous	Oral		0.903038
ACH-000519	PEER	Blood	ALL	T-cell		0.739848
ACH-001630	PEO1	Ovary	Ovary Adenocarcinoma			0.687061
ACH-001632	PEO4	Ovary	Ovary Adenocarcinoma			0.565597
ACH-000937	PF382	Blood	ALL	T-cell		1.64155
ACH-000140	PFEIFFER	Lymphocyte	Non Hodgkin Lymphoma	DLBCL		1.50589
ACH-001711	PFSK1	Central Nervous System	PNET			1.60407
ACH-001634	PGA1	Blood	CLL	B-cell		0
ACH-000307	PK1	Pancreas	Exocrine	Exocrine Adenocarcinoma		0.799087
ACH-000468	PK45H	Pancreas	Exocrine	Exocrine Adenocarcinoma		1.52607
ACH-000205	PK59	Pancreas	Exocrine	Exocrine Adenocarcinoma		0.176323
ACH-002039	PK8	Pancreas	Exocrine	Exocrine Adenocarcinoma		1.49057
ACH-000218	PL21	Blood	AML	M3		0.879706
ACH-000034	PLB985	Blood	AML			0.0143553
ACH-001318	PLCPRF5	Liver	Hepatocellular Carcinoma			1.18903
ACH-002022	PMFKO14	Colorectal	Colorectal Adenocarcinoma			2.16672
ACH-000170	PRECLH	Engineered Prostate				1.86394
ACH-000320	PSN1	Pancreas	Exocrine	Exocrine Adenocarcinoma		1.43296
ACH-000347	QGP1	Pancreas	Endocrine	Somatostatinoma		2.21412
ACH-001172	R256	Central Nervous System	Medulloblastoma			2.25399
ACH-001173	R262	Central Nervous System	Medulloblastoma			2.18269
ACH-000654	RAJI	Lymphocyte	Non Hodgkin Lymphoma	B-cell Burkitt		1.38405
ACH-001636	RAMOS	Lymphocyte	Non Hodgkin Lymphoma	B-cell Burkitt		1.1375
ACH-001856	RBE	Bile Duct	Cholangiocarcinoma	Intrahepatic		1.20163
ACH-001743	RC2	Soft Tissue	Rhabdomyosarcoma	Alveolar	PAX3_FKHR	3.24793
ACH-000189	RCC10RGB	Kidney	Renal Cell Carcinoma			2.31904
ACH-000922	RCHACV	Blood	ALL	B-cell		1.53107
ACH-001638	RCK8	Lymphocyte	Lymphoma Unspecified	B-cell		2.06695
ACH-000565	RCM1	Colorectal	Colorectal Adenocarcinoma			1.30451
ACH-000169	RD	Soft Tissue	Rhabdomyosarcoma	Embryonal		2.70487
ACH-000041	RDES	Bone	Ewing Sarcoma		EWS_FLI	1.79494
ACH-000068	REC1	Lymphocyte	Non Hodgkin Lymphoma	B-cell Mantle Cell		2.18587
ACH-000960	REH	Blood	ALL	B-cell		2.08066
ACH-000144	RERFGC1B	Gastric	Gastric Adenocarcinoma			1.74846
ACH-000791	RERFLCAD1	Lung	NSCLC	NSCLC Adenocarcinoma		1.96347
ACH-000774	RERFLCAD2	Lung	NSCLC	NSCLC Adenocarcinoma		1.02148
ACH-000261	RERFLCAI	Lung	NSCLC	NSCLC Squamous		1.61353
ACH-000482	RERFLCKJ	Lung	NSCLC	NSCLC Adenocarcinoma		1.23266
ACH-000062	RERFLCMS	Lung	NSCLC	NSCLC Adenocarcinoma		1.51602
ACH-000442	RERFLCSQ1	Lung	NSCLC	NSCLC Squamous		1.32769
ACH-000689	RH18	Soft Tissue	Rhabdomyosarcoma			2.18587
ACH-001790	RH18DM	Soft Tissue	Rhabdomyosarcoma	Embryonal		3.03562
ACH-001740	RH28	Soft Tissue	Rhabdomyosarcoma	Alveolar		2.37016
ACH-000833	RH30	Soft Tissue	Rhabdomyosarcoma	Alveolar		1.56071
ACH-001751	RH36	Soft Tissue	Rhabdomyosarcoma	Embryonal		3.4019
ACH-001765	RH4	Soft Tissue	Rhabdomyosarcoma	Alveolar		2.79494
ACH-000100	RH41	Soft Tissue	Rhabdomyosarcoma	Alveolar		1.95606
ACH-001745	RHJT	Soft Tissue	Rhabdomyosarcoma	Alveolar		2.97085
ACH-000398	RI1	Lymphocyte	Non Hodgkin Lymphoma	B-cell		0.831877
ACH-000505	RKN	Soft Tissue	Leiomyosarcoma			1.66903
ACH-000943	RKO	Colorectal	Colorectal Adenocarcinoma		MSI	1.32769
ACH-000371	RL	Lymphocyte	Non Hodgkin Lymphoma	B-cell		1.53605
ACH-000965	RL952	Uterus	Endometrial Adenosquamous			1.69153
ACH-000719	RMGI	Ovary	Ovary Adenocarcinoma	Clear Cell		1.58015
ACH-001741	RMS13	Soft Tissue	Rhabdomyosarcoma	Alveolar		2.31034
ACH-000701	RMUGS	Ovary	Ovary Adenocarcinoma	Mucinous		0.863938
ACH-001384	RO82W1	Thyroid	Thyroid Carcinoma	Follicular		2.23266
ACH-002466	RPE1SS111	Engineered				1.76129
ACH-002462	RPE1SS48	Engineered				2.16027
ACH-002467	RPE1SS51	Engineered				1.57046
ACH-002464	RPE1SS6	Engineered				1.94486
ACH-002463	RPE1SS77	Engineered				1.86394
ACH-001385	RPMI2650	Upper Aerodigestive	Upper Aerodigestive Squamous			1.94111
ACH-000348	RPMI7951	Skin	Melanoma			2.12763
ACH-000817	RPMI8226	Plasma Cell	Multiple Myeloma	Plasmacytoma		1.23266
ACH-000636	RPMI8402	Blood	ALL	T-cell		2.02503
ACH-000874	RS411	Blood	ALL	B-cell		1.0072
ACH-000531	RS5	Fibroblast	Fibroblast Lung			1.48543
ACH-000473	RT112	Urinary Tract	Bladder Carcinoma	Bladder Transitional Cell		1.62761
ACH-001183	RT11284	Urinary Tract	Bladder Carcinoma			1.25701
ACH-000242	RT4	Urinary Tract	Bladder Carcinoma	Bladder Transitional Cell		1.18903
ACH-000614	RVH421	Skin	Melanoma			1.83188
ACH-002461	RVH421SKINFV1	Skin	Melanoma			1.57531
ACH-000037	S117	Soft Tissue	Thyroid Sarcoma			1.89918
ACH-000064	SALE	Engineered Lung				1.76129
ACH-000410	SAOS2	Bone	Osteosarcoma			1.51096
ACH-002029	SAS	Upper Aerodigestive	Upper Aerodigestive Squamous	Tongue		1.5008
ACH-000670	SBC5	Lung	SCLC			1.67807
ACH-000839	SCABER	Urinary Tract	Bladder Carcinoma	Bladder Squamous		0.910733
ACH-000254	SCC15	Upper Aerodigestive	Upper Aerodigestive Squamous			1.42761
ACH-000188	SCC25	Upper Aerodigestive	Upper Aerodigestive Squamous			0.464668
ACH-001642	SCC3	Lymphocyte	Non Hodgkin Lymphoma	B-cell		0.807355
ACH-000238	SCC4	Upper Aerodigestive	Upper Aerodigestive Squamous	Oral		1.18903
ACH-000181	SCC9	Upper Aerodigestive	Upper Aerodigestive Squamous			1.43296
ACH-001279	SCCOHT1	Ovary	SCCOHT			1.89142
ACH-000659	SCLC21H	Lung	SCLC			1.63691
ACH-001386	SCLC22H	Lung	SCLC			0.0285692
ACH-001184	SCMCRM2	Soft Tissue	Rhabdomyosarcoma		PAX3_FKHR	2.88166
ACH-001280	SCS214	Soft Tissue	Synovial Sarcoma			2.98732
ACH-001645	SEKI	Skin	Melanoma			1.83188
ACH-000782	SEM	Blood	ALL	B-cell		1.57531
ACH-001735	SEMK2	Blood	ALL	B-cell		1.80323
ACH-000195	SET2	Blood	AML			1.51096
ACH-000609	SF126	Central Nervous System	Glioma	Astrocytoma		1.81558
ACH-000887	SF172	Central Nervous System	Glioma	Glioblastoma		1.20789
ACH-000655	SF268	Central Nervous System	Glioma			1.23879
ACH-000376	SF295	Central Nervous System	Glioma	Glioblastoma		1.63227
ACH-000273	SF539	Central Nervous System	Glioma			1.46989
ACH-000490	SF767	Central Nervous System	Glioma	Astrocytoma		1.32769
ACH-001857	SG231	Bile Duct	Cholangiocarcinoma	Intrahepatic		1.02148
ACH-000764	SH10TC	Gastric	Gastric Adenocarcinoma	Mucinous		1.19535
ACH-000441	SH4	Skin	Melanoma			1.1635
ACH-001647	SHI1	Blood	AML			1.76553
ACH-001648	SHMAC4	Prostate	Prostate Adenocarcinoma			1.70044
ACH-001649	SHMAC5	Prostate	Prostate Adenocarcinoma			2.6017
ACH-000790	SHP77	Lung	SCLC			1.64616
ACH-000112	SIGM5	Blood	AML	M5		0.941106
ACH-000556	SIHA	Cervix	Cervical Carcinoma			1.70487
ACH-000099	SIMA	Peripheral Nervous System	Neuroblastoma			2.46205
ACH-001650	SISO	Cervix	Cervical Adenocarcinoma			1.82782
ACH-000748	SJSA1	Bone	Osteosarcoma			1.76553
ACH-000017	SKBR3	Breast	Breast Carcinoma	ERneg HER2pos	HER2 Amp	1.36177
ACH-000400	SKCO1	Colorectal	Colorectal Adenocarcinoma			1.01436
ACH-000087	SKES1	Bone	Ewing Sarcoma		EWS_FLI	1.83592
ACH-001651	SKGI	Uterus	Endometrial Squamous			1.4489
ACH-001652	SKGII	Uterus	Endometrial Squamous			1.37295
ACH-001653	SKGT2	Gastric	Gastric Adenocarcinoma			2.95233
ACH-001654	SKGT4	Esophagus	Esophagus Adenocarcinoma			1.87184
ACH-000361	SKHEP1	Liver	Hepatocellular Carcinoma			1.51096
ACH-000145	SKLMS1	Soft Tissue	Leiomyosarcoma			2.04963
ACH-000373	SKM1	Blood	AML			1.24489
ACH-000465	SKMEL1	Skin	Melanoma			1.79494
ACH-002005	SKMEL19	Skin	Melanoma			1.84398
ACH-001190	SKMEL2	Skin	Melanoma			1.53605
ACH-000822	SKMEL24	Skin	Melanoma			1.5656
ACH-000615	SKMEL28	Skin	Melanoma			1.53605
ACH-000423	SKMEL3	Skin	Melanoma			1.37295
ACH-000810	SKMEL30	Skin	Melanoma			1.39506
ACH-000640	SKMEL31	Skin	Melanoma			1.43296
ACH-000730	SKMEL5	Skin	Melanoma			1.23266
ACH-000665	SKMES1	Lung	NSCLC	NSCLC Squamous		1.35614
ACH-000363	SKMM2	Plasma Cell	Multiple Myeloma			1.74846
ACH-001655	SKN	Uterus	Endometrial Squamous			1.79909
ACH-000260	SKNAS	Peripheral Nervous System	Neuroblastoma			1.63227
ACH-000312	SKNBE2	Peripheral Nervous System	Neuroblastoma		MYCN Amp	2.26903
ACH-000366	SKNDZ	Peripheral Nervous System	Neuroblastoma		MYCN Amp	2.15704
ACH-001192	SKNEP1	Bone	Ewing Sarcoma		EWS_FLI	2.0321
ACH-000341	SKNFI	Peripheral Nervous System	Neuroblastoma			2.1375
ACH-000039	SKNMC	Bone	Ewing Sarcoma		EWS_FLI	1.86394
ACH-001656	SKNO1	Blood	AML			0.831877
ACH-000149	SKNSH	Peripheral Nervous System	Neuroblastoma			1.68706
ACH-000811	SKOV3	Ovary	Ovary Adenocarcinoma	Endometrioid		2.18587
ACH-001193	SKPNDW	Bone	Ewing Sarcoma		EWS_FLI	1.76129
ACH-000385	SKRC20	Kidney	Renal Cell Carcinoma			1.38405
ACH-001194	SKRC31	Kidney	Renal Cell Carcinoma			1.68257
ACH-000939	SKUT1	Soft Tissue	Leiomyosarcoma			2.12433
ACH-000127	SLR20	Kidney	Renal Cell Carcinoma			2.21723
ACH-000016	SLR21	Kidney	Renal Cell Carcinoma			1.32769
ACH-000246	SLR23	Kidney	Renal Cell Carcinoma			0.687061
ACH-000272	SLR24	Kidney	Renal Cell Carcinoma			0.978196
ACH-000300	SLR25	Kidney	Renal Cell Carcinoma			1.37851
ACH-000600	SLR26	Kidney	Renal Cell Carcinoma			2.22342
ACH-002062	SLVL	Lymphocyte	Lymphoma Unspecified	B-cell		1.27501
ACH-001196	SMSCTR	Soft Tissue	Rhabdomyosarcoma	Embryonal		2.38957
ACH-001197	SMZ1	Lymphocyte	Lymphoma Unspecified			1.65992
ACH-000504	SNB75	Central Nervous System	Glioma			2.08406
ACH-000974	SNGM	Uterus	Endometrial Adenocarcinoma			2.16027
ACH-000932	SNU1	Gastric	Gastric Adenocarcinoma			1.37295
ACH-000286	SNU1033	Colorectal	Colorectal Adenocarcinoma			1.03562
ACH-000999	SNU1040	Colorectal	Colorectal Adenocarcinoma		MSI	2.31034
ACH-000618	SNU1041	Upper Aerodigestive	Upper Aerodigestive Squamous	Hypopharyngeal		1.42761
ACH-000682	SNU1066	Upper Aerodigestive	Upper Aerodigestive Squamous			1.4957
ACH-000549	SNU1076	Upper Aerodigestive	Upper Aerodigestive Squamous	Laryngeal		1.40599
ACH-000302	SNU1077	Uterus	Mullerian Carcinoma			1.23266
ACH-000209	SNU1079	Bile Duct	Cholangiocarcinoma	Intrahepatic		1.57531
ACH-000368	SNU1105	Central Nervous System	Glioma	Glioblastoma		1.45418
ACH-000635	SNU119	Ovary	Ovary Adenocarcinoma	High Grade Serous		1.26903
ACH-000461	SNU1196	Bile Duct	Cholangiocarcinoma	Extrahepatic		1
ACH-000412	SNU1197	Colorectal	Colorectal Adenocarcinoma			1.73985
ACH-000715	SNU1214	Upper Aerodigestive	Upper Aerodigestive Squamous	Laryngeal		0.731183
ACH-000513	SNU1272	Kidney	Renal Cell Carcinoma	Clear Cell		1.70929
ACH-001786	SNU1544	Colorectal	Colorectal Adenocarcinoma			2.22342
ACH-000581	SNU16	Gastric	Gastric Adenocarcinoma			0.992768
ACH-000989	SNU175	Colorectal	Colorectal Adenocarcinoma	Mucinous	MSI	1.50589
ACH-000483	SNU182	Liver	Hepatocellular Carcinoma			1.20163
ACH-000623	SNU201	Central Nervous System	Glioma	Glioblastoma		1.81558
ACH-000266	SNU213	Pancreas	Exocrine	Exocrine Adenocarcinoma		1.66903
ACH-000466	SNU216	Gastric	Gastric Adenocarcinoma	Tubular		1.7137
ACH-000268	SNU245	Bile Duct	Cholangiocarcinoma	Extrahepatic		0.0565835
ACH-000708	SNU283	Colorectal	Colorectal Adenocarcinoma			0.879706
ACH-000141	SNU308	Bile Duct	Gallbladder Adenocarcinoma			0.704872
ACH-000933	SNU324	Pancreas	Exocrine	Exocrine Adenocarcinoma		1.10434
ACH-000907	SNU349	Kidney	Renal Cell Carcinoma	Clear Cell		1.62761
ACH-000478	SNU387	Liver	Hepatocellular Carcinoma			1.18269
ACH-000221	SNU398	Liver	Hepatocellular Carcinoma			1.88362
ACH-000955	SNU407	Colorectal	Colorectal Adenocarcinoma		MSI	1.32769
ACH-000517	SNU410	Pancreas	Exocrine	Exocrine Adenocarcinoma		2.01078
ACH-000493	SNU423	Liver	Hepatocellular Carcinoma			2.43829
ACH-000420	SNU449	Liver	Hepatocellular Carcinoma			2.12102
ACH-000500	SNU46	Upper Aerodigestive	Upper Aerodigestive Squamous	Laryngeal		1.70487
ACH-000289	SNU466	Central Nervous System	Glioma	Glioblastoma		1.46467
ACH-000422	SNU475	Liver	Hepatocellular Carcinoma			1.09085
ACH-000377	SNU478	Bile Duct	Cholangiocarcinoma	Extrahepatic		0.650765
ACH-000543	SNU489	Central Nervous System	Glioma	Glioblastoma		2.01436
ACH-000303	SNU5	Gastric	Gastric Adenocarcinoma			1.47508
ACH-000683	SNU503	Colorectal	Colorectal Adenocarcinoma			1.43296
ACH-000908	SNU520	Gastric	Gastric Adenocarcinoma			1.28096
ACH-000736	SNU601	Gastric	Gastric Adenocarcinoma	Signet Ring Cell		1.25701
ACH-000532	SNU61	Colorectal	Colorectal Adenocarcinoma			0.678072
ACH-000325	SNU620	Gastric	Gastric Adenocarcinoma			1.40599
ACH-000370	SNU626	Central Nervous System	Glioma	Glioblastoma		1.33342
ACH-001664	SNU638	Gastric	Gastric Adenocarcinoma			2.1635
ACH-000344	SNU668	Gastric	Gastric Adenocarcinoma	Diffuse Gastric		1.15056
ACH-000407	SNU685	Uterus	MMMT			1.3505
ACH-000898	SNU719	Gastric	Gastric Adenocarcinoma	Tubular		1.97453
ACH-000807	SNU738	Central Nervous System	Glioma	Oligodendroglioma		1.79909
ACH-000537	SNU761	Liver	Hepatocellular Carcinoma			2.36177
ACH-000460	SNU8	Ovary	Ovary Adenocarcinoma	High Grade Serous		1.09761
ACH-000991	SNU81	Colorectal	Colorectal Adenocarcinoma			2.40599
ACH-000280	SNU840	Ovary	Brenner Tumor			0.948601
ACH-000182	SNU869	Bile Duct	Cholangiocarcinoma	Extrahepatic		0.941106
ACH-000686	SNU878	Liver	Hepatocellular Carcinoma			0.0143553
ACH-000316	SNU886	Liver	Hepatocellular Carcinoma			1.20789
ACH-000692	SNU899	Upper Aerodigestive	Upper Aerodigestive Squamous	Laryngeal		2.39506
ACH-000722	SNUC1	Colorectal	Colorectal Adenocarcinoma			0.575312
ACH-000967	SNUC2A	Colorectal	Colorectal Adenocarcinoma		MSI	1.51096
ACH-000959	SNUC4	Colorectal	Colorectal Adenocarcinoma		MSI	1.24489
ACH-000970	SNUC5	Colorectal	Colorectal Adenocarcinoma			2.26604
ACH-000553	SQ1	Lung	NSCLC	NSCLC Squamous		1.12433
ACH-000338	SR786	Lymphocyte	Non Hodgkin Lymphoma	T-cell ALCL		0.0285692
ACH-001858	SSP25	Bile Duct	Cholangiocarcinoma	Intrahepatic		1.1177
ACH-000567	ST486	Lymphocyte	Non Hodgkin Lymphoma	B-cell Burkitt		0.956057
ACH-001200	STM9101	Soft Tissue	Malignant Rhabdoid Tumor			1.51602
ACH-000114	SU8686	Pancreas	Exocrine	Exocrine Adenocarcinoma		1.3505
ACH-000664	SUDHL1	Lymphocyte	Non Hodgkin Lymphoma	T-cell ALCL		1.83996
ACH-000271	SUDHL10	Lymphocyte	Non Hodgkin Lymphoma	DLBCL		0.0285692
ACH-000365	SUDHL4	Lymphocyte	Non Hodgkin Lymphoma	DLBCL		1.47508
ACH-000660	SUDHL5	Lymphocyte	Non Hodgkin Lymphoma	DLBCL		1.02857
ACH-000611	SUDHL6	Lymphocyte	Non Hodgkin Lymphoma	DLBCL		1.69599
ACH-000656	SUDHL8	Lymphocyte	Non Hodgkin Lymphoma	DLBCL		0.773996
ACH-000652	SUIT2	Pancreas	Exocrine	Exocrine Adenocarcinoma		1.57531
ACH-001388	SUM102PT	Breast	Breast Carcinoma	ERneg HER2neg	Basal	0.344828
ACH-001389	SUM1315MO2	Breast	Breast Ductal Carcinoma	ERneg HER2neg	Basal	2.8339
ACH-001390	SUM149PT	Breast	Breast Ductal Carcinoma	ERneg HER2neg	Basal B	1.66448
ACH-001391	SUM159PT	Breast	Breast Carcinoma	ERneg HER2neg	Basal B	1.81967
ACH-001392	SUM185PE	Breast	Breast Carcinoma	ERneg HER2neg	Luminal	1.13093
ACH-001394	SUM229PE	Breast	Breast Carcinoma	ERneg HER2neg	Basal	1.50589
ACH-001395	SUM44PE	Breast	Breast Carcinoma	ERpos HER2pos	Luminal	0.918386
ACH-001396	SUM52PE	Breast	Breast Carcinoma	ERpos HER2pos	Luminal	1.83188
ACH-001201	SUMB002	Central Nervous System	Medulloblastoma			1.81147
ACH-000059	SUPB15	Blood	ALL	B-cell		2.04614
ACH-000226	SUPM2	Lymphocyte	Non Hodgkin Lymphoma	T-cell ALCL		0
ACH-000953	SUPT1	Blood	ALL	T-cell		0.0285692
ACH-000122	SUPT11	Blood	ALL	T-cell		2.28392
ACH-001668	SUSA	Embryo	Teratoma	Testicular		1.79909
ACH-000437	SW1088	Central Nervous System	Glioma	Astrocytoma		1.86394
ACH-000489	SW1116	Colorectal	Colorectal Adenocarcinoma			1.40599
ACH-000890	SW1271	Lung	SCLC			2.22959
ACH-001401	SW13	Adrenal Cortex	Adrenal Carcinoma			2.14078
ACH-000418	SW1353	Bone	Chondrosarcoma			1.848
ACH-000236	SW1417	Colorectal	Colorectal Adenocarcinoma			1.42761
ACH-000470	SW1463	Colorectal	Colorectal Adenocarcinoma			1.23879
ACH-001398	SW156	Kidney	Renal Cell Carcinoma			2.05311
ACH-000677	SW1573	Lung	NSCLC	NSCLC Adenocarcinoma		1.79077
ACH-000566	SW1710	Urinary Tract	Bladder Carcinoma	Bladder Transitional Cell		2.1375
ACH-000883	SW1783	Central Nervous System	Glioma	Astrocytoma		1.56071
ACH-000155	SW1990	Pancreas	Exocrine	Exocrine Adenocarcinoma		1.51096
ACH-000820	SW403	Colorectal	Colorectal Adenocarcinoma			0.9855
ACH-000958	SW48	Colorectal	Colorectal Adenocarcinoma		MSI	2.30451
ACH-000842	SW480	Colorectal	Colorectal Adenocarcinoma			1.3505
ACH-000163	SW579	Thyroid	Thyroid Squamous			1.24489
ACH-000651	SW620	Colorectal	Colorectal Adenocarcinoma			0.948601
ACH-001399	SW626	Colorectal	Colorectal Adenocarcinoma			2.07382
ACH-001402	SW756	Cervix	Cervical Squamous			1.89918
ACH-000384	SW780	Urinary Tract	Bladder Carcinoma	Bladder Transitional Cell		0.847997
ACH-000421	SW837	Colorectal	Colorectal Adenocarcinoma			1.95977
ACH-000669	SW900	Lung	NSCLC	NSCLC Squamous		1.36737
ACH-000680	SW948	Colorectal	Colorectal Adenocarcinoma			1.31034
ACH-001400	SW954	Cervix	Cervical Squamous			0.555816
ACH-001274	SW982	Soft Tissue	Synovial Sarcoma			1.83188
ACH-001275	SYO1	Soft Tissue	Synovial Sarcoma			2.40599
ACH-000529	T173	Fibroblast	Fibroblast Bone			1.64616
ACH-000018	T24	Urinary Tract	Bladder Carcinoma			1.60407
ACH-000813	T3M10	Lung	NSCLC	NSCLC Large Cell		1.91456
ACH-000085	T3M4	Pancreas	Exocrine	Exocrine Adenocarcinoma		1.32769
ACH-002042	T3M5	Thyroid	Thyroid Squamous			1.61824
ACH-000147	T47D	Breast	Breast Ductal Carcinoma	ERpos HER2neg	Luminal	1.37851
ACH-000381	T84	Colorectal	Colorectal Adenocarcinoma			1.0072
ACH-000571	T98G	Central Nervous System	Glioma	Glioblastoma		1.56071
ACH-000197	TALL1	Blood	ALL	T-cell		3.08236
ACH-001670	TASK1	Peripheral Nervous System	PNET			2.45681
ACH-001283	TC106	Bone	Ewing Sarcoma		EWS_ERG	2.28983
ACH-001430	TC138	Bone	Ewing Sarcoma		EWS_FLI	1.89142
ACH-001431	TC205	Bone	Ewing Sarcoma		EWS_FEV	1.79909
ACH-000424	TC71	Bone	Ewing Sarcoma			1.58496
ACH-000502	TCCPAN2	Pancreas	Exocrine	Exocrine Adenocarcinoma		1.20163
ACH-000720	TCCSUP	Urinary Tract	Bladder Carcinoma	Bladder Transitional Cell		1.63691
ACH-000561	TDOTT	Esophagus	Esophagus Squamous			1.80735
ACH-000647	TE1	Esophagus	Esophagus Squamous			1.13093
ACH-000318	TE10	Esophagus	Esophagus Squamous			1.05658
ACH-000488	TE11	Esophagus	Esophagus Squamous			0.863938
ACH-000079	TE125T	Fibroblast	Fibroblast Soft Tissue			0.678072
ACH-000726	TE14	Esophagus	Esophagus Squamous			1.71809
ACH-000353	TE15	Esophagus	Esophagus Squamous			1.1375
ACH-000175	TE159T	Fibroblast	Fibroblast Soft Tissue			1.47508
ACH-000917	TE4	Esophagus	Esophagus Squamous			1.19535
ACH-000772	TE441T	Soft Tissue	Rhabdomyosarcoma			2.45943
ACH-000408	TE5	Esophagus	Esophagus Squamous			1.32769
ACH-000605	TE6	Esophagus	Esophagus Squamous			1.81147
ACH-000051	TE617T	Soft Tissue	Rhabdomyosarcoma			1.68257
ACH-000452	TE8	Esophagus	Esophagus Squamous			1.63691
ACH-000694	TE9	Esophagus	Esophagus Squamous			1.0072
ACH-000397	TEN	Uterus	Clear Cell Carcinoma			1.74846
ACH-000387	TF1	Blood	AML			2.08746
ACH-001673	TFK1	Bile Duct	Cholangiocarcinoma	Extrahepatic		0.344828
ACH-000949	TGBC11TKB	Gastric	Gastric Adenocarcinoma			2.14731
ACH-002023	TGBC18TKB	Colorectal	Colorectal Adenocarcinoma	Papillotubular		1.46467
ACH-001861	TGBC1TKB	Bile Duct	Gallbladder Adenocarcinoma			2.08406
ACH-001862	TGBC52TKB	Bile Duct	Cholangiocarcinoma	Extrahepatic		1.21412
ACH-001674	TGW	Peripheral Nervous System	Neuroblastoma			1.852
ACH-000146	THP1	Blood	AML	M5		2.01078
ACH-001207	TIG3TD	Fibroblast	Fibroblast Lung			1.46989
ACH-001863	TKKK	Bile Duct	Cholangiocarcinoma	Intrahepatic		1.21412
ACH-000592	TM31	Central Nervous System	Glioma			1.32769
ACH-000172	TM87	Soft Tissue	Malignant Rhabdoid Tumor			1.70929
ACH-001403	TO14	Ovary	Ovary Adenocarcinoma			1.53107
ACH-000125	TO175T	Fibroblast	Fibroblast Lymphocyte			1.47508
ACH-000285	TOLEDO	Lymphocyte	Non Hodgkin Lymphoma	DLBCL		1.62761
ACH-000048	TOV112D	Ovary	Ovary Adenocarcinoma	Endometrioid		1.78241
ACH-000885	TOV21G	Ovary	Ovary Adenocarcinoma	Clear Cell		2.06695
ACH-001321	TT	Thyroid	Thyroid Squamous			2.04264
ACH-002025	TT1TKB	Colorectal	Colorectal Adenocarcinoma			1.39506
ACH-000716	TT2609C02	Thyroid	Thyroid Carcinoma	Follicular		1.93357
ACH-001210	TTC1240	Soft Tissue	Malignant Rhabdoid Tumor			1.60881
ACH-001750	TTC442	Soft Tissue	Rhabdomyosarcoma	Embryonal		2.05311
ACH-001211	TTC549	Soft Tissue	Malignant Rhabdoid Tumor			1.75275
ACH-001212	TTC642	Soft Tissue	Malignant Rhabdoid Tumor			1.85599
ACH-000597	TTC709	Soft Tissue	Malignant Rhabdoid Tumor			2.07039
ACH-000459	TUHR10TKB	Kidney	Renal Cell Carcinoma			1.18269
ACH-000317	TUHR14TKB	Kidney	Renal Cell Carcinoma			1.94486
ACH-000495	TUHR4TKB	Kidney	Renal Cell Carcinoma			1.55582
ACH-000430	TYKNU	Ovary	Ovary Adenocarcinoma	High Grade Serous		1.68706
ACH-000040	U118MG	Central Nervous System	Glioma	Astrocytoma		2.25399
ACH-000208	U178	Central Nervous System	Glioma	Glioblastoma		1.38957
ACH-000232	U251MG	Central Nervous System	Glioma	Astrocytoma		2.15056
ACH-000626	U266B1	Plasma Cell	Multiple Myeloma	Plasmacytoma		1.76553
ACH-001677	U2904	Lymphocyte	Lymphoma Unspecified	B-cell		1.95606
ACH-000364	U2OS	Bone	Osteosarcoma			1.44361
ACH-000036	U343	Central Nervous System	Glioma	Glioblastoma		1.4489
ACH-000075	U87MG	Central Nervous System	Glioma	Astrocytoma		1.28096
ACH-000406	U937	Blood	AML			1.72683
ACH-000579	UACC257	Skin	Melanoma			1.33914
ACH-000425	UACC62	Skin	Melanoma			1.38405
ACH-002004	UACC62SKINCJ1	Skin	Melanoma			2.61824
ACH-000568	UACC812	Breast	Breast Ductal Carcinoma	ERpos HER2pos	Luminal	2.72901
ACH-000554	UACC893	Breast	Breast Ductal Carcinoma	ERneg HER2pos	HER2 Amp	1.61824
ACH-000741	UBLC1	Urinary Tract	Bladder Carcinoma	Bladder Transitional Cell		1.43829
ACH-001685	UHO1	Lymphocyte	Hodgkin Lymphoma			1.20789
ACH-001687	UMRC3	Kidney				1.26903
ACH-001688	UMRC7	Kidney				1.61353
ACH-000834	UMUC1	Urinary Tract	Bladder Carcinoma	Bladder Transitional Cell		1.02148
ACH-001412	UMUC10	Urinary Tract	Bladder Carcinoma	Bladder Transitional Cell		1.9222
ACH-001413	UMUC11	Urinary Tract	Bladder Carcinoma	Bladder Transitional Cell		2.42223
ACH-001407	UMUC13	Urinary Tract	Bladder Carcinoma	Bladder Transitional Cell		1.17632
ACH-001408	UMUC14	Urinary Tract	Bladder Carcinoma	Bladder Transitional Cell		1.93734
ACH-001409	UMUC16	Urinary Tract	Bladder Carcinoma	Bladder Transitional Cell		1.37851
ACH-000522	UMUC3	Urinary Tract	Bladder Carcinoma	Bladder Transitional Cell		1.59455
ACH-001410	UMUC4	Urinary Tract	Bladder Carcinoma	Bladder Transitional Cell		1.11103
ACH-001411	UMUC5	Urinary Tract	Bladder Carcinoma	Bladder Squamous		0.495695
ACH-001414	UMUC6	Urinary Tract	Bladder Carcinoma	Bladder Transitional Cell		1.15056
ACH-001415	UMUC7	Urinary Tract	Bladder Carcinoma	Bladder Transitional Cell		1.83592
ACH-001416	UMUC9	Urinary Tract	Bladder Carcinoma	Bladder Transitional Cell		1.27501
ACH-000428	UO31	Kidney	Renal Cell Carcinoma			1.27501
ACH-000262	UOK101	Kidney	Renal Cell Carcinoma			1.91839
ACH-001690	UPCISCC026	Upper Aerodigestive	Upper Aerodigestive Squamous			0.632268
ACH-001692	UPCISCC040	Upper Aerodigestive	Upper Aerodigestive Squamous			1.41684
ACH-001694	UPCISCC074	Upper Aerodigestive	Upper Aerodigestive Squamous			1.38405
ACH-001698	UPCISCC116	Upper Aerodigestive	Upper Aerodigestive Squamous			0.505891
ACH-001699	UPCISCC131	Upper Aerodigestive	Upper Aerodigestive Squamous			1.29278
ACH-001228	UPCISCC152	Upper Aerodigestive	Upper Aerodigestive Squamous	Oral		1.74416
ACH-001229	UPCISCC154	Upper Aerodigestive	Upper Aerodigestive Squamous	Oral		1.70487
ACH-001232	UW228	Central Nervous System	Medulloblastoma		Non MYC	2.09085
ACH-001418	UWB1289	Ovary	Ovary Adenocarcinoma	Serous		1.38957
ACH-001702	VAESBJ	Soft Tissue	Epithelioid Sarcoma			1.86394
ACH-001703	VAL	Lymphocyte	Non Hodgkin Lymphoma	DLBCL		1.3505
ACH-000115	VCAP	Prostate	Prostate Adenocarcinoma			1.38405
ACH-000545	VMCUB1	Urinary Tract	Bladder Carcinoma	Bladder Transitional Cell		1.58496
ACH-000484	VMRCRCW	Kidney	Renal Cell Carcinoma			1.75275
ACH-000171	VMRCRCZ	Kidney	Renal Cell Carcinoma			2.06005
ACH-001419	VP229	Breast	Breast Ductal Carcinoma			1.01436
ACH-001421	WERIRB1	Eye	Retinoblastoma			2.23573
ACH-000304	WM115	Skin	Melanoma			1.90689
ACH-000661	WM1799	Skin	Melanoma			1.81967
ACH-001239	WM2664	Skin	Melanoma			2.20163
ACH-002508	WM3211	Skin	Melanoma	Acral		1.9855
ACH-002509	WM4235	Skin	Melanoma	Acral		2.22651
ACH-000827	WM793	Skin	Melanoma			1.79494
ACH-000899	WM88	Skin	Melanoma			1.9486
ACH-000765	WM983B	Skin	Melanoma			0.918386
ACH-001422	WPE1NA22	Prostate	Prostate Adenocarcinoma			2.38681
ACH-000534	WSUDLCL2	Lymphocyte	Non Hodgkin Lymphoma	DLBCL		1.38957
ACH-001709	WSUNHL	Lymphocyte	Lymphoma Unspecified	B-cell		0.0426443
ACH-001295	Y79	Eye	Retinoblastoma			2.43029
ACH-001277	YAMATO	Soft Tissue	Synovial Sarcoma			2.34483
ACH-000332	YAPC	Pancreas	Exocrine	Exocrine Adenocarcinoma		1.45943
ACH-000723	YD10B	Upper Aerodigestive	Upper Aerodigestive Squamous	Tongue		0.790772
ACH-000836	YD15	Upper Aerodigestive	Upper Aerodigestive Squamous	Tongue		1.36737
ACH-000762	YD38	Upper Aerodigestive	Upper Aerodigestive Squamous			3.03914
ACH-000630	YD8	Upper Aerodigestive	Upper Aerodigestive Squamous	Tongue		2.40327
ACH-000469	YH13	Central Nervous System	Glioma	Glioblastoma		2.10434
ACH-000570	YKG1	Central Nervous System	Glioma	Glioblastoma		2.24184
ACH-001864	YSCCC	Bile Duct	Cholangiocarcinoma	Intrahepatic		2.24489
ACH-000097	ZR751	Breast	Breast Ductal Carcinoma	ERpos HER2neg	Luminal	2.11437
ACH-000828	ZR7530	Breast	Breast Ductal Carcinoma	ERpos HER2pos	HER2 Amp	1.44361
