# Supplementary material for: DiPRO1 distinctly reprograms muscle and mesenchymal cancer cells
Source: EMBO Mol Med. 2024 Jul 15;16(8):4. doi: 10.1038/s44321-024-00097-z (PMC11319797; doi:10.1038/s44321-024-00097-z)
Supplement: Supplementary file 5 — Dataset_EV3 [file 44321_2024_97_MOESM5_ESM.xlsx]

## Sheet: DatasetEV2
Dataset EV3. DiPRO1 knockdown study in myoblasts, RMS en Ewing sarcoma cells
Global transcriptome analysis by microarray was implemented using total mRNA extracted from myoblasts (Myo), RMS and Ewing sarcoma (ES) cell lines: with DiPRO1 knockdown (shDiPRO1) and corresponding controls (shCtl). Three to six separate extractions from two independent experiments were performed to collect replicates. Differentially expressed genes in shDiPRO1- cells compared to corresponding c…

## Sheet: Myo_shDiPRO_shCtl
GENE	ID	X7_1_Myo1_SH_CTL	X7_2_Myo2_SH_CTL	X7_3_Myo3_SH_CTL	X11_3_Myo4_SH_CTL	X11_1_Myo5_SH_CTL	X11_2_Myo6_SH_CTL	X8_2_Myo1_SH_Dipro	X8_3_Myo2_SH_Dipro	X8_1_Myo3_SH_Dipro	X12_3_Myo4_SH_Dipro	X12_4_Myo5_SH_Dipro	X12_2_Myo6_SH_Dipro	X12_1_Myo7_SH_Dipro	padj	log2FoldChange	pvalue	stat	foldChange	log10padj
AAK1	AAK1-30759	7014.55	5883.47	5997.89	5463.06	5831.89	6029.5	6064.98	4871.69	5273.27	5237.55	4619.88	3887.63	4444.69	0.0387042	-0.297463	0.00641144	-3.16181	0.813682	1.41224
AANAT	AANAT-9884	40.8311	52.7665	41.9279	42.8323	55.6317	51.9475	26.5474	31.2413	28.4987	36.7189	31.7986	41.1117	40.5291	0.0106455	-0.493156	0.0012896	-3.94278	0.710469	1.97284
AARS2	AARS2-13533	1323.41	1305.97	1265.56	1282.05	1413.89	1460.8	1245.52	1053.42	1062.59	1110.75	933.06	871.055	974.629	0.00447846	-0.373162	0.000443882	-4.46954	0.772088	2.34887
AASDH	AASDH-55073	111.685	98.9372	102.613	97.346	118.611	94.9386	149.329	145.467	155.725	135.656	123.56	124.192	146.677	0.00142655	0.434207	0.000107954	5.18954	1.35117	2.84571
AASDHPPT	AASDHPPT-24047	2055.97	2108.46	2170.32	1846.65	2123.45	2024.16	2962.25	2636.96	2551.65	3240.44	2929.1	2617.45	2825.46	0.000190307	0.463757	8.42247e-06	6.58459	1.37913	3.72055
AATK	AATK-2336	32.4247	37.3763	35.3077	33.0977	30.44	30.452	64.1563	63.4589	59.033	73.4378	61.78	65.0936	56.9337	1.39647e-06	0.929271	1.5268e-08	10.8859	1.90431	5.85497
AATK	AATK-59922	40.8311	30.7805	36.411	31.1507	30.44	31.3477	64.1563	55.6486	66.1576	72.4179	69.9568	56.5286	68.5135	5.19573e-06	0.94592	8.65309e-08	9.55297	1.92642	5.28435
AATK	AATK-57690	34.8266	34.0784	26.4808	25.31	28.3407	25.9738	68.5808	56.6249	65.1398	74.4578	65.4142	48.8202	55.9688	5.59501e-06	1.07511	9.48698e-08	9.48589	2.10689	5.2522
AATK	AATK-14328	40.8311	38.4756	38.6178	39.9119	32.5393	29.5564	74.1115	68.3404	74.3001	84.6575	80.8592	61.6676	60.7937	9.1139e-06	0.969658	1.75827e-07	9.04483	1.95838	5.0403
AATK	AATK-9621	36.0275	32.9791	35.3077	39.9119	33.589	34.9302	71.8992	55.6486	61.0686	70.3779	71.7739	54.8156	58.8637	1.0412e-05	0.831906	2.10633e-07	8.91855	1.78004	4.98246
AATK	AATK-45093	32.4247	35.1777	39.7211	41.8588	30.44	31.3477	67.4747	59.5537	67.1754	70.3779	58.1459	60.8111	60.7937	1.14371e-05	0.856072	2.36005e-07	8.83966	1.8101	4.94168
AATK	AATK-42013	45.6348	40.6742	37.5144	37.965	29.3904	34.9302	76.3238	61.5063	72.2645	78.5377	70.8654	68.5195	64.6536	1.36435e-05	0.90403	2.9682e-07	8.68212	1.87129	4.86507
AATK	AATK-15442	38.4293	39.5749	41.9279	33.0977	30.44	32.2433	74.1115	62.4826	62.0864	76.4978	66.3227	59.0981	59.8287	1.55946e-05	0.868486	3.53393e-07	8.56355	1.82575	4.80702
AATK	AATK-10274	31.2238	31.8798	40.8245	37.965	27.291	33.139	64.1563	56.6249	70.2289	63.2381	72.6824	55.6721	53.0738	3.43983e-05	0.884746	9.69736e-07	7.89871	1.84644	4.46346
AATK	AATK-28705	39.6302	38.4756	41.9279	32.1242	26.2414	26.8694	65.2624	54.6723	67.1754	65.2781	58.1459	62.5241	53.0738	0.000129208	0.840809	5.1353e-06	6.87335	1.79105	3.88871
AB209400	AB209400-25692	247.389	229.754	225.086	254.073	284.457	260.633	403.742	369.038	355.216	461.026	353.418	334.033	355.112	0.000157382	0.589248	6.5927e-06	6.72671	1.50446	3.80304
ABCA3	ABCA3-18340	117.69	120.923	109.233	43.8057	43.0359	43.8867	529.842	470.572	497.709	154.015	147.182	139.609	158.257	0.00595578	1.82101	0.000626651	4.29802	3.53329	2.22506
ABCA7	ABCA7-17165	563.23	602.418	515.271	407.88	442.955	323.329	1234.45	1110.04	1048.34	601.782	505.143	558.434	648.466	0.0313495	0.729906	0.00492368	3.29042	1.65853	1.50377
ABCB1	ABCB1-5230	60.0458	65.9582	66.2019	59.3811	53.5324	51.0519	46.458	52.7197	47.837	45.8987	33.6156	38.5422	54.0388	0.0374816	-0.379775	0.00615472	-3.18174	0.768557	1.42618
ABCB10	ABCB10-16542	471.96	482.594	522.995	569.474	594.105	547.241	280.96	218.689	203.562	346.79	280.736	286.069	299.143	1.8212e-05	-0.963969	4.2978e-07	-8.43187	0.512645	4.73964
ABCB10	ABCB10-62490	63.6485	58.263	68.4086	79.8238	81.8731	99.4169	45.3518	39.0516	42.748	59.1583	62.6886	51.3897	43.424	0.00688537	-0.602713	0.000749626	-4.2094	0.658514	2.16207
ABCB6	ABCB6-50378	2108.81	2261.27	2343.55	2782.15	3110.13	2757.7	4292.94	3790.94	4179.13	4622.5	4053.86	3704.34	4316.35	4.83026e-05	0.708566	1.49758e-06	7.62308	1.63418	4.31603
ABCB7	ABCB7-60645	754.175	701.355	635.538	936.469	881.711	784.587	1029.82	915.761	852.924	1130.13	937.603	995.246	1247.72	0.0193507	0.385112	0.00271285	3.58021	1.30596	1.7133
ABCB8	ABCB8-28115	557.225	561.744	506.444	539.297	616.148	623.371	540.904	489.122	488.549	464.086	478.795	396.557	425.556	0.0321031	-0.270173	0.00507868	-3.27533	0.82922	1.49345
ABCC1	ABCC1-44640	243.786	264.932	284.668	327.083	361.081	316.164	170.346	170.851	180.152	222.353	212.596	198.707	220.015	0.000727609	-0.596861	4.60428e-05	-5.63987	0.661191	3.1381
ABCC10	ABCC10-8416	343.462	315.5	336.526	313.454	355.833	298.251	516.568	462.762	449.872	404.928	359.778	358.015	364.762	0.0172306	0.344925	0.0023532	3.64939	1.27008	1.7637
ABCC10	ABCC10-14174	58.8449	59.3623	60.6851	84.6911	81.8731	69.8605	78.5361	82.0084	76.3357	101.997	88.1274	95.0709	92.638	0.038018	0.356475	0.00626938	3.17274	1.28029	1.42001
ABCC3	ABCC3-46459	900.687	987.174	872.761	808.946	886.959	667.257	473.429	461.786	423.409	327.41	286.187	316.046	341.602	6.02894e-06	-1.19091	1.04719e-07	-9.41426	0.438028	5.21976
ABCC5	ABCC5-46298	1665.67	1570.9	1599.88	1796.03	1955.51	1770.69	2840.57	2490.52	2410.17	2484.65	2130.5	2238.88	2240.68	0.000351957	0.483725	1.84684e-05	6.13943	1.39835	3.45351
ABCC6	ABCC6-27369	52.8403	51.6672	54.0649	39.9119	60.88	48.365	39.8211	37.0991	34.6055	30.5991	30.89	35.1163	27.9844	0.00090558	-0.586394	6.05284e-05	-5.49377	0.666005	3.04307
ABCC9	ABCC9-58416	27.6211	29.6812	22.0673	25.31	24.1421	28.6607	303.083	237.239	267.684	96.8972	90.853	76.228	103.253	2.94116e-05	2.44774	7.94101e-07	8.02752	5.45559	4.53148
ABCC9	ABCC9-23259	20.4156	21.9861	19.8606	27.2569	22.0428	24.1825	40.9273	37.0991	43.7658	25.4993	25.4388	36.8293	27.0194	0.00718413	0.567375	0.000790258	4.18335	1.48182	2.14363
ABCD4	ABCD4-34168	929.509	787.101	780.079	747.618	826.079	914.456	1105.04	941.144	902.797	1195.4	1062.98	943.857	988.138	0.019739	0.301898	0.00277827	3.56863	1.23277	1.70468
ABHD13	ABHD13-61116	39.6302	32.9791	41.9279	34.0711	29.3904	40.3041	64.1563	40.0279	56.9973	70.3779	69.0483	61.6676	48.2489	0.0022426	0.674189	0.000189809	4.89853	1.5957	2.64925
ABHD16A	ABHD16A-48397	201.754	217.662	212.949	190.798	184.739	185.399	304.189	272.385	269.72	239.693	247.12	233.823	229.665	0.00455689	0.371279	0.00045419	4.45808	1.2935	2.34133
ABHD5	ABHD5-6547	2455.87	2230.48	2216.66	2354.8	2311.34	2329.58	1265.43	1210.6	1413.74	1642.15	1565.4	1456.9	1565.2	1.68975e-05	-0.678777	3.90704e-07	-8.49584	0.624695	4.77218
ABHD6	ABHD6-29842	565.631	532.062	606.851	447.792	488.09	390.502	795.316	690.238	730.787	613.002	625.069	563.573	642.676	0.0111604	0.413873	0.0013683	3.9138	1.33226	1.95232
ABI1	ABI1-39980	469.558	438.622	483.274	370.888	398.869	341.242	664.792	575.035	549.617	483.466	436.094	476.211	500.824	0.0367877	0.343183	0.0060121	3.19316	1.26855	1.4343
ABI3BP	ABI3BP-12731	1073.62	1046.54	1116.61	1172.05	1109.49	1114.19	953.495	874.757	873.281	1141.35	930.335	886.472	932.17	0.0435999	-0.228256	0.00741295	-3.09096	0.853666	1.36051
ABL2	ABL2-39141	2446.27	2331.62	2640.35	1775.59	2112.96	1955.2	5416.78	4557.33	4764.37	4179.84	4030.24	4233.65	4039.4	2.12772e-06	1.02671	2.62047e-08	10.4565	2.03738	5.67209
ABL2	ABL2-41315	1054.4	1058.63	1080.19	930.628	921.597	738.013	1609.44	1508.37	1632.57	1784.95	1481.81	1443.19	1541.07	2.71554e-05	0.722525	7.14627e-07	8.09604	1.65007	4.56614
ABL2	ABL2-922	957.13	915.719	803.249	1247	1338.31	1279.88	1752.13	1563.04	1715.01	2921.19	2772.83	2660.27	2596.76	0.000423088	1.05736	2.34044e-05	6.00809	2.08112	3.37357
ABLIM2	ABLIM2-52936	96.0733	72.554	103.716	48.673	40.9366	48.365	169.24	145.467	179.134	96.8972	76.3165	79.654	88.778	0.0451981	0.814956	0.00776442	3.06832	1.75924	1.34488
ABLIM3	ABLIM3-2737	2687.65	2477.83	2434.02	2457.01	2724.91	2432.58	7331.51	7629.71	7790.31	6875.62	6318.83	6115.37	6183.58	3.46501e-09	1.44528	5.06588e-12	19.2229	2.72315	8.4603
ABLIM3	ABLIM3-35481	250.991	212.165	195.296	203.453	224.626	164.799	857.26	761.507	695.164	562.004	551.478	559.291	613.727	1.28276e-07	1.65494	6.50968e-10	13.6889	3.1491	6.89185
ABRA	ABRA-2045	20.4156	23.0854	22.0673	19.4692	19.9435	20.5999	27.6536	27.3361	25.4452	34.679	37.2497	33.4033	32.8093	0.000426529	0.555923	2.36625e-05	6.00204	1.47011	3.37005
ABTB1	ABTB1-24248	3670	4082.81	3611.31	4416.59	4447.39	3490.34	6714.28	5328.6	6228.99	5838.31	5691.03	5456.72	6524.22	5.13144e-05	0.603893	1.60645e-06	7.57915	1.51981	4.28976
ABTB1	ABTB1-29431	1270.57	1170.76	1257.84	1109.74	1298.42	1112.39	2118.26	1787.59	1883.97	1854.31	1638.99	1539.12	1718.63	5.77706e-05	0.578001	1.87008e-06	7.48454	1.49278	4.23829
ABTB2	ABTB2-49301	804.614	715.646	763.528	573.368	597.254	532.015	2051.89	1763.18	1671.24	1067.91	993.023	1030.36	1136.75	0.000615146	1.03031	3.73817e-05	5.75221	2.04246	3.21102
ACAA1	ACAA1-18667	3776.88	4136.68	3772.4	3879.24	3736.77	3559.3	3447.85	3097.77	3740.45	3329.18	2896.39	2562.63	3063.81	0.0336061	-0.26905	0.00536291	-3.24882	0.829866	1.47358
ACAD10	ACAD10-36257	69.6531	82.4477	77.2355	69.1157	82.9228	68.0692	103.977	100.558	96.6919	80.5776	91.7615	85.6494	97.4629	0.0125646	0.329688	0.00159217	3.83977	1.25674	1.90085
ACAD8	ACAD8-45949	74.4568	69.2561	70.6153	77.8768	89.2207	64.4866	110.614	102.511	84.4782	80.5776	93.5786	82.2234	91.673	0.0340156	0.31522	0.0054407	3.24181	1.2442	1.46832
ACADM	ACADM-39501	512.791	457.31	506.444	493.544	531.126	523.058	825.182	778.104	795.927	816.996	729.55	761.423	766.193	2.87037e-06	0.640927	3.97757e-08	10.1338	1.55933	5.54206
ACADSB	ACADSB-48783	1425.49	1240.01	1354.93	953.018	1075.9	1030.89	835.137	767.365	778.624	712.959	701.385	618.389	652.326	0.000175979	-0.687747	7.62621e-06	-6.64202	0.620822	3.75454
ACAT2	ACAT2-42162	10230.6	9867.34	10419.1	10024.7	11254.4	9698.96	10283.8	9013.12	9455.45	8070	7838.8	6815.98	8017.04	0.0366541	-0.272603	0.0059833	-3.1955	0.827825	1.43588
ACBD3	ACBD3-19801	379.489	371.564	431.416	582.129	611.949	656.509	686.914	640.447	590.33	759.878	780.427	686.052	693.82	0.0212697	0.488672	0.00303936	3.52496	1.40315	1.67224
ACBD5	ACBD5-10884	1708.9	1487.36	1502.78	1216.83	1535.65	1642.62	2100.56	1776.85	2000	1896.12	1888.83	1948.52	1671.34	0.00866925	0.336763	0.00100046	4.06725	1.26292	2.06202
ACE	ACE-19570	314.64	284.719	350.87	287.171	277.109	378.859	194.681	154.254	214.758	210.114	199.877	140.465	147.642	0.000201794	-0.810255	9.09449e-06	-6.54037	0.570281	3.69509
ACHE	ACHE-50522	63.6485	76.9512	70.6153	91.5053	98.6676	93.1473	130.525	124.965	125.191	111.177	134.462	119.053	109.043	0.00103233	0.581607	7.14613e-05	5.40581	1.49652	2.98618
ACLY	ACLY-25762	1514.36	1633.56	1550.23	1468.95	1814.85	1383.78	1299.72	1264.3	1079.9	1102.59	1174.73	1017.52	1134.82	0.000772655	-0.427869	4.96301e-05	-5.59965	0.743359	3.11201
ACOT1	ACOT1-44764	5549.43	5627.33	6099.4	5404.65	5505.44	4608.11	8887.85	7697.08	8842.73	6380.93	6862.13	5973.19	5801.45	0.01816	0.392018	0.00251159	3.6177	1.31223	1.74088
ACOT11	ACOT11-36672	3249.68	3157.2	3326.64	3000.21	3407.18	2639.47	5730.92	5443.8	5563.35	5796.49	4767.06	4923.13	5643.2	1.38309e-06	0.798786	1.50998e-08	10.8948	1.73964	5.85915
ACOX2	ACOX2-41475	56.4431	61.5609	60.6851	37.965	44.0855	43.8867	27.6536	27.3361	28.4987	25.4993	23.6218	23.1253	24.1245	3.03087e-05	-0.937121	8.25288e-07	-8.00258	0.522274	4.51843
ACOX2	ACOX2-47906	62.4476	60.4616	62.8918	41.8588	38.8373	43.8867	27.6536	28.3124	26.463	23.4593	21.8047	21.4124	23.1595	4.1565e-05	-1.02	1.22594e-06	-7.74926	0.493115	4.38127
ACOX2	ACOX2-17568	57.644	65.9582	59.5817	37.965	40.9366	39.4085	28.7597	25.3836	23.4096	22.4393	26.3474	20.5559	23.1595	7.03976e-05	-0.992348	2.41531e-06	-7.32687	0.502659	4.15244
ACOX2	ACOX2-22890	84.0641	68.1568	66.2019	39.9119	49.3338	46.5737	30.972	26.3599	25.4452	25.4993	26.3474	32.5468	24.1245	0.000106151	-1.04813	4.02829e-06	-7.01753	0.483596	3.97408
ACOX2	ACOX2-20695	66.0504	70.3554	65.0985	37.965	52.4828	37.6172	33.1843	24.4073	27.4809	26.5192	23.6218	23.1253	27.0194	0.000203376	-0.985928	9.18516e-06	-6.53467	0.504901	3.6917
ACOX2	ACOX2-8157	60.0458	67.0575	59.5817	36.018	41.9862	42.0954	27.6536	30.265	29.5165	28.5592	27.2559	24.8383	25.0894	0.000323131	-0.834442	1.66214e-05	-6.19828	0.5608	3.49062
ACOX2	ACOX2-46541	61.2467	57.1637	61.7884	36.018	35.6883	39.4085	30.972	25.3836	25.4452	23.4593	27.2559	24.8383	23.1595	0.000459799	-0.853793	2.60782e-05	-5.94854	0.553328	3.33743
ACOX2	ACOX2-27672	66.0504	57.1637	58.4783	39.9119	38.8373	38.5128	23.229	29.2887	30.5343	31.6191	23.6218	23.9818	24.1245	0.000475314	-0.858611	2.71621e-05	-5.9262	0.551483	3.32302
ACOX2	ACOX2-38578	72.055	87.9442	68.4086	41.8588	43.0359	45.678	27.6536	28.3124	34.6055	28.5592	30.89	23.9818	27.9844	0.00050039	-0.975251	2.89158e-05	-5.89193	0.508651	3.30069
ACOX2	ACOX2-13057	73.2559	64.8589	57.375	36.9915	34.6386	39.4085	26.5474	25.3836	29.5165	27.5392	23.6218	25.6948	23.1595	0.000800777	-0.89886	5.1837e-05	-5.57637	0.53631	3.09649
ACOXL	ACOXL-17365	28.822	25.284	24.274	28.2304	18.8938	22.3912	38.715	38.0753	38.6768	39.7788	54.5118	49.6767	44.389	0.000168039	0.801697	7.21535e-06	6.67416	1.74315	3.77459
ACP5	ACP5-35675	48.0366	37.3763	44.1346	74.9565	76.6248	83.2952	70.7931	73.2218	75.3179	219.294	188.066	206.415	190.101	0.0206206	1.16933	0.00292956	3.54285	2.24908	1.6857
ACPL2	ACPL2-3535	850.249	776.108	760.218	915.053	902.704	908.186	684.702	691.214	646.309	664.001	585.093	577.277	568.373	0.00108184	-0.426543	7.58501e-05	-5.37437	0.744043	2.96584
ACRC	ACRC-15564	150.115	160.498	157.781	146.019	161.647	138.825	222.335	213.808	223.918	250.913	223.498	235.536	253.789	1.52253e-05	0.611652	3.41394e-07	8.58694	1.52801	4.81743
ACSF2	ACSF2-9036	469.558	506.778	459	522.748	616.148	461.258	365.027	312.413	302.289	356.99	333.431	286.069	337.743	6.94724e-05	-0.615858	2.3758e-06	-7.33697	0.652542	4.15819
ACSL1	ACSL1-22456	273.809	260.535	255.981	327.083	331.691	234.66	539.797	486.193	419.338	462.046	513.32	515.61	491.174	9.77854e-06	0.8175	1.93467e-07	8.97783	1.76235	5.00973
ACSL1	ACSL1-13979	282.215	289.117	262.601	305.667	391.521	301.833	598.423	626.779	444.783	534.464	517.862	539.591	545.213	1.57263e-05	0.842272	3.58125e-07	8.55456	1.79287	4.80337
ACSL1	ACSL1-40043	303.832	311.103	275.841	355.313	405.167	306.311	641.563	617.992	467.175	529.364	567.831	565.286	598.287	1.86411e-05	0.814724	4.42911e-07	8.41174	1.75896	4.72953
ACSL1	ACSL1-23271	276.211	231.953	228.396	302.746	363.181	270.485	529.842	452.999	390.839	467.146	504.234	501.906	520.124	5.78884e-05	0.804362	1.87482e-06	7.48297	1.74637	4.23741
ACSL1	ACSL1-17206	266.603	273.726	251.567	318.322	371.578	240.033	537.585	522.316	414.248	438.587	493.332	453.085	479.594	5.87524e-05	0.750368	1.91027e-06	7.47136	1.68222	4.23097
ACSL1	ACSL1-61074	300.229	257.237	252.671	367.968	389.422	288.398	624.97	498.885	473.281	488.566	520.588	522.462	551.968	6.62529e-05	0.785344	2.22719e-06	7.37663	1.7235	4.1788
ACSL1	ACSL1-12409	288.22	293.514	282.461	342.658	445.054	290.19	602.848	622.874	489.566	517.125	508.777	511.327	584.777	6.84236e-05	0.780052	2.32801e-06	7.34943	1.71719	4.16479
ACSL1	ACSL1-43139	273.809	306.705	287.978	385.49	377.876	290.19	623.864	543.794	454.961	450.827	541.484	541.304	557.758	8.55209e-05	0.738943	3.0864e-06	7.17763	1.66895	4.06793
ACSL1	ACSL1-18903	311.037	328.691	276.945	355.313	420.912	304.52	684.702	603.348	465.139	509.985	523.313	537.022	530.738	9.76981e-05	0.734803	3.64852e-06	7.07681	1.66417	4.01011
ACSL1	ACSL1-18343	260.599	270.428	236.12	371.862	370.528	274.068	557.496	487.169	438.676	483.466	481.521	489.915	522.054	0.000103052	0.757826	3.89759e-06	7.03724	1.69094	3.98694
ACTA1	ACTA1-51702	25.2192	24.1847	24.274	25.31	24.1421	23.2868	327.418	299.721	308.396	393.708	376.131	335.746	367.657	3.62939e-13	3.78993	5.76761e-18	48.3823	13.8319	12.4402
ACTA1	ACTA1-12012	25.2192	20.8867	24.274	25.31	28.3407	24.1825	340.692	300.698	289.058	347.81	377.04	352.876	376.342	6.4202e-13	3.76816	3.06079e-17	43.2824	13.6247	12.1925
ACTA1	ACTA1-21384	26.4202	25.284	30.8942	31.1507	25.1917	31.3477	401.53	344.631	345.037	423.288	424.284	371.719	393.711	7.86962e-13	3.75637	5.93625e-17	41.4086	13.5138	12.104
ACTA1	ACTA1-26325	31.2238	26.3833	23.1707	29.2038	32.5393	26.8694	417.016	334.868	340.966	420.228	417.924	372.575	410.116	8.02685e-13	3.76527	8.06532e-17	40.5688	13.5975	12.0955
ACTA1	ACTA1-50911	30.0229	27.4826	23.1707	29.2038	24.1421	24.1825	359.496	305.579	344.02	414.108	401.57	352.876	407.221	8.02685e-13	3.7845	1.09163e-16	39.7559	13.78	12.0955
ACTA1	ACTA1-36687	24.0183	25.284	31.9976	22.3896	26.2414	27.7651	321.887	286.053	291.094	348.83	345.241	334.889	350.287	8.02685e-13	3.61808	1.16855e-16	39.5752	12.2786	12.0955
ACTA1	ACTA1-31754	27.6211	24.1847	31.9976	26.2834	31.4897	24.1825	408.166	327.057	317.557	417.168	383.4	353.732	398.536	8.02685e-13	3.73427	1.18629e-16	39.5354	13.3084	12.0955
ACTA1	ACTA1-46415	22.8174	25.284	24.274	31.1507	26.2414	24.1825	311.932	260.67	299.236	346.79	373.406	300.629	371.517	2.42526e-12	3.64176	4.23949e-16	36.3042	12.4818	11.6152
ACTA1	ACTA1-13591	30.0229	24.1847	23.1707	27.2569	26.2414	30.452	261.05	247.978	267.684	349.85	324.345	311.764	324.233	6.67208e-12	3.45211	1.69646e-15	33.0798	10.9443	11.1757
ACTA1	ACTA1-20005	25.2192	23.0854	23.1707	36.9915	31.4897	22.3912	277.642	272.385	266.666	344.75	301.632	314.333	335.813	2.34384e-11	3.48899	8.19809e-15	29.7546	11.2277	10.6301
ACTC1	ACTC1-58386	571.636	469.402	571.543	654.165	719.014	729.953	778.724	640.447	675.826	1194.38	986.664	895.893	963.049	0.0285463	0.493837	0.00438218	3.34709	1.40818	1.54445
ACTG1	ACTG1-11450	48334.5	48480.3	49949.3	51344.2	53424.3	57165.6	38036.9	31416.1	36994.3	44162.7	40796.6	37178.7	37193.2	0.000702571	-0.434863	4.40007e-05	-5.66425	0.739764	3.15331
ACTG2	ACTG2-33431	49.2376	63.7595	57.375	125.576	136.455	107.478	32.0781	32.2176	42.748	48.9586	49.0606	54.8156	55.9688	0.0149841	-0.908785	0.00198139	-3.73312	0.532634	1.82437
ACTN1	ACTN1-5862	15431.8	16131.2	14669.2	17725.7	19968.6	17304.8	13163.1	12275.9	12952.6	13138.2	12723.1	12141.7	13652.5	0.00126526	-0.377548	9.2471e-05	-5.27033	0.769745	2.89782
ACTR10	ACTR10-40157	254.594	234.151	228.396	208.321	235.123	187.19	395.999	365.133	366.411	362.089	331.613	281.787	298.178	0.000212129	0.615549	9.75915e-06	6.49988	1.53214	3.6734
ACTR2	ACTR2-31188	3946.21	4026.75	4484.07	4233.58	4193.37	4421.81	3502.05	3080.2	3435.11	3893.23	3249.81	2800.74	2773.35	0.00424941	-0.377512	0.000416926	-4.50085	0.769764	2.37167
ACTR3B	ACTR3B-44436	271.407	228.655	265.911	251.153	256.116	239.138	519.887	460.809	526.208	498.765	511.502	456.511	501.789	6.67035e-08	0.985133	2.79844e-10	14.5346	1.9795	7.17585
ACTR3B	ACTR3B-22838	98.4751	101.136	93.786	92.4787	92.3697	93.1473	185.832	169.875	155.725	185.635	197.151	163.59	175.626	6.50612e-07	0.888964	5.59159e-09	11.7215	1.85185	6.18668
ACTR3B	ACTR3B-27351	31.2238	35.1777	34.2043	30.1773	45.1352	34.9302	56.4133	42.9568	44.7836	45.8987	45.4265	58.2416	50.1789	0.00329645	0.489686	0.000305144	4.65757	1.40414	2.48195
ACTR3C	ACTR3C-28822	22.8174	18.6881	20.9639	24.3365	25.1917	25.0781	32.0781	28.3124	23.4096	26.5192	29.073	35.1163	28.9494	0.0219583	0.353467	0.00316147	3.50581	1.27763	1.6584
ACTRT1	ACTRT1-21085	30.0229	26.3833	33.1009	25.31	28.3407	35.8259	32.0781	32.2176	51.9083	62.2182	47.2436	35.9728	37.6342	0.0375904	0.489245	0.00617795	3.1799	1.40371	1.42492
ACVR1	ACVR1-32649	1107.24	1186.15	1217.01	1231.43	1203.95	1108.81	2312.94	2005.3	1817.81	1871.65	1824.33	1742.11	1732.14	7.01226e-06	0.695132	1.26033e-07	9.28097	1.61903	5.15414
ACVR1	ACVR1-6928	144.11	173.69	148.954	141.152	182.64	159.425	330.737	304.603	281.933	270.292	259.84	268.939	226.77	1.53394e-05	0.812196	3.45681e-07	8.57849	1.75588	4.81419
ACVR1C	ACVR1C-44028	72.055	62.6602	57.375	74.9565	68.2276	70.7561	91.8098	81.0321	83.4604	95.8772	85.4018	77.0845	87.8131	0.00924681	0.352494	0.00108049	4.02947	1.27677	2.03401
ACVR2B	ACVR2B-41065	115.288	87.9442	101.51	85.6645	98.6676	96.7299	309.72	250.907	240.203	231.533	238.035	199.563	201.681	5.03251e-07	1.28632	3.9587e-09	12.0205	2.43905	6.29822
ACVRL1	ACVRL1-45103	306.234	406.742	363.007	452.659	505.934	376.172	275.429	230.405	257.506	323.331	264.382	283.5	346.427	0.00772572	-0.491904	0.000868125	-4.13703	0.711086	2.11206
ADAL	ADAL-22755	121.293	117.625	142.334	113.895	138.555	115.539	228.971	231.381	222.9	196.854	174.438	226.114	170.801	6.33768e-05	0.732229	2.10522e-06	7.4113	1.6612	4.19807
ADAM10	ADAM10-29480	1717.31	1701.72	1642.91	1699.66	1824.3	1617.54	2591.69	2309.9	2312.46	2139.9	1937.89	1718.13	2086.28	0.0100873	0.340109	0.00120563	3.97575	1.26585	1.99623
ADAM12	ADAM12-22789	317.042	310.003	303.425	413.721	474.444	446.032	99.5528	96.6528	89.5672	135.656	148.999	143.035	146.677	2.46512e-06	-1.61223	3.23188e-08	-10.2934	0.327093	5.60816
ADAM17	ADAM17-20972	832.235	717.845	777.872	887.796	944.69	709.353	1428.03	1295.54	1338.42	1267.82	1221.06	1127.15	1446.5	2.17252e-05	0.694063	5.3789e-07	8.28256	1.61783	4.66304
ADAM19	ADAM19-4330	27302.8	27534.2	25920.2	20068.9	23437.8	18960.9	43212.6	48444.5	39245.7	37881.7	34085.3	31716.8	34554	0.000332523	0.697585	1.72161e-05	6.17862	1.62179	3.47818
ADAM19	ADAM19-41004	224.571	250.641	257.084	183.984	189.988	176.443	338.48	304.603	318.574	289.672	289.821	298.06	311.688	0.000713995	0.546176	4.4909e-05	5.65326	1.46021	3.1463
ADAM8	ADAM8-32122	206.558	204.47	222.88	383.543	412.515	346.616	442.457	360.251	434.605	488.566	404.296	399.983	397.571	0.0280479	0.558407	0.00428676	3.35779	1.47264	1.5521
ADAM9	ADAM9-15616	255.795	235.251	304.529	188.851	203.633	314.372	165.921	121.06	164.885	248.873	193.517	156.738	124.482	0.0247802	-0.580978	0.00366464	-3.43402	0.66851	1.60589
ADAMTS1	ADAMTS1-14937	1612.83	1847.93	1685.94	2625.42	3092.28	2312.56	863.897	794.701	886.512	1322.9	1290.11	1057.77	1431.06	0.000750147	-0.992372	4.78386e-05	-5.61934	0.502651	3.12485
ADAMTS1	ADAMTS1-1806	526.001	557.346	528.512	887.796	937.342	807.874	303.083	254.812	282.951	500.805	400.662	438.525	433.275	0.00259899	-0.909593	0.00022705	-4.80722	0.532335	2.58519
ADAMTS13	ADAMTS13-48017	205.357	205.57	203.019	189.825	185.789	185.399	305.295	308.508	348.091	231.533	227.133	210.698	230.63	0.0187538	0.424875	0.00261159	3.59871	1.34246	1.72691
ADAMTS14	ADAMTS14-48208	434.732	444.118	543.959	822.574	829.228	930.578	1330.69	1123.71	1417.81	2284.73	2096.89	1781.51	1617.3	0.000238107	1.35131	1.12305e-05	6.41965	2.55143	3.62323
ADAMTS17	ADAMTS17-53296	31.2238	31.8798	29.7908	36.018	27.291	29.5564	22.1228	28.3124	25.4452	25.4993	22.7133	25.6948	27.0194	0.0418654	-0.283753	0.00705952	-3.11482	0.821452	1.37814
ADAMTS2	ADAMTS2-46938	115.288	118.725	109.233	148.939	160.597	118.225	97.3405	76.1507	85.496	99.9571	99.9383	95.0709	121.587	0.0240206	-0.402845	0.00352673	-3.45267	0.756365	1.61942
ADAMTS6	ADAMTS6-10547	128.498	148.406	132.404	150.886	136.455	137.93	81.8545	68.3404	81.4248	75.4778	71.7739	71.089	84.9181	1.7691e-06	-0.855893	2.08618e-08	-10.6361	0.552523	5.75225
ADAMTS6	ADAMTS6-16111	152.516	131.916	136.817	178.143	167.945	154.051	108.402	88.8425	92.6207	105.057	89.036	89.0754	90.708	5.29393e-05	-0.684219	1.66737e-06	-7.55591	0.622343	4.27622
ADAMTS9	ADAMTS9-22714	74.4568	63.7595	69.512	60.3545	72.4262	68.9648	129.419	121.06	115.012	110.157	99.9383	97.6403	97.4629	5.48406e-05	0.687821	1.74735e-06	7.52672	1.61085	4.2609
ADAMTSL2	ADAMTSL2-39154	129.699	119.824	111.44	52.5669	64.029	69.8605	486.703	431.521	485.495	320.271	263.474	299.773	346.427	5.05632e-06	2.09653	8.36331e-08	9.57789	4.27679	5.29617
ADAMTSL2	ADAMTSL2-51088	44.4339	40.6742	52.9615	35.0446	30.44	35.8259	105.084	82.0084	105.852	71.3979	71.7739	70.2325	82.9882	5.29393e-05	1.07324	1.66683e-06	7.55611	2.10416	4.27622
ADAMTSL2	ADAMTSL2-1567	33.6256	27.4826	28.6875	22.3896	23.0924	26.8694	55.3071	41.9805	46.8192	36.7189	36.3412	59.9546	36.6692	0.00161586	0.70129	0.000126338	5.10791	1.62596	2.7916
ADAMTSL5	ADAMTSL5-1703	166.927	184.683	156.678	195.666	244.57	204.208	265.474	226.499	238.167	279.472	244.395	222.689	212.295	0.0289652	0.342105	0.00446574	3.3379	1.26761	1.53812
ADAT2	ADAT2-42783	5992.57	4586.29	6718.39	3044.98	3558.33	5255.66	9933.16	7506.7	10271.7	8971.66	7707.97	6899.92	5209.92	0.00993564	0.761635	0.00118324	3.98493	1.69541	2.0028
ADAT3	ADAT3-15193	2152.04	2030.41	1875.72	1769.75	1913.52	1744.72	3193.43	3062.62	3084.98	2315.33	2013.3	1832.9	2335.25	0.0463596	0.393417	0.00801404	3.05285	1.3135	1.33386
ADCK2	ADCK2-26618	105.681	78.0505	76.1322	78.8503	82.9228	71.6518	73.0054	56.6249	60.0508	49.9785	56.3289	61.6676	52.1089	0.00413019	-0.475664	0.0004018	-4.51934	0.719136	2.38403
ADCK3	ADCK3-24079	85.265	104.434	110.336	122.656	110.214	108.373	153.754	162.064	167.939	144.836	144.456	149.886	133.167	0.000915892	0.505096	6.13311e-05	5.48677	1.41922	3.03816
ADCK4	ADCK4-3371	111.685	116.526	101.51	125.576	125.959	102.999	230.078	220.642	231.043	162.175	171.712	180.72	204.576	4.04137e-05	0.807092	1.18171e-06	7.77257	1.74968	4.39347
ADCK5	ADCK5-5983	780.595	733.235	738.151	677.528	814.533	687.857	1600.59	1466.39	1426.97	1040.37	967.585	882.189	1046.04	0.00160111	0.680699	0.000124878	5.11392	1.60292	2.79558
ADCY3	ADCY3-45874	1662.07	1606.08	1592.16	1710.37	1917.72	1744.72	1426.92	1160.81	1188.8	1260.68	1173.82	1128.86	1286.32	0.000204964	-0.462556	9.28983e-06	-6.52816	0.725699	3.68832
ADCY7	ADCY7-50498	414.316	393.55	485.48	666.82	638.191	698.605	254.413	212.831	252.417	455.927	458.808	371.719	362.832	0.0217491	-0.710543	0.00312087	-3.51209	0.61109	1.66256
ADCY9	ADCY9-45708	1784.56	1642.36	1673.8	1959.58	2089.86	2099.4	2931.28	2408.51	2460.05	3190.47	3088.09	2401.61	2760.8	0.000479841	0.557079	2.74665e-05	5.92008	1.47129	3.3189
ADD3	ADD3-20518	2212.09	1961.16	2234.31	2020.9	2324.99	2053.72	1495.5	1256.49	1168.45	1598.29	1399.14	1295.88	1362.55	2.40451e-05	-0.637936	6.12813e-07	-8.1966	0.642632	4.61897
ADH5	ADH5-35409	1133.66	1153.17	1221.42	1008.51	1090.59	1104.33	1408.12	1236.96	1412.72	1489.16	1420.94	1395.23	1320.09	0.00292099	0.31482	0.000262312	4.73398	1.24386	2.53447
ADI1	ADI1-15293	4822.88	4886.4	4470.83	4442.87	5016.3	4151.33	3119.32	2750.21	2311.45	3062.97	2946.36	2955.76	3099.51	1.31022e-05	-0.674376	2.81391e-07	-8.71862	0.626603	4.88266
ADI1	ADI1-7664	1688.49	1525.83	1767.59	1749.31	1568.19	1638.14	989.997	893.306	991.347	1295.36	1095.69	997.816	1098.15	4.40721e-05	-0.653649	1.323e-06	-7.70107	0.635671	4.35584
ADIPOR1	ADIPOR1-39333	207.758	194.577	186.469	244.339	236.172	198.834	366.133	303.626	303.307	263.152	288.913	280.074	311.688	0.000586236	0.52251	3.5215e-05	5.78457	1.43645	3.23193
ADIPOR1	ADIPOR1-15200	2442.66	2329.42	2146.04	2158.16	2292.45	1843.24	4281.88	3862.21	3439.18	3022.17	2594.76	2383.62	2812.91	0.00744756	0.523584	0.000827589	4.16059	1.43752	2.12799
ADIPOR2	ADIPOR2-42100	1658.47	1595.09	1671.6	1363.82	1525.15	1311.23	1168.09	996.793	950.634	862.895	838.573	872.768	819.267	4.18851e-05	-0.705192	1.24418e-06	-7.73991	0.613361	4.37794
ADNP	ADNP-41374	2174.86	2011.72	2040.12	1653.91	1865.24	1484.09	1565.19	1428.31	1432.06	1194.38	1147.47	1146.85	1101.04	0.00193669	-0.530747	0.000157292	-4.99485	0.692196	2.71294
ADNP	ADNP-62861	2079.99	1967.75	1870.2	2005.33	2212.67	2060.88	3488.77	2616.46	2826.46	2716.18	2488.46	2326.24	2310.16	0.00477357	0.395899	0.000480414	4.43008	1.31576	2.32116
ADNP2	ADNP2-60703	170.53	187.981	209.639	251.153	260.315	214.955	337.373	248.954	303.307	262.132	264.382	263.8	276.949	0.0169016	0.386483	0.00229672	3.66121	1.3072	1.77207
ADORA1	ADORA1-42926	742.166	639.794	691.81	609.386	709.567	641.283	1628.24	1390.24	1513.48	1343.3	1257.41	1222.22	1487.03	1.64018e-07	1.06841	9.04448e-10	13.3712	2.09712	6.78511
ADRA1B	ADRA1B-9642	2425.85	2304.14	2399.82	1947.89	2037.38	1838.76	3779.69	3517.58	4119.08	2611.12	2290.4	2256.01	2790.72	0.0292895	0.478186	0.0045242	3.33158	1.39299	1.53329
ADRA1D	ADRA1D-60995	27.6211	29.6812	26.4808	28.2304	23.0924	22.3912	51.9887	56.6249	52.9261	43.8587	47.2436	41.1117	46.319	1.12741e-05	0.874765	2.31713e-07	8.85236	1.83371	4.94792
ADRB1	ADRB1-36891	309.836	342.982	322.182	155.754	139.604	139.721	148.223	128.87	136.386	97.9171	98.1213	79.654	98.4278	0.0105149	-0.963902	0.00127044	-3.95011	0.512668	1.9782
ADRB2	ADRB2-42129	1342.62	1181.75	1350.52	1126.29	1161.97	1104.33	2296.35	1976.01	2181.17	2036.88	1813.43	2046.16	2309.19	2.64966e-06	0.798066	3.56645e-08	10.2174	1.73877	5.57681
ADRB2	ADRB2-36714	1413.48	1131.18	1222.53	1100.01	1152.52	1021.04	2353.87	2015.06	2115.01	2097.06	1698.95	1850.88	2168.31	8.64607e-06	0.808276	1.64603e-07	9.09127	1.75112	5.06318
ADRB2	ADRB2-58312	1466.32	1448.88	1367.07	1214.88	1224.95	1132.99	2872.65	2661.37	2502.79	2388.77	2071.45	1887.71	2259.02	1.61944e-05	0.862509	3.70586e-07	8.53146	1.8182	4.79064
ADRB2	ADRB2-26878	1366.64	1246.61	1381.41	1109.74	1084.29	1054.18	2602.75	2038.5	2230.02	2011.38	1890.65	1789.22	2034.18	2.14888e-05	0.795769	5.26976e-07	8.29613	1.736	4.66779
ADRB2	ADRB2-39970	1294.59	1375.23	1463.06	980.275	1124.18	1031.79	2752.08	2219.11	2268.7	2155.2	1946.98	1992.21	1974.35	2.6832e-05	0.86671	7.01426e-07	8.1082	1.8235	4.57135
ADRB2	ADRB2-31481	1427.89	1468.67	1453.13	1197.36	1286.88	995.96	2545.23	2540.31	2368.44	2108.28	1941.53	2040.17	2194.36	2.87456e-05	0.79925	7.71094e-07	8.04659	1.7402	4.54143
ADRB2	ADRB2-32262	1462.72	1446.68	1529.26	1103.9	1276.38	1052.39	2814.03	2333.34	2459.03	2277.59	2131.41	1906.56	2300.51	3.02001e-05	0.834735	8.20187e-07	8.00659	1.78353	4.51999
ADRB2	ADRB2-12339	1724.52	1567.61	1589.95	1137	1326.76	1158.07	3039.68	2767.78	2647.32	2675.38	2143.22	2154.08	2185.68	8.58728e-05	0.842385	3.10415e-06	7.17417	1.79301	4.06614
ADRB2	ADRB2-7016	1508.35	1440.09	1496.16	1184.7	1332.01	1060.45	2673.55	2551.05	2642.23	2237.81	1858.85	1946.81	2109.44	9.25317e-05	0.781743	3.41294e-06	7.11694	1.71921	4.03371
ADRB2	ADRB2-52591	1473.52	1358.74	1510.51	1091.25	1223.9	1113.29	2780.84	2433.89	2505.85	2333.69	1858.85	1779.8	2018.74	0.000135824	0.795803	5.46085e-06	6.83711	1.73604	3.86702
ADRBK1	ADRBK1-46936	3558.31	3492.48	3869.5	3747.82	3945.65	3539.6	5559.47	4572.95	5687.52	5198.79	4469.06	4176.27	4220.82	0.00335686	0.389164	0.000311963	4.64643	1.30963	2.47407
ADRBK2	ADRBK2-29491	342.261	333.089	336.526	340.711	360.032	381.546	454.624	397.35	441.729	480.406	411.564	412.83	472.84	0.00339993	0.334767	0.000316938	4.63846	1.26117	2.46853
ADSL	ADSL-2444	2140.03	2176.62	2023.57	2133.83	2068.87	1879.96	2447.89	2198.61	2639.18	3031.35	2681.98	2632.01	2798.44	0.00344506	0.350346	0.000321802	4.63079	1.27487	2.4628
AEN	AEN-45430	247.389	266.031	262.601	248.232	280.258	226.599	380.513	338.773	331.806	294.771	342.516	300.629	288.529	0.00435363	0.35467	0.00042895	4.48664	1.27869	2.36115
AEN	AEN-12101	492.376	489.19	487.687	460.447	495.437	447.824	697.976	629.708	692.111	576.283	631.428	507.045	502.754	0.0124661	0.335378	0.00157592	3.84477	1.26171	1.90427
AES	AES-9110	28746.3	28364.2	29842.7	21997.3	23149.1	22099.2	22258.9	22201.8	23989.8	19378.4	15616.7	14962.1	16552.3	0.0295207	-0.416782	0.00457351	-3.32631	0.749094	1.52987
AF264629	AF264629-13914	28.822	32.9791	31.9976	34.0711	32.5393	32.2433	47.5641	36.1228	37.659	43.8587	49.0606	38.5422	48.2489	0.00462266	0.416632	0.000462533	4.449	1.33481	2.33511
AF339771	AF339771-23753	93.6715	82.4477	95.9927	100.266	88.1711	80.6083	70.7931	57.6012	67.1754	67.318	62.6886	97.6403	75.2683	0.0469361	-0.342856	0.00813012	-3.04582	0.788479	1.32849
AF363068	AF363068-12099	54.0412	60.4616	56.2716	74.9565	62.9793	73.4431	69.687	65.4115	92.6207	89.7574	99.0298	83.0799	87.8131	0.0301121	0.398319	0.0046881	3.31427	1.31797	1.52126
AF390550	AF390550-3163	196.95	193.477	167.711	157.701	158.498	173.756	246.67	228.452	232.061	200.934	212.596	177.294	201.681	0.0343565	0.299357	0.00551161	3.23551	1.2306	1.46399
AFAP1L1	AFAP1L1-54218	441.937	475.998	462.31	652.218	721.113	570.527	1556.34	1380.48	1184.73	2190.9	2010.58	1750.67	2116.2	2.32375e-06	1.6504	2.95052e-08	10.364	3.1392	5.63381
AFF4	AFF4-54770	965.536	978.379	1030.54	857.619	933.144	881.317	1575.15	1360.95	1280.4	1111.77	1166.55	1050.92	1030.6	0.0118657	0.376104	0.00148154	3.87494	1.29783	1.92571
AFG3L1P	AFG3L1P-7390	1178.1	1242.21	1073.57	1405.68	1746.63	1311.23	1845.05	1770.02	1694.65	1616.65	1809.79	1729.26	1886.53	0.00344506	0.435047	0.000321792	4.63081	1.35196	2.4628
AGAP1-IT1	AGAP1-IT1-52346	46.8357	60.4616	63.9952	49.6465	51.4331	42.9911	70.7931	69.3167	60.0508	76.4978	81.7677	79.654	82.0232	0.00323596	0.510911	0.000298053	4.66943	1.42495	2.49
AGAP2	AGAP2-16674	26.4202	25.284	24.274	32.1242	27.291	25.9738	38.715	59.5537	38.6768	48.9586	34.5241	41.9682	37.6342	0.000973719	0.656462	6.61659e-05	5.44653	1.57621	3.01157
AGAP3	AGAP3-52542	3761.27	3307.8	3889.36	3967.82	4203.87	4754.99	6434.43	5182.15	6010.17	6852.16	6010.84	5054.17	4845.16	0.00111047	0.540309	7.85109e-05	5.35621	1.45428	2.95449
AGAP3	AGAP3-21271	5930.12	6047.26	6081.75	8121.58	8519	7613.9	9240.71	9028.74	10077.3	9289.89	7879.68	7060.08	9818.66	0.0397851	0.351008	0.00662717	3.14567	1.27545	1.40028
AGAP7	AGAP7-30649	57.644	54.9651	69.512	78.8503	79.7738	78.817	81.8545	75.1744	81.4248	86.6975	105.389	98.4968	101.323	0.0401391	0.375108	0.00670144	3.14023	1.29694	1.39643
AGBL3	AGBL3-40931	109.283	94.54	136.817	99.293	101.817	132.556	181.407	128.87	149.618	146.876	148.09	160.164	130.272	0.014244	0.420969	0.00185772	3.76453	1.33883	1.84637
AGFG1	AGFG1-56956	486.371	428.728	481.067	484.783	452.401	446.032	428.077	386.611	392.874	348.83	358.869	315.19	306.863	0.00728089	-0.353647	0.000803099	-4.1754	0.782603	2.13782
AGFG1	AGFG1-19531	265.402	281.421	300.115	207.347	192.087	177.338	188.044	185.495	208.651	130.556	115.383	107.918	138.957	0.0183159	-0.631572	0.00253809	-3.6126	0.645473	1.73717
AGFG2	AGFG2-60546	401.106	325.394	335.423	462.394	427.21	398.563	294.234	297.769	332.824	254.993	239.852	213.267	238.35	0.00284512	-0.548912	0.000253916	-4.75046	0.683536	2.5459
AGGF1	AGGF1-50849	583.645	557.346	590.3	589.917	667.581	633.223	777.618	665.83	713.485	761.918	823.128	689.478	736.279	0.00653443	0.296809	0.000703039	4.24109	1.22842	2.18479
AGK	AGK-14487	193.347	204.47	189.779	209.294	246.669	222.121	362.815	350.488	284.987	310.071	302.541	245.814	289.494	0.000880243	0.538784	5.83592e-05	5.51318	1.45275	3.0554
AGL	AGL-3143	431.129	370.465	404.935	324.162	322.244	316.164	752.177	647.281	651.398	532.424	433.369	465.933	440.995	0.00419298	0.620685	0.000409723	4.50957	1.5376	2.37748
AGPAT4	AGPAT4-14216	313.439	380.359	347.56	390.358	396.77	361.842	706.825	726.36	736.894	514.065	452.448	434.243	536.528	0.00232516	0.661731	0.000198127	4.87663	1.58198	2.63355
AGPAT4	AGPAT4-20323	92.4705	95.6393	92.6826	86.638	91.32	85.9821	162.603	135.704	161.832	103.017	120.835	107.062	110.973	0.00675312	0.487215	0.000731686	4.22136	1.40174	2.1705
AGPAT4	AGPAT4-30099	88.8678	81.3484	84.9591	67.1688	69.2773	67.1735	124.994	93.7239	112.977	89.7574	81.7677	103.636	83.9532	0.0367052	0.368376	0.00599311	3.19471	1.2909	1.43527
AGPAT5	AGPAT5-35741	1605.62	1617.07	1552.43	1492.31	1445.38	1247.64	3931.23	3468.76	4052.92	3363.86	2739.22	2967.75	3034.86	5.94584e-07	1.17202	4.89919e-09	11.8352	2.25327	6.22579
AGPHD1	AGPHD1-2854	138.105	123.122	140.127	115.842	115.462	113.747	82.9607	88.8425	89.5672	78.5377	87.2189	75.3715	73.3384	0.000137938	-0.583588	5.59199e-06	-6.82315	0.667302	3.86032
AGPHD1	AGPHD1-41714	123.694	114.327	127.99	100.266	112.313	116.434	77.43	69.3167	62.0864	84.6575	86.3104	76.228	75.2683	0.000208454	-0.601064	9.5404e-06	-6.51288	0.659268	3.68099
AGPS	AGPS-51617	1663.27	1877.61	1574.5	1472.85	1424.38	1313.02	1488.87	1219.39	1411.7	1133.19	1025.73	954.135	1033.49	0.0223583	-0.396623	0.0032308	-3.49527	0.759634	1.65056
AGPS	AGPS-60042	613.668	549.651	559.406	612.307	651.836	508.728	554.177	466.667	477.353	463.066	434.277	436.812	537.493	0.0286186	-0.268258	0.00439783	-3.34536	0.830322	1.54335
AGRN	AGRN-11238	683.321	657.383	653.192	776.821	892.207	716.518	1388.21	1210.6	1254.96	1112.79	1127.49	1095.46	1173.41	1.53394e-05	0.721957	3.45903e-07	8.57805	1.64942	4.81419
AGT	AGT-34759	78.0595	72.554	66.2019	75.9299	76.6248	75.2344	786.467	740.028	739.948	922.053	819.494	813.67	874.271	6.4202e-13	3.45333	2.90009e-17	43.4386	10.9536	12.1925
AGT	AGT-55459	61.2467	72.554	63.9952	88.5849	83.9724	81.5039	889.338	776.151	772.517	1034.25	893.085	847.073	948.574	5.8703e-12	3.5493	1.39931e-15	33.5102	11.707	11.2313
AGT	AGT-49779	75.6577	62.6602	71.7187	90.5318	77.6745	94.043	902.612	795.677	775.571	1049.55	969.402	874.481	901.29	7.69924e-12	3.51116	2.07998e-15	32.6301	11.4015	11.1136
AGT	AGT-882	55.2421	63.7595	62.8918	76.9034	91.32	83.2952	832.925	782.985	826.461	1005.69	893.994	907.884	821.197	7.90636e-12	3.59827	2.26158e-15	32.4471	12.1112	11.102
AGT	AGT-50935	66.0504	62.6602	69.512	82.7441	86.0717	102.999	936.903	803.487	799.998	955.712	860.378	813.67	855.936	1.06495e-11	3.47136	3.21548e-15	31.6887	11.0913	10.9727
AGT	AGT-53764	56.4431	58.263	50.7548	74.9565	80.8235	83.2952	825.182	663.878	736.894	830.256	747.72	716.029	771.983	1.94643e-11	3.50295	6.49562e-15	30.2247	11.3368	10.7108
AGT	AGT-9537	56.4431	68.1568	65.0985	94.4257	94.469	84.1908	791.998	766.388	789.82	963.872	880.366	795.683	828.917	2.46038e-11	3.44736	1.01657e-14	29.3265	10.9083	10.609
AGT	AGT-6600	62.4476	52.7665	61.7884	87.6114	88.1711	84.1908	841.774	764.436	772.517	980.191	823.128	834.225	811.547	2.46038e-11	3.53383	1.01386e-14	29.3318	11.5821	10.609
AGT	AGT-30982	64.8495	48.3693	60.6851	87.6114	81.8731	79.7126	756.601	704.882	709.413	854.735	882.183	797.396	841.462	3.40218e-11	3.50946	1.7301e-14	28.2937	11.3881	10.4682
AGT	AGT-56011	68.4522	61.5609	58.4783	88.5849	97.618	92.2517	904.824	817.155	750.126	1026.09	901.262	847.073	831.812	3.59618e-11	3.49819	1.8859e-14	28.1296	11.2995	10.4442
AGTPBP1	AGTPBP1-15444	387.896	347.38	402.728	244.339	265.563	253.468	299.765	234.31	241.221	218.274	196.243	208.128	177.556	0.0315931	-0.471023	0.00497842	-3.28503	0.721453	1.50041
AGTR1	AGTR1-3068	62.4476	54.9651	49.6514	91.5053	94.469	89.5647	32.0781	33.1939	32.5699	55.0784	44.518	61.6676	49.2139	0.0171287	-0.73169	0.00233465	-3.65324	0.602198	1.76628
AHNAK	AHNAK-32727	2054.77	1809.45	1713.53	1733.73	1963.91	1773.38	420.334	346.583	395.928	641.561	577.825	583.273	631.096	1.44161e-07	-1.86545	7.6517e-10	-13.5319	0.274438	6.84115
AHNAK	AHNAK-32905	1167.29	1259.8	1220.32	1471.87	1547.19	1443.78	797.529	753.697	816.283	842.495	881.274	813.67	873.306	1.31022e-05	-0.697592	2.81503e-07	-8.71835	0.616601	4.88266
AHNAK	AHNAK-40152	18202.3	16068.5	18624.8	22233.8	21584.1	22170.9	12387.7	9562.77	12083.4	16611.2	15176.1	13147.2	13629.4	0.00217537	-0.583961	0.000182771	-4.91786	0.66713	2.66247
AHNAK2	AHNAK2-37120	305.033	279.223	274.738	358.233	373.677	308.998	377.195	358.299	369.465	575.263	604.173	545.587	613.727	0.00843782	0.615559	0.000967813	4.08355	1.53215	2.07377
AHR	AHR-16445	1360.64	1432.39	1284.32	1225.59	1332.01	1226.14	1080.7	1043.65	944.527	1137.27	1008.47	947.283	991.998	0.00138645	-0.350788	0.000104192	-5.20801	0.784156	2.8581
AHRR	AHRR-7713	513.992	517.772	500.928	688.237	770.447	727.266	1058.58	920.642	1003.56	966.932	883.091	861.633	880.061	0.000783638	0.624539	5.05472e-05	5.58985	1.54172	3.10588
AHSA2	AHSA2-50366	1193.71	1257.6	1288.73	1340.46	1490.51	1228.83	1811.86	1664.58	1577.6	1573.81	1401.86	1461.18	1512.12	0.0139856	0.28056	0.00181779	3.77512	1.21467	1.85432
AIDA	AIDA-34618	326.649	328.691	334.319	308.587	407.266	332.285	249.988	232.357	215.776	246.833	307.992	266.37	263.439	0.00338377	-0.408143	0.000314972	-4.64159	0.753593	2.4706
AIF1L	AIF1L-35170	27.6211	27.4826	25.3774	17.5223	19.9435	26.8694	161.497	129.847	155.725	105.057	83.5848	88.2189	90.708	2.3812e-07	2.20844	1.45308e-09	12.9242	4.62176	6.6232
AIG1	AIG1-20346	971.541	969.585	980.891	714.52	849.171	843.7	2038.62	1992.61	2166.92	1627.87	1466.37	1310.44	1409.83	6.79542e-05	0.941585	2.3088e-06	7.35452	1.92064	4.16778
AIG1	AIG1-21203	2221.69	2138.14	1955.16	1994.62	2151.79	1849.51	2972.2	2660.39	2347.07	2342.87	2285.86	2131.81	2263.84	0.0458577	0.246056	0.00790543	3.05952	1.18596	1.33859
AIM1	AIM1-19541	78.0595	105.533	109.233	110.001	93.4193	94.043	61.944	46.862	49.8727	45.8987	49.0606	36.8293	44.389	1.13129e-05	-1.03213	2.32992e-07	-8.84855	0.488987	4.94643
AIRE	AIRE-20567	46.8357	52.7665	49.6514	48.673	56.6814	47.4693	183.62	186.472	172.01	199.914	190.791	175.581	196.856	1.33577e-10	1.88705	8.91545e-14	25.3251	3.69879	9.87427
AK025716	AK025716-52664	74.4568	80.2491	76.1322	95.3991	97.618	100.313	54.201	49.7908	45.8014	66.2981	59.0545	56.5286	60.7937	0.000637178	-0.629202	3.91155e-05	-5.72769	0.646534	3.19574
AK074630	AK074630-51250	512.791	418.834	537.339	543.191	520.629	629.64	600.635	564.296	658.523	801.696	860.378	602.972	664.87	0.0385658	0.366973	0.00638238	3.16403	1.28964	1.4138
AK075182	AK075182-54831	198.151	182.484	174.332	185.931	186.839	144.199	971.193	847.42	882.441	325.37	304.358	279.217	315.548	0.00346288	1.4509	0.000323907	4.62751	2.73379	2.46056
AK091264	AK091264-39843	50.4385	45.0714	47.4447	58.4076	55.6317	48.365	28.7597	34.1702	32.5699	30.5991	38.1583	38.5422	37.6342	0.00070072	-0.558619	4.38514e-05	-5.66608	0.678952	3.15446
AK094554	AK094554-51792	20.4156	23.0854	17.6538	21.4161	22.0428	25.0781	30.972	33.1939	29.5165	25.4993	23.6218	23.9818	22.1945	0.0468113	0.331743	0.00810478	3.04734	1.25853	1.32965
AK096159	AK096159-11164	39.6302	41.7735	38.6178	43.8057	41.9862	31.3477	42.0334	47.8383	59.033	55.0784	55.4203	49.6767	48.2489	0.0159731	0.371677	0.00213958	3.69571	1.29386	1.79661
AK096443	AK096443-28649	56.4431	50.5679	68.4086	46.7261	55.6317	51.0519	164.815	152.301	149.618	67.318	75.408	73.6585	77.1983	0.0107747	0.8921	0.00131034	3.93497	1.85588	1.96759
AK1	AK1-4553	4878.12	5021.61	4612.06	5575.01	6021.87	4441.52	11513.8	11313.3	10583.2	8715.64	8280.34	7831.78	9577.41	1.07706e-05	0.928659	2.19769e-07	8.88904	1.90351	4.96776
AK1	AK1-38824	378.289	378.16	386.178	345.578	416.713	342.137	1409.23	1163.74	1192.87	735.398	625.069	652.649	763.298	0.000111929	1.25996	4.29839e-06	6.97883	2.39489	3.95106
AK123202	AK123202-50848	84.0641	79.1498	76.1322	75.9299	72.4262	76.13	58.6255	58.5775	63.1042	46.9186	56.3289	80.5105	61.7586	0.032347	-0.348231	0.00512755	-3.27067	0.785547	1.49017
AK125099	AK125099-38786	54.0412	57.1637	50.7548	60.3545	49.3338	55.5301	64.1563	62.4826	70.2289	71.3979	79.0421	82.2234	78.1633	0.00478528	0.413251	0.000481821	4.42863	1.33168	2.32009
AK125288	AK125288-44120	22.8174	21.9861	18.7572	23.3631	17.8441	19.7042	15.486	18.5495	16.285	17.3395	17.2621	17.9864	15.4397	0.0200291	-0.288204	0.00282834	-3.55994	0.818921	1.69834
AK126599	AK126599-33888	51.6394	43.9721	44.1346	37.965	40.9366	46.5737	63.0501	56.6249	74.3001	56.0984	55.4203	57.3851	46.319	0.016569	0.398829	0.0022402	3.67334	1.31844	1.7807
AK128779	AK128779-18661	54.0412	63.7595	79.4423	99.293	98.6676	89.5647	82.9607	92.7476	116.03	129.536	109.932	116.483	129.307	0.0440827	0.478411	0.00751956	3.08399	1.39321	1.35573
AK130638	AK130638-43125	61.2467	58.263	49.6514	57.4342	59.8304	51.9475	79.6422	86.8899	99.7453	76.4978	81.7677	70.2325	96.4979	0.000477202	0.579608	2.72928e-05	5.92356	1.49444	3.3213
AK130766	AK130766-45351	67.2513	81.3484	73.9254	84.6911	103.916	92.2517	49.7764	47.8383	52.9261	58.1383	59.0545	68.5195	45.354	0.0015301	-0.609727	0.000118319	-5.14189	0.655321	2.81528
AK2	AK2-37862	1163.69	1107	1022.82	1005.58	902.704	841.908	838.456	714.645	735.876	624.222	535.124	535.309	554.863	0.000940857	-0.638711	6.33453e-05	-5.46962	0.642286	3.02648
AK2	AK2-30264	5852.06	5311.83	5199.05	4015.52	4329.83	4229.25	8454.25	7037.1	7315	7085.73	5997.21	5490.98	6030.15	0.00456586	0.498289	0.000455374	4.45678	1.41254	2.34048
AK2	AK2-56050	8103.78	8321.72	7260.14	6532.89	6543.55	5270.88	11751.7	11105.3	10332.8	9079.77	7556.25	7144.02	8546.82	0.0361405	0.420413	0.00587649	3.20428	1.33831	1.44201
AK293046	AK293046-39444	659.303	659.582	586.99	557.793	635.042	504.249	586.255	484.24	521.119	447.767	429.735	420.539	482.489	0.0231683	-0.311581	0.00337509	-3.47403	0.805758	1.6351
AK309505	AK309505-29857	68.4522	71.4547	68.4086	64.2484	67.1779	64.4866	118.357	117.155	102.799	73.4378	78.1336	77.0845	82.9882	0.0203086	0.439832	0.00287619	3.55178	1.35645	1.69232
AK4	AK4-40769	16985.8	16174	16458.9	16566.3	18349	17241.2	11684.2	9718.98	10400	12452.8	11648.3	9322.08	10301.1	1.04503e-05	-0.650909	2.11845e-07	-8.91455	0.636879	4.98087
AK4	AK4-546	1162.49	1028.95	999.648	1303.46	1554.54	1321.08	838.456	734.171	646.309	1048.53	973.036	952.422	907.08	0.011937	-0.487739	0.00149139	-3.8717	0.713142	1.92311
AK5	AK5-42722	802.212	722.242	746.978	764.166	775.695	814.143	1273.17	1106.14	1128.75	1249.46	1092.96	1027.79	1047	3.48498e-05	0.5585	9.84679e-07	7.8889	1.47274	4.4578
AK7	AK7-18386	18.0137	23.0854	20.9639	21.4161	23.0924	18.8086	17.6983	17.5732	17.3028	15.2996	18.1706	15.4169	19.2996	0.0315573	-0.255619	0.00497081	-3.28578	0.837627	1.5009
AKAP1	AKAP1-33135	57.644	47.27	48.548	46.7261	53.5324	48.365	74.1115	67.3641	72.2645	66.2981	69.0483	65.9501	73.3384	0.00032395	0.476138	1.6695e-05	6.19581	1.39102	3.48952
AKAP1	AKAP1-53876	1738.93	1731.4	1603.19	1434.88	1481.06	1220.77	2881.5	2697.49	2709.41	1822.69	1845.22	1581.09	1910.66	0.0224006	0.50586	0.00324011	3.49387	1.41997	1.64974
AKAP12	AKAP12-27067	867.061	1037.74	868.348	1156.47	1081.15	907.291	615.015	617.992	627.989	615.042	590.545	482.206	675.485	6.15794e-05	-0.698856	2.02469e-06	-7.43537	0.616061	4.21056
AKAP12	AKAP12-29819	76.8586	78.0505	75.0288	96.3726	92.3697	91.356	63.0501	68.3404	61.0686	71.3979	74.4995	57.3851	70.4435	0.0194614	-0.342984	0.00272939	-3.57726	0.788409	1.71083
AKAP12	AKAP12-46988	78.0595	83.547	91.5793	110.974	102.866	100.313	71.8992	77.127	65.1398	81.5976	77.2251	73.6585	75.2683	0.0265812	-0.328348	0.00400828	-3.39045	0.796448	1.57543
AKAP12	AKAP12-5348	90.0687	76.9512	78.3389	100.266	95.5186	103.895	63.0501	65.4115	69.2111	67.318	76.3165	78.7975	82.9882	0.0377285	-0.326382	0.00620503	-3.17777	0.797534	1.42333
AKAP13	AKAP13-60016	1459.11	1236.72	1440.99	1138.95	1309.97	1268.24	2693.46	2188.84	2288.04	2081.76	1712.58	1736.11	1848.9	0.000296205	0.662879	1.48227e-05	6.26256	1.58324	3.52841
AKAP2	AKAP2-55162	202.955	233.052	217.363	244.339	272.91	238.242	222.335	180.614	157.76	179.515	198.968	172.155	181.416	0.0136139	-0.340888	0.00175736	-3.7916	0.789555	1.86602
AKAP7	AKAP7-48290	721.751	738.731	729.324	552.926	609.85	491.71	1495.5	1317.99	1271.24	990.391	870.372	877.907	957.259	0.000880856	0.790057	5.84139e-05	5.51268	1.72914	3.0551
AKAP8L	AKAP8L-3782	1289.78	1415.9	1250.11	1249.92	1487.36	1124.04	1864.96	1740.73	1740.45	1533.02	1342.81	1360.97	1571.95	0.0344675	0.294255	0.00553763	3.23321	1.22625	1.46259
AKAP9	AKAP9-16694	574.038	543.055	536.235	577.262	554.218	538.284	735.585	692.19	830.533	808.836	809.5	608.111	679.345	0.00153598	0.413442	0.000118896	5.13937	1.33186	2.81361
AKAP9	AKAP9-3249	1606.83	1544.52	1573.4	1176.91	1189.26	1071.19	2445.68	2187.87	2604.57	1666.63	1599.01	1515.99	1437.82	0.0404683	0.488818	0.00676477	3.13564	1.4033	1.39288
AKD1	AKD1-24358	55.2421	41.7735	51.8581	37.965	39.8869	41.1998	80.7484	80.0559	67.1754	69.358	66.3227	68.5195	63.6886	0.000259305	0.673803	1.25723e-05	6.35553	1.59527	3.58619
AKD1	AKD1-7831	21.6165	23.0854	20.9639	21.4161	22.0428	21.4955	36.5027	36.1228	39.6946	25.4993	29.9815	34.2598	21.2295	0.00487581	0.520333	0.000491711	4.4185	1.43429	2.31195
AKD1	AKD1-30059	21.6165	24.1847	25.3774	15.5754	18.8938	17.0173	36.5027	30.265	37.659	23.4593	25.4388	23.9818	25.0894	0.0288765	0.474253	0.00444664	3.33999	1.3892	1.53945
AKIRIN2-AS1	AKIRIN2-AS1-16549	108.082	93.4407	102.613	98.3195	93.4193	85.9821	162.603	129.847	156.743	137.696	119.926	118.196	119.657	0.00218373	0.474462	0.000183716	4.91522	1.3894	2.6608
AKNAD1	AKNAD1-56875	36.0275	35.1777	31.9976	34.0711	37.7876	44.7824	49.7764	43.9331	49.8727	46.9186	42.7009	43.6812	42.4591	0.0206049	0.325919	0.002927	3.54327	1.25346	1.68603
AKR1B10	AKR1B10-50259	50.4385	53.8658	58.4783	44.7792	46.1848	43.8867	152.648	144.491	128.244	104.037	106.298	96.7839	117.727	1.92802e-06	1.27782	2.31937e-08	10.5523	2.42473	5.71489
AKR1B10	AKR1B10-37566	63.6485	61.5609	55.1682	51.5934	47.2345	41.1998	158.178	156.207	146.565	124.436	114.475	101.066	111.938	4.86593e-06	1.2825	7.99556e-08	9.61086	2.4326	5.31283
AKR1B15	AKR1B15-49183	37.2284	37.3763	36.411	29.2038	30.44	33.139	81.8545	87.8662	70.2289	59.1583	59.0545	60.8111	73.3384	1.00787e-05	1.03212	2.01648e-07	8.94891	2.04502	4.9966
AKR1C1	AKR1C1-58330	275.01	278.124	217.363	108.054	122.81	117.33	486.703	435.426	447.836	238.673	216.23	260.374	220.015	0.0436048	0.864247	0.00741493	3.09083	1.82039	1.36047
AKR7A2	AKR7A2-7139	12961.5	12569.4	12716.3	13014.2	14268	12559.7	11146.6	10368.2	12184.2	11772.5	10316.4	9353.77	10824.2	0.0132019	-0.258033	0.00168971	-3.81075	0.836227	1.87936
AKR7A2	AKR7A2-8428	13115.2	12833.3	12805.7	12675.4	14215.5	12553.4	11684.2	11039.9	11769.9	12442.6	11153.1	9889.94	10108.2	0.0267623	-0.219662	0.00404494	-3.38603	0.858766	1.57248
AKT1S1	AKT1S1-42889	1393.06	1407.11	1378.1	1495.24	1552.44	1333.62	1015.44	885.496	998.471	1067.91	909.439	891.611	964.979	1.75344e-05	-0.562058	4.09889e-07	-8.46363	0.677335	4.75611
AKT2	AKT2-6924	284.617	273.726	273.634	217.082	226.726	208.686	173.664	181.59	165.903	143.816	132.645	115.627	127.377	0.000376907	-0.732209	2.01669e-05	-6.09049	0.601982	3.42377
AKT3	AKT3-50088	1002.76	991.571	995.235	991.956	990.875	946.699	1863.85	1520.08	1543	1601.35	1400.95	1392.66	1355.8	2.05649e-05	0.628689	4.99358e-07	8.33182	1.54616	4.68687
AKTIP	AKTIP-14987	321.845	273.726	289.082	262.834	288.655	278.546	261.05	222.594	205.598	280.492	216.23	216.693	234.49	0.0278279	-0.28603	0.00424492	-3.36256	0.820156	1.55552
ALAS1	ALAS1-27706	434.732	456.211	464.517	549.032	534.275	455.884	850.623	763.459	783.713	681.34	643.239	619.245	714.084	0.000195906	0.58565	8.75752e-06	6.5621	1.50072	3.70795
ALCAM	ALCAM-33494	5221.58	4886.4	4908.87	5303.41	5655.54	5315.67	2721.11	2238.63	2252.41	3712.69	3256.17	3028.56	3298.3	5.43206e-05	-0.844859	1.72387e-06	-7.53514	0.556765	4.26504
ALDH16A1	ALDH16A1-62434	410.713	346.28	374.041	490.624	490.189	452.302	299.765	254.812	273.791	301.911	297.998	275.791	331.953	0.00080889	-0.540059	5.25232e-05	-5.56935	0.687743	3.09211
ALDH1A1	ALDH1A1-60844	6080.24	5795.52	6407.24	5004.56	5924.26	5793.94	10426.5	9111.72	9245.78	9638.72	10906	8953.79	9353.54	2.13445e-06	0.736666	2.63215e-08	10.453	1.66632	5.67071
ALDH1A1	ALDH1A1-14430	487.572	527.665	546.166	355.313	404.117	358.259	968.981	891.354	789.82	639.521	754.08	728.877	698.645	0.000171955	0.82602	7.41356e-06	6.65842	1.77279	3.76459
ALDH1A3	ALDH1A3-7172	136.904	127.519	156.678	42.8323	38.8373	42.9911	47.5641	39.0516	42.748	24.4793	23.6218	22.2689	21.2295	0.0170824	-1.30363	0.00232726	-3.65479	0.405105	1.76745
ALDH1B1	ALDH1B1-36818	1523.96	1319.16	1271.08	1098.06	1241.74	996.855	2974.42	2504.19	2359.28	2405.09	2214.09	2110.4	2372.88	3.2828e-06	0.976372	4.77862e-08	9.99436	1.96751	5.48376
ALDH4A1	ALDH4A1-43910	184.941	184.683	174.332	171.329	214.13	150.469	153.754	124.965	131.297	154.015	138.097	140.465	143.782	0.00835883	-0.339328	0.000957333	-4.08891	0.790409	2.07785
ALDH6A1	ALDH6A1-60671	605.262	570.538	537.339	766.113	776.745	738.909	455.731	402.232	450.89	476.326	505.143	447.09	477.665	0.00146109	-0.51585	0.000111195	-5.17415	0.699381	2.83532
ALDOA	ALDOA-52997	60039.8	61960	61853.5	62904	67333.3	50710.7	41913.9	36650.9	37394.3	33673.3	31550.5	30800.4	34185.3	3.60052e-06	-0.78397	5.36564e-08	-9.90706	0.580766	5.44363
ALG13	ALG13-38536	1049.6	1082.81	1085.71	1030.89	1113.68	1027.31	1686.87	1456.63	1380.15	1350.44	1241.96	1272.75	1243.86	0.00230772	0.3701	0.000196384	4.88114	1.29244	2.63682
ALG9	ALG9-1686	375.887	361.671	338.733	375.756	379.975	360.946	538.691	494.003	521.119	467.146	420.649	388.848	427.486	0.00790463	0.346968	0.000893254	4.12298	1.27188	2.10212
ALKBH1	ALKBH1-15724	175.334	148.406	148.954	183.984	173.193	150.469	216.804	206.974	215.776	192.774	178.98	198.707	230.63	0.00933609	0.340423	0.00109478	4.02303	1.26613	2.02983
ALKBH2	ALKBH2-55909	2586.77	2625.13	2509.05	1964.44	2117.16	1711.58	3655.8	3185.64	3219.33	2956.89	2611.12	2791.31	3092.76	0.00519344	0.467253	0.000530593	4.38062	1.38247	2.28454
ALKBH4	ALKBH4-2111	471.96	428.728	436.932	484.783	540.573	470.215	623.864	583.822	558.777	594.643	573.283	622.671	587.672	0.00196048	0.336836	0.000159805	4.9867	1.26298	2.70764
ALKBH6	ALKBH6-18641	446.741	456.211	396.108	380.623	432.458	352.885	438.032	353.417	367.429	304.971	242.578	247.527	248	0.0490679	-0.406385	0.00859995	-3.01831	0.754511	1.3092
ALMS1	ALMS1-47118	1002.76	957.493	1037.16	951.071	921.597	891.169	975.617	820.084	831.55	728.259	722.281	625.241	682.24	0.0232997	-0.324056	0.00339719	-3.47086	0.798821	1.63265
ALOX5AP	ALOX5AP-58091	50.4385	51.6672	49.6514	46.7261	48.2842	38.5128	23.229	24.4073	23.4096	28.5592	22.7133	29.1208	24.1245	4.44853e-06	-0.904872	7.05521e-08	-9.70306	0.53408	5.35178
ALPK3	ALPK3-38751	6256.77	5425.06	5810.32	5563.33	5881.22	6429.85	17310	14337.8	15535.8	14112.3	12508.6	10966.6	10793.3	9.97382e-07	1.20212	9.80139e-09	11.2485	2.30078	6.00114
AMDHD2	AMDHD2-15485	1492.74	1435.69	1293.14	1121.43	1280.58	1124.04	1137.11	945.05	987.275	937.353	774.068	785.405	927.345	0.0027162	-0.471364	0.000239648	-4.77979	0.721283	2.56604
AMIGO3	AMIGO3-57005	300.229	288.017	275.841	352.393	335.89	291.085	288.703	285.077	256.488	233.573	219.864	238.962	248.965	0.0410333	-0.273673	0.00688595	-3.12698	0.827211	1.38686
AMMECR1	AMMECR1-40302	628.079	574.935	562.716	617.174	644.488	531.119	520.993	452.023	453.943	513.045	485.155	459.937	544.248	0.0145434	-0.267655	0.00190786	-3.75155	0.830669	1.83733
AMN1	AMN1-28310	86.466	86.8449	98.1995	62.3015	69.2773	73.4431	213.485	175.732	161.832	150.956	137.188	131.9	107.113	0.000281071	0.945416	1.38331e-05	6.30149	1.92574	3.55118
AMOTL2	AMOTL2-7113	17975.3	17825.2	16877.1	16991.8	17295.2	16108.2	25662.5	23617.5	23048.3	20567.7	17975.3	18497.7	20147.8	0.0146931	0.311954	0.00193191	3.74544	1.24139	1.83289
AMPD1	AMPD1-49650	21.6165	25.284	18.7572	18.4957	16.7945	17.9129	115.039	97.6291	105.852	21.4194	27.2559	25.6948	22.1945	0.0320617	1.18148	0.0050701	3.27615	2.26809	1.49401
AMPD3	AMPD3-55343	259.398	257.237	264.808	194.692	200.484	211.373	226.759	180.614	168.956	154.015	133.554	121.622	137.027	0.0108305	-0.537398	0.00131941	-3.9316	0.689013	1.96535
AMT	AMT-33655	57.644	63.7595	59.5817	72.0361	83.9724	67.1735	112.827	95.6765	90.5851	103.017	103.572	84.7929	95.5329	0.000803416	0.548054	5.204e-05	5.57429	1.46211	3.09506
AMY1C	AMY1C-8357	30.0229	27.4826	27.5841	35.0446	34.6386	39.4085	100.659	73.2218	67.1754	85.6775	86.3104	71.089	78.1633	8.74031e-07	1.30999	8.33376e-09	11.3836	2.47939	6.05847
AMY1C	AMY1C-58657	28.822	32.9791	26.4808	31.1507	38.8373	28.6607	67.4747	58.5775	52.9261	58.1383	70.8654	77.0845	60.7937	4.36427e-06	1.03059	6.87997e-08	9.72167	2.04286	5.36009
AMZ2	AMZ2-6552	2708.07	2495.42	2591.8	1938.16	2253.61	2021.48	3892.51	3422.88	4180.14	3791.23	3195.3	3201.58	3324.35	0.000178749	0.626121	7.77464e-06	6.63085	1.54341	3.74776
AMZ2	AMZ2-56879	9057.31	8007.32	7700.38	8182.91	8969.31	7929.17	10158.8	9149.8	10231	11074.8	9263.37	10029.5	10537.6	0.0053749	0.284612	0.000553062	4.36001	1.21808	2.26963
AMZ2P1	AMZ2P1-58616	867.061	810.186	734.841	742.75	834.476	706.666	1554.13	1403.91	1395.42	1422.86	1364.61	1164.83	1198.5	2.89345e-06	0.800105	4.03714e-08	10.1224	1.74123	5.53858
AMZ2P1	AMZ2P1-37545	4900.94	5481.12	5708.81	4803.05	5435.12	4486.3	8057.14	7797.64	7458.51	8043.48	7371.81	7138.88	7290.41	1.50221e-05	0.576086	3.35643e-07	8.59846	1.4908	4.82327
AMZ2P1	AMZ2P1-7660	85.265	87.9442	107.026	60.3545	72.4262	73.4431	178.089	154.254	159.796	135.656	153.542	127.618	154.397	4.40288e-05	0.926463	1.321e-06	7.70203	1.90061	4.35626
ANAPC1	ANAPC1-55793	634.084	610.113	601.334	895.584	924.746	750.552	440.245	354.394	387.785	552.824	547.844	423.965	549.073	0.00299871	-0.652313	0.000271159	-4.71719	0.63626	2.52307
ANAPC1	ANAPC1-56397	86.466	91.2421	92.6826	105.134	93.4193	86.8778	74.1115	77.127	74.3001	77.5177	60.8715	80.5105	74.3034	0.0167475	-0.3152	0.0022701	-3.66689	0.803739	1.77605
ANAPC16	ANAPC16-29023	365.078	341.883	385.074	275.489	242.47	264.216	553.071	486.193	505.851	446.747	401.57	356.302	397.571	0.00762072	0.540451	0.00085233	4.14607	1.45443	2.118
ANAPC7	ANAPC7-52182	355.471	347.38	390.591	389.384	434.557	392.294	558.602	491.074	505.851	564.043	570.557	449.659	489.244	0.000867463	0.434636	5.73879e-05	5.52211	1.35157	3.06175
ANG	ANG-25179	887.477	776.108	759.115	937.442	1049.66	925.204	493.339	462.762	441.729	569.143	534.216	496.767	539.423	9.53248e-06	-0.802938	1.86629e-07	-9.00301	0.573181	5.02079
ANGEL2	ANGEL2-43207	138.105	130.817	131.3	134.338	120.71	135.243	176.983	145.467	166.921	157.075	155.359	144.748	180.451	0.016436	0.291579	0.00221717	3.67837	1.22398	1.7842
ANGEL2	ANGEL2-23675	1523.96	1226.82	1335.07	1001.69	1139.93	1161.65	2037.51	1729.01	1846.31	1510.58	1581.75	1292.45	1325.88	0.0279318	0.396593	0.00426342	3.36045	1.3164	1.5539
ANGPT1	ANGPT1-16105	533.207	486.991	528.512	244.339	288.655	276.755	931.372	856.207	751.143	622.182	621.435	540.448	527.843	0.00639465	0.874324	0.00068431	4.25445	1.83315	2.19418
ANGPT2	ANGPT2-58415	22.8174	23.0854	17.6538	29.2038	25.1917	29.5564	85.173	70.2929	74.3001	35.699	39.0668	35.9728	44.389	0.00118731	1.10059	8.55474e-05	5.31111	2.14443	2.92544
ANGPTL4	ANGPTL4-59725	1346.23	1256.5	1345	1648.07	1776.02	1448.26	263.262	210.879	243.256	368.209	361.595	377.714	450.645	1.06747e-07	-2.20149	5.13999e-10	-13.9211	0.217414	6.97164
ANGPTL6	ANGPTL6-54988	38.4293	47.27	56.2716	55.4872	47.2345	44.7824	80.7484	66.3878	66.1576	61.1982	63.5971	59.0981	60.7937	0.00663398	0.446378	0.000716247	4.2319	1.36261	2.17823
ANK2	ANK2-6387	32.4247	28.5819	28.6875	27.2569	27.291	32.2433	64.1563	44.9094	48.8549	44.8787	43.6094	42.8247	48.2489	0.000108892	0.699063	4.16521e-06	6.99758	1.62345	3.963
ANK2	ANK2-1267	42.0321	83.547	40.8245	41.8588	35.6883	38.5128	66.3685	62.4826	72.2645	68.338	79.0421	101.066	68.5135	0.00926012	0.705658	0.00108263	4.0285	1.63089	2.03338
ANKDD1A	ANKDD1A-27515	76.8586	82.4477	87.1658	68.1422	67.1779	63.591	50.8825	53.696	61.0686	64.2581	52.6947	60.8111	57.8987	0.0173023	-0.35563	0.00236574	-3.64681	0.781528	1.7619
ANKH	ANKH-60201	73.2559	65.9582	69.512	74.9565	79.7738	81.5039	60.8378	65.4115	49.8727	58.1383	54.5118	43.6812	51.1439	0.0061231	-0.435612	0.000649023	-4.28065	0.73938	2.21303
ANKH	ANKH-16388	55.2421	60.4616	46.3413	58.4076	64.029	60.904	42.0334	43.9331	43.7658	58.1383	48.1521	40.2552	44.389	0.0421236	-0.322329	0.0071131	-3.11113	0.799778	1.37547
ANKLE2	ANKLE2-8653	426.325	407.841	471.137	430.27	439.806	426.328	380.513	384.659	363.358	373.309	329.796	328.894	305.898	0.0103237	-0.29525	0.00124127	-3.96148	0.814931	1.98616
ANKRA2	ANKRA2-3704	421.522	422.132	414.865	307.613	347.436	324.224	731.16	723.432	597.454	584.443	496.057	535.309	556.793	0.000316163	0.701011	1.6138e-05	6.21482	1.62564	3.50009
ANKRD1	ANKRD1-13027	12932.7	12410	12086.3	14466.6	15255.7	13998.1	18004.7	15869.6	17207.1	17734.2	16155.5	14323.2	15701.2	0.0120079	0.288785	0.00150312	3.86787	1.22161	1.92053
ANKRD10	ANKRD10-24801	1748.53	1729.2	1701.39	833.282	945.74	1014.77	4004.24	3260.81	3382.18	3101.73	3011.78	2696.24	2201.12	0.000158729	1.27739	6.66172e-06	6.72064	2.424	3.79934
ANKRD10-IT1	ANKRD10-IT1-39942	308.635	270.428	294.598	214.161	233.024	227.494	515.462	431.521	443.765	509.985	516.954	584.129	498.894	4.78211e-06	0.970988	7.75905e-08	9.63293	1.96018	5.32038
ANKRD11	ANKRD11-43175	1202.12	1289.48	1191.63	1207.09	1301.57	1047.01	956.813	778.104	719.591	753.758	685.94	679.2	730.489	2.74082e-05	-0.668412	7.24229e-07	-8.08735	0.629199	4.56212
ANKRD11	ANKRD11-28114	8202.26	8635.02	6775.76	9585.66	11460.1	8599.11	5059.49	4912.7	4195.41	5837.29	4766.15	4739.84	6173.93	0.00012406	-0.785228	4.87354e-06	-6.90428	0.58026	3.90637
ANKRD12	ANKRD12-50649	397.503	328.691	331.009	510.093	536.374	546.345	590.68	497.908	544.528	639.521	692.3	556.721	532.668	0.0411248	0.42132	0.00690456	3.12566	1.33915	1.3859
ANKRD13A	ANKRD13A-39247	4539.46	4115.79	4240.23	4135.26	4660.47	4691.4	3169.1	2752.16	2783.71	2831.44	2630.19	2369.06	2307.26	9.5486e-06	-0.705623	1.87097e-07	-9.00125	0.613178	5.02006
ANKRD13A	ANKRD13A-38451	887.477	886.038	842.971	1113.64	1242.79	1256.59	585.149	522.316	621.882	797.617	687.757	598.689	742.069	0.00124952	-0.660263	9.10554e-05	-5.2784	0.632763	2.90326
ANKRD13B	ANKRD13B-9193	100.877	102.235	87.1658	73.0095	93.4193	64.4866	185.832	158.159	167.939	125.456	130.828	126.761	156.327	0.000267568	0.800739	1.30665e-05	6.3337	1.74199	3.57257
ANKRD13C	ANKRD13C-41909	160.923	135.214	151.161	166.462	164.796	188.086	238.927	209.903	244.274	203.994	230.767	206.415	206.505	0.00136154	0.458156	0.000101845	5.21989	1.37378	2.86597
ANKRD13C	ANKRD13C-54638	111.685	128.618	132.404	109.028	113.363	103.895	221.228	171.827	176.081	142.796	127.194	118.196	139.922	0.0442616	0.407714	0.00755993	3.08137	1.32658	1.35397
ANKRD13D	ANKRD13D-24266	2441.46	2618.54	2472.64	2427.81	2440.45	2023.27	3544.08	3290.1	3673.27	2972.19	2687.43	2884.67	3006.87	0.0032724	0.394717	0.000302606	4.66178	1.31468	2.48513
ANKRD19P	ANKRD19P-46016	18.0137	19.7874	24.274	18.4957	17.8441	18.8086	26.5474	27.3361	25.4452	22.4393	26.3474	46.2507	22.1945	0.0221731	0.474345	0.00320015	3.4999	1.38929	1.65417
ANKRD2	ANKRD2-13999	284.617	245.144	247.154	170.356	214.13	180.921	1348.39	1217.43	1124.68	1605.43	1390.96	1434.63	1472.56	6.29627e-10	2.63817	6.30358e-13	22.1726	6.22539	9.20092
ANKRD20A3	ANKRD20A3-32574	24.0183	21.9861	24.274	26.2834	33.589	26.8694	29.8658	31.2413	25.4452	36.7189	39.9753	43.6812	40.5291	0.0297973	0.429311	0.0046275	3.3206	1.34659	1.52582
ANKRD20A8P	ANKRD20A8P-37913	142.909	138.512	154.471	107.081	117.561	87.7734	204.636	172.803	158.778	186.655	139.005	161.021	169.836	0.014529	0.475473	0.0019047	3.75235	1.39037	1.83777
ANKRD23	ANKRD23-60020	73.2559	56.0644	66.2019	71.0626	75.5752	56.4258	119.463	107.392	118.066	106.077	88.1274	80.5105	100.358	0.0007717	0.629196	4.95442e-05	5.60057	1.5467	3.11255
ANKRD27	ANKRD27-3479	369.882	379.259	361.904	365.048	374.727	329.598	341.798	340.726	330.788	272.332	295.272	256.948	269.229	0.0346762	-0.271605	0.00557981	-3.22952	0.828397	1.45997
ANKRD28	ANKRD28-57735	2929.03	2784.53	2688.9	2520.29	2623.09	2388.69	2325.11	1982.85	2047.83	1771.69	1630.81	1444.91	1593.18	0.00106687	-0.545013	7.43608e-05	-5.38483	0.685385	2.97189
ANKRD33B	ANKRD33B-58845	208.959	195.676	187.572	271.595	282.357	276.755	246.67	261.646	263.613	442.667	466.984	451.372	500.824	0.0338571	0.63327	0.0054132	3.24428	1.55108	1.47035
ANKRD34A	ANKRD34A-57897	361.476	314.401	324.389	309.56	348.486	317.955	890.445	778.104	773.535	907.773	802.232	757.997	867.516	4.19033e-09	1.33095	6.45927e-12	18.9038	2.51568	8.37775
ANKRD36	ANKRD36-55205	211.361	190.179	204.122	207.347	226.726	230.181	276.536	251.883	254.452	299.871	260.748	276.648	262.474	0.00256076	0.352441	0.000223248	4.8158	1.27672	2.59163
ANKRD36	ANKRD36-23658	309.836	288.017	272.531	256.02	307.549	294.668	347.329	315.342	328.752	378.409	366.138	318.616	324.233	0.0275656	0.245811	0.00419659	3.36813	1.18576	1.55963
ANKRD37	ANKRD37-43119	1540.78	1590.69	1595.47	1465.06	1517.8	1356.91	1223.39	995.817	1124.68	1431.02	1231.06	1218.79	1209.12	0.00794478	-0.323375	0.000898675	-4.12001	0.799198	2.09992
ANKRD39	ANKRD39-5431	2117.21	2271.16	2242.04	1716.21	1912.47	1908.62	2902.52	2741.42	2994.4	2692.72	2397.61	2240.59	2416.31	0.00639576	0.38095	0.00068453	4.25429	1.3022	2.19411
ANKRD44	ANKRD44-54668	99.676	91.2421	98.1995	116.815	125.959	111.06	369.452	345.607	343.002	380.449	349.784	336.602	385.992	1.38309e-09	1.75061	1.53855e-12	20.8612	3.36502	8.85915
ANKRD44	ANKRD44-15188	22.8174	19.7874	16.5505	21.4161	19.9435	22.3912	26.5474	25.3836	25.4452	37.7389	31.7986	27.4078	20.2646	0.0214292	0.4255	0.00306524	3.52084	1.34304	1.66899
ANKRD49	ANKRD49-16297	881.472	857.456	810.973	658.059	726.362	733.535	1358.34	1247.7	1081.93	1211.72	1093.87	964.413	1040.25	0.000447523	0.561337	2.5197e-05	5.96744	1.47564	3.34918
ANKRD57	ANKRD57-54916	947.523	818.98	831.937	1121.43	996.123	982.525	803.059	713.669	787.785	700.719	689.574	728.877	768.123	0.00771536	-0.34317	0.000866349	-4.13804	0.788307	2.11264
ANKS1A	ANKS1A-52190	1176.9	1143.27	1188.32	1468.95	1616.47	1295.11	1819.6	1722.18	1688.55	2393.87	2164.12	2101.84	2202.08	0.000523165	0.622733	3.05367e-05	5.86213	1.53979	3.28136
ANLN	ANLN-18912	2149.64	2115.06	2114.05	1692.85	1893.58	1776.96	1760.98	1618.69	1479.9	1149.51	955.774	944.713	927.345	0.00565883	-0.66623	0.000588842	-4.32888	0.630151	2.24727
ANO10	ANO10-45690	17298	15967.4	16546.1	16252.9	17993.2	16746.8	13032.6	10819.3	11435.1	13203.5	11601.9	10329.3	11084.7	3.94899e-05	-0.525478	1.14465e-06	-7.79281	0.694729	4.40351
ANO10	ANO10-34609	2972.27	3246.24	3327.75	3158.88	3044	3054.16	2377.1	1969.18	1928.75	2523.41	2261.33	2042.74	2215.59	0.000117805	-0.515261	4.59036e-06	-6.93976	0.699666	3.92884
ANO4	ANO4-47611	290.622	316.599	303.425	246.285	292.854	254.364	228.971	202.092	182.188	188.694	183.523	179.864	195.891	0.000202363	-0.535967	9.12654e-06	-6.53835	0.689696	3.69387
ANO7	ANO7-21133	121.293	115.427	126.887	95.3991	111.263	117.33	90.7037	79.0796	109.923	86.6975	70.8654	94.2144	82.9882	0.0164408	-0.381256	0.00221816	-3.67815	0.767769	1.78408
ANO7	ANO7-45843	145.311	157.2	144.541	147.966	158.498	142.408	137.162	129.847	148.6	98.9371	90.853	107.062	103.253	0.0293262	-0.37091	0.00453145	-3.3308	0.773295	1.53274
ANO8	ANO8-30190	104.48	87.9442	143.437	100.266	88.1711	192.564	192.469	128.87	231.043	348.83	293.455	185.859	147.642	0.0216351	0.854258	0.00310118	3.51517	1.80783	1.66484
ANPEP	ANPEP-52657	363.878	396.848	380.661	431.243	488.09	394.085	233.396	199.163	188.295	252.953	242.578	230.397	250.894	8.30077e-06	-0.834359	1.56842e-07	-9.12538	0.560832	5.08088
ANTXR1	ANTXR1-17282	7101.02	6700.25	6608.05	6325.55	6866.85	6593.76	4971	3984.24	3902.28	4993.77	4341.87	4142.86	4243.01	1.36681e-05	-0.614163	2.97907e-07	-8.67962	0.653309	4.86429
ANTXR1	ANTXR1-6204	1544.38	1468.67	1463.06	1670.46	1699.39	1569.17	1180.25	1047.56	1067.68	1404.5	1387.33	1342.98	1329.74	0.0137456	-0.325101	0.00177852	-3.78577	0.798242	1.86184
ANTXR2	ANTXR2-12618	267.804	246.244	267.014	243.365	239.321	251.677	298.658	292.887	367.429	339.65	291.638	292.065	296.248	0.0113308	0.304457	0.00139512	3.90431	1.23495	1.94574
ANXA1	ANXA1-5949	50075.8	47371.1	45138.6	40465.8	44620.9	42314.9	41397.4	37387.1	39274.2	41932	37463.2	34115	37056.2	0.0293574	-0.221144	0.00453981	-3.3299	0.857885	1.53228
ANXA10	ANXA10-5292	34.8266	38.4756	33.1009	37.965	44.0855	45.678	47.5641	53.696	43.7658	61.1982	59.963	49.6767	58.8637	0.00707236	0.459981	0.000774704	4.19315	1.37552	2.15044
ANXA5	ANXA5-49289	59872.9	56605.3	58212.4	63121.1	67869.7	60170.5	45282.1	38565.4	37651.8	54259.3	49871	42862.4	51250	0.00295821	-0.418585	0.000266691	-4.7256	0.748158	2.52897
ANXA6	ANXA6-32780	8621.38	7147.67	7641.9	8242.29	9414.36	8612.54	6403.46	5279.78	6222.89	5959.69	6466.01	5818.17	6544.49	0.000602606	-0.43103	3.64566e-05	-5.76578	0.741732	3.21997
AOX1	AOX1-2732	1812.18	1844.63	1800.69	1959.58	2208.48	1796.67	975.617	1048.54	918.064	1424.9	1343.72	1294.16	1342.29	0.000306693	-0.681183	1.55377e-05	-6.23608	0.623654	3.5133
AOX1	AOX1-58052	3081.55	3282.52	3105.97	3327.29	3925.71	3765.3	1744.39	1558.16	1568.44	2609.08	2493.92	2128.39	2695.19	0.00157484	-0.712546	0.000122354	-5.1245	0.610242	2.80276
AP1M1	AP1M1-7960	4020.67	4052.03	4233.61	4145.97	4632.13	3678.42	3575.05	3573.22	4012.21	2868.16	2684.71	2530.94	3015.56	0.0156806	-0.383392	0.00209318	-3.70639	0.766633	1.80464
AP1M2	AP1M2-14353	461.152	491.388	482.17	444.871	503.835	439.763	381.619	312.413	316.539	365.149	324.345	323.755	344.497	0.000136491	-0.469477	5.49523e-06	-6.83342	0.722227	3.8649
AP1S1	AP1S1-52355	1408.67	1375.23	1384.72	1242.14	1375.05	1034.47	1126.05	978.243	1121.63	969.992	865.829	826.517	949.539	0.00477083	-0.408266	0.000479986	-4.43053	0.753528	2.32141
AP1S3	AP1S3-26623	285.818	260.535	236.12	183.984	202.584	190.773	133.843	115.202	130.28	184.615	169.895	153.312	170.801	0.00557956	-0.569927	0.000578731	-4.33748	0.673651	2.2534
AP2A2	AP2A2-16463	5934.93	5846.09	4968.45	3673.84	4177.63	3484.07	3846.06	3326.22	3300.76	2334.71	2061.45	1958.8	2152.87	0.00470519	-0.794722	0.000472635	-4.43822	0.576454	2.32742
AP2A2	AP2A2-652	228.174	228.655	225.086	194.692	215.179	168.382	182.513	177.685	176.081	139.736	127.194	136.183	134.132	0.00812186	-0.451181	0.000922706	-4.10702	0.731444	2.09034
AP2B1	AP2B1-35871	969.139	815.682	901.449	862.486	1055.95	864.3	883.808	630.684	815.265	714.999	768.616	661.214	774.878	0.0346293	-0.276971	0.00557077	-3.23031	0.825322	1.46056
AP2M1	AP2M1-62458	77811	70806.1	81092.9	82094.8	85393.7	69274.7	56938.7	50759.3	58730.7	61073.8	53099	54016.5	60022.6	0.000137642	-0.454359	5.57329e-06	-6.82512	0.729834	3.86125
AP2S1	AP2S1-54522	147599	154909	137449	128065	132338	115046	114428	107675	111967	96559.5	84365.2	79209.4	94710.7	0.00239852	-0.46315	0.000206055	-4.85661	0.725401	2.62006
AP3M2	AP3M2-10341	519.997	528.765	496.514	481.863	544.771	481.858	941.327	867.923	1016.79	776.197	678.672	699.756	662.94	0.000256149	0.654049	1.23786e-05	6.36433	1.57358	3.59151
AP3S1	AP3S1-37089	12069.2	11942.8	12011.2	10735.3	11677.4	10719.1	10026.1	9162.49	8238.15	9848.83	9049.87	8124.7	8703.14	0.00135378	-0.3475	0.000101049	-5.22398	0.785945	2.86845
AP3S1	AP3S1-11045	11582.8	11221.7	10603.3	9820.27	10087.2	9735.69	8882.32	8250.63	7417.8	9371.49	8318.5	7534.58	8103.89	0.00290472	-0.33873	0.000260334	-4.73781	0.790737	2.5369
AP3S1	AP3S1-7747	1199.72	1087.21	1215.91	1088.33	1167.22	1110.6	989.997	905.022	851.907	1069.95	925.792	853.925	918.66	0.00676065	-0.293243	0.000732823	-4.22059	0.816066	2.17001
AP4B1	AP4B1-35739	67.2513	87.9442	81.649	91.5053	104.966	83.2952	116.145	108.368	102.799	111.177	127.194	118.196	116.762	0.00454973	0.423653	0.000453115	4.45926	1.34132	2.34201
AP4B1	AP4B1-38366	528.403	522.169	556.096	601.599	637.141	514.102	772.087	664.854	642.238	623.202	597.813	663.783	670.66	0.030809	0.249391	0.00481765	3.30101	1.1887	1.51132
AP4E1	AP4E1-39189	1926.27	1914.99	2071.02	1730.81	1961.81	1753.68	1696.82	1706.56	1526.71	1388.18	1304.65	1253.91	1332.64	0.00547199	-0.375504	0.000565138	-4.34928	0.770836	2.26185
APBB2	APBB2-29741	599.257	550.751	543.959	359.207	404.117	439.763	279.854	237.239	272.773	274.372	238.943	232.11	196.856	5.68087e-05	-0.939347	1.8255e-06	-7.49952	0.521469	4.24559
APBB2	APBB2-40969	224.571	195.676	212.949	191.772	204.683	161.217	169.24	158.159	161.832	121.376	127.194	128.474	133.167	0.00336622	-0.46952	0.000312994	-4.64477	0.722205	2.47286
APCDD1	APCDD1-48019	317.042	301.209	282.461	282.304	231.974	211.373	148.223	133.752	141.476	99.9571	103.572	74.515	103.253	2.27385e-05	-1.2487	5.69123e-07	-8.24528	0.420827	4.64324
APCDD1L	APCDD1L-18854	27.6211	19.7874	18.7572	19.4692	24.1421	19.7042	14.3798	15.6207	17.3028	17.3395	18.1706	16.2734	21.2295	0.0435751	-0.329762	0.00740666	-3.09138	0.795667	1.36076
APEX1	APEX1-33580	749.372	764.015	690.706	768.06	936.293	742.492	1016.54	909.903	847.835	1110.75	1035.72	1024.37	1219.73	0.00452059	0.406284	0.000449135	4.46367	1.32527	2.34481
APH1A	APH1A-2928	881.472	842.066	758.012	794.344	834.476	787.274	836.244	632.636	761.322	569.143	676.855	631.236	551.003	0.0350477	-0.299121	0.00565256	-3.22321	0.812747	1.45534
APH1A	APH1A-41648	869.463	834.371	805.456	823.548	841.824	778.318	824.076	664.854	820.355	600.762	701.385	626.954	571.267	0.0492583	-0.269188	0.00863726	-3.0162	0.829786	1.30752
API5	API5-48322	293.024	303.408	303.425	270.622	315.946	292.877	173.664	173.78	137.404	176.455	143.548	164.447	154.397	1.12235e-06	-0.880319	1.14505e-08	-11.1202	0.543247	5.94987
API5	API5-55321	420.321	393.55	407.142	354.34	361.081	285.711	289.809	263.599	263.613	239.693	220.773	213.267	280.809	0.00124487	-0.537172	9.06642e-05	-5.28066	0.68912	2.90488
APIP	APIP-22936	355.471	312.202	321.079	237.524	248.768	246.303	433.608	414.924	403.053	398.808	356.144	334.889	329.058	0.010978	0.42994	0.00134122	3.92358	1.34718	1.95948
APLN	APLN-21382	236.58	202.272	198.606	272.569	244.57	270.485	74.1115	62.4826	64.122	109.137	99.0298	89.9319	93.6029	1.62602e-06	-1.49314	1.86305e-08	-10.7261	0.355238	5.78887
APLN	APLN-42524	224.571	198.974	207.433	263.808	245.619	272.277	73.0054	57.6012	63.1042	106.077	116.292	94.2144	91.673	5.56932e-06	-1.47166	9.39686e-08	-9.49283	0.360568	5.2542
APLN	APLN-3411	163.325	183.584	175.435	227.79	210.981	231.077	57.5194	62.4826	64.122	89.7574	79.9507	109.631	77.1983	6.18185e-06	-1.36888	1.07866e-07	-9.39286	0.387192	5.20888
APLN	APLN-2838	180.137	173.69	185.365	207.347	248.768	215.851	73.0054	51.7434	73.2823	103.017	96.3042	82.2234	91.673	6.65817e-06	-1.31414	1.18293e-07	-9.32641	0.402165	5.17665
APLN	APLN-3789	174.133	160.498	148.954	230.71	220.428	182.712	58.6255	59.5537	56.9973	87.7174	99.9383	80.5105	81.0582	1.1823e-05	-1.31227	2.46692e-07	-8.80908	0.402685	4.92727
APLN	APLN-32483	182.539	180.286	182.055	214.161	251.917	223.016	59.7317	52.7197	62.0864	80.5776	109.932	98.4968	98.4278	1.99335e-05	-1.38038	4.79592e-07	-8.35867	0.384117	4.70042
APLN	APLN-12744	163.325	169.293	194.192	234.604	248.768	213.164	67.4747	56.6249	74.3001	104.037	99.0298	104.492	87.8131	2.1399e-05	-1.26811	5.23694e-07	-8.30027	0.415203	4.66961
APLN	APLN-54477	184.941	201.172	199.709	274.516	235.123	231.077	70.7931	58.5775	52.9261	98.9371	111.749	95.9274	102.288	2.15903e-05	-1.41319	5.32192e-07	-8.28961	0.37548	4.66574
APLN	APLN-475	180.137	142.909	168.815	214.161	228.825	226.599	55.3071	58.5775	69.2111	93.8372	80.8592	129.331	73.3384	8.08335e-05	-1.29274	2.88897e-06	-7.21769	0.408175	4.09241
APLN	APLN-62173	156.119	150.604	168.815	230.71	220.428	244.512	57.5194	48.8145	53.9439	86.6975	112.658	95.9274	97.4629	0.000194098	-1.33085	8.64685e-06	-6.56943	0.397534	3.71198
APOBEC2	APOBEC2-6061	38.4293	46.1707	38.6178	23.3631	23.0924	21.4955	1862.74	1711.44	1712.97	415.128	369.772	346.024	389.851	5.56256e-06	4.55279	9.37008e-08	9.49491	23.4706	5.25473
APOBEC3C	APOBEC3C-60762	851.449	829.973	777.872	725.228	806.135	686.961	730.054	598.466	692.111	442.667	528.765	422.252	478.629	0.0083182	-0.504493	0.000951622	-4.09185	0.704908	2.07997
APOBEC3C	APOBEC3C-28543	833.436	928.911	932.343	664.873	695.922	698.605	665.898	605.3	682.95	434.507	493.332	362.297	422.661	0.00897108	-0.61232	0.00104298	-4.04681	0.654144	2.04716
APOBEC3C	APOBEC3C-59758	969.139	845.364	833.04	731.069	805.086	712.04	728.948	674.617	752.161	490.606	539.667	423.108	502.754	0.0155249	-0.489083	0.00206647	-3.71264	0.712478	1.80897
APOBEC3C	APOBEC3C-55006	948.724	957.493	957.721	808.946	822.93	753.239	843.987	703.906	726.716	530.384	600.538	401.696	487.314	0.0162886	-0.53821	0.00219297	-3.68371	0.688625	1.78812
APOBEC3C	APOBEC3C-16949	1133.66	1041.04	1041.58	771.954	850.221	793.544	890.445	750.768	794.909	545.684	589.636	436.812	495.034	0.0210299	-0.564552	0.00299606	-3.53193	0.676165	1.67716
APOBEC3C	APOBEC3C-6885	870.664	760.717	793.319	574.342	592.006	613.518	610.591	571.13	638.167	426.347	437.912	360.584	391.781	0.0236368	-0.519042	0.00345948	-3.46203	0.697835	1.62641
APOBEC3C	APOBEC3C-37929	1257.36	1079.52	1036.06	708.679	858.618	833.848	831.819	810.321	814.248	552.824	582.368	469.359	518.194	0.0245569	-0.559074	0.00362224	-3.43968	0.678738	1.60983
APOBEC3C	APOBEC3C-15032	961.934	937.705	1045.99	701.865	764.149	712.935	780.936	692.19	769.464	478.366	513.32	372.575	481.524	0.0272462	-0.571522	0.00413713	-3.37507	0.672907	1.56469
APOBEC3C	APOBEC3C-29465	928.308	904.726	1043.78	672.661	862.817	753.239	818.545	701.953	788.802	526.305	549.661	388.848	511.439	0.0359491	-0.513647	0.00584079	-3.20725	0.70045	1.44431
APOBEC3C	APOBEC3C-28262	1188.91	1072.92	1049.3	702.838	856.519	781.9	871.64	769.317	839.693	560.984	642.331	454.798	513.369	0.0441821	-0.509099	0.00753862	-3.08275	0.702661	1.35475
APOBEC3F	APOBEC3F-32075	2009.13	1839.13	1842.62	1318.07	1369.8	1253.91	1424.71	1181.31	1366.92	1133.19	924.884	903.601	1102.97	0.0261281	-0.468472	0.00392107	-3.40115	0.72273	1.58289
APOL3	APOL3-20259	36.0275	40.6742	40.8245	32.1242	36.7379	38.5128	65.2624	48.8145	55.9795	54.0584	42.7009	45.3942	41.4941	0.0139249	0.41935	0.00180769	3.77783	1.33732	1.85621
APOL5	APOL5-28863	20.4156	23.0854	26.4808	24.3365	26.2414	22.3912	42.0334	43.9331	45.8014	32.639	29.073	29.9773	27.0194	0.00452681	0.568501	0.000449969	4.46274	1.48298	2.34421
APOL6	APOL6-18266	1318.61	1490.65	1278.8	1088.33	1136.78	1272.71	1304.14	955.789	1130.79	790.477	513.32	358.871	606.972	0.0413221	-0.754945	0.00694688	-3.12268	0.592569	1.38382
APOLD1	APOLD1-44098	521.198	493.587	535.132	460.447	499.636	396.772	397.105	341.702	355.216	316.191	300.723	319.472	343.532	0.000421721	-0.504063	2.33154e-05	-6.0102	0.705118	3.37497
APPL1	APPL1-25721	2107.61	2065.59	2033.5	1601.34	1639.56	1561.11	1788.63	1676.29	1533.84	1064.85	1088.42	1023.51	1147.36	0.0308746	-0.477542	0.00483232	-3.29953	0.7182	1.5104
APTX	APTX-27425	1311.4	1288.38	1203.77	907.265	1040.21	984.316	1600.59	1448.82	1506.36	1434.08	1311.01	1204.23	1180.17	0.0450639	0.315762	0.0077342	3.07023	1.24467	1.34617
AQP11	AQP11-44303	73.2559	76.9512	86.0624	83.7176	83.9724	87.7734	178.089	155.23	147.582	168.295	162.627	167.873	165.011	2.1664e-07	0.99897	1.29446e-09	13.032	1.99857	6.66426
AQP3	AQP3-46557	146.512	131.916	147.851	137.258	131.207	117.33	617.227	534.031	515.012	276.412	273.468	246.67	258.614	0.000243401	1.42686	1.15653e-05	6.40293	2.6886	3.61368
AQP3	AQP3-48844	163.325	150.604	152.264	123.629	140.654	109.269	645.987	577.964	570.991	274.372	256.205	249.24	296.248	0.000459653	1.45094	2.60553e-05	5.94903	2.73387	3.33757
AQP3	AQP3-9865	157.32	158.3	162.195	137.258	123.859	128.973	731.16	647.281	579.134	305.991	292.547	242.388	275.984	0.000618255	1.47828	3.76296e-05	5.74863	2.78617	3.20883
AQP3	AQP3-43148	165.726	182.484	187.572	134.338	150.101	137.034	767.663	711.716	651.398	310.071	305.266	261.231	299.143	0.00100065	1.43917	6.85681e-05	5.42766	2.71166	2.99972
AQP3	AQP3-51069	174.133	178.087	184.262	146.993	171.094	124.495	816.333	755.649	640.202	290.691	319.803	262.087	340.638	0.00107083	1.45296	7.47846e-05	5.38183	2.7377	2.97028
AQP3	AQP3-15776	163.325	161.597	157.781	142.125	149.051	129.869	757.707	683.404	610.686	287.632	287.096	257.805	266.334	0.00110802	1.43468	7.82209e-05	5.35816	2.70321	2.95545
AQP3	AQP3-42010	192.147	189.08	180.952	140.178	149.051	145.991	815.227	768.341	644.273	315.171	313.443	277.504	306.863	0.00114156	1.43291	8.13445e-05	5.33757	2.69991	2.9425
AQP3	AQP3-8551	154.918	160.498	165.505	124.603	141.703	117.33	703.506	639.471	612.721	294.771	282.553	220.119	268.264	0.00116663	1.44841	8.35754e-05	5.32335	2.72907	2.93307
AQP3	AQP3-42330	183.74	170.392	205.226	157.701	153.25	137.034	788.679	698.048	616.793	307.011	315.26	271.509	286.599	0.00134118	1.36024	9.98102e-05	5.23042	2.56728	2.87251
AQP3	AQP3-32856	204.156	196.775	184.262	139.205	159.548	137.034	852.836	761.507	654.452	335.57	315.26	278.361	301.073	0.00136227	1.42703	0.000101921	5.2195	2.68892	2.86574
AQP3	AQP3-8596	55.2421	60.4616	57.375	43.8057	41.9862	36.7215	189.15	173.78	136.386	63.2381	69.9568	65.0936	55.0038	0.030979	0.969299	0.00485261	3.29749	1.95789	1.50893
AQR	AQR-55831	596.855	568.339	566.026	563.634	625.595	662.779	947.964	805.44	866.156	959.792	801.324	662.927	751.718	0.00144077	0.469736	0.000109374	5.18274	1.38486	2.84141
AQR	AQR-49557	228.174	228.655	254.877	291.065	353.734	299.146	390.468	330.963	376.59	426.347	434.277	392.274	382.132	0.00205186	0.518974	0.000170241	4.95423	1.43294	2.68785
AR	AR-19843	2413.84	2416.27	2506.84	2474.54	2562.21	2376.15	2246.57	2314.79	2140.45	1997.1	1685.32	1830.33	1939.61	0.0185458	-0.281711	0.00257644	-3.6053	0.822615	1.73175
AR	AR-39354	2567.56	2813.12	2569.74	2772.42	3129.02	2501.54	2530.85	2551.05	2141.47	2014.44	2073.27	1846.6	2285.07	0.021148	-0.302076	0.00301792	-3.5284	0.811084	1.67473
AR	AR-51271	2999.89	2671.31	2824.61	2733.48	2854.01	2686.94	2721.11	2573.5	2316.53	2206.2	2139.59	1684.72	1967.59	0.0250941	-0.333108	0.00371943	-3.42681	0.793824	1.60043
AR	AR-40727	3701.22	3192.37	3311.2	3047.9	3443.92	3263.74	3300.73	2935.71	2873.28	2723.32	2454.85	2094.13	2405.69	0.030608	-0.313454	0.00478039	-3.30478	0.804713	1.51416
AR	AR-56677	2853.38	2739.46	2460.5	2621.53	2723.86	2743.37	2669.12	2406.56	2325.69	2141.94	2028.75	1636.76	2051.54	0.0355056	-0.309261	0.00574616	-3.21521	0.807055	1.4497
AR	AR-14699	2862.98	2996.7	3252.72	2820.11	3165.76	2738.89	2818.45	2758.02	2585.24	2495.87	2041.47	1868.87	2234.89	0.0355106	-0.313051	0.00574754	-3.21509	0.804938	1.44964
AR	AR-56722	2318.97	2105.16	1885.65	2357.72	2354.38	2424.52	2122.69	1871.55	2047.83	1700.29	1748.92	1675.3	1904.87	0.0425996	-0.255671	0.00720904	-3.10459	0.837598	1.37059
AR	AR-34531	3767.27	3337.48	3338.78	3142.33	3361	3290.61	3302.94	3052.86	2998.47	2835.52	2433.95	2074.43	2451.05	0.0430298	-0.30843	0.00729779	-3.09861	0.80752	1.36623
ARAF	ARAF-52319	324.247	307.805	347.56	261.861	257.166	240.929	484.49	387.587	394.91	352.91	336.156	315.19	326.163	0.0367052	0.362621	0.00599338	3.19468	1.28576	1.43527
ARC	ARC-5666	141.708	153.902	147.851	210.267	196.286	183.608	124.994	113.25	115.012	143.816	114.475	136.183	141.852	0.013274	-0.423066	0.00170252	-3.80707	0.745838	1.877
ARF6	ARF6-33037	1061.61	942.102	877.175	869.3	1033.91	1037.16	818.545	716.597	651.398	895.534	827.671	749.432	753.648	0.0132408	-0.321228	0.00169721	-3.80859	0.800389	1.87808
ARFIP1	ARFIP1-333	2804.14	2517.4	2538.84	2355.77	2463.54	2300.02	3331.7	3006	3375.06	3026.25	2763.75	2922.36	2645.97	0.014274	0.275939	0.0018641	3.76286	1.21078	1.84545
ARFIP2	ARFIP2-26252	1711.31	1785.27	1672.7	1844.71	2053.13	1560.22	1395.95	1290.66	1178.62	1445.3	1441.84	1349.83	1522.74	0.00334587	-0.356105	0.000310676	-4.64851	0.781271	2.47549
ARFRP1	ARFRP1-21192	297.827	299.01	269.221	250.179	215.179	215.851	258.837	215.76	215.776	184.615	178.072	171.299	162.116	0.0416517	-0.376087	0.00701884	-3.11765	0.770525	1.38037
ARFRP1	ARFRP1-43157	5928.92	6102.23	5970.31	5156.42	5868.62	4580.34	5727.6	4776.99	5236.63	4065.6	3714.07	3642.67	3939.04	0.0474705	-0.338755	0.00825064	-3.03861	0.790723	1.32358
ARGFXP2	ARGFXP2-10604	19.2147	20.8867	20.9639	22.3896	18.8938	24.1825	23.229	24.4073	26.463	29.5791	23.6218	25.6948	27.9844	0.0224064	0.305044	0.00324138	3.49368	1.23546	1.64963
ARHGAP1	ARHGAP1-18107	24127.6	23968.1	21785.9	21461.9	25015.4	22839	16412.9	13891.6	13124.7	14652.9	11665.5	11178.1	12062.2	6.19129e-06	-0.806528	1.08129e-07	-9.3911	0.571756	5.20822
ARHGAP11A	ARHGAP11A-62829	117.69	104.434	118.06	118.762	124.909	126.286	92.916	75.1744	72.2645	82.6176	83.5848	91.6449	79.1283	0.000331272	-0.514255	1.71356e-05	-6.18124	0.700155	3.47981
ARHGAP11A	ARHGAP11A-6597	166.927	141.81	162.195	113.895	123.859	163.008	105.084	96.6528	118.066	110.157	107.207	79.654	79.1283	0.00621917	-0.537741	0.000660985	-4.27161	0.688849	2.20627
ARHGAP11B	ARHGAP11B-40710	665.307	663.979	670.846	810.893	897.455	935.951	480.066	489.122	468.192	529.364	387.034	465.076	502.754	0.000217279	-0.689962	1.00617e-05	-6.4824	0.61987	3.66298
ARHGAP12	ARHGAP12-27683	3152.4	2896.66	2936.05	2324.62	2250.46	2260.61	8893.38	8147.15	8246.29	6580.85	5554.75	5326.54	5900.85	2.83743e-06	1.39271	3.89585e-08	10.1497	2.62572	5.54707
ARHGAP17	ARHGAP17-18238	1593.62	1613.78	1546.92	1596.48	1701.49	1431.24	1532.01	1342.4	1299.74	1199.48	1097.5	1079.18	1158.94	0.00737178	-0.34553	0.000816171	-4.16744	0.787019	2.13243
ARHGAP21	ARHGAP21-58178	302.631	327.592	303.425	312.481	352.684	283.025	254.413	247.002	224.936	217.254	222.59	196.994	203.611	0.00034593	-0.48073	1.80752e-05	-6.15143	0.716615	3.46101
ARHGAP22	ARHGAP22-48348	8781.1	8483.32	8478.25	7979.46	8136.93	6516.73	4489.83	4159	4482.43	3333.26	3032.67	3278.66	3497.08	1.90082e-06	-1.10452	2.28363e-08	-10.5646	0.465058	5.72106
ARHGAP24	ARHGAP24-225	52.8403	54.9651	43.0312	62.3015	60.88	60.0084	110.614	82.9847	92.6207	100.977	92.6701	93.3579	107.113	3.26737e-05	0.808282	9.0554e-07	7.94271	1.75113	4.4858
ARHGAP24	ARHGAP24-60812	69.6531	76.9512	69.512	55.4872	68.2276	71.6518	126.1	104.463	112.977	85.6775	84.4933	82.2234	82.9882	0.00809781	0.489895	0.000919648	4.10865	1.40434	2.09163
ARHGAP26	ARHGAP26-10187	213.763	226.456	210.743	144.072	168.995	152.26	335.161	314.366	336.895	273.352	215.322	234.679	230.63	0.00791712	0.583	0.000894983	4.12203	1.49796	2.10143
ARHGAP27	ARHGAP27-22004	354.27	393.55	386.178	234.604	285.506	237.347	918.098	767.365	726.716	443.687	377.949	349.45	337.743	0.0438906	0.758753	0.00747453	3.08692	1.69203	1.35763
ARHGAP39	ARHGAP39-52223	195.749	182.484	188.675	178.143	191.037	178.234	316.357	311.437	291.094	220.314	219.864	216.693	209.4	0.0109479	0.441862	0.00133622	3.9254	1.35836	1.96067
ARHGAP4	ARHGAP4-20683	14901	15378.1	18004.7	15875.2	18521.2	20566.7	24029.8	18371.8	21367.9	34565.8	30990.9	23665.8	19050.6	0.0224006	0.495646	0.00323984	3.49391	1.40995	1.64974
ARHGAP4	ARHGAP4-36640	1318.61	1263.1	1205.98	1476.74	1675.25	1399	1916.94	1802.23	1878.88	1649.29	1402.77	1462.04	1768.81	0.0457387	0.294748	0.00787909	3.06116	1.22667	1.33972
ARHGAP6	ARHGAP6-14398	109.283	125.32	131.3	86.638	86.0717	95.8343	330.737	296.792	386.768	329.45	281.644	254.379	250.894	6.13235e-07	1.53454	5.16495e-09	11.7897	2.89696	6.21237
ARHGAP6	ARHGAP6-60746	38.4293	36.277	34.2043	33.0977	40.9366	35.8259	67.4747	55.6486	71.2467	50.9985	54.5118	64.2371	68.5135	3.78839e-05	0.752678	1.08967e-06	7.82415	1.68492	4.42155
ARHGAP9	ARHGAP9-44587	91.2696	70.3554	67.3052	60.3545	52.4828	56.4258	241.139	220.642	268.702	146.876	155.359	151.599	177.556	8.28785e-06	1.53862	1.56399e-07	9.12738	2.90517	5.08156
ARHGEF1	ARHGEF1-21300	181.338	160.498	154.471	197.612	221.477	159.425	160.391	136.681	134.351	123.416	127.194	128.474	157.292	0.0177838	-0.360491	0.00244485	-3.6308	0.7789	1.74998
ARHGEF15	ARHGEF15-19885	138.105	149.505	205.226	109.028	132.257	257.051	243.351	204.045	284.987	462.046	406.113	294.634	185.276	0.0193206	0.84264	0.00270833	3.58102	1.79333	1.71398
ARHGEF25	ARHGEF25-29859	49.2376	46.1707	39.7211	39.9119	33.589	40.3041	32.0781	28.3124	35.6233	27.5392	35.4327	31.6903	29.9143	0.0156686	-0.3824	0.00209108	-3.70688	0.76716	1.80497
ARHGEF3	ARHGEF3-55977	178.936	162.697	166.608	198.586	210.981	168.382	553.071	494.979	412.213	380.449	372.497	364.01	382.132	1.19178e-06	1.21717	1.23293e-08	11.0596	2.3249	5.9238
ARHGEF37	ARHGEF37-54405	34.8266	35.1777	30.8942	24.3365	26.2414	25.0781	119.463	130.823	126.208	68.338	62.6886	65.9501	68.5135	3.3399e-05	1.55937	9.33139e-07	7.9234	2.94726	4.47627
ARHGEF5	ARHGEF5-32163	58.8449	64.8589	59.5817	78.8503	83.9724	64.4866	49.7764	41.0042	48.8549	41.8188	47.2436	50.5332	50.1789	0.00152101	-0.520922	0.000117375	-5.14605	0.696926	2.81787
ARHGEF6	ARHGEF6-45209	126.096	116.526	140.127	119.736	136.455	134.347	273.217	242.12	222.9	192.774	208.053	204.702	180.451	4.80618e-05	0.75142	1.48706e-06	7.62751	1.68345	4.3182
ARHGEF7	ARHGEF7-44170	42.0321	40.6742	48.548	30.1773	35.6883	38.5128	70.7931	66.3878	62.0864	53.0384	51.7862	47.9637	53.0738	0.00375726	0.558684	0.000358369	4.57668	1.47293	2.42513
ARHGEF7	ARHGEF7-45026	208.959	203.371	182.055	191.772	199.435	181.816	307.508	241.144	243.256	240.713	218.956	208.128	235.455	0.0181324	0.314038	0.00250748	3.6185	1.24318	1.74154
ARID1B	ARID1B-25822	588.449	500.183	453.483	478.943	579.41	497.98	411.485	361.228	396.946	377.389	352.51	335.746	338.708	0.000409438	-0.478951	2.24021e-05	-6.03226	0.717499	3.38781
ARID1B	ARID1B-54053	232.978	224.258	194.192	188.851	192.087	205.103	180.301	181.59	165.903	128.516	129.92	149.886	162.116	0.0118606	-0.393539	0.00148015	-3.8754	0.76126	1.92589
ARID2	ARID2-19178	294.224	344.082	346.457	262.834	245.619	227.494	278.748	228.452	237.15	202.974	197.151	185.859	185.276	0.0367951	-0.392371	0.00601392	-3.19302	0.761876	1.43421
ARID3A	ARID3A-19534	492.376	474.899	509.754	586.023	651.836	631.431	447.988	360.251	422.391	490.606	499.692	421.395	443.89	0.0298118	-0.328459	0.00463052	-3.32028	0.796387	1.52561
ARID4B	ARID4B-43774	253.393	278.124	255.981	256.994	307.549	218.538	433.608	394.422	345.037	325.37	367.955	350.306	361.867	0.000514028	0.502082	2.98972e-05	5.87369	1.41626	3.28901
ARID5A	ARID5A-47686	1738.93	1596.19	1596.57	2169.84	2151.79	1923.85	2776.42	2268.9	2558.77	2463.23	2575.68	2277.42	2774.31	0.0019399	0.454882	0.000157771	4.99329	1.37067	2.71222
ARID5A	ARID5A-47838	164.525	160.498	164.401	168.409	204.683	155.843	252.2	217.713	209.669	208.074	183.523	269.796	197.821	0.0128023	0.374301	0.00162677	3.82927	1.29621	1.89271
ARIH1	ARIH1-7833	1275.37	1070.72	1225.84	1162.31	1187.16	1085.52	1754.34	1526.92	1804.58	1504.46	1346.44	1189.67	1392.46	0.0132941	0.360588	0.00170658	3.8059	1.28395	1.87634
ARL13B	ARL13B-15237	87.6669	91.2421	94.8894	91.5053	95.5186	90.4604	110.614	110.321	103.817	116.277	112.658	114.77	115.797	0.00533954	0.291926	0.000548235	4.36436	1.22427	2.2725
ARL13B	ARL13B-46244	93.6715	108.831	100.406	95.3991	101.817	100.313	120.57	120.084	111.959	133.616	121.743	108.775	136.062	0.0179449	0.286794	0.00247186	3.62546	1.21993	1.74606
ARL13B	ARL13B-60187	93.6715	82.4477	91.5793	97.346	108.115	96.7299	133.843	109.345	106.87	128.516	110.841	107.062	122.552	0.0210463	0.303889	0.0029994	3.53139	1.23447	1.67682
ARL13B	ARL13B-57618	105.681	111.03	91.5793	109.028	122.81	120.017	146.011	127.894	123.155	145.856	132.645	122.479	140.887	0.0259464	0.292748	0.00388287	3.40591	1.22497	1.58592
ARL13B	ARL13B-21469	82.8632	95.6393	89.3725	98.3195	102.866	90.4604	109.508	115.202	94.6563	115.257	115.383	113.914	118.692	0.0303059	0.267567	0.00472406	3.31055	1.20378	1.51847
ARL13B	ARL13B-19460	103.279	101.136	111.44	100.266	119.661	115.539	138.268	128.87	109.923	157.075	133.554	122.479	135.097	0.0367428	0.285044	0.0060007	3.19409	1.21845	1.43483
ARL13B	ARL13B-47595	96.0733	104.434	115.853	103.187	131.207	105.686	136.055	143.515	112.977	142.796	124.469	123.335	137.992	0.0453992	0.273975	0.00780892	3.06553	1.20913	1.34295
ARL15	ARL15-19983	87.6669	68.1568	75.0288	90.5318	81.8731	85.9821	94.0221	82.0084	87.5316	177.475	167.17	155.025	158.257	0.031465	0.636531	0.00494673	3.28814	1.55459	1.50217
ARL2	ARL2-24530	2491.9	2541.59	2076.53	1928.43	2442.55	1693.67	1775.36	1513.25	1403.56	1488.14	1250.14	1199.09	1531.42	0.00110452	-0.583799	7.78979e-05	-5.36034	0.667204	2.95682
ARL4A	ARL4A-29732	435.933	479.296	447.966	425.402	493.338	501.563	994.422	874.757	852.924	1360.64	994.84	1048.35	1086.57	1.00093e-06	1.14528	9.8778e-09	11.2421	2.21189	5.99959
ARL4A	ARL4A-54777	142.909	144.009	147.851	98.3195	114.412	126.286	298.658	281.172	294.147	308.031	295.272	240.675	252.824	1.35131e-06	1.14214	1.44755e-08	10.929	2.20708	5.86925
ARL4C	ARL4C-6656	1803.78	1500.55	1491.75	1670.46	1751.87	1403.48	2443.47	2177.13	2136.38	3210.87	2924.56	2763.05	3252.94	0.000149862	0.748355	6.19194e-06	6.76336	1.67988	3.82431
ARL4D	ARL4D-16656	755.376	762.916	751.391	489.651	509.083	543.658	1801.91	1865.69	1831.04	1048.53	993.932	828.23	869.446	0.0038718	1.00485	0.000371509	4.55861	2.00673	2.41209
ARL6	ARL6-21722	134.503	100.037	111.44	99.293	93.4193	104.791	162.603	130.823	121.119	158.095	163.535	128.474	143.782	0.00778949	0.43393	0.000876901	4.13208	1.35091	2.10849
ARL6IP4	ARL6IP4-29382	40145.4	43531.3	40819	44538.7	48451	38102.6	40553.4	36333.6	36857.9	34870.7	30112.3	31329.7	31656.1	0.013092	-0.298118	0.00167189	-3.81592	0.813313	1.88299
ARL6IP5	ARL6IP5-32219	9381.56	7779.76	7966.29	5726.87	6329.42	6523.9	17425.1	14528.2	14414.2	15330.2	13103.7	11704.9	12061.3	2.45219e-05	0.967132	6.28955e-07	8.17953	1.95495	4.61045
ARMC1	ARMC1-31747	1883.04	2128.25	1865.79	1984.89	2349.13	1974.01	2723.32	2590.1	2254.45	3142.53	2448.49	2441.87	2887.22	0.00423293	0.383291	0.000414905	4.50328	1.30431	2.37336
ARMC10	ARMC10-58032	960.733	840.966	861.728	752.485	741.057	781.9	1008.8	965.552	956.741	1083.21	984.847	888.185	890.675	0.0401252	0.245525	0.00669689	3.14056	1.18552	1.39658
ARMC2	ARMC2-12559	27.6211	24.1847	29.7908	25.31	31.4897	27.7651	45.3518	43.9331	39.6946	34.679	35.4327	35.1163	32.8093	0.00288197	0.458884	0.000257938	4.74249	1.37448	2.54031
ARMC4	ARMC4-59680	40.8311	42.8728	44.1346	35.0446	29.3904	32.2433	25.4413	26.3599	23.4096	24.4793	23.6218	25.6948	22.1945	0.000633975	-0.586015	3.88786e-05	-5.73098	0.66618	3.19793
ARMC9	ARMC9-30063	1248.95	1110.3	1075.78	1069.83	1287.93	1119.56	1889.29	1704.6	1619.34	2090.94	1846.13	1772.09	1835.39	7.8378e-06	0.66932	1.45479e-07	9.17867	1.59032	5.10581
ARMC9	ARMC9-18988	4365.33	4137.77	4006.32	4308.54	4081.06	3935.47	6352.58	5898.75	6476.32	6924.58	5592	5022.48	6143.06	7.56192e-05	0.551405	2.65575e-06	7.26889	1.46551	4.12137
ARMCX1	ARMCX1-49626	9439.2	8834	8997.94	9270.26	10079.8	9717.77	13905.3	11984.9	12184.2	14211.2	12336	10580.3	12483	0.000584721	0.418613	3.50858e-05	5.78656	1.33664	3.23305
ARMCX2	ARMCX2-37807	12260.2	11579	11660.4	10844.3	12184.4	10514	8793.83	6763.74	6498.71	6513.53	5671.95	5838.72	6475.97	9.11534e-06	-0.794148	1.76056e-07	-9.04392	0.576684	5.04023
ARMCX3	ARMCX3-59355	641.289	540.857	660.915	777.795	792.49	926.995	977.83	889.401	995.418	1574.83	1319.19	1238.49	1157.97	0.00291692	0.690442	0.000261715	4.73513	1.61378	2.53508
ARMCX5	ARMCX5-14928	873.066	867.35	963.237	981.248	1048.61	1020.14	422.546	373.919	432.569	653.801	579.642	516.466	563.548	3.86539e-05	-0.934247	1.11639e-06	-7.80872	0.523315	4.41281
ARMCX6	ARMCX6-13756	948.724	839.867	873.865	1064.97	1106.34	937.743	1126.05	1064.16	1076.84	1245.38	1181.09	1086.89	1358.69	0.0286026	0.282934	0.00439263	3.34593	1.21667	1.5436
ARNT	ARNT-5366	112.886	117.625	113.647	137.258	139.604	134.347	178.089	171.827	167.939	147.896	146.273	128.474	140.887	0.047036	0.295193	0.00815464	3.04434	1.22705	1.32757
ARPC1A	ARPC1A-23230	14043.5	13165.2	12493.4	9273.18	10279.3	8632.25	10580.3	9593.03	7979.63	7525.34	6823.97	6332.06	7413.93	0.0212024	-0.482526	0.00302706	-3.52693	0.715724	1.67361
ARPC1B	ARPC1B-4692	3674.8	3870.64	3686.34	2965.16	3425.03	2775.61	1100.61	1014.37	943.509	898.594	832.214	817.096	976.559	2.86787e-09	-1.84183	3.69154e-12	-19.6459	0.278968	8.54244
ARPC2	ARPC2-30520	61419.6	58670.9	59790.2	49109.1	59752.7	47773.8	51951.1	45966.7	41585.7	43654.7	40400.5	36020.7	42235.2	0.00543403	-0.372063	0.000560268	-4.35358	0.772677	2.26488
ARPC2	ARPC2-57978	62465.6	59371.1	53322.3	57907.3	60715.2	51113.7	51173.5	46830.7	48129.2	48309.9	44795.1	38290.4	45391.6	0.00548939	-0.310983	0.000567459	-4.34724	0.806092	2.26048
ARPC2	ARPC2-29018	52268.7	57193.4	55462.8	49105.2	52273.9	42210.1	44386.2	41995.2	41507.3	42129.9	42020.4	38268.2	43141.3	0.00816028	-0.28061	0.000929146	-4.1036	0.823243	2.0883
ARPC2	ARPC2-39558	71004.2	69637.5	64107.7	58939.1	64088.8	55028.6	61268.1	53350.4	50433.5	51526.8	48850.8	47141.4	47669	0.00933413	-0.301286	0.0010944	-4.0232	0.811528	2.02993
ARPC2	ARPC2-34541	70909.3	66725.5	64530.3	58451.4	67050.9	54244	60267.1	52483.4	51245.7	51837.9	44914.1	40375.1	47795.4	0.0100237	-0.348991	0.00119628	-3.97956	0.785133	1.99897
ARPC2	ARPC2-51626	57114.4	55178.4	50720.6	48096.7	52282.3	43902.8	49913.6	40410.6	43351.6	39844.1	39278.5	36542.3	40613.1	0.0113255	-0.298754	0.00139411	-3.90466	0.812954	1.94594
ARPC2	ARPC2-13604	52589.3	54709	49776.1	44109.4	52013.6	40189.5	42699.3	41577.3	41284.4	39365.7	37605.9	34112.5	39177.2	0.0121546	-0.298288	0.00152669	-3.86027	0.813217	1.91526
ARPC2	ARPC2-17305	74850.7	71332.6	63174.2	53464.4	66529.3	57153	57098	51275.8	53177.5	52765.1	48316.5	40855.6	49443.6	0.012233	-0.342075	0.00153848	-3.85651	0.788906	1.91247
ARPC2	ARPC2-14985	73518.9	70050.9	64936.3	53537.4	65674.8	56409.7	57445.3	53754.6	51733.2	52163.3	48597.3	42223.5	48592.5	0.0123351	-0.326668	0.00155466	-3.85141	0.797376	1.90886
ARPC2	ARPC2-22172	68226.4	67655.5	61958.3	52850.1	59809.4	52257.4	56940.9	52079.3	49843.2	50090.7	46394.1	44715	44502.9	0.0206049	-0.285186	0.00292671	-3.54332	0.820636	1.68603
ARPC3	ARPC3-58112	30583.7	26149.1	28650	27045.7	27763.4	28878.4	32933.2	29489.8	33791.3	40114.4	37076.2	32864.5	32370.2	0.0136533	0.278594	0.00176429	3.78968	1.21301	1.86476
ARPC4	ARPC4-51949	867.061	910.223	923.516	802.131	817.682	691.44	819.651	736.123	692.111	681.34	612.349	614.106	641.711	0.0374978	-0.27768	0.00615857	-3.18143	0.824916	1.42599
ARPC5	ARPC5-39744	22578.4	21662.9	20554.6	19444.9	21974.5	19738.3	9799.31	8187.18	8324.66	10106.9	9601.35	9408.59	9493.46	7.44969e-09	-1.17184	1.52718e-11	-17.8129	0.443855	8.12786
ARPC5	ARPC5-35923	26884.9	28645.6	28145.7	20977.1	21395.1	22207.6	10339.1	9132.22	8677.84	11189.1	10181.9	8678	10237.5	1.18436e-07	-1.3224	5.94749e-10	-13.7773	0.399868	6.92652
ARPP19	ARPP19-1501	3033.51	2951.63	2949.29	2294.45	2491.88	2377.94	4037.42	3365.27	3531.8	3337.34	2853.69	3001.16	2890.11	0.0430298	0.301003	0.00729894	3.09854	1.232	1.36623
ARPP21	ARPP21-33024	385.494	345.181	305.632	198.586	224.626	191.669	3014.24	2553	2189.31	2213.34	1967.88	1999.91	2121.02	3.37333e-09	3.10757	4.87824e-12	19.2729	8.61931	8.47194
ARPP21	ARPP21-18093	299.028	299.01	250.464	125.576	108.115	99.4169	1756.55	1480.06	1250.89	963.872	817.677	796.54	817.337	9.57384e-06	2.61916	1.87743e-07	8.99884	6.14391	5.01891
ARRB1	ARRB1-34364	375.887	305.606	315.562	241.418	291.804	257.051	193.575	229.428	177.099	209.094	162.627	182.433	199.751	0.000767281	-0.605222	4.91751e-05	-5.60458	0.65737	3.11505
ARRDC2	ARRDC2-61782	275.01	222.059	242.74	274.516	315.946	237.347	222.335	208.926	194.402	233.573	216.23	180.72	227.735	0.0383489	-0.289084	0.00633248	-3.16786	0.818421	1.41625
ARRDC3	ARRDC3-49390	224.571	246.244	259.291	214.161	216.229	218.538	362.815	304.603	302.289	391.669	317.986	292.065	321.338	0.00045269	0.514276	2.55311e-05	5.96019	1.42828	3.3442
ARRDC4	ARRDC4-6933	536.809	537.559	562.716	540.271	538.473	600.979	957.919	808.369	986.257	1456.52	1186.54	987.538	1041.21	2.24463e-05	0.926391	5.60024e-07	8.25592	1.90052	4.64886
ARSA	ARSA-3746	13250.9	12067	11743.1	13725.8	14307.9	13810.9	17332.1	18313.3	17969.4	14350	14181.2	13588.3	16173	0.0345704	0.283289	0.00555801	3.23142	1.21697	1.4613
ARSI	ARSI-23865	78.0595	63.7595	65.0985	57.4342	60.88	59.1127	55.3071	48.8145	46.8192	35.699	31.7986	45.3942	32.8093	0.00443849	-0.601465	0.000439427	-4.47458	0.659084	2.35276
ARSK	ARSK-35423	198.151	212.165	196.399	222.922	212.03	238.242	117.251	102.511	113.995	139.736	176.255	135.326	137.027	0.000295955	-0.701315	1.48008e-05	-6.26339	0.615011	3.52877
ARSK	ARSK-22291	74.4568	70.3554	77.2355	60.3545	69.2773	65.3823	42.0334	43.9331	49.8727	57.1183	49.9692	50.5332	45.354	0.000818903	-0.510917	5.33815e-05	-5.56069	0.701776	3.08677
ARV1	ARV1-5855	2046.36	2040.31	2110.74	1563.38	1714.09	1379.3	2671.33	2366.53	2397.96	2213.34	1969.69	2045.31	2155.76	0.0346762	0.340503	0.00557997	3.2295	1.2662	1.45997
ARVCF	ARVCF-45495	67.2513	73.6533	58.4783	44.7792	48.2842	40.3041	162.603	121.06	104.834	65.2781	60.8715	65.0936	85.8831	0.036782	0.722915	0.00600944	3.19338	1.65051	1.43436
ARX	ARX-8402	33.6256	35.1777	26.4808	27.2569	45.1352	37.6172	219.016	191.353	172.01	117.297	164.444	126.761	124.482	1.44052e-07	2.19805	7.62303e-10	13.5355	4.58857	6.84148
ASAH1	ASAH1-14076	7766.32	7561	8063.39	8187.78	8634.47	8328.62	17482.6	15002.7	15955.2	19434.5	18568.5	16594.6	15967.5	3.49569e-08	1.07521	1.28318e-10	15.3558	2.10704	7.45647
ASAP3	ASAP3-24775	301.43	285.819	293.495	440.004	483.891	395.876	517.675	493.027	504.834	572.203	580.551	508.758	598.287	0.00286159	0.589118	0.000255796	4.74672	1.50433	2.54339
ASAP3	ASAP3-15637	355.471	358.373	337.63	509.12	606.701	526.641	683.596	607.253	631.042	811.896	728.641	631.236	707.329	0.00283971	0.647092	0.000253253	4.75178	1.56601	2.54673
ASAP3	ASAP3-31577	386.695	361.671	348.663	529.562	600.403	543.658	678.065	597.49	625.953	785.377	695.934	691.191	769.088	0.00311855	0.615781	0.000284663	4.69263	1.53239	2.50605
ASAP3	ASAP3-12476	281.014	304.507	303.425	445.845	480.742	382.441	505.507	453.975	523.154	615.042	537.85	545.587	570.302	0.00345655	0.578576	0.000322985	4.62894	1.49337	2.46136
ASAP3	ASAP3-6752	306.234	305.606	343.146	477.969	536.374	418.267	592.892	533.055	515.012	678.28	581.459	535.309	642.676	0.00470883	0.58223	0.000473075	4.43776	1.49716	2.32709
ASAP3	ASAP3-56518	323.046	281.421	296.805	495.491	501.735	427.224	570.769	557.462	498.727	655.841	543.301	565.286	661.975	0.00521582	0.61741	0.000533294	4.3781	1.53412	2.28268
ASAP3	ASAP3-39808	281.014	288.017	316.666	468.234	464.997	380.65	512.144	488.145	460.05	542.624	519.679	542.161	612.762	0.00567634	0.550886	0.000591024	4.32705	1.46499	2.24593
ASAP3	ASAP3-728	308.635	308.904	312.252	523.722	561.566	465.737	538.691	549.652	597.454	752.738	648.691	598.689	767.158	0.00733626	0.662028	0.000811773	4.1701	1.58231	2.13453
ASAP3	ASAP3-30989	273.809	273.726	322.182	484.783	489.139	426.328	532.054	503.766	499.744	596.682	581.459	535.309	678.38	0.007732	0.609045	0.000869077	4.13649	1.52525	2.11171
ASAP3	ASAP3-53800	289.421	291.315	300.115	499.385	529.026	424.537	525.418	473.501	510.94	705.819	555.112	542.161	638.816	0.0157861	0.577319	0.00211026	3.70243	1.49207	1.80173
ASB1	ASB1-50331	1018.38	1002.56	1150.81	1086.38	1128.38	1004.92	2046.36	1805.16	1761.83	1385.12	1223.79	1230.78	1418.52	0.00438831	0.527453	0.000433273	4.48162	1.44138	2.3577
ASB10	ASB10-60902	2451.07	2168.92	3468.98	2644.89	2454.09	4159.39	1223.39	957.741	1562.34	2627.44	2467.57	1742.11	1248.68	0.0197056	-0.815158	0.00277138	-3.56983	0.568346	1.70541
ASB13	ASB13-12387	578.842	592.524	552.786	641.51	716.915	647.553	1309.67	1171.55	1215.26	1503.44	1148.38	1199.09	1302.72	3.43649e-07	1.03029	2.32095e-09	12.4951	2.04244	6.46389
ASB2	ASB2-4450	25.2192	24.1847	18.7572	17.5223	20.9931	19.7042	134.949	124.965	133.333	52.0185	48.1521	38.5422	62.7236	0.00011746	1.80706	4.57131e-06	6.94223	3.49929	3.93011
ASB3	ASB3-21470	780.595	827.775	773.459	749.565	860.717	668.153	1346.18	1174.48	1179.64	1211.72	1191.08	1217.08	1231.31	2.86212e-06	0.664526	3.95929e-08	10.1373	1.58505	5.54331
ASB7	ASB7-10209	172.932	178.087	165.505	176.196	207.832	168.382	233.396	217.713	196.437	237.653	220.773	231.253	201.681	0.00789595	0.310951	0.000891897	4.12373	1.24052	2.1026
ASB8	ASB8-18235	124.895	114.327	122.473	120.709	113.363	135.243	215.698	174.756	178.117	192.774	183.523	181.577	162.116	7.47995e-05	0.597324	2.61507e-06	7.2783	1.51291	4.1261
ASF1A	ASF1A-29127	108.082	95.6393	105.923	103.187	109.164	114.643	146.011	137.657	132.315	158.095	148.09	152.456	137.992	0.000416047	0.452277	2.29158e-05	6.01974	1.3682	3.38086
ASF1B	ASF1B-28013	2400.63	2503.11	2312.65	2176.66	2410.01	1934.6	2366.04	2228.87	2005.08	1303.52	1281.94	1229.07	1390.53	0.0460313	-0.480257	0.00793901	-3.05745	0.71685	1.33695
ASL	ASL-32393	1650.06	1410.41	1360.45	1657.8	1948.16	1546.78	1226.71	1112	1066.66	1249.46	1163.83	1125.43	1389.57	0.00349848	-0.409426	0.000328071	-4.62108	0.752923	2.45612
ASNS	ASNS-37441	18173.5	16280.7	15473.6	9413.36	11335.2	10478.2	8611.32	7486.2	7818.81	9312.33	9220.67	8362.81	8361.54	0.00378331	-0.628916	0.000361361	-4.57251	0.646662	2.42213
ASPA	ASPA-42367	21.6165	30.7805	26.4808	19.4692	23.0924	25.0781	88.4914	68.3404	75.3179	67.318	58.1459	67.663	62.7236	2.46365e-07	1.50082	1.54591e-09	12.8667	2.83003	6.60842
ASPH	ASPH-37596	831.034	1156.47	847.384	1446.56	1647.96	1150.01	308.614	300.698	268.702	669.1	328.888	496.767	671.625	0.000321727	-1.48337	1.65191e-05	-6.20174	0.357652	3.49251
ASPH	ASPH-4770	1316.2	1397.21	1428.86	1212.93	1275.33	1213.6	2679.08	2480.76	2262.59	1973.64	1911.55	1606.78	1811.27	0.000342157	0.676019	1.78244e-05	6.15923	1.59773	3.46578
ASPH	ASPH-42293	4641.54	3971.78	4872.46	4949.07	4934.43	4418.23	3877.03	2850.77	3800.5	2952.81	3095.36	3245.26	3614.81	0.00113569	-0.465505	8.08178e-05	-5.34098	0.724217	2.94474
ASPHD1	ASPHD1-8452	348.266	357.273	355.283	534.43	590.956	484.545	206.849	229.428	248.346	361.069	288.913	296.347	334.848	0.00865403	-0.64843	0.000998156	-4.06838	0.637974	2.06278
ASPM	ASPM-48769	1248.95	1201.54	1185.01	1069.83	1074.85	1049.7	1002.16	900.14	936.385	749.678	682.306	621.815	643.641	0.00312016	-0.537798	0.000284908	-4.69219	0.688822	2.50582
ASPM	ASPM-18564	6816.4	6574.93	6610.26	5341.38	5932.65	5459.87	6035.11	5092.33	5359.79	3933	3522.37	3053.4	3201.8	0.0201565	-0.536564	0.00284824	-3.55653	0.689411	1.69559
ASPRV1	ASPRV1-8060	141.708	130.817	127.99	116.815	136.455	118.225	100.659	81.0321	86.5138	73.4378	82.6762	72.802	77.1983	5.96098e-05	-0.642913	1.94951e-06	-7.45877	0.640419	4.22468
ATAD1	ATAD1-55056	4677.57	4277.39	3901.5	4024.29	3686.39	3802.02	6618.05	5723.99	5374.03	4985.61	5002.37	4389.53	5060.35	0.00641759	0.38798	0.000687785	4.25194	1.30856	2.19263
ATAD3A	ATAD3A-14426	11695.7	12145.1	11952.7	10507.5	11938.8	9457.14	9167.71	9441.71	9719.06	7140.81	6203.44	6699.5	7990.02	0.00452832	-0.492803	0.000450191	-4.46249	0.710643	2.34406
ATAD3B	ATAD3B-50274	10855.1	11652.6	10628.7	10812.2	11607.1	8376.99	9792.68	9731.67	9548.07	7277.49	6290.66	5898.68	7934.06	0.0346074	-0.412734	0.00556506	-3.23081	0.751199	1.46083
ATAD3C	ATAD3C-18852	287.019	279.223	283.565	273.542	292.854	274.964	222.335	248.954	260.559	206.034	214.413	190.998	202.646	0.00552421	-0.35154	0.000571588	-4.34364	0.783747	2.25773
ATAD5	ATAD5-54633	99.676	115.427	118.06	94.4257	100.767	87.7734	100.659	87.8662	85.496	63.2381	59.0545	54.8156	63.6886	0.0202847	-0.499176	0.0028712	-3.55263	0.707511	1.69283
ATAT1	ATAT1-42638	50.4385	58.263	54.0649	56.4607	79.7738	58.2171	76.3238	70.2929	73.2823	70.3779	71.7739	68.5195	73.3384	0.0427192	0.292649	0.00723131	3.10308	1.22489	1.36938
ATF1	ATF1-8057	2876.19	2665.81	2792.62	1980.99	2276.7	2043.87	1391.53	1161.79	1229.51	1415.72	1191.99	1134.85	1097.18	5.15591e-06	-0.967261	8.56218e-08	-9.56069	0.511476	5.28769
ATF3	ATF3-46805	533.207	547.453	538.442	364.074	405.167	401.25	2049.68	1801.26	1809.67	904.713	800.415	753.715	748.824	0.00147434	1.33841	0.000112572	5.16775	2.52873	2.8314
ATF3	ATF3-55448	28.822	29.6812	29.7908	25.31	31.4897	30.452	66.3685	62.4826	56.9973	34.679	38.1583	35.9728	41.4941	0.00502091	0.667415	0.000509137	4.40116	1.58822	2.29922
ATF3	ATF3-39316	85.265	79.1498	119.163	90.5318	80.8235	99.4169	154.86	156.207	177.099	118.317	105.389	122.479	115.797	0.0103533	0.548602	0.00124667	3.95935	1.46267	1.98492
ATF5	ATF5-43673	389.097	384.756	360.8	392.305	405.167	341.242	184.726	177.685	176.081	187.674	203.511	179.864	193.961	3.73656e-08	-1.01378	1.40135e-10	-15.261	0.495247	7.42753
ATF5	ATF5-26599	387.896	403.444	347.56	384.517	385.224	328.703	207.955	177.685	180.152	169.315	178.072	160.164	165.011	1.01144e-07	-1.06714	4.82195e-10	-13.9845	0.477263	6.99506
ATF5	ATF5-31029	377.088	388.054	334.319	375.756	426.16	369.007	211.273	182.566	196.437	191.754	179.889	174.725	177.556	1.13368e-07	-1.00168	5.53083e-10	-13.8487	0.49942	6.94551
ATF5	ATF5-11681	333.855	366.068	328.803	325.136	406.217	330.494	193.575	169.875	164.885	177.475	169.895	161.877	179.486	1.31637e-07	-0.991221	6.73836e-10	-13.6552	0.503052	6.88062
ATF5	ATF5-50746	350.667	370.465	316.666	403.986	417.763	340.346	180.301	180.614	176.081	184.615	187.157	162.734	191.066	2.32974e-07	-1.00939	1.40687e-09	-12.9542	0.496756	6.63269
ATF5	ATF5-19436	411.914	379.259	315.562	362.127	429.309	356.468	186.938	168.898	180.152	189.714	199.877	163.59	182.381	2.46316e-07	-1.03453	1.53441e-09	-12.8736	0.488173	6.60851
ATF5	ATF5-34919	317.042	303.408	308.942	342.658	373.677	274.964	163.709	150.349	166.921	178.495	152.633	151.599	179.486	6.04637e-07	-0.958259	5.05409e-09	-11.8084	0.514678	6.21851
ATF5	ATF5-21813	314.64	302.308	278.048	339.738	345.337	282.129	163.709	147.42	153.689	138.716	155.359	155.025	188.171	7.21803e-07	-0.969853	6.41692e-09	-11.604	0.510558	6.14158
ATF5	ATF5-17857	290.622	257.237	243.844	301.773	353.734	284.816	142.692	129.847	145.547	162.175	146.273	155.025	140.887	1.38288e-06	-0.965818	1.49595e-08	-10.9024	0.511988	5.85921
ATF5	ATF5-59471	293.024	293.514	240.533	340.711	391.521	290.19	151.541	145.467	135.369	147.896	163.535	165.303	157.292	3.50774e-06	-0.99319	5.18409e-08	-9.93293	0.502366	5.45497
ATF7	ATF7-29428	1280.18	1103.7	1054.82	795.317	891.157	807.874	1793.06	1418.55	1457.5	1356.56	1233.78	1086.89	1184.03	0.0161468	0.474745	0.00216747	3.68941	1.38967	1.79191
ATF7IP	ATF7IP-41141	1415.88	1326.86	1243.49	1309.3	1410.74	1251.22	1888.18	1899.86	1883.97	1652.35	1407.31	1569.95	1711.87	0.00345996	0.37361	0.000323469	4.62819	1.29559	2.46093
ATF7IP	ATF7IP-49432	1772.55	1851.23	1690.35	1675.33	1765.52	1517.23	2728.85	2376.29	2358.26	2136.84	1966.97	1754.1	2028.39	0.0132673	0.354158	0.00170122	3.80744	1.27824	1.87722
ATF7IP	ATF7IP-61376	1569.6	1453.28	1411.2	1722.05	1845.29	1393.63	2393.69	1993.59	2175.06	1920.6	1677.15	1659.89	2033.21	0.0205605	0.342209	0.00291857	3.54467	1.2677	1.68697
ATF7IP	ATF7IP-62256	1505.95	1391.72	1250.11	1481.61	1530.4	1288.84	1936.86	1736.82	1868.7	1631.95	1580.84	1438.91	1651.08	0.0271664	0.270593	0.00411983	3.37711	1.2063	1.56597
ATF7IP	ATF7IP-53071	1564.79	1580.8	1474.1	1488.42	1677.35	1429.45	2416.92	2252.3	2132.31	1771.69	1618.09	1551.11	1878.81	0.0322731	0.333025	0.00511174	3.27217	1.25965	1.49116
ATF7IP	ATF7IP-54236	1511.95	1513.74	1345	1431.96	1575.53	1166.13	2252.11	2041.42	2045.8	1770.67	1620.82	1403.79	1571.95	0.0377965	0.346879	0.00621948	3.17663	1.27181	1.42255
ATF7IP	ATF7IP-16915	1499.94	1504.95	1552.43	1398.86	1619.62	1297.79	2325.11	2104.88	2035.62	1723.75	1673.51	1466.32	1625.02	0.0414071	0.317685	0.00696525	3.12139	1.24633	1.38292
ATF7IP	ATF7IP-8455	1708.9	1686.33	1789.66	1596.48	1905.12	1428.56	2449	2376.29	2367.43	1988.94	1858.85	1679.59	1839.25	0.0470051	0.302488	0.00814505	3.04492	1.23327	1.32785
ATG16L2	ATG16L2-38577	1046	959.691	999.648	665.847	710.617	630.536	3620.4	2930.83	3163.35	1958.34	1619.91	1651.32	1734.07	9.97138e-05	1.47675	3.74915e-06	7.0605	2.78321	4.00124
ATG4A	ATG4A-33846	626.878	582.63	601.334	401.066	464.997	420.059	467.898	385.635	356.233	377.389	351.601	351.163	365.727	0.0173418	-0.418315	0.00237322	-3.64527	0.748298	1.76091
ATG4C	ATG4C-55475	216.165	219.861	212.949	203.453	215.179	223.016	332.949	309.484	286.004	321.291	272.559	265.513	273.089	0.000404582	0.454182	2.20335e-05	6.04144	1.37001	3.39299
ATG5	ATG5-25597	305.033	338.585	325.493	221.949	237.222	211.373	136.055	136.681	149.618	156.055	157.176	142.178	148.607	6.13554e-05	-0.861291	2.01538e-06	-7.43822	0.55046	4.21215
ATG5	ATG5-52739	2164.05	1967.75	2095.29	1712.32	1767.62	1862.05	1837.3	1539.61	1508.39	1788.01	1672.6	1435.48	1532.39	0.0476584	-0.246468	0.00829082	-3.03624	0.842958	1.32186
ATG7	ATG7-54717	302.631	325.394	313.356	286.197	287.606	239.138	164.815	164.993	157.76	163.195	139.005	178.151	136.062	3.81226e-06	-0.878379	5.76743e-08	-9.85294	0.543978	5.41882
ATG7	ATG7-46780	647.294	625.503	711.67	591.864	643.439	522.162	577.406	503.766	553.688	554.864	424.284	429.104	477.665	0.0320702	-0.305692	0.00507246	-3.27593	0.809054	1.4939
ATHL1	ATHL1-3573	333.855	313.301	342.043	286.197	308.599	249.886	213.485	213.808	236.132	213.174	162.627	194.424	197.821	0.000447996	-0.570867	2.52348e-05	-5.96661	0.673212	3.34873
ATL3	ATL3-38903	1532.37	1520.34	1453.13	1418.33	1382.4	1323.77	934.69	798.606	776.589	913.893	844.933	769.132	887.78	1.40299e-06	-0.758455	1.53617e-08	-10.881	0.591129	5.85294
ATOH8	ATOH8-40344	3512.68	3616.71	3855.16	5398.81	6216.06	4754.99	2978.84	2628.17	2408.14	3236.37	2849.15	2948.05	3361.02	0.0033359	-0.612707	0.000309538	-4.65036	0.653969	2.47679
ATP11A	ATP11A-49634	302.631	312.202	319.976	303.72	308.599	301.833	451.306	436.402	444.783	401.868	363.412	304.055	376.342	0.0112624	0.359321	0.0013851	3.90783	1.28282	1.94837
ATP11C	ATP11C-33108	307.435	235.251	260.394	326.109	256.116	250.781	202.424	198.187	231.043	213.174	221.681	212.411	227.735	0.0164015	-0.324441	0.00220999	-3.67995	0.798608	1.78512
ATP1A4	ATP1A4-40020	279.813	274.826	424.795	218.055	222.527	334.076	592.892	494.003	829.515	417.168	497.875	330.607	283.704	0.0378927	0.716041	0.0062451	3.17463	1.64267	1.42144
ATP1B3	ATP1B3-45525	40091.4	34891.9	36787.3	31746.5	37001.4	37550.9	53598.1	45303.8	44064	46511.7	43300.5	34419.9	40895.8	0.042004	0.276376	0.00708879	3.1128	1.21115	1.37671
ATP2A1	ATP2A1-35765	28.822	35.1777	26.4808	109.028	131.207	94.9386	121.676	115.202	110.941	110.157	122.652	124.192	133.167	0.0393416	1.04187	0.00653765	3.1523	2.0589	1.40515
ATP2A2	ATP2A2-49916	378.289	386.954	400.521	404.96	462.898	360.05	1109.46	1052.44	939.438	655.841	546.935	525.031	617.586	0.00139149	0.910709	0.000104616	5.2059	1.87997	2.85652
ATP2A2	ATP2A2-40258	1138.47	1017.95	1081.3	937.442	980.378	1045.22	2317.37	1904.74	2117.04	1658.47	1354.62	1193.1	1235.17	0.00419237	0.669438	0.00040953	4.5098	1.59045	2.37754
ATP2B4	ATP2B4-35774	1955.09	1978.74	2158.18	1785.33	2055.23	1851.3	534.267	483.264	468.192	512.025	501.509	469.359	433.275	2.37345e-11	-2.0058	9.05218e-15	-29.5567	0.248997	10.6246
ATP2B4	ATP2B4-29249	51.6394	61.5609	54.0649	54.5138	52.4828	46.5737	27.6536	27.3361	25.4452	26.5192	25.4388	28.2643	27.9844	3.82699e-07	-0.964505	2.74136e-09	-12.3455	0.512454	6.41714
ATP2B4	ATP2B4-56047	106.882	112.129	109.233	132.391	115.462	112.852	55.3071	51.7434	56.9973	48.9586	89.036	45.3942	47.284	3.44801e-05	-1.04407	9.7259e-07	-7.89682	0.484959	4.46243
ATP2B4	ATP2B4-1678	46.8357	48.3693	38.6178	49.6465	49.3338	46.5737	25.4413	32.2176	28.4987	29.5791	29.9815	27.4078	26.0544	3.85026e-05	-0.694335	1.11114e-06	-7.81172	0.617994	4.41451
ATP2B4	ATP2B4-23869	56.4431	52.7665	54.0649	50.6199	51.4331	47.4693	23.229	30.265	31.5521	23.4593	29.073	36.8293	28.9494	4.15804e-05	-0.844739	1.22736e-06	-7.74853	0.556811	4.38111
ATP2B4	ATP2B4-59651	52.8403	51.6672	37.5144	46.7261	48.2842	44.7824	27.6536	25.3836	28.4987	24.4793	29.073	26.5513	33.7743	6.60789e-05	-0.732606	2.21673e-06	-7.37952	0.601816	4.17994
ATP2B4	ATP2B4-59366	46.8357	48.3693	36.411	60.3545	49.3338	44.7824	24.3351	26.3599	26.463	26.5192	29.9815	22.2689	29.9143	6.64696e-05	-0.818078	2.24252e-06	-7.37241	0.567197	4.17738
ATP2B4	ATP2B4-4766	46.8357	46.1707	43.0312	51.5934	41.9862	37.6172	29.8658	29.2887	26.463	30.5991	27.2559	29.9773	27.0194	8.55579e-05	-0.616498	3.09045e-06	-7.17684	0.652252	4.06774
ATP2B4	ATP2B4-24279	52.8403	47.27	48.548	54.5138	50.3835	38.5128	25.4413	25.3836	27.4809	18.3595	30.89	23.9818	33.7743	0.000151231	-0.876426	6.27225e-06	-6.75582	0.544715	3.82036
ATP2B4	ATP2B4-51138	48.0366	51.6672	44.1346	48.673	44.0855	36.7215	34.2904	27.3361	31.5521	24.4793	25.4388	26.5513	25.0894	0.000171339	-0.692262	7.37884e-06	-6.66115	0.618883	3.76614
ATP2B4	ATP2B4-26021	54.0412	58.263	51.8581	109.028	59.8304	50.1563	29.8658	30.265	28.4987	34.679	29.9815	37.6857	30.8793	0.000404345	-0.944807	2.20077e-05	-6.04208	0.519499	3.39325
ATP2B4	ATP2B4-34293	42.0321	61.5609	52.9615	52.5669	49.3338	43.8867	28.7597	28.3124	34.6055	26.5192	31.7986	46.2507	27.9844	0.00193547	-0.654453	0.000157078	-4.99555	0.635316	2.71321
ATP2C1	ATP2C1-44951	512.791	513.374	626.711	575.315	626.644	569.632	747.752	705.858	654.452	764.978	733.184	643.227	702.505	0.00618645	0.318867	0.000657213	4.27444	1.24735	2.20856
ATP5C1	ATP5C1-5110	1927.47	1949.06	2123.98	1685.06	1961.81	1687.4	3040.79	2483.68	2417.3	2445.89	2452.12	2007.62	2342.97	0.0051916	0.382049	0.000530323	4.38087	1.30319	2.2847
ATP5F1	ATP5F1-6102	12938.7	12833.3	13255.8	9917.61	10915.4	10729	18432.8	15835.4	15920.6	17530.2	15598.6	13776.7	14039.5	0.00210335	0.442461	0.000175516	4.93859	1.35892	2.67709
ATP5S	ATP5S-16101	363.878	362.77	342.043	323.189	350.585	295.564	654.836	587.727	566.92	497.745	495.149	447.947	468.98	0.000123156	0.644594	4.82625e-06	6.91005	1.5633	3.90955
ATP5S	ATP5S-18495	521.198	522.169	594.714	496.465	505.934	473.797	778.724	716.597	804.07	900.634	745.903	655.218	715.049	0.00014816	0.553797	6.09572e-06	6.77253	1.46794	3.82927
ATP6	ATP6-46878	18157.9	15642	13892.5	28285.8	29530	23588.7	27517.5	25738	25745.5	35524.5	32620.8	35831.4	44279	0.0243738	0.633264	0.00358904	3.44416	1.55107	1.61308
ATP6AP1L	ATP6AP1L-36662	33.6256	29.6812	28.6875	34.0711	27.291	29.5564	48.6703	41.0042	41.7302	43.8587	49.9692	61.6676	41.4941	0.000587963	0.610816	3.53561e-05	5.7824	1.52712	3.23065
ATP6AP2	ATP6AP2-8115	7157.46	7243.3	7669.49	7565.73	8416.14	7090.84	8615.74	8417.58	8447.82	10582.2	9071.67	8466.45	9787.78	0.0129306	0.272742	0.00164821	3.82288	1.2081	1.88838
ATP6AP2	ATP6AP2-2473	5596.27	6043.97	5648.12	6292.45	7124.01	5946.2	6743.04	7078.11	6660.55	8723.8	7133.78	7328.16	7819.22	0.0228897	0.274994	0.00332505	3.48129	1.20999	1.64036
ATP6AP2	ATP6AP2-29658	5972.16	5549.28	5846.73	6879.44	6970.76	6432.54	6989.71	6681.73	7012.71	8540.21	7541.71	7869.47	8855.61	0.0262513	0.290018	0.00394393	3.39832	1.22266	1.58085
ATP6V0A1	ATP6V0A1-2954	7928.45	7537.92	6762.52	8557.69	9799.58	8113.67	14029.2	12713.3	15349.6	11410.4	9948.4	10004.7	10472.9	0.00206937	0.560439	0.000171924	4.94919	1.47472	2.68416
ATP6V0A4	ATP6V0A4-21628	38.4293	34.0784	31.9976	41.8588	32.5393	28.6607	28.7597	24.4073	28.4987	25.4993	24.5303	23.9818	26.0544	0.0073975	-0.390742	0.000819607	-4.16536	0.762737	2.13091
ATP6V0E1	ATP6V0E1-40315	8180.64	7857.81	8386.67	10037.4	11778.2	9329.96	11186.4	9400.7	9677.33	15928.9	15295.1	13681.6	15093.2	0.0293571	0.469533	0.00453929	3.32996	1.38466	1.53229
ATP6V0E2	ATP6V0E2-25439	96.0733	114.327	112.543	65.2218	66.1283	57.3214	221.228	179.638	190.33	132.596	131.737	132.757	136.062	0.00162139	0.944852	0.000126873	5.10572	1.92499	2.79011
ATP6V1A	ATP6V1A-4457	5382.51	5253.57	5023.62	5151.55	5964.14	5109.67	7360.27	6910.19	7008.64	6676.72	6346.99	5520.11	5674.08	0.0129898	0.29311	0.00165719	3.82023	1.22528	1.8864
ATP6V1C1	ATP6V1C1-10247	3407	3204.47	3462.36	2851.27	3111.18	2967.28	4911.27	4160.95	4385.74	4964.19	4741.62	4040.08	4462.06	7.23825e-05	0.521943	2.50527e-06	7.3045	1.43589	4.14037
ATP6V1C1	ATP6V1C1-18648	3429.82	3506.78	3454.63	3040.12	3109.08	2695	2700.09	2365.55	2372.51	2565.22	2205	1966.51	2262.88	0.001326	-0.441386	9.83646e-05	-5.23803	0.736427	2.87746
ATP6V1G1	ATP6V1G1-37655	11074.8	10003.7	11726.6	9685.93	10797.8	10288.3	18365.3	15885.2	15250.9	18695	16586.1	14652	16076.5	1.08408e-05	0.644835	2.21685e-07	8.88302	1.56356	4.96494
ATP6V1H	ATP6V1H-62010	311.037	305.606	334.319	366.021	378.926	410.206	454.624	369.038	395.928	497.745	532.399	477.067	442.925	0.0167475	0.371914	0.00226951	3.66701	1.29407	1.77605
ATP7B	ATP7B-17670	144.11	149.505	134.61	277.436	315.946	294.668	272.111	261.646	244.274	440.627	433.369	378.57	471.875	0.0401711	0.75428	0.00670743	3.1398	1.68679	1.39609
ATP8A2	ATP8A2-47023	333.855	297.911	269.221	241.418	251.917	199.729	216.804	177.685	191.348	226.433	208.053	194.424	208.435	0.0245807	-0.360252	0.00362748	-3.43898	0.779028	1.60941
ATP8A2	ATP8A2-13377	152.516	160.498	171.022	121.683	127.008	109.269	90.7037	102.511	89.5672	118.317	121.743	107.918	114.832	0.0384413	-0.374592	0.006352	-3.16635	0.771324	1.4152
ATP8B1	ATP8B1-33013	6308.41	5668	5667.98	4128.45	4559.7	4782.76	4808.4	3933.48	4140.45	4408.31	3933.03	3373.73	3558.84	0.0311282	-0.35182	0.00487945	-3.29481	0.783595	1.50685
ATP8B5P	ATP8B5P-7939	171.731	169.293	229.5	130.444	143.803	223.016	509.932	439.331	511.958	617.082	604.173	364.867	305.898	3.57711e-05	1.42415	1.01577e-06	7.869	2.68356	4.44647
ATPAF1	ATPAF1-52239	49.2376	38.4756	35.3077	36.9915	37.7876	42.0954	94.0221	86.8899	76.3357	60.1782	47.2436	65.0936	48.2489	0.00404212	0.732371	0.000391513	4.53233	1.66137	2.39339
ATPBD4	ATPBD4-2688	33.6256	34.0784	34.2043	33.0977	31.4897	31.3477	42.0334	46.862	41.7302	43.8587	41.7924	39.3987	40.5291	0.0024018	0.359618	0.000206489	4.85554	1.28309	2.61946
ATRNL1	ATRNL1-20254	34.8266	30.7805	38.6178	45.7526	38.8373	39.4085	22.1228	25.3836	22.3918	31.6191	32.7071	29.9773	27.9844	0.0125058	-0.465448	0.00158292	-3.84261	0.724246	1.90289
ATXN1	ATXN1-1309	103.279	100.037	91.5793	101.24	93.4193	79.7126	78.5361	78.1033	74.3001	58.1383	51.7862	56.5286	63.6886	0.00326551	-0.528471	0.000301856	-4.66303	0.693289	2.48605
ATXN1	ATXN1-27483	139.306	147.307	126.887	151.86	193.137	158.53	105.084	99.5817	94.6563	122.396	93.5786	111.344	129.307	0.00391361	-0.49063	0.000376391	-4.55207	0.711714	2.40742
ATXN3	ATXN3-15912	1390.66	1502.75	1378.1	1076.65	1158.82	962.821	805.272	756.625	706.36	738.458	629.611	630.38	666.8	4.71771e-05	-0.799729	1.44769e-06	-7.64435	0.574457	4.32627
ATXN3	ATXN3-34940	136.904	138.512	157.781	99.293	99.7173	107.478	82.9607	72.2455	86.5138	84.6575	81.7677	75.3715	66.5835	0.00154851	-0.618284	0.000120137	-5.13399	0.651445	2.81008
ATXN7L1	ATXN7L1-60327	70.854	60.4616	51.8581	64.2484	62.9793	43.8867	85.173	75.1744	73.2823	67.318	69.0483	71.089	78.1633	0.0311669	0.347637	0.00488868	3.29389	1.27247	1.50631
ATXN7L3	ATXN7L3-40612	447.942	458.409	505.341	477.969	536.374	464.841	721.205	602.371	599.49	590.563	546.935	508.758	528.808	0.0262803	0.281881	0.00395122	3.39742	1.21578	1.58037
ATXN7L3B	ATXN7L3B-20308	503.184	515.573	594.714	734.963	755.752	720.996	1095.08	1008.51	990.329	1173.99	1179.27	1056.06	1034.46	6.88263e-05	0.778842	2.34937e-06	7.34383	1.71575	4.16225
AURKA	AURKA-38967	3549.91	3392.45	3721.65	3095.6	3480.66	3006.69	2857.17	2426.08	2176.08	1890	1715.3	1575.95	1738.89	0.000433173	-0.733598	2.41831e-05	-5.99005	0.601402	3.36334
AURKAPS1	AURKAPS1-22458	596.855	601.318	694.016	524.695	590.956	600.979	435.82	391.493	473.281	412.068	422.467	393.987	336.778	0.000238452	-0.548499	1.12506e-05	-6.41863	0.683731	3.6226
AURKB	AURKB-54849	776.993	805.789	750.288	722.308	789.341	697.709	803.059	747.839	626.971	477.346	440.637	430.817	442.925	0.0416063	-0.453985	0.00701053	-3.11822	0.730024	1.38084
AVEN	AVEN-53530	4647.55	4599.48	4898.94	4523.67	5027.85	4486.3	3739.87	3470.71	3214.24	3342.44	3317.04	2994.3	3259.7	3.66566e-05	-0.488348	1.04859e-06	-7.84867	0.712841	4.43585
AVEN	AVEN-39425	5621.49	5135.94	5242.09	4609.34	5125.47	5004.88	4071.71	3452.16	3471.75	3874.87	3436.97	3262.39	3677.53	7.37014e-05	-0.499519	2.56152e-06	-7.29093	0.707342	4.13252
AVEN	AVEN-18704	3905.38	3989.37	4135.41	3614.46	3964.55	3700.81	3079.5	2844.91	2562.84	2867.14	2719.23	2326.24	2550.44	7.51835e-05	-0.517	2.63447e-06	-7.2738	0.698823	4.12388
AVEN	AVEN-19127	5145.93	4953.46	4903.35	4411.72	4980.62	4561.53	3767.52	3404.33	3303.81	3602.53	3266.17	2721.94	3288.65	9.88515e-05	-0.528945	3.70574e-06	-7.06748	0.693061	4.00502
AVEN	AVEN-55583	3991.84	3832.17	3823.16	3874.37	4262.65	3696.34	3065.12	2875.18	2841.72	3231.27	2673.8	2817.01	2727.03	0.000123978	-0.430617	4.86833e-06	-6.90491	0.741944	3.90666
AVEN	AVEN-61911	4159.97	3528.76	3878.33	4428.27	4473.63	4128.93	3288.56	2532.5	2937.4	3008.91	2672.9	2695.39	2826.42	0.000156912	-0.516295	6.56306e-06	-6.72934	0.699165	3.80434
AVEN	AVEN-52571	4427.78	4356.54	4270.02	4482.79	4575.45	4408.38	3679.03	3113.39	3199.99	3302.66	3036.31	2583.19	3080.21	0.000158692	-0.491499	6.6565e-06	-6.72109	0.711286	3.79945
AVEN	AVEN-27925	5834.05	5385.48	5008.17	4454.55	5187.4	4921.58	4108.21	3670.85	3496.18	3826.93	3372.46	3236.69	3203.73	0.00016371	-0.520018	6.94107e-06	-6.6967	0.697363	3.78593
AVEN	AVEN-52925	4401.36	3803.59	3735.99	3799.42	3939.36	3715.15	3019.77	2829.29	2832.56	2957.91	2581.13	2291.12	2840.9	0.000191165	-0.491079	8.47267e-06	-6.58116	0.711493	3.71859
AVEN	AVEN-28398	4672.76	4531.33	4787.5	4218	4952.27	4318.81	3963.31	3562.49	3354.7	3338.36	2958.17	2916.36	2805.19	0.0004886	-0.485141	2.80611e-05	-5.90835	0.714427	3.31105
AVPI1	AVPI1-35373	1184.1	1152.07	1097.85	1029.92	1383.45	993.273	2017.6	1684.1	1669.21	1770.67	1606.28	1666.74	2022.6	4.17885e-05	0.650791	1.23983e-06	7.74212	1.57003	4.37894
AVPI1	AVPI1-42245	2132.83	2099.67	2059.98	2304.18	2602.1	1828.91	3859.33	3213.95	3187.78	3458.72	2940.91	3096.23	3580.07	5.58362e-05	0.629237	1.7869e-06	7.51279	1.54675	4.25308
AXIN2	AXIN2-41848	67.2513	72.554	60.6851	61.328	60.88	59.1127	128.313	126.918	105.852	100.977	92.6701	99.3533	83.9532	0.000174311	0.719142	7.53455e-06	6.64903	1.6462	3.75867
AXIN2	AXIN2-4635	61.2467	54.9651	62.8918	47.6996	54.5821	42.9911	94.0221	83.961	96.6919	73.4378	67.2312	66.8066	63.6886	0.00676863	0.524814	0.000733903	4.21986	1.43875	2.1695
AXL	AXL-59780	24026.7	21213.2	22600.2	24647	25356.5	20809.5	11580.2	10337	11275.3	13205.6	11449.3	11405.9	12261	8.7193e-08	-0.980239	3.98356e-10	-14.1755	0.506896	7.05952
AY358815	AY358815-62113	52.8403	40.6742	50.7548	51.5934	48.2842	49.2606	128.313	109.345	107.888	173.395	153.542	151.599	161.151	5.41711e-07	1.50731	4.38176e-09	11.932	2.84279	6.26623
AY927536	AY927536-26540	1235.74	1353.24	1448.72	1326.83	1476.87	1559.32	868.322	960.67	1008.65	1219.88	1156.56	1080.9	1206.22	0.00825119	-0.383144	0.000941858	-4.09692	0.766765	2.08348
AZI1	AZI1-23842	5288.83	4866.61	4513.86	3934.73	4783.28	3763.51	4437.84	4265.41	3866.66	2765.14	2444.85	2668.84	2821.6	0.035725	-0.465131	0.00579189	-3.21135	0.724405	1.44703
B2M	B2M-51460	29318	28922.7	29832.8	32475.6	35319.9	29879.7	58615.6	50492.8	49200.9	65917.6	60193.8	59970	60773.4	6.56616e-07	0.907589	5.66597e-09	11.7102	1.87591	6.18269
B2M	B2M-3870	33558.4	33502.3	33032.5	36016.1	39712.7	35159.5	63714.9	59593.8	55031.9	76211.1	69490.7	62674.8	73557.4	1.06677e-06	0.905346	1.07479e-08	11.1723	1.87299	5.97193
B2M	B2M-7906	31299.5	32459.1	31622.4	33947.5	38290.4	33076.3	61200.6	55102.8	51872.7	74188.5	69799.6	62950.6	64895.8	1.48556e-06	0.911835	1.64835e-08	10.8242	1.88144	5.82811
B2M	B2M-23845	42112.5	39694.7	36007.2	37757.6	45487.9	39524.9	71985.5	64613.9	58932.2	87643	80927.3	72861.1	75333	3.68979e-06	0.869597	5.54697e-08	9.88212	1.82715	5.433
B2M	B2M-48982	31342.7	29519.6	31310.2	34559.8	37932.4	32797.7	61828.9	53348.4	48355.1	68316.6	63936.9	57164.1	67433.7	3.79933e-06	0.870378	5.73579e-08	9.85705	1.82814	5.42029
B2M	B2M-2747	31323.5	30125.3	32988.4	35424.2	36851.3	33688	52264.1	57124.7	51567.3	74282.4	64150.4	62942.1	64560	4.18279e-06	0.869502	6.47422e-08	9.76676	1.82703	5.37853
B2M	B2M-45569	28653.9	25812.7	24719.8	32660.6	32631.7	29977.3	54180	48363.5	45496.1	62996.4	60291.9	61752.4	64672.9	4.48681e-06	0.971155	7.1587e-08	9.69229	1.96041	5.34806
B2M	B2M-41585	37577.9	36002.2	35831.8	38877.1	44715.3	37970.1	70668.1	59677.7	56883.3	81475.2	70792.7	64176.3	74701.9	4.52654e-06	0.829889	7.24817e-08	9.68312	1.77755	5.34423
B2M	B2M-25693	33275	34362	34948	37591.1	43099.9	37014.4	66603	59336	52718.5	82099.4	71444.1	63830.2	75737.3	1.01435e-05	0.875461	2.03589e-07	8.94223	1.83459	4.99381
B2M	B2M-18439	40748.3	38046.9	36355.9	37289.4	45654.8	39827.6	69341.8	64613.9	55791.2	85463.3	75773.2	62751.1	73548.8	1.05338e-05	0.811865	2.13933e-07	8.90773	1.75548	4.97742
B3GALT4	B3GALT4-2793	188.544	184.683	169.918	123.629	131.207	120.912	460.155	409.066	475.317	193.794	185.34	188.429	190.101	0.0305494	0.868501	0.00477026	3.30582	1.82576	1.515
B3GAT2	B3GAT2-49044	57.644	65.9582	48.548	67.1688	57.731	55.5301	42.0334	43.9331	46.8192	33.659	41.7924	40.2552	40.5291	0.00204161	-0.495122	0.000169001	-4.95798	0.709502	2.69003
B3GNT1	B3GNT1-25578	730.157	814.583	823.11	685.316	724.262	708.457	1137.11	1037.8	1151.14	1178.07	1087.51	1194.81	1032.53	1.703e-05	0.58863	3.95934e-07	8.48689	1.50382	4.76878
B3GNT2	B3GNT2-39160	172.932	164.895	163.298	148.939	159.548	186.295	226.759	207.95	243.256	275.392	220.773	228.684	236.42	0.000430399	0.501017	2.39456e-05	5.99549	1.41521	3.36613
B3GNT5	B3GNT5-30172	1862.62	1873.21	2112.94	1447.54	1308.92	1396.31	800.847	720.503	831.55	805.776	601.447	600.402	708.294	6.02649e-06	-1.18254	1.0458e-07	-9.41521	0.440574	5.21994
B3GNT9	B3GNT9-5343	839.44	905.825	775.665	1202.22	1319.42	1051.49	588.468	597.49	532.314	711.939	675.946	704.895	768.123	0.00275027	-0.610901	0.000243484	-4.77173	0.654788	2.56063
B3GNTL1	B3GNTL1-17208	228.174	259.435	231.707	201.506	226.726	196.147	196.893	192.329	177.099	181.555	178.072	189.285	186.241	0.0270898	-0.253629	0.00410556	-3.37879	0.838784	1.56719
B4GALT2	B4GALT2-38912	4481.82	3827.77	3752.54	3955.17	4414.85	3837.85	2277.55	1934.03	1993.89	2140.92	1968.78	1868.87	1890.39	6.05231e-08	-0.999958	2.48144e-10	-14.6586	0.500015	7.21808
B4GALT4	B4GALT4-57723	550.02	592.524	577.06	564.607	629.793	639.492	827.394	724.408	731.805	799.657	711.379	680.056	668.73	0.00521089	0.316056	0.000532707	4.37864	1.24492	2.28309
B4GALT5	B4GALT5-56843	1970.7	1850.13	1614.22	1504	1592.33	1353.32	3586.11	3411.16	3339.43	2104.2	1778.9	1748.1	2178.92	0.0260722	0.610608	0.00391078	3.40242	1.5269	1.58382
B7H6	B7H6-57194	123.694	119.824	107.026	107.081	107.065	111.06	422.546	349.512	359.287	254.993	241.669	241.531	244.14	3.54102e-06	1.39204	5.24453e-08	9.92421	2.6245	5.45087
B9D1	B9D1-56125	990.756	1058.63	978.684	1283.02	1315.22	1001.33	808.59	657.044	757.25	910.833	835.848	789.688	950.504	0.00603575	-0.427596	0.000637846	-4.28925	0.7435	2.21927
B9D1	B9D1-20534	967.938	936.606	906.966	979.301	1072.75	995.064	809.696	668.759	655.469	906.753	749.537	740.868	822.162	0.00608788	-0.35108	0.000644471	-4.28413	0.783997	2.21553
BACE1	BACE1-20671	5634.7	5589.95	4993.83	5178.81	5624.05	5616.6	4141.4	3609.35	3739.43	3372.02	2848.24	2765.62	3356.2	5.9062e-05	-0.679977	1.92503e-06	-7.4666	0.624175	4.22869
BACE1	BACE1-49875	3860.95	4056.43	3587.04	5989.7	5938.95	5428.52	2473.33	2533.47	2601.52	3034.41	2834.61	2677.4	2953.8	0.000323131	-0.782362	1.6624e-05	-6.1982	0.581414	3.49062
BACE1	BACE1-9308	275.01	275.925	304.529	406.906	454.501	374.381	201.318	207.95	196.437	217.254	212.596	202.133	242.21	0.000593836	-0.690305	3.57753e-05	-5.77601	0.619723	3.22633
BAD	BAD-18242	4248.84	4528.03	4313.05	3220.21	3714.73	2995.94	3106.05	2774.62	2797.96	2532.59	2078.72	2167.79	2296.65	0.00187277	-0.585437	0.000150918	-5.01613	0.666447	2.72752
BAD	BAD-27040	64.8495	60.4616	48.548	77.8768	68.2276	67.1735	50.8825	43.9331	45.8014	47.9386	40.8839	43.6812	57.8987	0.0136576	-0.433198	0.00176539	-3.78938	0.740618	1.86463
BAG1	BAG1-726	1453.11	1299.38	1393.55	1219.75	1466.37	1344.37	1964.51	1618.69	2115.01	2398.97	2076.9	1865.44	1917.41	0.000204964	0.550817	9.2992e-06	6.52758	1.46492	3.68832
BAG1	BAG1-27367	8202.26	7409.3	7057.12	6707.14	7373.83	6262.37	10678.7	8842.27	9703.8	9425.54	8180.41	9108.82	10286.7	0.00111895	0.408642	7.92174e-05	5.3515	1.32744	2.95119
BAG1	BAG1-41741	5952.94	5359.1	6001.2	4781.64	4987.96	4959.2	8061.56	6600.7	7445.28	8313.78	6930.27	6460.54	6414.21	0.00157488	0.432895	0.000122433	5.12417	1.34994	2.80275
BAG2	BAG2-33052	4288.47	3745.32	3905.91	1906.04	2096.16	2107.46	7578.18	6185.78	6310.42	4947.87	4534.47	4136.87	4181.25	0.00634251	0.902764	0.000677218	4.2596	1.86964	2.19774
BAG3	BAG3-8139	694.129	706.852	842.971	736.91	819.781	709.353	1515.41	1257.46	1285.49	1083.21	1052.08	948.139	910.94	0.000977683	0.60407	6.6513e-05	5.44376	1.52	3.0098
BAG4	BAG4-18059	130.9	140.711	153.368	138.231	134.356	141.512	70.7931	67.3641	80.407	82.6176	84.4933	73.6585	82.0232	2.09866e-06	-0.845682	2.57467e-08	-10.4703	0.556448	5.67806
BAG4	BAG4-359	183.74	155.002	173.228	197.612	202.584	209.581	87.3852	85.9136	86.5138	120.356	107.207	113.057	89.743	1.69145e-05	-0.91742	3.91904e-07	-8.49377	0.529455	4.77174
BAG5	BAG5-17532	2745.29	2812.02	2617.18	2460.91	2541.22	2424.52	3398.07	3017.72	3527.73	3272.06	2900.03	2935.21	2851.51	0.0118563	0.272663	0.00147905	3.87576	1.20804	1.92605
BAI2	BAI2-6670	174.133	190.179	179.848	155.754	174.243	134.347	278.748	230.405	224.936	215.214	178.072	203.846	206.505	0.0146873	0.390331	0.0019307	3.74575	1.31069	1.83306
BAI2	BAI2-46722	1019.58	1038.84	1117.71	956.912	1069.6	871.465	1455.68	1326.78	1505.34	1166.85	1131.12	1041.5	1224.56	0.0231974	0.321839	0.00338116	3.47316	1.24992	1.63456
BAIAP2	BAIAP2-45095	510.389	526.566	536.235	754.432	900.604	642.179	1300.82	1196.93	1175.57	1019.97	950.323	958.417	1029.63	0.000419091	0.785681	2.315e-05	6.01412	1.72391	3.37769
BAIAP3	BAIAP3-55834	32.4247	25.284	28.6875	38.9384	57.731	39.4085	16.5921	25.3836	19.3384	24.4793	29.073	28.2643	27.0194	0.0349357	-0.578666	0.00563172	-3.22501	0.669583	1.45673
BASP1	BASP1-29785	27642.7	26805.4	24986.8	25478.4	28899.1	22734.2	13413.1	11642.3	10313.5	12815.9	11087.7	10674.5	13962.3	1.32488e-07	-1.11835	6.84265e-10	-13.6403	0.460619	6.87782
BASP1P1	BASP1P1-47513	133.302	133.016	120.267	133.364	122.81	111.06	94.0221	77.127	83.4604	78.5377	81.7677	101.066	81.0582	0.000216347	-0.549944	1.00116e-05	-6.48525	0.683047	3.66485
BATF2	BATF2-38820	106.882	115.427	129.094	83.7176	88.1711	91.356	325.206	290.935	339.948	181.555	158.084	168.729	192.996	0.00052536	1.1615	3.07262e-05	5.85876	2.23689	3.27954
BATF3	BATF3-22984	166.927	195.676	194.192	157.701	178.441	147.782	112.827	95.6765	98.7275	76.4978	83.5848	80.5105	74.3034	9.58336e-06	-0.960666	1.88082e-07	-8.99758	0.51382	5.01848
BAX	BAX-57531	348.266	318.798	285.771	341.685	385.224	351.094	257.731	243.096	263.613	247.853	267.108	271.509	263.439	0.00195959	-0.371698	0.000159689	-4.98708	0.772872	2.70783
BAZ1B	BAZ1B-62581	1680.08	1517.04	1385.83	1614.97	1813.8	1617.54	1480.02	1275.04	1334.35	1344.32	1251.05	1159.69	1267.02	0.010817	-0.293193	0.00131708	-3.93246	0.816094	1.96589
BAZ2B	BAZ2B-25410	151.315	158.3	155.574	161.594	159.548	137.034	307.508	271.409	283.969	261.112	273.468	259.518	257.649	4.93109e-07	0.83487	3.85541e-09	12.0437	1.7837	6.30706
BAZ2B	BAZ2B-22153	154.918	167.094	164.401	155.754	165.846	155.843	284.279	271.409	253.435	290.691	256.205	241.531	268.264	1.6875e-06	0.733907	1.96835e-08	10.6823	1.66314	5.77276
BAZ2B	BAZ2B-55333	182.539	183.584	166.608	178.143	195.236	190.773	359.496	321.2	291.094	328.43	308.9	287.782	264.404	6.00151e-06	0.756541	1.04052e-07	9.41888	1.68944	5.22174
BAZ2B	BAZ2B-27177	178.936	194.577	183.159	180.09	168.995	184.503	326.312	307.532	289.058	345.77	314.351	261.231	279.844	7.26869e-06	0.740794	1.3145e-07	9.25088	1.6711	5.13854
BAZ2B	BAZ2B-26334	214.964	222.059	190.882	183.011	193.137	215.851	384.938	336.82	315.521	364.129	329.796	301.486	335.813	7.71516e-06	0.740209	1.42776e-07	9.19199	1.67042	5.11265
BAZ2B	BAZ2B-2992	182.539	174.789	177.642	145.046	170.044	180.025	322.994	287.03	281.933	289.672	288.004	263.8	243.175	1.16118e-05	0.723275	2.41178e-07	8.82468	1.65093	4.9351
BAZ2B	BAZ2B-36565	157.32	169.293	185.365	179.117	198.385	175.547	352.859	277.267	269.72	285.592	271.651	277.504	285.634	1.28605e-05	0.703893	2.74675e-07	8.73518	1.62889	4.89074
BAZ2B	BAZ2B-31411	241.384	213.265	191.985	172.302	205.732	203.312	391.574	321.2	329.77	348.83	312.534	325.468	301.073	2.15362e-05	0.711616	5.29788e-07	8.2926	1.63764	4.66683
BAZ2B	BAZ2B-28082	224.571	227.556	182.055	154.78	204.683	191.669	404.848	327.057	345.037	347.81	332.522	320.329	299.143	2.17989e-05	0.794801	5.40408e-07	8.27947	1.73484	4.66157
BAZ2B	BAZ2B-14392	169.329	208.867	182.055	167.435	162.697	180.025	321.887	309.484	293.129	323.331	281.644	268.083	232.56	5.80586e-05	0.703259	1.88217e-06	7.48055	1.62818	4.23613
BBC3	BBC3-10418	1443.5	1506.04	1332.86	1652.94	1915.62	1416.91	2860.48	2594	2475.31	2674.36	2119.6	2029.03	2621.85	0.000111935	0.692	4.30293e-06	6.9782	1.61552	3.95103
BBIP1	BBIP1-34095	2144.84	1847.93	2128.39	1910.9	1833.75	1700.83	2569.57	2052.16	2138.42	2544.83	2145.04	2287.7	2431.75	0.0256438	0.269129	0.00382699	3.41295	1.20508	1.59102
BBS10	BBS10-30449	861.057	959.691	1032.75	706.732	762.05	731.744	1580.68	1385.36	1293.64	1245.38	1008.47	933.579	967.874	0.0131905	0.510274	0.00168762	3.81135	1.42432	1.87974
BBS12	BBS12-51755	481.567	435.324	477.757	439.031	455.55	435.285	897.081	764.436	719.591	824.136	754.08	660.357	677.415	6.06339e-06	0.737895	1.05702e-07	9.4075	1.66774	5.21728
BBS4	BBS4-33193	1654.86	1562.11	1487.34	1455.32	1663.7	1504.69	2249.89	1930.13	1941.98	2444.87	2044.19	2164.36	2394.11	0.000193035	0.483434	8.58927e-06	6.57328	1.39807	3.71436
BBS5	BBS5-16340	10460	10977.6	10680.6	11256.1	12615.8	12652.8	14050.2	12455.5	13627.5	16237.9	14689.1	12623.9	13844.6	0.0137971	0.290701	0.00178803	3.78317	1.22323	1.86021
BBX	BBX-4018	4529.86	4593.99	4540.35	5179.78	5503.34	5301.34	3359.35	3336.96	3251.9	4153.32	3774.94	3456.81	3985.36	0.00100362	-0.443667	6.89792e-05	-5.4245	0.735263	2.99843
BBX	BBX-42700	5834.05	5151.33	4838.25	5949.79	6182.47	6047.41	4175.69	3599.58	3732.31	4881.58	4423.63	3928.74	4234.33	0.00134018	-0.446544	9.96865e-05	-5.23106	0.733798	2.87284
BBX	BBX-24488	6028.6	5230.48	4939.76	5614.92	6306.33	5939.04	3914.64	3751.89	3762.84	5022.33	4577.17	3770.29	4195.73	0.00141942	-0.449927	0.000107302	-5.19269	0.73208	2.84789
BBX	BBX-46188	4349.72	4272.99	4420.08	5009.43	5418.32	4998.61	3486.56	3107.53	3042.23	4304.27	3531.46	3035.42	3497.08	0.00164265	-0.465311	0.000128954	-5.0973	0.724315	2.78446
BBX	BBX-34932	4170.78	4386.22	4606.55	4896.51	4761.24	4636.77	3190.11	3047	2927.22	3961.56	3749.5	3215.28	3824.21	0.00199192	-0.420969	0.000163273	-4.97568	0.746923	2.70073
BBX	BBX-42841	4930.96	4862.22	5001.55	5711.29	6095.35	5667.66	4070.6	3497.07	3532.82	4696.96	4269.18	3963.86	4119.49	0.00218261	-0.413092	0.000183552	-4.91567	0.751012	2.66102
BBX	BBX-40354	4483.02	4242.21	4467.52	5440.67	5502.29	5363.14	3623.72	3238.36	3132.82	3884.05	4000.26	3174.17	4087.65	0.00304339	-0.44547	0.000276496	-4.70734	0.734345	2.51664
BBX	BBX-42299	4095.12	4033.34	4249.06	4945.18	5019.45	4785.44	2920.22	2810.74	2779.64	3672.91	3675	3308.64	3819.39	0.00312337	-0.45926	0.000285252	-4.69159	0.727359	2.50538
BBX	BBX-50978	4060.3	3363.87	3428.15	4363.05	4434.79	4407.48	2786.37	2853.7	3131.8	3439.34	3205.29	3069.68	3441.11	0.0128032	-0.343113	0.00162708	-3.82918	0.788338	1.89268
BBX	BBX-58101	4509.44	3992.67	3945.63	5471.82	5700.68	5149.97	3550.72	3125.11	3298.72	4280.81	4074.76	3508.2	3926.5	0.0235507	-0.367229	0.00344351	-3.46428	0.77527	1.628
BC000817	BC000817-51690	216.165	217.662	222.88	243.365	257.166	231.973	165.921	142.538	148.6	229.493	170.804	189.285	214.225	0.0285739	-0.370887	0.00438732	-3.34652	0.773307	1.54403
BC009492	BC009492-50329	50.4385	51.6672	60.6851	59.3811	59.8304	51.0519	81.8545	58.5775	61.0686	65.2781	71.7739	63.3806	78.1633	0.0414259	0.303849	0.00697223	3.1209	1.23443	1.38273
BC021857	BC021857-17432	256.996	281.421	249.36	238.498	231.974	202.416	342.904	327.057	336.895	300.891	258.023	274.078	318.443	0.014388	0.348566	0.0018829	3.75796	1.27329	1.842
BC025792	BC025792-15580	110.484	114.327	103.716	104.16	113.363	101.208	122.782	125.942	118.066	129.536	124.469	115.627	130.272	0.0488638	0.206117	0.00855565	3.02084	1.15358	1.31101
BC029043	BC029043-12906	28.822	28.5819	27.5841	34.0711	30.44	34.9302	25.4413	19.5258	22.3918	26.5192	21.8047	22.2689	22.1945	0.0055048	-0.401843	0.00056914	-4.34577	0.756891	2.25926
BC029255	BC029255-40552	45.6348	38.4756	33.1009	38.9384	38.8373	40.3041	57.5194	58.5775	56.9973	53.0384	57.2374	50.5332	55.0038	0.000459653	0.507532	2.60479e-05	5.94918	1.42162	3.33757
BC030764	BC030764-58471	1475.93	1358.74	1391.34	1382.31	1483.16	1278.98	2264.27	1952.58	1826.97	2254.13	2097.8	1780.65	2000.4	5.56915e-05	0.541848	1.78065e-06	7.51497	1.45584	4.25421
BC033227	BC033227-9806	296.626	324.294	383.971	265.755	290.755	350.198	235.608	180.614	270.737	295.791	248.937	244.957	209.4	0.0264007	-0.40008	0.00397351	-3.39469	0.757816	1.57838
BC033643	BC033643-51815	208.959	203.371	200.812	261.861	244.57	240.033	172.558	160.112	132.315	178.495	165.352	168.729	188.171	0.00434072	-0.436758	0.000427471	-4.48836	0.738793	2.36244
BC069683	BC069683-22380	22.8174	24.1847	24.274	25.31	25.1917	23.2868	27.6536	25.3836	23.4096	33.659	32.7071	35.1163	32.8093	0.0406151	0.303115	0.00679317	3.1336	1.23381	1.39131
BC104424	BC104424-26560	32.4247	35.1777	34.2043	38.9384	36.7379	31.3477	37.6088	41.0042	44.7836	38.7589	59.0545	52.2462	44.389	0.0245388	0.374159	0.0036188	3.44014	1.29608	1.61015
BC131577	BC131577-14939	66.0504	60.4616	68.4086	87.6114	93.4193	77.9213	50.8825	54.6723	44.7836	63.2381	61.78	53.1026	64.6536	0.0254864	-0.414593	0.00379662	-3.41682	0.750231	1.59369
BC157839	BC157839-17368	308.635	330.89	307.839	306.64	376.826	236.451	254.413	234.31	195.419	216.234	240.76	242.388	267.299	0.0122696	-0.38329	0.00154425	-3.85469	0.766687	1.91117
BCAM	BCAM-3076	24.0183	25.284	22.0673	24.3365	19.9435	27.7651	71.8992	62.4826	70.2289	54.0584	55.4203	59.0981	63.6886	1.10294e-07	1.37589	5.34583e-10	13.8823	2.59528	6.95745
BCAP29	BCAP29-8376	652.097	609.014	590.3	419.561	412.515	378.859	357.284	304.603	351.144	284.572	229.858	208.128	224.84	0.00138342	-0.852776	0.000103892	-5.20951	0.553718	2.85904
BCAP29	BCAP29-1699	3927	3411.14	3848.54	2551.44	2774.24	2932.35	2692.35	2483.68	2817.3	2326.55	1907.91	1710.42	1752.4	0.0145982	-0.530559	0.0019169	-3.74924	0.692286	1.8357
BCAR1	BCAR1-33413	157.32	141.81	142.334	162.568	192.087	147.782	284.279	263.599	293.129	232.553	232.584	223.545	261.509	4.54453e-05	0.707315	1.37722e-06	7.67575	1.63276	4.34251
BCAR1	BCAR1-18521	19185.8	18572.7	21232	15304.7	16696.9	18115.4	33834.7	28123	31844.2	23769.4	19827.8	20104.5	20114	0.0258509	0.462775	0.00386475	3.40818	1.37819	1.58752
BCAS2	BCAS2-8311	5718.76	5536.09	6357.59	5122.35	5053.04	5316.56	8894.49	8064.16	8085.48	8933.92	8154.06	7401.82	8051.78	2.4137e-05	0.586147	6.16399e-07	8.19277	1.50123	4.61732
BCAS3	BCAS3-33476	152.516	153.902	139.024	146.993	157.448	145.095	117.251	95.6765	118.066	104.037	112.658	113.057	108.078	0.000374436	-0.434228	1.99693e-05	-6.09596	0.74009	3.42662
BCAS3	BCAS3-42834	162.124	156.101	161.091	183.011	191.037	171.964	129.419	110.321	98.7275	143.816	168.078	126.761	135.097	0.0186127	-0.396516	0.00258721	-3.60327	0.75969	1.73019
BCAT1	BCAT1-27264	11334.2	10082.8	10244.7	6502.72	7210.08	7935.44	7121.34	6161.37	6323.65	6975.58	6695.87	5576.63	5279.4	0.0164797	-0.464232	0.00222603	-3.67643	0.724857	1.78305
BCAT2	BCAT2-35773	2404.23	2565.77	2396.51	2041.35	2302.94	1984.75	1403.69	1230.13	1188.8	1292.3	1125.67	1147.7	1141.57	7.23377e-07	-0.895038	6.48346e-09	-11.5953	0.537733	6.14064
BCCIP	BCCIP-14064	344.663	352.876	404.935	330.003	357.933	407.52	505.507	402.232	482.442	590.563	506.96	463.363	427.486	0.00639859	0.399366	0.000684935	4.254	1.31893	2.19392
BCDIN3D	BCDIN3D-3919	941.518	947.599	968.754	797.264	816.632	669.944	1746.6	1436.12	1535.87	1161.75	1050.26	1213.65	1204.29	0.00126597	0.639841	9.25633e-05	5.26981	1.55816	2.89758
BCKDHB	BCKDHB-23518	1228.54	1109.2	1057.02	1034.79	1075.9	1138.37	2251	2065.83	1986.76	1902.24	1717.12	1481.74	1586.43	4.60127e-05	0.740812	1.40086e-06	7.66503	1.67112	4.33712
BCKDHB	BCKDHB-54461	190.946	200.073	203.019	216.108	206.782	233.764	388.256	349.512	327.735	312.111	326.162	295.491	282.739	5.89154e-05	0.645527	1.91885e-06	7.46859	1.56431	4.22977
BCKDHB	BCKDHB-27429	381.891	395.749	385.074	324.162	355.833	325.12	840.668	726.36	615.775	556.904	524.222	493.341	489.244	0.000486279	0.73171	2.79123e-05	5.91126	1.66061	3.31311
BCL2	BCL2-15932	33.6256	28.5819	34.2043	33.0977	31.4897	34.9302	23.229	21.4784	20.3562	23.4593	22.7133	26.5513	22.1945	0.000346027	-0.503656	1.80858e-05	-6.1511	0.705317	3.46089
BCL2	BCL2-5734	31.2238	31.8798	35.3077	31.1507	33.589	34.0346	18.8044	21.4784	21.374	23.4593	22.7133	26.5513	24.1245	0.000386055	-0.536743	2.07668e-05	-6.07423	0.689325	3.41335
BCL2	BCL2-32638	32.4247	36.277	40.8245	31.1507	34.6386	36.7215	21.0167	24.4073	24.4274	27.5392	19.9877	22.2689	27.0194	0.000905532	-0.554924	6.05108e-05	-5.49393	0.680693	3.0431
BCL2	BCL2-52476	30.0229	32.9791	38.6178	31.1507	33.589	40.3041	22.1228	23.431	19.3384	22.4393	20.8962	23.9818	28.9494	0.00118413	-0.567395	8.51491e-05	-5.31356	0.674834	2.9266
BCL2	BCL2-47690	34.8266	36.277	29.7908	37.965	27.291	34.9302	23.229	24.4073	23.4096	25.4993	21.8047	22.2689	25.0894	0.00153407	-0.476534	0.000118682	-5.14031	0.718702	2.81415
BCL2	BCL2-44337	39.6302	36.277	38.6178	37.965	34.6386	37.6172	24.3351	24.4073	31.5521	29.5791	27.2559	29.1208	22.1945	0.00192679	-0.473077	0.00015619	-4.99847	0.720426	2.71517
BCL2	BCL2-35420	45.6348	37.3763	36.411	109.028	32.5393	39.4085	28.7597	20.5021	25.4452	30.5991	21.8047	23.1253	25.0894	0.0130649	-0.842156	0.0016679	-3.81709	0.557809	1.88389
BCL2L1	BCL2L1-33255	1465.12	1352.14	1304.18	1215.85	1506.26	1280.78	2131.54	1828.59	1923.66	1611.55	1504.53	1437.2	1812.23	0.0102418	0.369267	0.0012293	3.96622	1.2917	1.98962
BCL2L1	BCL2L1-61843	1313.8	1287.28	1416.72	1413.46	1603.87	1298.69	2086.18	1583.54	1772.01	1693.15	1647.17	1487.73	1611.51	0.0172679	0.293315	0.00235939	3.64811	1.22545	1.76276
BCL2L1	BCL2L1-2880	1611.63	1475.26	1477.41	1244.08	1605.97	1373.92	2280.87	2161.51	2166.92	1701.31	1653.52	1534.84	1630.81	0.0287918	0.353161	0.00442901	3.34192	1.27736	1.54073
BCL2L1	BCL2L1-6778	1591.21	1641.26	1519.33	1357.98	1559.79	1414.23	2370.46	2269.88	2135.36	1687.03	1704.4	1539.98	1639.5	0.0474557	0.324084	0.008245	3.03895	1.25187	1.32371
BCL2L11	BCL2L11-12996	164.525	189.08	172.125	102.213	134.356	133.451	453.518	476.43	501.78	409.008	388.851	324.611	365.727	1.63245e-06	1.50315	1.8756e-08	10.7207	2.83462	5.78716
BCL2L11	BCL2L11-5045	704.938	688.163	739.254	317.348	290.755	314.372	2694.56	2531.52	2855.97	2295.95	2262.24	1991.35	2072.77	1.9784e-06	2.35278	2.3957e-08	10.5268	5.10809	5.70369
BCL2L13	BCL2L13-55198	1214.13	1109.2	1074.68	1268.42	1457.97	1218.98	1850.58	1757.32	1619.34	1592.17	1503.62	1336.99	1762.05	0.00310308	0.421529	0.000283084	4.69544	1.33935	2.50821
BCL2L13	BCL2L13-1262	1145.67	1065.22	1050.4	1385.23	1429.63	1215.39	1673.59	1614.79	1832.06	1640.11	1526.33	1368.68	1604.76	0.00357817	0.416851	0.000337193	4.60728	1.33501	2.44634
BCL2L13	BCL2L13-52212	1327.01	1263.1	1143.09	1445.59	1623.82	1338.99	1934.64	2040.45	1861.57	1681.93	1615.37	1517.71	1812.23	0.00504666	0.400896	0.000511954	4.39841	1.32033	2.297
BCL2L13	BCL2L13-24737	1065.21	1124.59	1022.82	1267.45	1369.8	1171.51	1517.63	1535.71	1637.66	1526.9	1299.2	1307.87	1502.47	0.00847321	0.343759	0.000973261	4.0808	1.26906	2.07195
BCL2L13	BCL2L13-24739	1067.61	1114.69	1020.61	1226.56	1448.52	1065.82	1548.6	1512.27	1524.68	1500.38	1311.01	1248.77	1520.81	0.0115673	0.340696	0.00143142	3.89175	1.26637	1.93677
BCL2L13	BCL2L13-34987	1618.83	1456.58	1277.7	1553.64	1696.24	1521.7	2176.89	2132.22	2068.19	1855.33	1808.88	1578.52	1791	0.0133851	0.33795	0.0017206	3.80191	1.26396	1.87338
BCL2L13	BCL2L13-47744	1205.72	1391.72	1171.77	1470.9	1571.33	1187.63	1745.49	1786.61	1686.51	1703.35	1588.11	1389.23	1595.11	0.0177237	0.313068	0.00243468	3.63283	1.24235	1.75144
BCL2L13	BCL2L13-49749	1298.19	1414.8	1203.77	1435.85	1682.6	1366.76	1996.59	1976.01	1790.33	1738.03	1656.25	1404.65	1729.24	0.0192044	0.332646	0.00268868	3.58456	1.25932	1.7166
BCL2L13	BCL2L13-24779	1047.2	1128.98	1170.67	1121.43	1463.22	1108.81	1737.75	1505.44	1502.29	1375.94	1367.34	1205.94	1390.53	0.027541	0.303821	0.0041911	3.36877	1.23441	1.56002
BCL6	BCL6-41155	1605.62	1644.56	1834.9	1417.36	1428.58	1190.32	4740.93	4447	4430.53	2192.94	2246.8	2013.62	2316.91	0.00367324	0.997208	0.000348195	4.59115	1.99613	2.43495
BCL7A	BCL7A-62030	410.713	378.16	375.144	535.403	561.566	550.823	1065.22	783.962	926.207	1110.75	1051.17	997.816	1040.25	7.01486e-06	1.10749	1.26302e-07	9.27944	2.1547	5.15398
BCL7C	BCL7C-25505	1638.05	1548.92	1377	1658.78	1951.31	1676.65	1220.07	1011.44	1018.83	1167.87	1161.1	1014.09	1187.89	0.000165499	-0.551486	7.07474e-06	-6.6856	0.682317	3.7812
BCL7C	BCL7C-24136	1329.41	1409.31	1373.69	1620.81	1818	1540.51	1126.05	978.243	958.777	1170.93	993.932	968.695	946.644	0.000191003	-0.559095	8.46247e-06	-6.58186	0.678728	3.71896
BCL7C	BCL7C-6312	1415.88	1375.23	1371.48	1501.08	1883.08	1507.37	1051.94	952.86	977.097	1134.21	1089.33	943	1101.04	0.000217644	-0.529958	1.00821e-05	-6.48124	0.692575	3.66225
BCL7C	BCL7C-18855	1156.48	1153.17	1179.5	1379.39	1511.5	1296	883.808	798.606	826.461	1018.95	883.091	900.175	918.66	0.000303434	-0.512242	1.53098e-05	-6.24438	0.701132	3.51794
BCL7C	BCL7C-6847	1307.8	1236.72	1255.63	1555.59	1719.34	1441.1	933.584	832.776	962.848	1118.91	942.146	913.879	1031.56	0.00043434	-0.548213	2.43204e-05	-5.98693	0.683866	3.36217
BCL7C	BCL7C-48908	1393.06	1442.28	1275.49	1695.77	1917.72	1497.52	1071.85	923.571	961.83	1175.01	1030.27	1029.51	1097.18	0.000488753	-0.544951	2.8101e-05	-5.90757	0.685415	3.31091
BCL7C	BCL7C-39678	1247.75	1224.62	1250.11	1635.41	1700.44	1259.28	936.903	918.69	876.334	1042.41	931.243	1000.39	1090.43	0.00128314	-0.495428	9.43816e-05	-5.25963	0.709351	2.89173
BCL7C	BCL7C-62736	1244.15	1065.22	1093.43	1467	1621.72	1381.09	869.428	724.408	732.823	1006.71	920.341	838.508	979.453	0.00147768	-0.583315	0.000112927	-5.16612	0.667428	2.83042
BCL7C	BCL7C-59510	1118.05	962.989	959.927	1440.72	1502.06	1260.18	800.847	653.139	775.571	880.234	814.952	840.221	943.749	0.00367468	-0.543908	0.00034839	-4.59087	0.68591	2.43478
BCL7C	BCL7C-50819	1128.86	913.52	945.584	1431.96	1537.75	1249.43	788.679	670.712	754.197	864.935	893.085	868.485	1034.46	0.0139052	-0.494285	0.00180448	-3.7787	0.709913	1.85682
BCLAF1	BCLAF1-24276	4109.53	4197.14	4477.45	3717.65	3820.75	4185.36	3337.23	2942.54	3402.54	3487.28	3029.95	2992.59	3142.94	0.00191899	-0.348432	0.000155303	-5.0014	0.785437	2.71693
BCO2	BCO2-6096	27.6211	30.7805	36.411	29.2038	34.6386	27.7651	50.8825	52.7197	38.6768	33.659	38.1583	35.9728	33.7743	0.045865	0.372501	0.00790759	3.05939	1.2946	1.33852
BCOR	BCOR-6862	151.315	126.42	156.678	146.993	157.448	157.634	124.994	115.202	116.03	123.416	115.383	142.178	112.903	0.0219067	-0.290139	0.00315022	-3.50754	0.817823	1.65942
BCORL1	BCORL1-16119	311.037	251.74	297.908	331.95	423.011	301.833	257.731	243.096	227.989	280.492	248.029	227.827	248.965	0.0241744	-0.345511	0.00355469	-3.44883	0.787029	1.61664
BCR	BCR-29299	408.311	438.622	400.521	320.268	357.933	291.085	1828.45	1611.86	1366.92	871.054	868.555	760.567	971.734	2.45138e-05	1.62531	6.28359e-07	8.18016	3.08508	4.61059
BCRP2	BCRP2-17002	196.95	187.981	196.399	139.205	194.186	131.66	718.992	616.04	619.846	370.249	359.778	350.306	393.711	4.38422e-05	1.45504	1.314e-06	7.70538	2.74164	4.35811
BDKRB1	BDKRB1-52712	114.087	100.037	98.1995	137.258	151.15	134.347	79.6422	69.3167	86.5138	73.4378	55.4203	54.8156	63.6886	0.000368165	-0.821934	1.95003e-05	-6.10917	0.565683	3.43396
BDNF	BDNF-12863	373.485	369.366	348.663	437.084	458.699	362.737	830.713	758.578	757.25	728.259	667.77	612.393	716.979	2.60694e-06	0.894838	3.49652e-08	10.2326	1.8594	5.58387
BDNF	BDNF-22638	68.4522	63.7595	68.4086	53.5403	58.7807	51.9475	113.933	127.894	118.066	81.5976	83.5848	65.0936	76.2333	0.0104734	0.616108	0.00126443	3.95243	1.53273	1.97991
BDP1	BDP1-52451	157.32	151.704	131.3	133.364	160.597	148.677	195.787	180.614	169.974	187.674	182.615	155.025	165.011	0.0264049	0.270093	0.00397499	3.39451	1.20589	1.57831
BEAN1	BEAN1-13920	44.4339	47.27	60.6851	38.9384	43.0359	49.2606	124.994	104.463	119.084	71.3979	65.4142	83.0799	64.6536	0.00138342	0.897968	0.000103914	5.2094	1.86344	2.85904
BEND6	BEND6-14989	241.384	238.549	253.774	281.33	288.655	256.155	220.122	225.523	198.473	231.533	204.419	199.563	201.681	0.012272	-0.28867	0.00154494	-3.85447	0.818656	1.91109
BEND7	BEND7-62837	189.745	196.775	182.055	218.055	216.229	192.564	158.178	134.728	132.315	141.776	127.194	120.766	125.447	0.000101157	-0.563177	3.81629e-06	-7.04986	0.67681	3.995
BEND7	BEND7-61837	146.512	135.214	191.985	121.683	130.157	151.364	87.3852	90.795	108.906	96.8972	90.853	80.5105	72.3734	0.000523395	-0.6885	3.05626e-05	-5.86167	0.620499	3.28117
BEND7	BEND7-61556	229.375	182.484	167.711	304.693	293.904	220.329	115.039	109.345	135.369	134.636	132.645	117.34	188.171	0.00174617	-0.784796	0.000138704	-5.05963	0.580434	2.75791
BEST1	BEST1-13672	57.644	46.1707	50.7548	60.3545	55.6317	50.1563	30.972	45.8857	43.7658	45.8987	39.0668	39.3987	44.389	0.0276197	-0.365929	0.0042079	-3.36682	0.775969	1.55878
BEST3	BEST3-2151	20.4156	21.9861	18.7572	25.31	19.9435	17.9129	73.0054	79.0796	70.2289	44.8787	49.0606	32.5468	51.1439	1.73081e-05	1.39472	4.03498e-07	8.47418	2.62938	4.76175
BEST3	BEST3-613	33.6256	35.1777	33.1009	33.0977	32.5393	32.2433	128.313	123.989	127.226	64.2581	69.9568	73.6585	78.1633	1.81592e-05	1.44311	4.28246e-07	8.43426	2.71906	4.7409
BEST4	BEST4-43781	43.233	45.0714	44.1346	46.7261	48.2842	51.0519	57.5194	59.5537	61.0686	66.2981	66.3227	76.228	72.3734	0.000848757	0.499268	5.58672e-05	5.53642	1.4135	3.07122
BEX2	BEX2-50466	279.813	267.131	299.012	92.4787	90.2704	100.313	3364.88	2697.49	2994.4	823.116	771.342	653.505	802.862	0.000253801	3.08177	1.22248e-05	6.37143	8.46654	3.59551
BG036557	BG036557-61601	432.33	415.536	414.865	464.341	473.395	449.615	591.786	464.714	496.691	643.601	635.063	528.457	611.797	0.00805764	0.36044	0.000913619	4.11189	1.28382	2.09379
BHLHB9	BHLHB9-30441	202.955	192.378	180.952	166.462	187.888	171.069	422.546	332.915	332.824	292.731	238.035	245.814	233.525	0.00124952	0.684516	9.11021e-05	5.27814	1.60716	2.90326
BHLHE40	BHLHE40-22556	361.476	303.408	333.216	544.164	645.538	573.214	241.139	207.95	190.33	331.49	316.168	310.907	336.778	0.0215719	-0.700571	0.00309041	-3.51686	0.615329	1.66611
BHLHE41	BHLHE41-36828	314.64	296.812	279.151	260.887	315.946	292.877	476.747	420.781	427.48	409.008	341.607	373.432	343.532	0.00185623	0.443695	0.000149335	5.02156	1.36008	2.73137
BICD1	BICD1-56528	64.8495	69.2561	56.2716	68.1422	58.7807	58.2171	56.4133	49.7908	47.837	50.9985	49.9692	52.2462	51.1439	0.0258308	-0.2768	0.00385941	-3.40885	0.82542	1.58786
BICD2	BICD2-42259	2261.32	2212.9	2312.65	2372.32	2516.02	2134.33	2243.26	1781.73	1715.01	1817.59	1710.76	1569.1	1768.81	0.00371798	-0.352146	0.00035344	-4.58364	0.783418	2.42969
BIN1	BIN1-39350	1684.89	1764.38	1813.93	1020.19	1134.68	957.447	8901.13	8133.48	7213.22	4172.7	3858.53	3851.65	4103.09	2.14888e-05	2.00932	5.27457e-07	8.29552	4.02593	4.66779
BIN3	BIN3-42804	954.728	972.883	1026.13	1027.97	1144.12	952.073	2007.65	1808.09	1783.2	1680.91	1503.62	1443.19	1679.06	7.71516e-06	0.749726	1.42664e-07	9.19255	1.68147	5.11265
BIVM	BIVM-9827	518.796	499.083	485.48	583.103	653.935	563.362	794.21	753.697	844.782	925.113	904.896	864.203	882.956	3.52404e-05	0.642432	9.97397e-07	7.88068	1.56096	4.45296
BIVM	BIVM-8200	507.987	481.495	485.48	673.635	677.028	614.414	889.338	784.938	886.512	947.552	927.609	931.009	913.835	0.000124109	0.665578	4.87742e-06	6.9038	1.5862	3.9062
BIVM	BIVM-30408	755.376	625.503	625.608	812.839	892.207	847.282	1223.39	1043.65	1086	1295.36	1177.46	1142.56	1147.36	0.000178272	0.626899	7.74542e-06	6.63303	1.54424	3.74892
BIVM	BIVM-11501	532.006	526.566	524.098	634.696	737.908	652.927	989.997	771.27	907.886	1071.99	996.658	900.175	900.325	0.00018941	0.647127	8.3708e-06	6.58814	1.56605	3.7226
BIVM	BIVM-4333	644.892	566.141	568.233	728.148	850.221	799.813	1132.69	988.006	1010.68	1136.25	1093.87	1068.05	988.138	0.000249327	0.63469	1.19301e-05	6.38528	1.5526	3.60323
BIVM	BIVM-55854	546.417	555.148	503.134	720.361	772.546	742.492	1015.44	896.235	943.509	1086.27	1056.62	943	1021.91	0.000329377	0.659574	1.70271e-05	6.18479	1.57962	3.48231
BIVM	BIVM-47195	511.59	450.714	454.586	639.564	661.283	675.318	954.601	774.199	841.729	980.191	976.67	860.777	841.462	0.00040542	0.675871	2.20985e-05	6.03981	1.59756	3.39209
BIVM	BIVM-58582	587.248	539.758	494.307	766.113	769.397	758.613	1016.54	858.16	970.99	1113.81	1073.88	1026.08	1107.8	0.000548084	0.674197	3.24267e-05	5.8294	1.59571	3.26115
BIVM	BIVM-31599	539.211	504.58	621.194	741.777	807.185	738.909	1079.59	895.259	1001.52	1121.97	909.439	963.556	1061.48	0.000694622	0.631138	4.339e-05	5.67177	1.54879	3.15825
BK250D10.8	BK250D10.8-40667	28.822	36.277	50.7548	39.9119	34.6386	37.6172	23.229	27.3361	26.463	27.5392	33.6156	31.6903	27.9844	0.032384	-0.406041	0.005135	-3.26996	0.754691	1.48967
BLCAP	BLCAP-21128	1879.43	1829.24	1959.58	2091.97	2351.23	1919.37	8433.23	7504.75	7814.74	4991.73	4777.05	4162.56	4926.22	4.17883e-06	1.56234	6.45524e-08	9.76894	2.95332	5.37895
BLCAP	BLCAP-38592	481.567	478.197	443.553	405.933	436.657	365.424	1561.87	1391.21	1108.39	716.019	670.495	659.501	670.66	0.00140076	1.07474	0.000105424	5.20189	2.10634	2.85364
BLK	BLK-35130	234.179	227.556	215.156	271.595	272.91	243.616	61.944	58.5775	53.9439	75.4778	62.6886	65.9501	66.5835	1.23722e-09	-1.92694	1.30829e-12	-21.0939	0.262986	8.90755
BLM	BLM-33965	1114.45	1097.1	1125.43	949.124	1072.75	985.212	992.21	874.757	873.281	694.6	594.179	556.721	561.618	0.00807523	-0.549528	0.000916126	-4.11054	0.683244	2.09284
BLOC1S2	BLOC1S2-27905	7016.95	7604.98	7972.91	5723.95	6444.88	5335.37	11492.8	10212	9306.85	8976.76	8134.98	7804.38	7936.95	0.00783806	0.459264	0.000884112	4.12805	1.37484	2.10579
BLOC1S3	BLOC1S3-19424	1427.89	1332.35	1267.77	1297.62	1487.36	1261.97	2075.12	2064.86	1996.94	1698.25	1430.03	1380.67	1556.51	0.0243734	0.364398	0.00358859	3.44422	1.28734	1.61308
BLVRA	BLVRA-24955	7548.96	7690.72	7900.09	7060.51	8671.2	7240.41	6365.85	5577.55	5278.36	6680.8	6081.7	5967.2	5626.79	0.00119222	-0.364456	8.60343e-05	-5.30813	0.776762	2.92364
BLZF1	BLZF1-58681	643.691	602.418	594.714	624.962	677.028	623.371	903.718	817.155	832.568	843.515	776.793	775.984	858.831	0.000199935	0.409397	8.9927e-06	6.54685	1.32813	3.69911
BMF	BMF-54825	317.042	310.003	305.632	385.49	402.018	327.807	1060.79	989.959	1044.27	894.514	893.994	821.378	861.726	1.87563e-08	1.46605	5.44729e-11	16.3055	2.76264	7.72685
BMI1	BMI1-61196	349.467	351.777	358.594	432.216	340.088	323.329	234.502	211.855	256.488	231.533	247.12	240.675	252.824	9.15791e-05	-0.573625	3.36616e-06	-7.12525	0.671926	4.0382
BMI1	BMI1-17256	820.226	813.484	937.86	627.882	667.581	813.248	645.987	563.32	566.92	747.638	633.246	590.125	505.649	0.0356595	-0.34855	0.00577781	-3.21253	0.785373	1.44782
BMP1	BMP1-8978	471.96	524.367	493.204	492.571	553.168	473.797	439.138	444.212	481.424	421.248	392.485	351.163	390.816	0.0300107	-0.262601	0.0046685	-3.31631	0.833584	1.52272
BMP2	BMP2-55041	40.8311	35.1777	36.411	33.0977	39.8869	38.5128	108.402	92.7476	98.7275	92.8173	96.3042	114.77	101.323	9.72892e-09	1.42703	2.17386e-11	17.3822	2.68892	8.01194
BMP3	BMP3-29282	24.0183	24.1847	23.1707	19.4692	24.1421	25.9738	90.7037	89.8188	101.781	43.8587	39.0668	43.6812	41.4941	0.000337074	1.32462	1.74959e-05	6.16961	2.50466	3.47227
BMP3	BMP3-60616	27.6211	23.0854	24.274	17.5223	22.0428	21.4955	106.19	84.9373	86.5138	42.8387	35.4327	42.8247	39.5641	0.000604796	1.31328	3.66278e-05	5.76324	2.48506	3.21839
BMP4	BMP4-2120	264.202	266.031	259.291	243.365	270.811	199.729	390.468	349.512	294.147	289.672	304.358	279.217	314.583	0.0159039	0.347378	0.0021293	3.69806	1.27225	1.7985
BMPER	BMPER-15523	60.0458	68.1568	68.4086	91.5053	97.618	105.686	53.0948	48.8145	38.6768	67.318	53.6033	48.8202	40.5291	0.00493552	-0.690366	0.000498909	-4.41126	0.619696	2.30667
BMPR1A	BMPR1A-23786	237.781	264.932	242.74	245.312	258.215	227.494	267.686	292.887	312.468	317.211	282.553	260.374	278.879	0.0375748	0.229759	0.00617369	3.18024	1.17264	1.4251
BMS1P1	BMS1P1-28166	51.6394	54.9651	56.2716	44.7792	53.5324	49.2606	82.9607	71.2692	70.2289	71.3979	64.5056	62.5241	69.4785	0.00150392	0.44429	0.00011568	5.1536	1.36064	2.82277
BMS1P1	BMS1P1-2620	156.119	190.179	167.711	214.161	222.527	217.642	232.29	197.211	241.221	269.272	259.84	276.648	293.354	0.0253319	0.384339	0.00376474	3.42092	1.30526	1.59633
BMS1P5	BMS1P5-36852	80.4614	70.3554	86.0624	77.8768	83.9724	90.4604	126.1	99.5817	105.852	159.115	137.188	173.012	144.747	0.000879464	0.712953	5.82937e-05	5.51377	1.63916	3.05578
BNC1	BNC1-43674	519.997	494.686	532.925	281.33	292.854	288.398	240.033	212.831	232.061	145.856	124.469	117.34	110.973	0.00102796	-1.24758	7.10467e-05	-5.40889	0.421153	2.98802
BNIP1	BNIP1-30110	743.367	757.419	705.05	662.927	765.199	673.527	1174.72	970.433	992.364	1066.89	997.566	829.086	1007.44	0.000270404	0.488938	1.3248e-05	6.3259	1.40341	3.56799
BNIP3	BNIP3-24931	30457.6	31320.2	32897.9	27803	28223.1	28864	22516.6	20146.7	19634.6	26995.5	24908.3	22669.7	22731	0.00220626	-0.388988	0.000186031	-4.90881	0.763665	2.65634
BNIP3L	BNIP3L-20896	14989.8	13045.4	12699.7	12299.7	13410.4	14140.5	17322.2	15229.2	14833.6	18898	16885.9	14743.7	15293.9	0.0177855	0.273494	0.00244538	3.6307	1.20873	1.74993
BNIPL	BNIPL-49778	28.822	28.5819	29.7908	29.2038	29.3904	30.452	46.458	42.9568	38.6768	41.8188	43.6094	50.5332	39.5641	9.96306e-05	0.557658	3.74286e-06	7.0615	1.47188	4.00161
BOK	BOK-57790	4664.36	4395.01	3830.88	5651.91	6227.61	4361.8	3658.01	3162.21	2869.21	3271.04	2897.3	2902.66	3448.83	0.000761947	-0.59221	4.87276e-05	-5.60948	0.663326	3.11808
BOK-AS1	BOK-AS1-51362	85.265	93.4407	99.3028	74.9565	76.6248	66.2779	55.3071	64.4352	47.837	56.0984	51.7862	62.5241	54.0388	0.00186369	-0.539972	0.000150038	-5.01914	0.687784	2.72963
BOLA2B	BOLA2B-17401	952.326	1081.71	1041.58	825.494	928.945	737.118	712.356	663.878	687.021	685.42	662.318	618.389	706.364	0.00160739	-0.435983	0.000125573	-5.11105	0.73919	2.79388
BORA	BORA-35625	619.673	579.332	614.574	503.279	543.722	533.806	542.01	451.046	451.907	440.627	386.125	358.871	401.431	0.0078602	-0.384747	0.000887234	-4.12631	0.765913	2.10457
BPGM	BPGM-40579	1982.71	1646.76	1585.54	1753.2	1954.46	1672.17	3246.53	2759	2633.07	3753.49	3213.47	3065.39	3426.64	5.62579e-06	0.842179	9.58389e-08	9.4785	1.79276	5.24982
BPHL	BPHL-22923	1771.35	1829.24	1871.31	1541.96	1940.81	1474.24	2300.78	2448.54	2313.48	2272.49	2087.8	1852.6	2444.29	0.00462259	0.3791	0.000462281	4.44927	1.30053	2.33511
BRCA1	BRCA1-53280	1064.01	920.116	751.391	805.052	742.106	767.57	821.864	656.067	758.268	551.804	480.612	430.817	542.318	0.0277323	-0.489022	0.00422901	-3.36439	0.712508	1.55701
BRCA1	BRCA1-62591	1038.79	982.776	890.415	810.893	840.774	880.421	966.768	770.293	841.729	548.744	511.502	481.35	528.808	0.0406973	-0.487571	0.00680885	-3.13247	0.713225	1.39043
BRCA2	BRCA2-16142	184.941	183.584	182.055	144.072	161.647	188.086	136.055	117.155	108.906	107.097	98.1213	97.6403	79.1283	0.000296612	-0.713435	1.48572e-05	-6.26125	0.609866	3.52781
BRCA2	BRCA2-59226	141.708	134.115	140.127	138.231	149.051	157.634	122.782	98.6054	112.977	104.037	85.4018	83.0799	83.9532	0.00107443	-0.546548	7.51611e-05	-5.37918	0.684656	2.96882
BRCA2	BRCA2-8694	145.311	144.009	122.473	114.868	121.76	136.138	110.614	98.6054	96.6919	86.6975	69.0483	79.654	67.5485	0.00204318	-0.594958	0.000169196	-4.95739	0.662064	2.68969
BRCA2	BRCA2-48969	152.516	157.2	145.644	127.523	140.654	157.634	131.631	109.345	117.048	98.9371	86.3104	103.636	80.0932	0.00385934	-0.505843	0.00037019	-4.5604	0.704249	2.41349
BRCA2	BRCA2-42585	156.119	142.909	164.401	132.391	142.753	141.512	127.206	115.202	117.048	96.8972	72.6824	77.0845	78.1633	0.00402707	-0.607082	0.000389863	-4.53444	0.656523	2.39501
BRCA2	BRCA2-29475	148.914	142.909	155.574	139.205	148.001	155.843	131.631	121.06	129.262	100.977	89.9445	90.7884	85.8831	0.00553076	-0.483775	0.000572702	-4.34267	0.715104	2.25722
BRCA2	BRCA2-8278	151.315	156.101	175.435	138.231	148.001	164.799	128.313	125.942	132.315	107.097	83.5848	90.7884	78.1633	0.00588017	-0.56395	0.000617013	-4.3057	0.676447	2.23061
BRCA2	BRCA2-1207	142.909	149.505	136.817	121.683	139.604	159.425	116.145	120.084	122.137	99.9571	94.4871	84.7929	82.9882	0.00708119	-0.464809	0.000775896	-4.19239	0.724567	2.14989
BRCA2	BRCA2-8435	163.325	178.087	164.401	178.143	160.597	179.129	153.754	130.823	131.297	121.376	109.932	86.5059	73.3384	0.0074845	-0.597532	0.000833052	-4.15735	0.660884	2.12584
BRCA2	BRCA2-48988	151.315	146.207	136.817	121.683	119.661	144.199	118.357	114.226	109.923	93.8372	87.2189	107.918	80.0932	0.0106833	-0.424919	0.00129503	-3.94073	0.74488	1.97129
BRD3	BRD3-1537	2603.59	2076.58	2091.98	2364.54	2401.61	2358.24	5097.1	4542.68	5235.61	4806.1	4672.57	4133.44	4467.85	1.31637e-07	1.03139	6.75682e-10	13.6526	2.044	6.88062
BRD3	BRD3-30737	1284.98	1445.58	1211.49	1756.12	1735.08	1290.63	2891.46	2779.5	2746.05	3723.91	2098.7	2409.32	3607.09	8.40435e-05	0.98941	3.02106e-06	7.19059	1.98537	4.0755
BRD3	BRD3-7316	903.089	986.074	903.656	923.814	931.044	776.526	1951.23	2045.33	1895.16	1408.58	1179.27	1122.86	1545.9	0.000707288	0.791356	4.43748e-05	5.6597	1.7307	3.1504
BRE	BRE-16765	1178.1	1104.8	1013.99	1035.76	1121.03	898.334	1040.88	930.405	864.12	787.417	762.257	746.007	747.859	0.0171413	-0.331016	0.00233774	-3.6526	0.794976	1.76596
BRF1	BRF1-33406	3835.73	3850.86	4132.1	3123.83	3977.14	3216.27	10686.4	10072.4	10881.4	6698.14	6707.68	5877.26	7419.72	4.10105e-05	1.15047	1.20111e-06	7.76223	2.21987	4.38711
BRF2	BRF2-24220	435.933	452.913	486.584	432.216	460.799	364.528	623.864	533.055	510.94	562.004	502.417	460.794	580.917	0.0186938	0.303946	0.00260145	3.6006	1.23452	1.7283
BRI3	BRI3-30639	533.207	519.97	481.067	388.411	370.528	320.642	297.552	297.769	318.574	271.312	261.657	248.383	324.233	0.00318706	-0.565098	0.00029279	-4.67842	0.67591	2.49661
BRI3	BRI3-15762	97186.5	98439.2	94200.9	82850.2	98048.3	76250.9	85456.1	81093.6	74997.3	75560.4	68485	65776.2	73817	0.0213177	-0.271202	0.00304756	-3.52365	0.828629	1.67126
BRI3	BRI3-57633	37684.7	33797	32985.1	35228.6	36870.2	33350.3	34526	27849.7	26134.3	33090.9	28580.5	27588.5	29282.3	0.0282062	-0.238979	0.00431956	-3.35409	0.847345	1.54965
BRIP1	BRIP1-12796	117.69	120.923	115.853	105.134	117.561	125.391	88.4914	93.7239	110.941	83.6375	85.4018	56.5286	76.2333	0.012379	-0.478537	0.00156175	-3.84918	0.717705	1.90732
BRMS1L	BRMS1L-9488	313.439	272.627	270.324	239.471	280.258	258.842	836.244	767.365	683.968	553.844	466.076	537.022	499.859	1.3317e-05	1.16659	2.87812e-07	8.70318	2.2448	4.87559
BRP44L	BRP44L-15670	3668.8	3569.44	3605.8	5326.78	5445.61	5514.5	7396.77	6811.58	6152.66	9508.16	8673.74	7122.61	8218.72	0.000654499	0.789871	4.03396e-05	5.71105	1.72892	3.18409
BRP44L	BRP44L-643	2496.7	2345.91	2399.82	4174.2	3772.46	3997.27	5080.51	4538.78	5271.24	7625.3	6182.55	6324.35	6593.7	0.000761947	0.927392	4.87364e-05	5.60938	1.90183	3.11808
BRP44L	BRP44L-3912	3076.75	2835.1	2847.78	4550.93	4448.44	4917.1	5847.07	5528.74	5404.57	7950.67	6997.5	6951.31	6833.98	0.000962985	0.816122	6.5207e-05	5.45426	1.76067	3.01638
BRP44L	BRP44L-30127	3049.13	2780.14	3371.88	4597.65	5366.89	4573.18	6405.67	5661.51	5560.29	8781.94	8160.42	6788.57	7841.42	0.00108503	0.857476	7.62469e-05	5.37162	1.81187	2.96456
BRP44L	BRP44L-30194	2931.44	3059.36	3304.58	4848.81	5292.36	4616.17	6818.26	6004.19	5365.89	8880.88	7484.47	6856.24	6925.65	0.00111924	0.8154	7.9316e-05	5.35085	1.75979	2.95108
BRP44L	BRP44L-13574	3225.66	2935.14	3139.07	4863.41	5112.87	4985.17	5878.04	5867.51	5880.9	8124.06	7568.96	6439.98	8112.58	0.00149761	0.791146	0.000115045	5.15646	1.73045	2.8246
BRP44L	BRP44L-47206	2769.31	2392.08	2480.36	4509.07	4383.36	4507.79	5428.95	5392.05	5101.26	7463.12	6958.43	6413.43	7001.89	0.00153813	0.883821	0.000119136	5.13833	1.84526	2.81301
BRP44L	BRP44L-62593	2849.77	2272.26	2246.45	4061.28	4155.59	4330.45	5569.43	4559.28	4754.19	7736.47	6549.59	6458.82	6751.96	0.0018484	0.905917	0.000148573	5.0242	1.87374	2.7332
BRP44L	BRP44L-43613	2734.49	2882.37	2727.52	5171.02	4751.79	4285.67	5822.73	5192.89	5242.74	8164.86	7492.65	7361.57	7394.63	0.0020426	0.865014	0.000169116	4.95763	1.82136	2.68982
BRP44L	BRP44L-265	3121.18	2741.66	3108.18	4789.43	5397.33	5481.36	6262.98	5488.71	6026.45	9376.58	8152.24	7616.8	7987.13	0.00277485	0.866124	0.000246322	4.76585	1.82276	2.55676
BRP44L	BRP44L-12994	299.028	301.209	334.319	464.341	502.785	512.31	630.501	530.126	473.281	941.432	775.885	784.549	747.859	0.00458404	0.80266	0.000457916	4.454	1.74431	2.33875
BRSK1	BRSK1-39464	44.4339	31.8798	50.7548	37.965	38.8373	52.8432	57.5194	43.9331	60.0508	72.4179	57.2374	64.2371	49.2139	0.0373001	0.44164	0.00611305	3.18505	1.35815	1.42829
BRWD1	BRWD1-6062	313.439	336.387	287.978	248.232	268.712	229.286	216.804	199.163	181.17	188.694	147.182	152.456	191.066	0.000865637	-0.612496	5.72396e-05	-5.52349	0.654064	3.06266
BSCL2	BSCL2-5870	553.622	581.531	542.855	611.333	654.985	582.171	1111.67	961.646	1071.75	774.157	810.409	776.84	797.072	0.000369126	0.60897	1.9588e-05	6.10667	1.52517	3.43283
BSDC1	BSDC1-40659	110.484	107.732	122.473	136.284	173.193	111.956	192.469	190.377	185.241	198.894	194.425	174.725	188.171	0.000414475	0.598423	2.27674e-05	6.02333	1.51406	3.3825
BSDC1	BSDC1-45276	2931.44	3067.05	2932.74	3876.32	3611.86	3584.38	4979.85	4105.3	4320.6	4891.78	4992.37	4155.71	4475.57	0.0011679	0.463298	8.36854e-05	5.32266	1.37869	2.93259
BSG	BSG-19200	5501.4	5894.46	5410.9	6181.47	7384.33	5716.92	5214.35	4619.81	4431.54	4877.5	5413.93	4285.04	5084.47	0.0154587	-0.3005	0.0020552	-3.71531	0.811971	1.81083
BSN	BSN-52930	30.0229	21.9861	25.3774	22.3896	20.9931	33.139	38.715	39.0516	44.7836	40.7988	31.7986	35.1163	37.6342	0.00279123	0.586558	0.000248052	4.7623	1.50166	2.5542
BST2	BST2-12410	75.6577	63.7595	78.3389	105.134	114.412	102.104	165.921	171.827	151.654	133.616	116.292	122.479	125.447	0.00364546	0.663893	0.00034504	4.59572	1.58435	2.43825
BST2	BST2-55622	90.0687	111.03	84.9591	149.913	164.796	133.451	263.262	206.974	211.704	163.195	151.725	150.743	159.222	0.0194421	0.621281	0.00272629	3.57781	1.53824	1.71126
BTAF1	BTAF1-54514	300.229	302.308	255.981	317.348	362.131	297.355	518.781	523.292	409.159	422.268	437.003	381.996	377.307	0.00133662	0.521735	9.9304e-05	5.23307	1.43568	2.87399
BTBD1	BTBD1-656	5089.48	4776.47	4421.18	4299.77	4493.57	4387.78	7498.54	6377.13	7459.53	6300.36	5584.73	5696.54	6046.56	0.000444064	0.489985	2.4967e-05	5.97248	1.40443	3.35255
BTBD19	BTBD19-24312	37.2284	42.8728	38.6178	37.965	37.7876	41.1998	65.2624	48.8145	51.9083	48.9586	48.1521	46.2507	47.284	0.00878292	0.370433	0.00101665	4.05937	1.29274	2.05636
BTBD2	BTBD2-19005	990.756	925.613	917.999	1050.36	1106.34	859.821	730.054	617.992	720.609	613.002	702.294	635.519	686.1	8.79004e-05	-0.52653	3.19742e-06	-7.15627	0.694223	4.05601
BTBD6	BTBD6-49119	16730	15915.7	14908.7	16093.2	17323.5	13238.6	50707.8	42733.2	39236.6	29955.5	27505.7	26891.4	31943.7	1.82815e-05	1.1552	4.33454e-07	8.42617	2.22716	4.73799
BTBD7	BTBD7-52709	1318.61	1247.71	1257.84	1350.19	1333.06	1265.55	1037.56	872.804	947.581	1133.19	991.206	894.18	1035.42	0.000902904	-0.38843	6.02634e-05	-5.4961	0.763961	3.04436
BTBD9	BTBD9-11926	1514.36	1608.28	1497.27	1389.13	1408.64	1245.85	2510.94	2254.26	2436.64	1610.53	1584.48	1426.06	1818.99	0.0414121	0.412366	0.00696793	3.1212	1.33087	1.38287
BTF3	BTF3-57403	7194.69	7196.03	6654.39	7905.47	7852.47	6758.55	8884.53	8054.4	7823.9	9068.55	8265.81	7976.53	8694.46	0.0264049	0.218463	0.00397455	3.39456	1.16349	1.57832
BTG1	BTG1-20354	1008.77	1002.56	1071.37	806.025	1036.01	879.526	2311.84	2065.83	1936.89	1680.91	1668.06	1438.91	1484.14	3.29027e-05	0.88975	9.13978e-07	7.93674	1.85285	4.48277
BTG2	BTG2-13298	2439.06	2439.35	2547.67	3170.56	3544.69	2884.88	6205.46	5029.85	5485.99	5920.93	6518.7	5449.87	5728.11	1.29077e-06	1.03906	1.36235e-08	10.9782	2.05489	5.88915
BTRC	BTRC-30938	193.347	190.179	246.05	200.533	224.626	190.773	152.648	150.349	159.796	128.516	110.841	126.761	131.237	0.000433554	-0.593078	2.42383e-05	-5.98879	0.662927	3.36296
BU633092	BU633092-28638	37.2284	39.5749	54.0649	33.0977	38.8373	42.9911	56.4133	54.6723	70.2289	55.0784	48.1521	52.2462	45.354	0.0250018	0.420341	0.00370218	3.42907	1.33824	1.60203
BUB1	BUB1-27028	2834.16	2695.49	2773.86	2138.69	2358.58	1981.17	1638.2	1653.84	1548.09	1116.87	969.402	1030.36	1141.57	0.00019651	-0.934241	8.80014e-06	-6.5593	0.523318	3.70661
BVES	BVES-22740	708.54	678.27	746.978	594.784	688.574	579.484	2831.72	2427.06	2242.23	1204.58	1199.26	1118.58	1226.49	0.000433173	1.30327	2.41938e-05	5.9898	2.46787	3.36334
BX095413	BX095413-54307	551.22	496.885	514.168	483.81	500.686	483.65	964.556	882.567	847.835	705.819	672.312	641.514	721.804	0.000272198	0.614314	1.33556e-05	6.32133	1.53083	3.56512
BX114012	BX114012-11265	152.516	139.611	179.848	119.736	130.157	108.373	99.5528	93.7239	113.995	88.7374	84.4933	82.2234	81.0582	0.00257358	-0.567366	0.00022457	-4.8128	0.674848	2.58946
BZW1	BZW1-52134	3344.55	2904.36	3288.03	3200.74	3208.8	3101.63	2926.85	2319.67	2459.03	2946.69	2758.3	2745.92	2866.95	0.0440627	-0.21967	0.0075145	-3.08432	0.858762	1.35593
BZW2	BZW2-11016	2563.96	2456.94	2266.31	2040.37	2221.07	2111.94	3054.06	2765.83	2725.69	3101.73	2879.13	2374.2	2637.29	0.011975	0.301482	0.00149747	3.86971	1.23241	1.92173
C10orf10	C10orf10-38054	594.453	529.864	709.463	486.73	458.699	605.458	799.741	664.854	826.461	923.073	774.976	656.931	592.497	0.0258308	0.416082	0.00385872	3.40894	1.3343	1.58786
C10orf107	C10orf107-42102	21.6165	20.8867	19.8606	26.2834	26.2414	26.8694	24.3351	24.4073	23.4096	50.9985	42.7009	56.5286	52.1089	0.0385866	0.654421	0.00638704	3.16367	1.57398	1.41356
C10orf118	C10orf118-36781	224.571	179.186	193.089	199.559	220.428	220.329	159.284	141.562	132.315	177.475	177.163	151.599	166.941	0.00742808	-0.377612	0.000824057	-4.1627	0.769711	2.12912
C10orf12	C10orf12-40064	277.412	239.648	233.913	198.586	216.229	212.268	174.77	161.088	147.582	142.796	134.462	136.183	137.027	0.000148614	-0.624653	6.12384e-06	-6.76984	0.648576	3.82794
C10orf12	C10orf12-61293	190.946	168.193	169.918	161.594	157.448	163.903	134.949	113.25	108.906	111.177	109.932	95.9274	125.447	0.000229748	-0.55778	1.07377e-05	-6.44523	0.679347	3.63875
C10orf12	C10orf12-49267	243.786	236.35	217.363	206.374	206.782	203.312	173.664	161.088	151.654	146.876	134.462	127.618	121.587	0.000257227	-0.589749	1.24426e-05	-6.36141	0.664458	3.58968
C10orf12	C10orf12-24452	172.932	197.874	197.502	157.701	172.143	168.382	141.586	124.965	134.351	114.237	117.2	112.201	119.657	0.00033515	-0.516498	1.73788e-05	-6.17336	0.699067	3.47476
C10orf12	C10orf12-36493	275.01	247.343	231.707	197.612	218.328	202.416	181.407	157.183	155.725	161.155	135.371	153.312	125.447	0.000627446	-0.571146	3.83485e-05	-5.7384	0.673082	3.20242
C10orf12	C10orf12-37803	279.813	256.137	232.81	194.692	221.477	207.79	193.575	154.254	164.885	154.015	133.554	137.896	135.097	0.000771931	-0.589146	4.95713e-05	-5.60028	0.664736	3.11242
C10orf12	C10orf12-49084	222.169	240.747	219.57	204.427	208.881	166.59	171.452	161.088	135.369	143.816	136.28	130.187	124.482	0.000816796	-0.544282	5.32053e-05	-5.56246	0.685732	3.08789
C10orf12	C10orf12-44523	230.576	220.96	233.913	223.896	194.186	183.608	182.513	164.993	138.422	144.836	141.731	125.905	121.587	0.000992364	-0.556143	6.78429e-05	-5.43328	0.680118	3.00333
C10orf12	C10orf12-44783	214.964	227.556	214.053	189.825	202.584	162.112	151.541	140.586	132.315	137.696	122.652	167.016	139.922	0.00111096	-0.496775	7.85988e-05	-5.35562	0.708689	2.9543
C10orf12	C10orf12-34221	225.772	204.47	219.57	177.17	180.541	184.503	179.195	135.704	144.529	131.576	118.109	117.34	119.657	0.00129377	-0.555211	9.5377e-05	-5.25415	0.680558	2.88814
C10orf125	C10orf125-4221	1116.85	1159.76	1229.15	589.917	626.644	601.875	638.244	531.102	680.915	355.97	327.979	324.611	311.688	0.0110166	-0.958405	0.00134681	-3.92154	0.514625	1.95795
C10orf137	C10orf137-58724	193.347	180.286	185.365	165.488	189.988	168.382	266.58	228.452	226.972	215.214	212.596	204.702	203.611	0.0101922	0.30633	0.0012227	3.96886	1.23656	1.99173
C10orf32	C10orf32-36479	3404.6	2646.02	2680.07	1924.53	2180.13	2356.45	6536.19	5518.97	5684.47	5063.13	5133.2	4446.92	4176.43	2.03193e-05	1.06247	4.9049e-07	8.34373	2.08851	4.69209
C10orf46	C10orf46-47521	240.183	224.258	225.086	209.294	208.881	212.268	456.837	408.09	453.943	345.77	347.967	319.472	294.319	9.87986e-05	0.759521	3.70218e-06	7.06805	1.69293	4.00525
C10orf46	C10orf46-7273	1150.48	1101.5	1155.22	1000.72	1012.92	944.908	2171.36	1806.14	1861.57	1550.35	1449.11	1286.45	1415.62	0.000781231	0.626243	5.03299e-05	5.59215	1.54354	3.10722
C10orf54	C10orf54-17046	3348.15	3460.6	3582.63	2926.22	2839.32	2571.4	5602.61	5652.72	5206.1	5507.84	5250.4	4876.02	5237.9	4.41161e-06	0.789825	6.98264e-08	9.71071	1.72887	5.3554
C10orf76	C10orf76-21799	170.53	191.279	177.642	166.462	149.051	151.364	268.793	205.997	223.918	213.174	205.328	188.429	199.751	0.0108596	0.362141	0.00132382	3.92997	1.28533	1.96419
C10orf96	C10orf96-43627	225.772	236.35	307.839	182.037	171.094	208.686	119.463	99.5817	145.547	130.556	195.334	163.59	141.852	0.00985543	-0.629174	0.00117212	-3.98956	0.646547	2.00632
C11orf10	C11orf10-30445	34622.4	37493.9	36451.9	31200.4	35329.3	25649.5	33425.4	26740.6	27346.5	23419.5	19742.4	20197	23889	0.0195915	-0.424458	0.0027519	-3.57326	0.745118	1.70793
C11orf31	C11orf31-58560	37107.1	35443.7	35913.4	36367.5	35255.8	30218.2	46397.1	41612.4	45176.5	46235.2	42153.1	39054.4	47011.8	0.00159876	0.334656	0.000124645	5.11489	1.26108	2.79622
C11orf31	C11orf31-21620	60173.1	56632.8	52429.7	47823.2	49772.6	51439.7	71440.2	63967.6	64710.3	79049.7	67620.1	61052.6	71254	0.00177236	0.375577	0.00014108	5.05087	1.29736	2.75145
C11orf35	C11orf35-27695	141.708	163.796	121.37	172.302	163.746	146.886	71.8992	62.4826	71.2467	109.137	98.1213	114.77	118.692	0.00295854	-0.734887	0.000266954	-4.7251	0.600865	2.52892
C11orf41	C11orf41-30054	407.111	329.791	331.009	312.481	377.876	332.285	232.29	187.448	234.096	283.552	290.73	254.379	244.14	0.00212272	-0.494716	0.000177503	-4.93283	0.709701	2.67311
C11orf46	C11orf46-1734	1819.39	1526.93	1634.08	1836.92	2083.57	1936.39	2289.71	2020.92	2239.18	2479.55	2362.18	2329.66	2562.98	0.00363735	0.37669	0.000343926	4.59735	1.29836	2.43921
C11orf48	C11orf48-49060	6576.22	6954.19	6759.21	5942	6303.18	5305.81	9645.56	8606	8919.07	8908.42	8150.42	7664.77	8781.31	0.000253799	0.469503	1.22207e-05	6.37162	1.38463	3.59551
C11orf58	C11orf58-60334	535.609	432.026	510.858	381.596	372.628	389.607	1053.05	839.61	944.527	857.795	831.305	779.41	757.508	5.36044e-06	1.00188	8.99553e-08	9.52463	2.00261	5.2708
C11orf58	C11orf58-26841	5771.6	5576.76	5920.65	7589.1	8937.82	8078.74	8714.19	7240.17	7352.66	12776.1	10552.6	9567.04	10937.1	0.0429382	0.462908	0.00727793	3.09994	1.37832	1.36716
C11orf67	C11orf67-35851	8850.75	8865.88	8773.96	8362.03	8873.79	7752.72	7385.71	6011.02	6641.21	5910.73	5035.07	4508.59	5432.83	0.000625727	-0.561394	3.81838e-05	-5.74072	0.677647	3.20362
C11orf68	C11orf68-44374	3413	3286.91	3149	3622.25	4069.51	3038.04	2753.19	2432.92	2451.9	2343.89	2024.21	2065.86	2335.25	0.0002421	-0.541682	1.14919e-05	-6.40655	0.686969	3.61601
C11orf70	C11orf70-36545	182.539	193.477	206.329	176.196	203.633	172.86	369.452	407.113	391.857	397.788	373.406	352.876	366.692	6.85768e-08	1.01372	2.89883e-10	14.4984	2.01911	7.16382
C11orf70	C11orf70-36877	229.375	204.47	243.844	182.037	193.137	196.147	555.283	482.288	534.35	466.126	442.454	462.507	462.225	7.84064e-08	1.23425	3.42647e-10	14.3277	2.35259	7.10565
C11orf71	C11orf71-32149	715.746	766.214	688.5	716.467	740.007	614.414	1097.29	1061.23	1016.79	1036.29	904.896	954.991	1166.66	6.64247e-05	0.555428	2.23995e-06	7.37311	1.4696	4.17767
C11orf73	C11orf73-39651	7972.88	7537.92	7396.96	5772.62	6630.67	5672.13	10290.4	8729.02	8472.25	8264.82	7304.58	7394.12	8422.33	0.0364371	0.312687	0.00593513	3.19944	1.24202	1.43846
C11orf74	C11orf74-35088	198.151	195.676	237.223	230.71	215.179	223.912	424.759	411.018	419.338	507.945	557.838	453.085	461.26	4.41853e-07	1.09368	3.3353e-09	12.1712	2.13418	6.35472
C11orf74	C11orf74-7809	1270.57	1336.75	1392.45	1021.16	1074.85	1065.82	2715.58	2047.28	2513.99	2308.19	2115.06	2094.13	2029.35	4.65893e-06	0.931926	7.51476e-08	9.65648	1.90782	5.33171
C11orf82	C11orf82-7468	1239.35	1135.58	1245.7	910.185	998.222	1049.7	774.3	697.072	777.607	586.483	589.636	505.332	530.738	0.000161466	-0.784588	6.80742e-06	-6.70802	0.580518	3.79192
C11orf83	C11orf83-46286	15714	15947.6	16114.6	11519	13139.6	10764.8	9945.33	9611.58	9936.87	8241.36	7101.98	7270.78	7779.66	0.000602606	-0.682902	3.64568e-05	-5.76578	0.622911	3.21997
C12orf11	C12orf11-562	613.668	573.836	553.889	607.439	668.631	627.849	774.3	756.625	712.467	758.858	712.288	695.473	682.24	0.0085207	0.268191	0.000979663	4.07757	1.2043	2.06952
C12orf11	C12orf11-4106	1119.25	930.01	1060.33	693.104	732.66	790.857	1276.49	1117.85	1320.1	1162.77	1076.61	1004.67	952.434	0.0438906	0.372141	0.0074739	3.08696	1.29427	1.35763
C12orf26	C12orf26-8111	365.078	362.77	371.834	330.003	347.436	349.302	467.898	396.374	461.068	519.165	429.735	385.422	372.482	0.0244336	0.288761	0.00360056	3.4426	1.22159	1.61201
C12orf35	C12orf35-38861	641.289	598.021	644.365	550.979	547.92	448.719	553.071	474.477	474.299	445.727	418.832	438.525	437.135	0.0384434	-0.290099	0.00635394	-3.16621	0.817846	1.41518
C12orf4	C12orf4-42532	1305.4	1307.07	1252.32	1069.83	1053.85	1029.99	2202.33	1839.33	1883.97	1710.49	1450.92	1530.56	1553.62	0.000808234	0.574071	5.24549e-05	5.57004	1.48872	3.09246
C12orf45	C12orf45-50446	1563.59	1368.63	1448.72	1101.96	1144.12	1137.47	2064.06	1805.16	1831.04	1897.14	1762.55	1471.46	1766.88	0.00198711	0.491053	0.000162587	4.97784	1.40547	2.70178
C12orf47	C12orf47-36113	355.471	356.174	331.009	330.003	365.28	361.842	477.853	405.161	380.661	621.162	573.283	537.878	574.162	0.0029286	0.531377	0.000263089	4.73248	1.44531	2.53334
C12orf47	C12orf47-62780	408.311	363.869	409.348	410.8	427.21	389.607	484.49	423.71	502.798	742.538	695.934	621.815	678.38	0.00527149	0.544531	0.000540159	4.37174	1.45855	2.27807
C12orf47	C12orf47-55179	4163.58	3875.04	3785.64	3114.1	3351.55	3042.51	4883.62	4113.11	4172	5165.13	4390.02	4024.67	4755.42	0.0103482	0.352645	0.00124517	3.95994	1.2769	1.98514
C12orf47	C12orf47-6396	180.137	183.584	168.815	182.037	175.292	181.816	197.999	225.523	190.33	283.552	234.401	236.392	221.945	0.0145974	0.344173	0.00191634	3.74939	1.26942	1.83572
C12orf49	C12orf49-56547	365.078	318.798	308.942	426.376	446.104	418.267	449.094	433.473	491.602	499.785	476.07	448.803	521.089	0.0240345	0.335122	0.00352915	3.45233	1.26148	1.61916
C12orf53	C12orf53-55627	96.0733	92.3414	89.3725	51.5934	53.5324	44.7824	43.1395	43.9331	49.8727	39.7788	49.0606	35.1163	38.5992	0.0181812	-0.657324	0.00251568	-3.61691	0.634053	1.74038
C12orf57	C12orf57-37532	21223.8	20077.7	19946.6	18677.8	20746.4	16359.9	17446.1	17149.5	17440.2	16164.5	14105.8	15709	18007.5	0.0485507	-0.225625	0.00849466	-3.02435	0.855225	1.3138
C12orf60	C12orf60-15635	299.028	256.137	242.74	188.851	205.732	206.895	474.535	394.422	379.643	506.925	489.698	492.484	491.174	9.91513e-06	1.00267	1.96957e-07	8.96534	2.00371	5.0037
C12orf73	C12orf73-53673	990.756	949.797	1025.03	597.705	638.191	561.571	1601.69	1294.56	1324.17	979.171	948.505	878.763	951.469	0.0458577	0.544196	0.00790517	3.05954	1.45821	1.33859
C12orf76	C12orf76-9514	416.718	379.259	419.279	336.817	341.138	357.363	845.093	707.811	779.642	778.237	696.843	579.847	598.287	6.95978e-06	0.925841	1.24798e-07	9.28801	1.89979	5.1574
C13orf15	C13orf15-59251	182.539	173.69	164.401	140.178	164.796	138.825	43.1395	50.7671	41.7302	82.6176	69.9568	65.0936	72.3734	6.49308e-06	-1.4187	1.14844e-07	-9.34768	0.37405	5.18755
C14orf102	C14orf102-44901	105.681	98.9372	100.406	84.6911	102.866	78.817	146.011	129.847	141.476	99.9571	100.847	105.349	126.412	0.0436048	0.348899	0.00741518	3.09082	1.27359	1.36047
C14orf126	C14orf126-40741	407.111	415.536	400.521	392.305	454.501	401.25	741.115	653.139	534.35	717.039	663.227	676.63	688.03	1.04503e-05	0.699143	2.11906e-07	8.91435	1.62354	4.98087
C14orf128	C14orf128-9816	171.731	172.591	155.574	159.648	181.59	182.712	263.262	232.357	251.399	248.873	222.59	213.267	229.665	0.000248373	0.480162	1.18765e-05	6.38784	1.3949	3.6049
C14orf128	C14orf128-21045	118.891	116.526	107.026	103.187	112.313	96.7299	202.424	186.472	161.832	145.856	138.097	125.048	129.307	0.00579251	0.49884	0.000605605	4.31496	1.41308	2.23713
C14orf133	C14orf133-12235	1742.53	1798.46	1789.66	1557.54	1836.9	1513.64	1351.71	1176.43	1138.93	1297.4	1047.54	1083.47	1223.59	0.0001485	-0.515189	6.11681e-06	-6.77051	0.699701	3.82827
C14orf135	C14orf135-58877	1490.34	1434.59	1372.59	1388.15	1823.25	1349.74	973.405	889.401	941.474	1058.73	949.414	828.23	1098.15	8.05369e-05	-0.606867	2.87326e-06	-7.22101	0.656621	4.094
C14orf142	C14orf142-33389	253.393	241.847	264.808	177.17	187.888	171.069	381.619	339.749	293.129	293.751	248.029	275.791	287.564	0.00972621	0.505986	0.00115243	3.99786	1.42009	2.01206
C14orf149	C14orf149-48057	293.024	248.442	279.151	251.153	267.662	268.694	340.692	311.437	347.073	404.928	378.857	346.88	371.517	0.000882919	0.420608	5.86068e-05	5.51092	1.33849	3.05408
C14orf159	C14orf159-18873	563.23	544.155	578.163	699.918	787.242	711.144	831.819	765.412	798.981	948.572	864.012	754.571	863.656	0.0107162	0.37896	0.00130089	3.93851	1.3004	1.96996
C14orf176	C14orf176-60102	79.2605	73.6533	79.4423	66.1953	67.1779	69.8605	103.977	83.961	103.817	97.9171	88.1274	96.7839	104.218	0.00198561	0.422368	0.000162378	4.9785	1.34013	2.70211
C14orf182	C14orf182-15222	68.4522	61.5609	57.375	49.6465	40.9366	47.4693	42.0334	41.9805	44.7836	39.7788	31.7986	35.1163	34.7392	0.0166596	-0.464621	0.00225509	-3.67012	0.724661	1.77834
C14orf34	C14orf34-35356	31.2238	26.3833	30.8942	19.4692	19.9435	20.5999	55.3071	52.7197	63.1042	32.639	29.073	48.8202	26.0544	0.016457	0.753154	0.00222219	3.67727	1.68547	1.78365
C14orf45	C14orf45-21580	169.329	145.108	119.163	147.966	160.597	116.434	133.843	108.368	95.6741	111.177	114.475	102.779	125.447	0.0442659	-0.323838	0.00756187	-3.08125	0.798941	1.35393
C14orf79	C14orf79-35034	49.2376	51.6672	61.7884	58.4076	71.3766	56.4258	109.508	117.155	109.923	104.037	96.3042	109.631	102.288	4.33167e-06	0.888052	6.81097e-08	9.72914	1.85068	5.36334
C15orf17	C15orf17-13614	138.105	134.115	135.714	143.099	168.995	129.869	164.815	174.756	187.277	238.673	220.773	190.998	208.435	0.00193929	0.484521	0.000157634	4.99373	1.39912	2.71236
C15orf29	C15orf29-39099	117.69	100.037	97.0961	75.9299	85.0221	81.5039	63.0501	61.5063	56.9973	61.1982	59.963	59.9546	60.7937	0.000415759	-0.58896	2.28801e-05	-6.0206	0.664822	3.38116
C15orf33	C15orf33-34582	39.6302	35.1777	40.8245	50.6199	46.1848	49.2606	92.916	94.7002	93.6385	75.4778	81.7677	62.5241	79.1283	4.67788e-05	0.922147	1.43101e-06	7.65164	1.89493	4.32995
C15orf33	C15orf33-47311	24.0183	23.0854	23.1707	19.4692	22.0428	23.2868	25.4413	32.2176	30.5343	24.4793	26.3474	25.6948	28.9494	0.0265694	0.28857	0.00400607	3.39072	1.22143	1.57562
C15orf38	C15orf38-10358	517.595	513.374	519.685	624.962	658.134	631.431	430.289	366.109	421.373	455.927	466.076	400.839	427.486	0.00184458	-0.434428	0.00014809	-5.02587	0.739987	2.7341
C15orf41	C15orf41-6556	228.174	220.96	235.017	242.392	226.726	230.181	342.904	295.816	293.129	277.432	301.632	256.092	292.389	0.00274036	0.353352	0.000242389	4.77401	1.27753	2.56219
C15orf42	C15orf42-16673	142.909	146.207	154.471	167.435	174.243	151.364	136.055	116.179	121.119	110.157	90.853	72.802	90.708	0.0033941	-0.585381	0.000316125	-4.63975	0.666473	2.46928
C15orf52	C15orf52-54651	13595.6	14621.8	12981.1	19382.6	20155.5	16502.3	28115.9	26170.5	25576.5	27823.8	23321.1	23557.9	28126.2	0.000142091	0.710625	5.79862e-06	6.80183	1.63651	3.84743
C15orf54	C15orf54-27988	43.233	43.9721	47.4447	37.965	43.0359	36.7215	33.1843	30.265	33.5877	33.659	25.4388	33.4033	31.8443	0.00546728	-0.398732	0.000564392	-4.34993	0.758525	2.26223
C15orf57	C15orf57-45407	479.165	407.841	402.728	328.056	419.862	338.555	624.97	587.727	638.167	569.143	550.569	593.551	591.532	8.93094e-05	0.60327	3.2585e-06	7.14485	1.51916	4.0491
C15orf58	C15orf58-61506	135.704	124.221	122.473	160.621	176.342	130.765	252.2	223.571	235.114	246.833	226.224	263.8	279.844	1.72048e-05	0.814405	4.00424e-07	8.47931	1.75857	4.76435
C15orf61	C15orf61-36032	1487.93	1389.52	1603.19	1250.9	1308.92	1344.37	2411.39	1860.81	2157.76	2141.94	2098.7	1730.12	1860.48	0.000264182	0.548577	1.28382e-05	6.34368	1.46264	3.5781
C16orf13	C16orf13-48833	9153.38	8216.19	8313.85	7845.12	7862.97	6479.11	7677.73	6859.42	7268.18	5651.65	5333.07	5205.77	6400.7	0.037382	-0.330115	0.00613063	-3.18365	0.795473	1.42734
C16orf52	C16orf52-60898	417.919	423.231	434.726	419.561	394.67	375.276	327.418	266.527	288.04	318.231	286.187	250.953	266.334	0.000151722	-0.517582	6.30013e-06	-6.75323	0.698542	3.81895
C16orf52	C16orf52-59302	554.823	566.141	536.235	441.951	497.537	436.18	446.881	388.564	357.251	362.089	346.15	334.033	359.937	0.00188625	-0.436818	0.000152244	-5.01163	0.738762	2.7244
C16orf53	C16orf53-43362	519.997	469.402	438.036	382.57	404.117	427.224	1015.44	802.511	774.553	596.682	514.228	477.924	497.929	0.0251216	0.563049	0.00372471	3.42612	1.47739	1.59995
C16orf57	C16orf57-51506	208.959	181.385	193.089	237.524	263.464	212.268	131.631	129.847	141.476	159.115	158.084	150.743	163.081	0.000845217	-0.534074	5.55242e-05	-5.5397	0.690602	3.07303
C16orf57	C16orf57-26672	7145.45	7132.27	7101.25	6331.39	7085.17	6703.92	7397.88	5753.28	5648.84	6053.52	4825.2	4402.38	5033.33	0.037445	-0.317455	0.0061464	-3.1824	0.802484	1.42661
C16orf59	C16orf59-58399	2363.4	2433.86	2289.48	2227.28	2558.01	1955.2	2395.9	2090.24	2098.72	1407.56	1210.16	1228.21	1443.61	0.0429348	-0.479716	0.00727669	-3.10003	0.717119	1.36719
C16orf72	C16orf72-12355	2605.99	2316.23	2192.39	2059.84	2202.18	2064.47	3280.82	3164.16	2937.4	2896.72	2537.52	2520.66	2493.51	0.00941679	0.34337	0.00110721	4.01749	1.26872	2.0261
C16orf80	C16orf80-60350	4093.92	3917.91	4424.49	3698.18	4338.23	3750.97	2220.03	1781.73	1917.55	2184.78	2106.88	2035.89	2138.39	1.04318e-07	-0.966182	4.98987e-10	-13.9505	0.511859	6.98164
C16orf87	C16orf87-54498	1200.92	1125.69	1047.09	1270.37	1337.26	1109.71	2022.03	1941.84	2000	1689.07	1615.37	1627.34	1661.69	6.62685e-05	0.60785	2.23209e-06	7.37527	1.52399	4.17869
C16orf91	C16orf91-8561	3914.99	3368.26	3556.14	3264.01	3404.03	3493.02	4364.84	3964.72	4112.97	4399.13	4142.9	3384.01	4146.51	0.0448047	0.224591	0.00767619	3.07391	1.16845	1.34868
C16orf95	C16orf95-32437	2637.21	2422.86	2659.11	1596.48	1873.63	1747.41	1341.75	1298.47	1478.88	1194.38	1044.81	870.198	1071.13	0.000570248	-0.843917	3.40008e-05	-5.80362	0.557129	3.24394
C17orf108	C17orf108-36819	869.463	869.548	784.492	843.017	858.618	878.63	1269.85	1134.45	1244.78	1608.49	1408.22	1151.13	1324.92	6.50953e-05	0.617736	2.18167e-06	7.38933	1.53447	4.18645
C17orf109	C17orf109-52262	67.2513	59.3623	65.0985	112.921	111.263	128.078	222.335	199.163	201.526	627.282	548.752	478.78	478.629	0.000267469	2.0331	1.30574e-05	6.3341	4.09284	3.57273
C17orf110	C17orf110-25484	21.6165	18.6881	20.9639	28.2304	19.9435	20.5999	16.5921	17.5732	18.3206	17.3395	17.2621	18.8429	17.3696	0.0318702	-0.272606	0.0050317	-3.27985	0.827823	1.49662
C17orf42	C17orf42-3022	691.728	679.369	613.471	545.138	638.191	578.588	867.216	870.851	755.215	907.773	775.885	785.405	801.897	0.000977855	0.409458	6.65713e-05	5.4433	1.32819	3.00973
C17orf48	C17orf48-33181	541.613	488.09	456.793	458.5	505.934	472.006	1144.86	985.077	917.046	1290.26	1239.24	1061.2	1159.9	1.15266e-07	1.19426	5.66514e-10	13.8251	2.28827	6.9383
C17orf58	C17orf58-46824	365.078	330.89	355.283	344.605	357.933	332.285	668.11	556.486	511.958	534.464	462.442	459.937	444.855	0.000284564	0.574498	1.40729e-05	6.2918	1.48916	3.54582
C17orf59	C17orf59-39265	803.413	724.44	724.911	737.883	877.512	703.979	1338.43	1191.07	1131.8	1035.27	879.457	838.508	940.854	0.0057618	0.456661	0.000601296	4.3185	1.37236	2.23944
C17orf59	C17orf59-58186	289.421	263.833	254.877	293.012	324.344	231.077	456.837	437.378	378.625	317.211	294.364	320.329	323.268	0.028913	0.383456	0.00445485	3.33909	1.30446	1.53891
C17orf67	C17orf67-15498	54.0412	52.7665	48.548	42.8323	53.5324	57.3214	26.5474	31.2413	23.4096	35.699	31.7986	32.5468	35.7042	0.000250643	-0.727427	1.2017e-05	-6.38116	0.60398	3.60094
C17orf90	C17orf90-54189	7932.05	7355.43	7688.24	7627.06	7865.07	7277.13	9999.53	9749.24	8874.28	9583.64	8131.34	7593.68	8869.12	0.0314707	0.23691	0.00494814	3.288	1.17847	1.50209
C17orf96	C17orf96-39859	851.449	764.015	862.831	666.82	696.971	654.718	491.127	444.212	408.142	400.848	368.863	370.006	366.692	7.13656e-06	-0.87029	1.28834e-07	-9.26524	0.547037	5.14651
C18orf19	C18orf19-10967	329.051	311.103	324.389	259.914	312.797	322.433	219.016	154.254	201.526	240.713	200.785	209.841	145.712	0.000503822	-0.6678	2.91835e-05	-5.88689	0.629466	3.29772
C18orf21	C18orf21-28814	2339.38	1989.74	2261.9	2059.84	2157.04	1864.74	3427.93	2969.88	2876.33	3135.39	2754.66	2439.3	2855.37	0.000536448	0.473689	3.15848e-05	5.84373	1.38866	3.27047
C18orf21	C18orf21-2502	1553.99	1522.53	1456.44	1325.85	1459.02	1313.91	2107.2	2032.64	1768.95	1873.69	1764.37	1720.7	1736.96	0.00128314	0.37572	9.44099e-05	5.25947	1.29749	2.89173
C18orf21	C18orf21-35884	1423.09	1441.19	1417.82	1297.62	1364.55	1146.43	1934.64	1647.98	1645.8	1703.35	1688.96	1598.22	1894.25	0.00159615	0.369076	0.00012434	5.11616	1.29153	2.79693
C18orf21	C18orf21-55242	1346.23	1362.04	1239.08	1236.29	1299.47	1178.67	1808.54	1556.21	1543	1560.55	1460.01	1499.72	1592.22	0.00289856	0.308835	0.000259653	4.73914	1.23871	2.53782
C18orf21	C18orf21-50004	1538.37	1353.24	1381.41	1345.32	1447.47	1125.83	1825.13	1594.28	1643.76	1778.83	1652.62	1591.37	1886.53	0.00426739	0.336984	0.000419097	4.49825	1.26311	2.36984
C18orf21	C18orf21-45597	1409.88	1535.73	1584.43	1445.59	1599.67	1247.64	2143.7	1851.05	1743.51	1918.56	1757.1	1635.9	2094.97	0.00454973	0.359579	0.000453074	4.45931	1.28305	2.34201
C18orf21	C18orf21-17551	1402.67	1518.14	1370.38	1246.03	1326.76	1111.5	1743.28	1737.8	1641.73	1681.93	1584.48	1443.19	1707.05	0.00702983	0.322913	0.000768816	4.19692	1.25085	2.15306
C18orf21	C18orf21-11243	1680.08	1603.88	1765.38	1436.83	1710.94	1418.71	2120.47	2040.45	1980.66	2038.92	1825.24	1701.85	2048.65	0.00878298	0.303613	0.0010168	4.0593	1.23423	2.05636
C18orf21	C18orf21-33817	1944.28	1894.1	1717.94	1490.37	1729.83	1474.24	2445.68	2116.6	1977.6	2178.66	2029.66	1931.39	2108.48	0.0102843	0.318913	0.00123604	3.96355	1.24739	1.98783
C18orf21	C18orf21-11724	1772.55	1718.21	1690.35	1434.88	1713.04	1405.27	2175.78	2027.76	1909.41	2113.38	1900.65	1688.15	2042.86	0.0135917	0.297028	0.0017532	3.79276	1.22861	1.86673
C18orf21	C18orf21-32235	2057.17	1727	1780.83	1530.28	1763.42	1548.57	2487.71	2116.6	2011.19	2246.99	2002.4	1850.03	2184.71	0.0168787	0.304919	0.0022928	3.66205	1.23535	1.77266
C18orf32	C18orf32-47507	405.91	366.068	398.315	376.729	413.564	498.876	737.797	526.221	541.475	857.795	787.696	643.227	667.765	0.000412848	0.723908	2.26608e-05	6.02592	1.65165	3.38421
C18orf45	C18orf45-38215	285.818	335.287	313.356	372.835	394.67	339.45	477.853	452.023	443.765	547.724	435.186	516.466	533.633	0.000555954	0.525005	3.29807e-05	5.82018	1.43894	3.25496
C18orf54	C18orf54-57602	269.005	229.754	239.43	209.294	240.371	231.973	220.122	185.495	174.045	128.516	129.011	124.192	129.307	0.00288011	-0.625215	0.000257726	-4.74291	0.648323	2.54059
C19orf12	C19orf12-61764	455.147	393.55	408.245	359.207	348.486	337.659	595.105	521.339	556.742	493.666	421.558	398.27	418.801	0.0387522	0.342609	0.00642124	3.16107	1.26805	1.4117
C19orf22	C19orf22-1597	1622.44	1272.99	1295.35	1516.65	1601.77	1443.78	1340.64	1210.6	1313.99	1222.94	1174.73	1162.26	1112.62	0.0347711	-0.246865	0.00559912	-3.22784	0.842725	1.45878
C19orf42	C19orf42-39455	3077.95	2672.4	2915.09	2283.74	2716.51	2559.76	1997.69	1789.54	1785.24	1711.51	1610.82	1448.33	1572.92	4.33273e-05	-0.659921	1.29651e-06	-7.71385	0.632913	4.36324
C19orf48	C19orf48-12870	5866.47	5972.51	5598.47	4712.52	5697.53	4468.38	4479.88	4005.72	3876.84	3105.81	2871.86	2709.09	3185.4	0.000965099	-0.64299	6.54236e-05	-5.45251	0.640385	3.01543
C19orf50	C19orf50-4147	1310.2	1345.55	1199.36	1037.71	1220.75	1089.11	1129.37	950.907	918.064	883.294	796.781	795.683	895.5	0.00505484	-0.394559	0.000513081	-4.39732	0.760722	2.29629
C19orf52	C19orf52-16233	1140.87	1156.47	1150.81	1115.59	1165.12	1047.91	1532.01	1359.97	1411.7	1388.18	1253.77	1186.24	1293.07	0.0135002	0.257599	0.00173947	3.79659	1.19549	1.86966
C19orf68	C19orf68-47778	3258.09	3249.54	3476.7	2953.48	3082.84	2814.12	2884.82	2427.06	2576.08	2124.6	2026.93	1810.63	1915.48	0.00306244	-0.485788	0.00027847	-4.70374	0.714107	2.51393
C1GALT1	C1GALT1-4788	3565.52	3385.85	3126.94	3229.94	3373.59	3329.12	4011.98	3735.29	3724.17	4189.02	3774.94	3734.32	3655.34	0.0222346	0.208048	0.00320938	3.4985	1.15512	1.65297
C1GALT1	C1GALT1-21947	1259.76	1223.52	1297.56	928.681	876.462	1013.87	956.813	759.554	931.296	929.193	761.348	786.262	713.119	0.0259128	-0.382893	0.0038766	-3.40669	0.766898	1.58649
C1orf112	C1orf112-29822	2135.23	2013.92	2136.11	1802.85	2028.98	1851.3	1734.43	1543.52	1736.38	1262.72	1202.89	1223.07	1314.3	0.00243591	-0.484682	0.00021008	-4.84675	0.714654	2.61334
C1orf114	C1orf114-51331	27.6211	29.6812	27.5841	36.9915	26.2414	34.9302	36.5027	37.0991	37.659	60.1782	67.2312	58.2416	54.0388	0.00573028	0.691625	0.000597187	4.3219	1.6151	2.24182
C1orf122	C1orf122-6454	14127.6	14408.6	14306.2	12986	15175.9	12325.9	13598.9	11755.5	12580.1	11235	10139.2	8767.93	11228.5	0.0328172	-0.295281	0.00521877	-3.26209	0.814914	1.4839
C1orf129	C1orf129-28069	20.4156	24.1847	20.9639	23.3631	25.1917	21.4955	36.5027	36.1228	37.659	29.5791	30.89	24.8383	25.0894	0.00456953	0.473298	0.000455813	4.4563	1.38828	2.34013
C1orf129	C1orf129-55887	22.8174	20.8867	18.7572	19.4692	18.8938	17.9129	29.8658	31.2413	35.6233	25.4993	21.8047	23.9818	22.1945	0.0109123	0.430543	0.00133146	3.92715	1.34774	1.96208
C1orf131	C1orf131-20788	571.636	612.312	550.579	557.793	529.026	532.015	711.249	691.214	627.989	689.5	635.063	632.093	643.641	0.0128482	0.25112	0.00163424	3.82704	1.19013	1.89116
C1orf135	C1orf135-39764	754.175	689.263	700.637	548.058	584.658	578.588	642.669	563.32	538.421	381.469	340.699	312.62	322.303	0.0260532	-0.575331	0.00390423	-3.40324	0.671132	1.58414
C1orf144	C1orf144-43129	6483.75	7278.48	7345.1	6507.58	6923.53	5661.39	5105.95	4729.15	5144.01	4694.92	4499.95	3984.41	4786.29	0.00020726	-0.50051	9.45608e-06	-6.51798	0.706857	3.68349
C1orf144	C1orf144-43142	6875.24	7737.99	7423.44	6438.47	7179.64	6034.87	5628.05	5008.37	5017.8	4931.56	4526.3	3933.02	4725.5	0.000290536	-0.520777	1.44698e-05	-6.27612	0.696996	3.5368
C1orf144	C1orf144-43326	7916.44	8038.1	8008.22	7076.08	7333.94	6496.13	6144.62	5407.68	5652.91	5353.82	4779.78	4471.76	5060.35	0.000313695	-0.500252	1.59821e-05	-6.22026	0.706983	3.50349
C1orf144	C1orf144-60288	6593.03	6216.56	6087.26	6098.73	6111.09	5729.46	5041.8	4374.76	4475.31	4677.58	3982.09	3377.16	4181.25	0.000320458	-0.514416	1.64336e-05	-6.20465	0.700076	3.49423
C1orf144	C1orf144-39215	7700.27	8008.42	7922.16	6511.48	6839.55	6563.3	6064.98	5217.3	5064.62	5296.7	4698.92	4339	4748.66	0.000368165	-0.513518	1.94973e-05	-6.10925	0.700512	3.43396
C1orf144	C1orf144-19833	6322.82	6880.53	6263.8	6144.48	6211.86	5177.74	4953.31	4591.5	4666.66	4526.63	3738.6	3806.26	4219.85	0.000435527	-0.494905	2.44109e-05	-5.98488	0.709608	3.36099
C1orf144	C1orf144-56352	6866.84	6898.12	6642.26	6189.26	6236	5986.51	5269.66	4788.71	5015.77	4629.64	4056.59	3333.48	4610.67	0.00100028	-0.518779	6.85109e-05	-5.4281	0.697962	2.99988
C1orf144	C1orf144-12397	7367.62	8032.6	7820.65	6317.76	6883.64	6162.05	5587.12	5029.85	5621.36	5203.89	4241.02	3941.59	4909.81	0.00105128	-0.520425	7.30232e-05	-5.3944	0.697166	2.97828
C1orf144	C1orf144-21423	8473.66	8522.89	7758.86	6455.02	7300.35	6889.32	6434.43	5588.29	5421.87	5637.37	4628.05	4159.99	5349.84	0.00171096	-0.505911	0.000135295	-5.07248	0.704215	2.76676
C1orf144	C1orf144-41435	7101.02	6816.78	7371.58	6229.17	6408.15	5748.26	5707.69	5043.52	5225.43	4877.5	3833.09	3527.04	4588.47	0.00317305	-0.502015	0.000291301	-4.68099	0.70612	2.49852
C1orf151-NBL1	C1orf151-NBL1-59547	12144.9	12302.3	12106.1	9060	9824.78	7540.45	9065.94	7263.6	8651.38	4741.84	3959.37	4190.83	5183.87	0.00865289	-0.814283	0.000997887	-4.06852	0.568691	2.06284
C1orf159	C1orf159-49450	840.641	804.689	769.045	767.087	819.781	657.405	809.696	627.755	640.202	574.243	507.868	506.188	591.532	0.0216578	-0.35683	0.00310514	-3.51455	0.780879	1.66439
C1orf174	C1orf174-31288	4152.77	3507.87	3631.17	3361.36	3602.42	3292.4	2486.61	2436.82	2390.83	2574.4	2683.8	2219.18	2772.38	0.000101918	-0.508039	3.84897e-06	-7.04476	0.703178	3.99175
C1orf183	C1orf183-213	277.412	271.528	253.774	249.206	301.251	244.512	742.221	615.063	671.754	535.484	549.661	459.081	466.085	3.41775e-06	1.10486	5.01408e-08	9.95805	2.15079	5.46626
C1orf198	C1orf198-57922	22568.8	20006.2	20790.7	32755	34260.8	29770.4	54705.4	45925.7	47527.6	59029.7	53205.3	51995.2	56383.7	3.03087e-05	1.01687	8.23668e-07	8.00385	2.02352	4.51843
C1orf21	C1orf21-925	258.197	205.57	222.88	191.772	206.782	197.042	161.497	153.278	146.565	151.976	138.097	152.456	143.782	0.000306346	-0.497887	1.55025e-05	-6.23736	0.708143	3.51379
C1orf21	C1orf21-316	206.558	198.974	208.536	178.143	196.286	179.129	158.178	143.515	147.582	133.616	130.828	141.322	137.027	0.000320458	-0.447712	1.64255e-05	-6.20492	0.733205	3.49423
C1orf21	C1orf21-15953	284.617	241.847	251.567	195.666	213.08	205.103	185.832	174.756	163.867	161.155	144.456	145.604	140.887	0.00140192	-0.52484	0.0001056	-5.20102	0.695036	2.85328
C1orf21	C1orf21-17671	234.179	250.641	235.017	196.639	188.938	215.851	181.407	164.017	172.01	145.856	138.097	131.044	131.237	0.00152201	-0.530465	0.000117476	-5.14561	0.692331	2.81758
C1orf21	C1orf21-38675	241.384	205.57	211.846	191.772	181.59	170.173	165.921	150.349	150.636	138.716	128.103	119.053	126.412	0.00164859	-0.508431	0.000129499	-5.09512	0.702987	2.78289
C1orf21	C1orf21-32100	264.202	226.456	243.844	193.719	178.441	180.025	173.664	149.373	149.618	147.896	129.92	134.47	130.272	0.0019203	-0.543944	0.000155546	-5.00059	0.685893	2.71663
C1orf21	C1orf21-45449	240.183	240.747	259.291	210.267	200.484	184.503	179.195	164.993	161.832	165.235	162.627	148.174	132.202	0.00217561	-0.469183	0.00018286	-4.91761	0.722373	2.66242
C1orf21	C1orf21-41792	238.982	206.669	220.673	158.674	177.392	154.947	161.497	136.681	131.297	130.556	143.548	116.483	135.097	0.00596728	-0.475047	0.000628524	-4.29654	0.719444	2.22422
C1orf21	C1orf21-28431	311.037	263.833	275.841	207.347	209.931	223.912	217.91	182.566	184.224	178.495	157.176	152.456	154.397	0.00632064	-0.488446	0.00067408	-4.2619	0.712792	2.19924
C1orf21	C1orf21-10487	235.38	183.584	204.122	170.356	163.746	148.677	163.709	138.633	142.493	138.716	127.194	115.627	117.727	0.0118852	-0.432926	0.00148435	-3.87401	0.740758	1.92499
C1orf21	C1orf21-46136	1037.59	1010.26	1115.5	1235.32	1226	1213.6	670.322	594.561	691.093	1107.69	1003.93	841.077	893.57	0.019022	-0.478327	0.0026571	-3.59031	0.71781	1.72074
C1orf213	C1orf213-281	680.919	561.744	633.331	465.314	536.374	475.589	465.686	388.564	490.584	420.228	345.241	368.293	337.743	0.00763879	-0.464307	0.000854838	-4.14463	0.724819	2.11698
C1orf226	C1orf226-21627	109.283	95.6393	95.9927	66.1953	71.3766	84.1908	503.295	433.473	425.444	260.092	244.395	240.675	256.684	5.73131e-06	1.91232	9.80919e-08	9.46162	3.76414	5.24175
C1orf226	C1orf226-765	129.699	104.434	123.577	76.9034	80.8235	85.0865	471.217	499.861	521.119	321.291	251.663	276.648	281.774	7.63679e-06	1.87847	1.4017e-07	9.20509	3.67685	5.11709
C1orf226	C1orf226-45618	109.283	126.42	137.921	85.6645	79.7738	94.043	615.015	570.154	593.383	312.111	306.175	285.213	303.003	1.35143e-05	1.96351	2.92796e-07	8.69144	3.90009	4.86921
C1orf226	C1orf226-45440	115.288	133.016	124.68	87.6114	80.8235	86.8778	574.088	526.221	534.35	280.492	263.474	244.101	282.739	4.04137e-05	1.82183	1.18077e-06	7.77307	3.53529	4.39347
C1orf226	C1orf226-5527	117.69	123.122	131.3	80.7972	74.5255	84.1908	599.529	551.604	572.009	310.071	273.468	250.096	263.439	4.42729e-05	1.92118	1.33114e-06	7.6972	3.78734	4.35386
C1orf226	C1orf226-41063	139.306	115.427	152.264	76.9034	82.9228	89.5647	756.601	617.992	618.828	336.59	316.168	271.509	298.178	5.39081e-05	2.00979	1.70573e-06	7.54173	4.02723	4.26835
C1orf226	C1orf226-48157	126.096	104.434	116.957	77.8768	94.469	85.9821	622.758	541.841	577.098	298.851	273.468	224.401	262.474	5.5889e-05	1.89312	1.79052e-06	7.51154	3.71439	4.25267
C1orf226	C1orf226-17137	132.101	134.115	146.747	72.0361	88.1711	100.313	725.629	590.656	669.719	368.209	306.175	262.944	301.073	6.1187e-05	1.97394	2.00887e-06	7.44022	3.92838	4.21334
C1orf226	C1orf226-34226	117.69	117.625	145.644	72.0361	70.3269	70.7561	603.954	499.861	564.884	290.691	253.48	235.536	260.544	9.32491e-05	1.92662	3.44088e-06	7.11203	3.80165	4.03036
C1orf226	C1orf226-30387	158.521	148.406	147.851	74.9565	81.8731	85.9821	709.037	663.878	667.683	364.129	328.888	277.504	287.564	9.76981e-05	1.98484	3.64805e-06	7.07689	3.95818	4.01011
C1orf227	C1orf227-60705	24.0183	24.1847	27.5841	26.2834	29.3904	25.9738	33.1843	30.265	33.5877	38.7589	29.9815	30.8338	30.8793	0.0133986	0.314243	0.00172275	3.8013	1.24336	1.87294
C1orf31	C1orf31-175	4833.69	4433.49	4662.82	4236.5	4503.02	4161.18	7005.2	5775.74	6399.99	7635.5	6503.26	6117.08	6304.21	3.79475e-05	0.55197	1.09331e-06	7.82202	1.46609	4.42082
C1orf35	C1orf35-47903	1725.72	2045.8	1789.66	2211.7	2339.68	1752.78	1482.23	1381.45	1206.1	1367.78	1268.31	1289.88	1513.09	0.000400016	-0.528058	2.17085e-05	-6.04966	0.693488	3.39792
C1orf35	C1orf35-753	5254.01	4646.75	4688.2	4739.78	5279.77	4164.76	4148.03	3685.5	4027.47	3192.51	3080.83	2931.78	3130.39	0.0015301	-0.472056	0.000118309	-5.14194	0.720936	2.81528
C1orf43	C1orf43-4798	2153.24	2172.22	1876.82	1774.62	2090.91	1796.67	4458.86	3976.43	3420.86	3420.98	3370.65	3127.92	3361.02	3.82246e-06	0.864114	5.79501e-08	9.84937	1.82022	5.41766
C1orf43	C1orf43-15361	7514.13	8179.91	7575.7	6520.24	7759.05	6232.81	15224.9	14242.1	12576.1	11737.8	10700.7	10027	12083.5	4.55959e-05	0.762367	1.38401e-06	7.67265	1.69627	4.34107
C1orf50	C1orf50-35483	2882.2	2644.92	2581.87	2128.96	2359.63	2095.81	3989.86	3299.86	3221.37	3588.25	3182.58	3174.17	3347.51	0.000626779	0.48724	3.82978e-05	5.73911	1.40176	3.20289
C1orf56	C1orf56-41058	755.376	634.298	617.884	597.705	588.857	576.797	536.479	439.331	451.907	360.049	324.345	316.903	327.128	0.000781466	-0.687648	5.03575e-05	-5.59186	0.620865	3.10709
C1orf56	C1orf56-27724	2758.5	3147.3	2916.19	2802.59	2818.32	2674.4	4197.81	4213.67	3753.68	3394.46	3342.48	2999.44	3523.14	0.00817558	0.348275	0.000931668	4.10227	1.27304	2.08748
C1orf61	C1orf61-55108	22.8174	26.3833	18.7572	27.2569	19.9435	20.5999	16.5921	19.5258	18.3206	18.3595	16.3535	16.2734	20.2646	0.0400238	-0.307396	0.00667774	-3.14196	0.808099	1.39768
C1orf74	C1orf74-26203	150.115	156.101	166.608	147.966	157.448	149.573	188.044	182.566	191.348	190.734	176.255	176.438	184.311	0.00916633	0.25994	0.00106875	4.03483	1.19743	2.0378
C1orf74	C1orf74-47691	141.708	144.009	145.644	144.072	159.548	133.451	205.742	178.661	195.419	162.175	149.907	158.451	163.081	0.0475549	0.259206	0.00826903	3.03752	1.19682	1.3228
C1orf74	C1orf74-53029	156.119	190.179	158.885	175.223	203.633	166.59	225.653	222.594	211.704	211.134	187.157	181.577	218.085	0.048658	0.25769	0.00851653	3.02309	1.19556	1.31285
C1orf87	C1orf87-2874	19.2147	19.7874	18.7572	16.5488	19.9435	25.0781	19.9106	28.3124	25.4452	25.4993	25.4388	37.6857	23.1595	0.0349213	0.396938	0.00562886	3.22526	1.31671	1.45691
C1orf9	C1orf9-468	3032.31	2692.19	2766.14	2626.4	2689.22	2463.03	4736.5	3801.68	4135.36	3543.38	3423.34	3109.93	3160.31	0.00302977	0.445031	0.000274656	4.71071	1.36134	2.51859
C1orf9	C1orf9-59771	3288.11	2976.91	2819.1	2770.47	2888.65	2777.4	5045.11	3998.89	4282.94	3919.75	3573.25	3115.93	3497.08	0.00551801	0.419249	0.000570768	4.34435	1.33723	2.25822
C1orf9	C1orf9-11662	2787.33	2704.28	2883.09	2263.3	2627.29	2199.71	4723.23	3921.76	3978.62	3402.62	2976.34	2884.67	3130.39	0.00838905	0.466046	0.000961328	4.08686	1.38132	2.07629
C1orf9	C1orf9-1715	3507.88	3102.23	3054.11	2670.2	2936.94	2918.91	5282.94	4720.37	4705.33	4073.76	3618.68	3306.92	3243.29	0.0138722	0.437877	0.00179975	3.77998	1.35461	1.85785
C1orf9	C1orf9-56320	3511.48	3237.45	2971.36	3005.07	3005.16	2799.79	5032.95	4488.99	4517.04	3998.28	3711.35	3207.57	3385.15	0.014529	0.385266	0.00190481	3.75233	1.3061	1.83777
C1orf9	C1orf9-50234	3695.22	3412.24	3406.09	2667.28	3066.04	2654.7	5428.95	4856.07	4601.52	4209.42	3726.79	3342.04	3505.77	0.0196336	0.427306	0.00275875	3.57205	1.34472	1.707
C1orf9	C1orf9-32220	4335.31	3536.46	3612.42	2882.42	3223.49	3085.51	6162.32	5057.19	5057.5	4449.11	4081.12	3495.35	3851.23	0.0331439	0.411887	0.00527653	3.25673	1.33042	1.4796
C1orf9	C1orf9-47486	3599.15	3209.96	3214.1	2761.71	2926.44	2798.9	5507.48	4558.3	4608.64	3929.94	3474.22	2900.95	3583.93	0.045919	0.388839	0.00791818	3.05874	1.30934	1.33801
C1orf9	C1orf9-15837	3716.84	3650.78	3367.47	2749.05	3143.72	3054.16	5670.09	4929.29	4815.26	4033.98	3697.72	3309.49	3495.15	0.049488	0.373425	0.00868565	3.01346	1.29542	1.3055
C1orf93	C1orf93-38970	5059.46	4869.91	5103.06	4257.92	4984.81	4315.23	3712.21	2958.16	3241.72	3089.49	2628.38	2344.22	2780.1	7.6773e-05	-0.686624	2.70847e-06	-7.25692	0.621306	4.11479
C1QL1	C1QL1-44070	74.4568	80.2491	67.3052	85.6645	101.817	77.0257	58.6255	55.6486	49.8727	48.9586	44.518	49.6767	52.1089	0.000228055	-0.641637	1.06476e-05	-6.45004	0.640985	3.64196
C1QL4	C1QL4-31239	40.8311	35.1777	36.411	36.9915	32.5393	35.8259	87.3852	80.0559	77.3535	68.338	50.8777	79.654	73.3384	1.52078e-05	1.00467	3.4076e-07	8.5882	2.00648	4.81793
C1QTNF6	C1QTNF6-42314	665.307	680.468	677.466	322.215	382.075	290.19	401.53	396.374	376.59	168.295	149.907	149.03	184.311	0.0349895	-0.984672	0.00564263	-3.22407	0.505341	1.45606
C20orf103	C20orf103-59146	212.562	225.357	198.606	314.428	323.294	288.398	773.193	673.641	803.052	548.744	524.222	477.924	558.723	2.13885e-05	1.26108	5.23097e-07	8.30102	2.39674	4.66982
C20orf106	C20orf106-52039	84.0641	70.3554	77.2355	85.6645	81.8731	68.0692	139.374	128.87	137.404	106.077	91.7615	94.2144	98.4278	0.00447221	0.53351	0.00044312	4.4704	1.44745	2.34948
C20orf107	C20orf107-35132	32.4247	37.3763	33.1009	34.0711	35.6883	37.6172	43.1395	44.9094	42.748	42.8387	39.0668	42.8247	42.4591	0.0140904	0.286401	0.00183433	3.7707	1.21959	1.85108
C20orf108	C20orf108-30667	3987.04	4270.79	4338.43	4663.85	4696.16	3716.04	5362.58	4757.47	5017.8	5710.81	5539.31	5359.08	6157.53	0.00350069	0.348385	0.000328468	4.62047	1.27313	2.45585
C20orf11	C20orf11-14388	2043.96	2141.44	2388.78	2563.12	2583.2	2615.29	4412.4	3777.27	4016.28	3508.7	3224.37	3033.7	2984.68	0.000763773	0.576932	4.88654e-05	5.60796	1.49167	3.11704
C20orf132	C20orf132-39348	45.6348	38.4756	59.5817	73.983	75.5752	76.13	35.3966	31.2413	36.6411	45.8987	41.7924	40.2552	40.5291	0.0133924	-0.617615	0.00172175	-3.80159	0.651748	1.87314
C20orf134	C20orf134-29164	150.115	147.307	173.228	225.843	244.57	197.042	224.547	218.689	218.829	286.612	242.578	254.379	312.653	0.0366442	0.423712	0.0059811	3.19568	1.34137	1.43599
C20orf141	C20orf141-17693	3800.9	3566.14	4694.82	2568.96	2873.96	2961.01	2568.46	1860.81	2524.17	2919.15	2287.68	2301.4	2029.35	0.0144577	-0.509133	0.00189363	-3.75519	0.702644	1.8399
C20orf166	C20orf166-14872	19.2147	18.6881	22.0673	18.4957	18.8938	17.0173	109.508	87.8662	110.941	71.3979	49.9692	54.8156	54.0388	6.68646e-07	1.91118	5.80165e-09	11.69	3.76115	6.1748
C20orf196	C20orf196-34423	100.877	92.3414	94.8894	84.6911	96.5683	78.817	178.089	147.42	149.618	140.756	119.017	132.757	139.922	0.00011746	0.655746	4.56968e-06	6.94244	1.57543	3.93011
C20orf196	C20orf196-16471	49.2376	62.6602	51.8581	53.5403	57.731	52.8432	86.2791	62.4826	69.2111	75.4778	64.5056	59.9546	59.8287	0.0381327	0.316122	0.00629374	3.17085	1.24498	1.4187
C20orf201	C20orf201-59566	45.6348	48.3693	45.238	41.8588	41.9862	37.6172	34.2904	36.1228	33.5877	26.5192	31.7986	26.5513	40.5291	0.0158928	-0.404	0.00212756	-3.69846	0.75576	1.7988
C20orf30	C20orf30-46801	4373.74	4275.19	4507.24	3917.2	4357.12	3818.14	6518.5	5730.83	5256.99	5817.91	5337.61	5046.46	5262.03	0.000559955	0.409578	3.32981e-05	5.81497	1.3283	3.25185
C20orf30	C20orf30-27446	1271.77	1115.79	1077.99	849.831	1095.84	991.482	2163.61	1752.44	1412.72	1463.66	1602.65	1473.17	1390.53	0.00107083	0.594568	7.48046e-05	5.38169	1.51002	2.97028
C20orf7	C20orf7-42397	1495.14	1355.44	1454.23	1149.66	1262.74	1129.41	1900.35	1617.71	1618.32	2054.22	1663.52	1608.5	1733.1	0.00224634	0.424885	0.000190212	4.89745	1.34247	2.64852
C21orf15	C21orf15-5323	19.2147	20.8867	22.0673	17.5223	19.9435	19.7042	19.9106	23.431	25.4452	24.4793	27.2559	23.9818	22.1945	0.0462267	0.247216	0.00798593	3.05457	1.18691	1.33511
C21orf2	C21orf2-60230	1017.18	875.045	949.997	1028.95	1079.05	1021.93	1303.04	1161.79	1285.49	1350.44	1194.72	1145.99	1132.89	0.00577998	0.306847	0.000603623	4.31658	1.237	2.23807
C21orf33	C21orf33-58707	5734.37	6056.06	5821.35	5743.42	6366.16	5390.9	8856.88	7922.6	9128.73	7958.83	7873.32	6569.31	7178.48	0.000663386	0.439378	4.10554e-05	5.70156	1.35602	3.17823
C21orf33	C21orf33-55065	6080.24	5896.66	5405.38	5230.4	5555.83	5039.81	9286.06	7796.66	8638.15	6432.95	6801.26	5766.78	6705.64	0.0112158	0.401148	0.00137776	3.91043	1.32056	1.95017
C21orf33	C21orf33-52567	7089.01	6824.47	6878.38	6844.4	6427.04	6234.6	10658.8	9609.63	10472.2	8663.63	8444.79	6535.05	7680.27	0.0137549	0.390948	0.00178081	3.78514	1.31125	1.86154
C21orf33	C21orf33-31275	7249.93	6084.64	7069.26	5561.38	6270.64	5398.07	9934.26	8582.57	9506.34	7749.73	7193.74	6469.96	8111.61	0.0140587	0.393074	0.00182886	3.77216	1.31319	1.85205
C21orf33	C21orf33-45002	8000.5	7902.89	7787.55	6950.51	7411.62	6966.34	11876.6	10122.2	11152.1	9560.18	8850.9	7316.17	8353.82	0.0236599	0.348762	0.00346325	3.4615	1.27347	1.62599
C21orf33	C21orf33-57636	6904.07	6835.46	6626.81	6696.43	7184.89	6186.24	11029.3	9622.32	10079.4	8255.64	8360.29	6407.43	7426.48	0.0269028	0.362482	0.00407216	3.38277	1.28564	1.5702
C21orf33	C21orf33-5739	6004.58	6037.37	6023.27	5508.81	5837.13	4602.73	8671.05	8035.85	9040.18	7462.1	6774	5624.6	6082.26	0.0273238	0.376038	0.00415022	3.37353	1.29777	1.56346
C21orf33	C21orf33-4851	7621.01	7143.27	7061.53	6455.02	6829.06	6511.36	10246.2	9887.87	10496.7	8323.98	8000.52	6717.48	7510.43	0.0384458	0.325441	0.00635641	3.16602	1.25305	1.41515
C21orf58	C21orf58-9898	339.859	342.982	332.113	351.419	393.621	328.703	319.675	319.247	276.844	230.513	225.315	210.698	226.77	0.00793319	-0.439777	0.000897113	-4.12086	0.737249	2.10055
C21orf59	C21orf59-36170	4657.15	4363.13	4311.95	3502.51	3964.55	3738.43	7060.51	6155.51	6302.28	6078	5525.68	4730.42	5144.3	0.000982064	0.521589	6.69046e-05	5.44065	1.43554	3.00786
C21orf63	C21orf63-14586	64.8495	76.9512	77.2355	83.7176	87.1214	73.4431	67.4747	52.7197	69.2111	63.2381	54.5118	54.8156	62.7236	0.0189551	-0.341698	0.00264655	-3.59225	0.789112	1.72227
C21orf91	C21orf91-16762	199.352	191.279	190.882	161.594	189.988	169.277	274.323	217.713	222.9	212.154	216.23	216.693	223.875	0.0115748	0.30686	0.0014329	3.89125	1.23701	1.93649
C21orf96	C21orf96-45453	104.48	100.037	100.406	127.523	138.555	100.313	392.681	319.247	328.752	432.467	358.869	406.835	384.062	1.09773e-08	1.75095	2.56435e-11	17.1839	3.36579	7.9595
C22orf29	C22orf29-47743	2125.62	2219.49	2098.6	2421.97	2725.96	2160.3	2791.9	2587.17	2488.54	3123.15	2652.91	2743.35	2832.21	0.0196114	0.271154	0.00275532	3.57266	1.20677	1.70749
C22orf32	C22orf32-44545	38.4293	36.277	31.9976	32.1242	38.8373	31.3477	60.8378	58.5775	52.9261	54.0584	49.0606	65.9501	52.1089	5.39081e-05	0.687184	1.7065e-06	7.54145	1.61014	4.26835
C22orf36	C22orf36-5952	439.535	411.139	404.935	543.191	578.36	551.719	296.446	266.527	253.435	373.309	336.156	316.903	359.937	0.00132186	-0.623524	9.80362e-05	-5.23978	0.649084	2.87881
C22orf39	C22orf39-24784	421.522	427.629	482.17	360.18	432.458	411.998	813.015	651.186	668.701	634.421	571.465	509.614	476.7	0.0027458	0.539527	0.000242914	4.77292	1.4535	2.56133
C2CD3	C2CD3-23242	2622.8	2524	2462.71	2457.01	2721.76	2447.8	5849.28	5586.34	5552.15	4205.34	3995.72	3443.11	4094.41	6.96077e-05	0.862297	2.38379e-06	7.33492	1.81793	4.15734
C2orf15	C2orf15-36289	22.8174	21.9861	19.8606	34.0711	24.1421	25.9738	18.8044	17.5732	16.285	17.3395	20.8962	15.4169	20.2646	0.0162755	-0.409021	0.00219068	-3.68422	0.753134	1.78847
C2orf29	C2orf29-56727	745.769	663.979	802.146	798.238	794.589	727.266	1017.65	908.927	958.777	859.835	837.665	793.114	878.131	0.0304892	0.24825	0.00475699	3.30717	1.18777	1.51585
C2orf3	C2orf3-48886	318.243	370.465	340.94	293.012	324.344	230.181	179.195	177.685	165.903	170.335	228.041	214.124	237.385	0.000775888	-0.659408	4.98994e-05	-5.59675	0.633138	3.1102
C2orf40	C2orf40-27841	27.6211	32.9791	29.7908	24.3365	24.1421	24.1825	99.5528	87.8662	82.4426	33.659	31.7986	37.6857	28.9494	0.0338015	0.89058	0.00540254	3.24524	1.85392	1.47106
C2orf43	C2orf43-60925	363.878	312.202	299.012	416.641	453.451	505.145	584.043	474.477	544.528	858.815	790.421	720.312	649.431	0.00230115	0.7575	0.000195721	4.88286	1.69056	2.63805
C2orf43	C2orf43-53267	652.097	590.325	557.199	851.778	870.164	808.77	940.221	821.061	844.782	1379	1110.22	1263.33	1322.99	0.0101398	0.605479	0.00121351	3.97256	1.52148	1.99397
C2orf47	C2orf47-25356	2625.2	2403.08	2398.71	1931.35	2197.98	2074.32	3458.91	3122.18	2856.99	2983.41	2670.17	2341.66	2766.59	0.0149004	0.351179	0.00196653	3.73679	1.2756	1.8268
C2orf49	C2orf49-60389	88.8678	73.6533	81.649	86.638	102.866	93.1473	121.676	111.297	106.87	113.217	126.286	123.335	117.727	0.0017942	0.42694	0.000143246	5.04301	1.34438	2.74613
C2orf56	C2orf56-50879	1086.83	1023.45	1051.51	979.301	1084.29	928.786	1593.95	1437.1	1397.45	1438.16	1349.17	1245.34	1345.18	0.000157055	0.456182	6.57151e-06	6.72859	1.37191	3.80395
C2orf63	C2orf63-59130	670.111	723.341	970.961	856.645	675.978	931.473	1453.47	1253.56	1716.03	1274.96	1450.92	1074.9	1057.62	0.0008388	0.724077	5.50252e-05	5.54451	1.65184	3.07634
C2orf63	C2orf63-39937	116.489	102.235	115.853	97.346	112.313	101.208	134.949	122.036	126.208	163.195	149.907	146.461	146.677	0.00337909	0.398754	0.000314458	4.64242	1.31837	2.4712
C2orf68	C2orf68-46226	485.17	417.735	447.966	441.951	498.586	422.746	258.837	219.665	261.577	266.212	259.84	263.8	275.019	9.73341e-07	-0.80137	9.49697e-09	-11.2747	0.573804	6.01174
C2orf68	C2orf68-26173	351.868	331.989	346.457	331.95	433.508	390.502	172.558	175.732	138.422	201.954	200.785	183.29	189.136	2.39023e-06	-1.00814	3.09384e-08	-10.3271	0.497187	5.62156
C2orf69	C2orf69-9679	728.956	723.341	776.769	698.945	793.54	639.492	1185.78	1038.77	1093.13	990.391	943.963	869.342	870.411	0.000833039	0.461276	5.45247e-05	5.54938	1.37676	3.07933
C2orf69	C2orf69-53667	384.293	383.657	417.072	370.888	363.181	369.007	620.546	539.889	563.867	501.825	456.991	428.247	425.556	0.00638587	0.401033	0.000682863	4.25549	1.32045	2.19478
C2orf76	C2orf76-10244	691.728	600.219	674.156	527.616	644.488	572.319	869.428	701.953	617.81	927.153	819.494	772.558	811.547	0.016976	0.354364	0.00230953	3.65851	1.27842	1.77016
C2orf81	C2orf81-8401	52.8403	74.7526	68.4086	108.054	120.71	101.208	119.463	114.226	96.6919	136.676	154.45	120.766	122.552	0.0402361	0.539071	0.00671979	3.1389	1.45304	1.39538
C2orf82	C2orf82-31575	85.265	82.4477	105.923	77.8768	108.115	109.269	107.296	98.6054	133.333	126.476	127.194	120.766	112.903	0.0460753	0.328925	0.00794952	3.0568	1.25608	1.33653
C2orf89	C2orf89-13553	28.822	38.4756	43.0312	35.0446	35.6883	33.139	28.7597	30.265	29.5165	25.4993	28.1644	29.1208	24.1245	0.0252181	-0.33499	0.00374228	-3.42383	0.79279	1.59829
C2orf89	C2orf89-51406	25.2192	27.4826	22.0673	24.3365	23.0924	26.8694	21.0167	16.5969	22.3918	20.3994	23.6218	18.8429	19.2996	0.0404434	-0.279628	0.00675931	-3.13604	0.823803	1.39315
C3orf15	C3orf15-43425	21.6165	24.1847	22.0673	23.3631	20.9931	26.8694	37.6088	31.2413	25.4452	31.6191	24.5303	29.1208	32.8093	0.0138714	0.390544	0.00179943	3.78007	1.31089	1.85788
C3orf19	C3orf19-62828	1143.27	1042.14	1149.71	1116.56	1132.58	1135.68	1620.5	1304.32	1433.08	1401.44	1291.02	1100.6	1350.97	0.0244192	0.276798	0.00359805	3.44294	1.2115	1.61227
C3orf23	C3orf23-59161	988.354	943.202	849.591	719.387	815.582	758.613	2557.4	2163.46	2059.03	1924.68	1845.22	1717.27	1810.3	3.48908e-07	1.25496	2.36202e-09	12.4793	2.38661	6.45729
C3orf33	C3orf33-9342	69.6531	84.6463	61.7884	61.328	61.9297	73.4431	91.8098	89.8188	94.6563	89.7574	86.3104	85.6494	100.358	0.00416238	0.41922	0.000405608	4.51462	1.3372	2.38066
C3orf39	C3orf39-61001	341.06	317.698	354.18	345.578	399.919	296.459	580.725	497.908	501.78	382.489	377.04	400.839	387.921	0.0247523	0.378005	0.00366011	3.43462	1.29954	1.60639
C3orf45	C3orf45-14217	19.2147	18.6881	19.8606	14.6019	22.0428	22.3912	66.3685	56.6249	56.9973	35.699	29.9815	32.5468	30.8793	0.000249297	1.11283	1.19247e-05	6.38554	2.16269	3.60328
C3orf52	C3orf52-50896	583.645	566.141	566.026	321.242	358.982	331.39	1642.62	1560.11	1557.25	775.177	756.806	706.608	672.59	0.00304503	1.2186	0.000276693	4.70698	2.32721	2.51641
C3orf55	C3orf55-521	289.421	282.521	306.735	256.994	299.152	269.59	520.993	426.639	398.981	362.089	377.949	371.719	338.708	0.00130831	0.488688	9.68857e-05	5.24594	1.40317	2.88329
C3orf58	C3orf58-17951	234.179	229.754	219.57	286.197	330.641	316.164	540.904	517.434	470.228	499.785	448.814	410.261	415.906	6.88263e-05	0.823796	2.3487e-06	7.34401	1.77006	4.16225
C3orf62	C3orf62-12614	27.6211	23.0854	29.7908	39.9119	37.7876	33.139	43.1395	36.1228	34.6055	47.9386	48.1521	45.3942	42.4591	0.0281185	0.437308	0.00430042	3.35625	1.35408	1.55101
C3orf67	C3orf67-15259	32.4247	38.4756	33.1009	33.0977	32.5393	30.452	46.458	48.8145	49.8727	47.9386	41.7924	30.8338	38.5992	0.0318572	0.3696	0.00502915	3.2801	1.29199	1.49679
C3orf71	C3orf71-1560	49.2376	51.6672	52.9615	58.4076	56.6814	62.6953	77.43	79.0796	69.2111	79.5577	67.2312	82.2234	71.4084	0.00182445	0.4469	0.000146096	5.03285	1.36311	2.73887
C4orf21	C4orf21-57534	181.338	189.08	183.159	200.533	235.123	166.59	169.24	170.851	146.565	134.636	119.926	121.622	140.887	0.00883965	-0.423121	0.00102475	-4.05547	0.745809	2.05356
C4orf29	C4orf29-8219	84.0641	71.4547	83.8557	69.1157	74.5255	77.0257	119.463	108.368	107.888	112.197	115.383	109.631	103.253	9.39493e-05	0.53984	3.47568e-06	7.10597	1.45381	4.02711
C4orf33	C4orf33-31142	355.471	335.287	366.317	482.836	456.6	410.206	591.786	523.292	573.027	636.461	668.678	668.922	641.711	0.000224683	0.630325	1.04724e-05	6.45952	1.54791	3.64843
C4orf43	C4orf43-31840	952.326	1090.51	1178.39	834.256	973.031	945.804	2182.42	2015.06	1905.34	1539.13	1452.74	1390.95	1229.38	0.000801389	0.73679	5.1896e-05	5.57577	1.66646	3.09616
C4orf46	C4orf46-55204	6333.63	6023.08	5803.7	3818.89	4179.73	4068.03	4871.45	4008.65	4108.9	3375.08	2916.38	2500.96	3019.42	0.0449696	-0.501863	0.00771309	-3.07157	0.706194	1.34708
C5AR1	C5AR1-61019	21.6165	20.8867	18.7572	27.2569	24.1421	24.1825	33.1843	31.2413	28.4987	32.639	27.2559	53.9591	32.8093	0.00669209	0.569538	0.000723903	4.22664	1.48405	2.17444
C5orf15	C5orf15-52811	3987.04	3729.93	4164.1	4151.81	4397.01	4056.39	2473.33	2293.31	2404.07	3385.28	3097.18	2684.25	2765.63	0.000216218	-0.582977	9.99881e-06	-6.48598	0.667585	3.66511
C5orf15	C5orf15-53167	1558.79	1620.37	1619.74	1325.85	1505.21	1253.91	1280.91	1147.14	921.118	1073.01	1015.74	1047.49	1061.48	0.00133662	-0.448728	9.93356e-05	-5.2329	0.732688	2.87399
C5orf25	C5orf25-58654	515.193	486.991	449.069	453.633	506.984	484.545	358.39	335.844	311.45	248.873	272.559	240.675	240.28	5.72555e-05	-0.75852	1.8471e-06	-7.49221	0.591102	4.24218
C5orf28	C5orf28-41633	511.59	490.289	495.411	464.341	470.246	446.928	619.44	542.818	563.867	704.799	628.703	702.325	673.555	0.00144238	0.404766	0.000109542	5.18194	1.32387	2.84092
C5orf28	C5orf28-45154	683.321	627.702	670.846	542.217	607.751	490.815	852.836	721.479	712.467	898.594	787.696	763.993	799.002	0.0032786	0.403508	0.000303283	4.66065	1.32272	2.48431
C5orf28	C5orf28-58120	626.878	605.716	541.752	555.846	525.877	499.771	790.892	634.589	652.416	835.355	739.544	698.043	713.119	0.00347238	0.377885	0.000325017	4.62579	1.29944	2.45937
C5orf28	C5orf28-18461	658.102	685.965	659.812	540.271	534.275	562.467	840.668	779.08	675.826	885.334	766.799	783.692	757.508	0.00495774	0.381621	0.000501391	4.40879	1.30281	2.30472
C5orf28	C5orf28-19050	595.654	550.751	609.057	490.624	550.019	456.78	798.635	631.66	625.953	797.617	684.123	674.917	688.03	0.00505885	0.37855	0.000513968	4.39646	1.30003	2.29595
C5orf28	C5orf28-29035	516.394	626.602	595.817	525.669	487.04	454.989	712.356	644.352	603.561	686.44	707.745	671.492	724.699	0.00579548	0.359557	0.000606193	4.31448	1.28303	2.23691
C5orf28	C5orf28-40146	562.029	568.339	583.68	500.359	485.99	418.267	714.568	600.419	578.116	747.638	632.337	620.958	712.154	0.0129211	0.352238	0.00164637	3.82343	1.27654	1.8887
C5orf28	C5orf28-20479	518.796	521.069	519.685	481.863	460.799	467.528	640.456	543.794	502.798	694.6	619.618	664.64	690.925	0.0134496	0.331817	0.00173167	3.79878	1.2586	1.87129
C5orf28	C5orf28-52952	510.389	430.927	430.312	462.394	436.657	430.806	568.557	466.667	463.103	688.48	595.996	621.815	721.804	0.0216354	0.381722	0.00310158	3.51511	1.3029	1.66483
C5orf28	C5orf28-38941	819.025	684.865	670.846	527.616	595.155	549.927	911.461	725.384	706.36	883.294	785.879	764.849	831.812	0.027705	0.341079	0.0042244	3.36492	1.2667	1.55744
C5orf32	C5orf32-17618	993.158	935.506	911.379	531.509	535.324	540.971	2598.33	2111.72	2441.73	1212.74	1007.56	915.592	1022.88	0.0131839	1.06069	0.00168656	3.81166	2.08593	1.87996
C5orf39	C5orf39-51387	1378.65	1415.9	1363.76	1081.51	1103.19	1005.81	947.964	948.955	860.049	794.557	741.361	666.353	795.143	0.00129377	-0.563642	9.53612e-05	-5.25423	0.676592	2.88814
C5orf44	C5orf44-51809	425.124	408.941	423.692	357.26	341.138	315.268	577.406	494.003	511.958	542.624	507.868	520.749	555.828	0.000393429	0.501905	2.12448e-05	6.06162	1.41608	3.40513
C5orf44	C5orf44-40474	421.522	397.948	452.38	341.685	382.075	328.703	684.702	572.106	539.439	517.125	547.844	479.637	559.688	0.000629953	0.533786	3.85418e-05	5.73568	1.44772	3.20069
C5orf44	C5orf44-8683	422.722	404.543	412.658	329.03	343.237	293.772	570.769	461.786	507.887	568.123	479.704	475.354	474.77	0.00186627	0.476022	0.000150305	5.01823	1.3909	2.72903
C5orf44	C5orf44-25252	414.316	458.409	482.17	347.525	377.876	317.059	566.345	548.675	523.154	573.223	522.405	507.901	515.299	0.00249923	0.448854	0.000216891	4.8305	1.36496	2.60219
C5orf44	C5orf44-5502	540.412	519.97	528.512	365.048	411.465	408.415	704.613	651.186	649.363	630.342	609.624	563.573	572.232	0.00383257	0.458595	0.000366831	4.56497	1.3742	2.41651
C5orf44	C5orf44-42356	612.467	522.169	566.026	413.721	434.557	441.554	755.495	692.19	649.363	718.059	635.063	594.407	602.147	0.00608788	0.432663	0.000644343	4.28423	1.34972	2.21553
C5orf44	C5orf44-47974	547.618	490.289	537.339	399.119	450.302	395.876	733.372	660.949	618.828	629.322	630.52	511.327	582.847	0.00639189	0.421299	0.000683913	4.25473	1.33913	2.19437
C5orf44	C5orf44-31948	455.147	473.799	515.271	365.048	378.926	346.616	571.876	554.533	566.92	585.463	541.484	501.906	521.089	0.00651854	0.40078	0.000700986	4.24254	1.32022	2.18585
C5orf44	C5orf44-36169	611.266	526.566	553.889	408.853	468.146	422.746	848.411	644.352	697.2	722.139	620.526	556.721	641.711	0.00818892	0.451143	0.000933449	4.10133	1.36712	2.08677
C5orf44	C5orf44-13382	553.622	556.247	539.545	388.411	417.763	388.711	753.283	658.996	653.434	603.822	598.721	543.017	563.548	0.013993	0.419083	0.00181902	3.77479	1.33708	1.85409
C5orf45	C5orf45-29347	1163.69	1374.13	1377	1318.07	1334.11	995.96	1884.87	1811.02	1727.22	1456.52	1311.92	1377.24	1539.14	0.033667	0.337039	0.00537746	3.24751	1.26316	1.4728
C5orf62	C5orf62-37833	13810.5	12805.8	14734.3	8589.81	10409.4	10447.7	10075.8	8294.57	9248.84	8837.02	9014.44	7386.41	8051.78	0.0205605	-0.412162	0.00291873	-3.54465	0.751496	1.68697
C5orf63	C5orf63-5664	122.493	142.909	132.404	96.3726	112.313	95.8343	204.636	182.566	200.508	161.155	154.45	159.308	144.747	0.00207625	0.571281	0.000172681	4.94694	1.48584	2.68272
C6orf105	C6orf105-18980	55.2421	49.4686	51.8581	46.7261	64.029	62.6953	29.8658	29.2887	33.5877	39.7788	39.0668	35.1163	33.7743	0.000265983	-0.665034	1.29568e-05	-6.33847	0.630674	3.57515
C6orf112	C6orf112-42884	42.0321	42.8728	41.9279	34.0711	41.9862	34.9302	53.0948	56.6249	54.9617	48.9586	45.4265	41.1117	44.389	0.0397329	0.311194	0.00661657	3.14645	1.24073	1.40085
C6orf118	C6orf118-56178	30.0229	24.1847	22.0673	26.2834	25.1917	30.452	33.1843	38.0753	24.4274	33.659	38.1583	44.5377	31.8443	0.0442026	0.38865	0.00754353	3.08243	1.30917	1.35455
C6orf120	C6orf120-61312	281.014	233.052	269.221	314.428	289.705	291.085	381.619	291.911	398.981	508.965	491.515	483.063	465.12	0.00212288	0.61589	0.000177551	4.93269	1.5325	2.67307
C6orf138	C6orf138-41944	150.115	126.42	129.094	139.205	157.448	154.947	77.43	74.1981	78.3713	85.6775	84.4933	89.0754	92.638	9.69346e-06	-0.768772	1.91258e-07	-8.98586	0.586917	5.01352
C6orf154	C6orf154-34506	244.987	213.265	209.639	276.463	273.96	239.138	547.54	442.26	477.353	398.808	381.583	332.32	381.167	0.000111082	0.795282	4.25955e-06	6.98423	1.73542	3.95436
C6orf165	C6orf165-36704	21.6165	19.7874	20.9639	22.3896	18.8938	19.7042	32.0781	24.4073	26.463	22.4393	30.89	27.4078	26.0544	0.00405737	0.38751	0.000393341	4.52999	1.30813	2.39176
C6orf192	C6orf192-13014	37.2284	34.0784	38.6178	26.2834	30.44	38.5128	48.6703	57.6012	51.9083	43.8587	45.4265	37.6857	39.5641	0.0197127	0.438459	0.00277301	3.56955	1.35516	1.70525
C6orf192	C6orf192-30990	389.097	396.848	433.622	265.755	272.91	248.094	767.663	713.669	697.2	415.128	405.204	420.539	433.275	0.0179933	0.707811	0.00248253	3.62336	1.63332	1.74489
C6orf203	C6orf203-15916	1639.25	1784.17	1755.45	1713.29	1919.82	1732.18	2145.92	1933.06	2031.55	2152.14	1946.07	1854.31	2011.98	0.0319203	0.201668	0.00504215	3.27884	1.15003	1.49593
C6orf211	C6orf211-7834	1477.13	1536.82	1517.13	1150.63	1221.8	1224.35	2122.69	1774.9	1965.39	1890	1487.26	1367.82	1539.14	0.0377979	0.358904	0.00622227	3.17642	1.28245	1.42253
C6orf228	C6orf228-3595	2215.69	2332.72	2311.55	1602.32	1553.49	1564.7	943.539	842.539	831.55	858.815	723.19	759.71	743.999	2.52487e-06	-1.21531	3.3385e-08	-10.2683	0.430682	5.59776
C6orf228	C6orf228-8749	80.4614	90.1428	80.5456	63.2749	67.1779	68.0692	53.0948	50.7671	46.8192	53.0384	45.4265	46.2507	37.6342	0.000479726	-0.638362	2.74523e-05	-5.92037	0.642442	3.31901
C6orf48	C6orf48-4247	17302.8	16190.5	16151.1	17501.8	18248.3	15494.7	21402.7	18907.8	21425.9	23424.6	22806.8	22693.7	23393	0.000370016	0.395393	1.9663e-05	6.10455	1.3153	3.43178
C6orf48	C6orf48-7336	20858.7	19341.1	20264.4	20089.3	20332.9	18854.3	25696.8	23490.5	25061.5	29590.4	26076.6	24237.1	25713.8	0.000411858	0.370142	2.25818e-05	6.02785	1.29248	3.38525
C6orf48	C6orf48-11162	17275.2	17788.9	18182.3	16451.5	19168.8	16792.5	24945.7	21325.1	20902.8	26328.5	23488.2	21527.1	24623.4	0.000418817	0.409128	2.31149e-05	6.01496	1.32788	3.37798
C6orf48	C6orf48-42500	20899.5	19930.4	21720.8	20968.3	24412.9	20902.6	30355.9	25944.9	24875.3	32995	29383.7	28886.1	30290.7	0.000429796	0.43681	2.38848e-05	5.99689	1.35361	3.36674
C6orf48	C6orf48-30403	9785.06	8860.38	8209.03	8995.75	10724.3	9275.32	13252.7	11854.1	10955.7	15784	13954.1	12757.5	14103.2	0.000486242	0.512172	2.79025e-05	5.91146	1.4262	3.31315
C6orf48	C6orf48-35293	22736.9	23546	22633.3	21831.8	25061.6	22123.4	32820.3	28207	25887	33402	30765.6	28021.9	29157.8	0.000769715	0.376311	4.93801e-05	5.60235	1.29802	3.11367
C6orf48	C6orf48-8743	22343	21328.7	20157.4	20586.7	22981.2	20971.6	29968.7	26193.9	24224.9	33021.5	27718.3	26826.3	28508.4	0.000827703	0.394825	5.41262e-05	5.5533	1.31478	3.08213
C6orf48	C6orf48-24021	25924.2	24081.3	22188.7	21877.5	24994.4	22590	32781.6	29285.8	26275.8	35328.7	32095.6	28810.8	31831.8	0.00107392	0.394188	7.50739e-05	5.37979	1.3142	2.96903
C6orf48	C6orf48-29219	21014.8	21624.4	22259.3	20685.1	23385.3	20101.9	33601.3	27026.7	25088	32426.9	28223.5	26660.1	25424.3	0.00126492	0.399443	9.24212e-05	5.27061	1.319	2.89794
C6orf48	C6orf48-32791	18537.3	18001.1	20079	19765.1	22849.9	17068.4	24542	21899.2	21966.4	27312.8	26381	24703.9	28094.4	0.00315078	0.374853	0.000288546	4.68579	1.29671	2.50158
C6orf48	C6orf48-40613	19403.2	18830	21784.8	21155.2	23185.8	18970.7	28936.7	24171	24147.5	29613.8	24250.5	21844.9	25553.6	0.0102744	0.315619	0.00123453	3.96415	1.24455	1.98824
C6orf70	C6orf70-41574	763.783	743.129	756.908	798.238	912.151	870.569	1092.87	879.638	988.293	1209.68	1165.64	964.413	1064.37	0.0040794	0.385495	0.000395967	4.52666	1.30631	2.3894
C6orf72	C6orf72-56122	5808.83	5599.85	5269.67	6088.99	6801.77	5493.01	4621.46	3958.86	4063.1	4741.84	4486.32	4328.72	4584.61	0.000654499	-0.399965	4.03452e-05	-5.71098	0.757877	3.18409
C6orf72	C6orf72-31270	1629.64	1618.17	1741.11	1691.87	1984.9	1595.15	1652.58	1305.3	1268.19	1460.6	1240.14	1229.07	1607.65	0.027528	-0.292313	0.00418867	-3.36905	0.816592	1.56023
C6orf81	C6orf81-26301	38.4293	35.1777	43.0312	36.018	37.7876	33.139	54.201	54.6723	55.9795	43.8587	41.7924	45.3942	47.284	0.00852389	0.392363	0.000980436	4.07719	1.31254	2.06936
C6orf99	C6orf99-57747	93.6715	89.0435	101.51	123.629	134.356	114.643	55.3071	47.8383	41.7302	66.2981	75.408	57.3851	64.6536	0.000207228	-0.904439	9.44474e-06	-6.51866	0.53424	3.68355
C7orf10	C7orf10-16575	151.315	140.711	129.094	144.072	154.299	119.121	89.5975	86.8899	81.4248	92.8173	114.475	95.0709	113.867	0.000989797	-0.530066	6.76202e-05	-5.43502	0.692523	3.00445
C7orf10	C7orf10-33747	2128.02	2012.82	2084.26	1549.75	1638.51	1688.3	1340.64	1008.51	1226.46	1609.51	1321.91	1459.47	1577.74	0.0135997	-0.435462	0.00175466	-3.79235	0.739457	1.86647
C7orf11	C7orf11-47163	1047.2	1005.86	1104.47	1057.18	1123.13	1191.21	1464.53	1319.95	1277.35	1470.8	1400.04	1115.16	1178.24	0.0237548	0.27878	0.00347864	3.45934	1.21317	1.62425
C7orf13	C7orf13-34513	138.105	140.711	152.264	148.939	160.597	155.843	192.469	171.827	172.01	208.074	195.334	199.563	184.311	0.00346422	0.344512	0.000324088	4.62723	1.26972	2.46039
C7orf30	C7orf30-22692	6524.58	5764.74	5677.91	4409.78	4830.51	5120.42	7941	6491.36	6752.15	10103.8	8879.97	8079.31	7632.98	0.00150546	0.573516	0.000115887	5.15267	1.48815	2.82233
C7orf36	C7orf36-25838	1120.45	1097.1	1045.99	1017.27	1118.93	974.464	1483.34	1238.91	1242.75	1620.73	1552.68	1420.07	1558.44	0.000621593	0.447028	3.78723e-05	5.74516	1.36323	3.20649
C7orf40	C7orf40-58358	2660.03	2423.96	2250.86	1802.85	2103.51	1587.98	3361.57	2905.44	3519.59	3124.17	2895.49	3053.4	3409.27	0.000644811	0.599824	3.96455e-05	5.72042	1.51553	3.19057
C7orf41	C7orf41-27203	1528.77	1424.7	1330.66	1840.81	1981.75	1552.16	2996.54	2728.73	2701.27	2718.22	2388.53	2342.51	2936.43	4.03415e-05	0.754927	1.17564e-06	7.77584	1.68755	4.39425
C7orf41	C7orf41-8796	362.677	336.387	361.904	442.924	482.842	404.833	694.657	653.139	567.938	887.374	812.226	735.729	868.481	4.17885e-05	0.905413	1.23978e-06	7.74215	1.87308	4.37894
C7orf42	C7orf42-9031	4050.69	3848.66	4510.55	4835.18	5276.62	4535.56	4028.57	3417.02	3929.76	3959.52	3477.85	3278.66	3512.52	0.0209487	-0.291287	0.00298249	-3.53414	0.817173	1.67884
C7orf43	C7orf43-15443	435.933	390.252	425.899	422.482	419.862	408.415	653.73	539.889	615.775	552.824	525.13	443.664	430.381	0.0152108	0.358007	0.00201475	3.72499	1.28165	1.81785
C7orf58	C7orf58-2068	1025.58	945.4	964.341	849.831	919.498	792.648	197.999	211.855	204.58	250.913	228.041	229.54	223.875	1.06093e-10	-2.03885	6.5753e-14	-25.8527	0.243357	9.97431
C7orf58	C7orf58-42487	438.334	518.871	454.586	547.085	473.395	463.05	160.391	120.084	158.778	189.714	178.98	142.178	170.801	2.88802e-08	-1.59098	9.95915e-11	-15.6315	0.331947	7.5394
C7orf60	C7orf60-28466	129.699	149.505	135.714	125.576	138.555	124.495	98.4467	88.8425	131.297	110.157	103.572	107.918	110.008	0.0202117	-0.317809	0.00285765	-3.55493	0.802288	1.6944
C7orf64	C7orf64-51111	129.699	130.817	177.642	123.629	125.959	123.599	178.089	152.301	241.221	167.275	169.895	181.577	189.136	0.0116941	0.441157	0.00145286	3.88449	1.35769	1.93203
C7orf69	C7orf69-34816	80.4614	101.136	77.2355	100.266	110.214	94.043	42.0334	38.0753	33.5877	49.9785	39.9753	47.9637	48.2489	4.41161e-06	-1.11894	6.97973e-08	-9.71101	0.460432	5.3554
C8orf33	C8orf33-35471	327.85	288.017	294.598	261.861	301.251	246.303	377.195	374.896	311.45	371.269	362.504	337.459	328.093	0.0118563	0.307039	0.0014788	3.87584	1.23717	1.92605
C8orf34	C8orf34-16757	139.306	130.817	131.3	100.266	124.909	114.643	234.502	164.993	181.17	341.69	303.449	279.217	249.93	0.00028152	0.995195	1.38597e-05	6.30041	1.99335	3.55049
C8orf37	C8orf37-62856	216.165	182.484	196.399	213.188	224.626	179.129	405.954	329.01	353.18	325.37	361.595	316.046	348.357	3.11574e-06	0.793738	4.48593e-08	10.0422	1.73356	5.50644
C8orf38	C8orf38-58755	275.01	239.648	254.877	268.675	273.96	253.468	388.256	355.37	359.287	359.029	350.693	293.778	353.182	0.000536448	0.432936	3.15832e-05	5.84376	1.34998	3.27047
C8orf40	C8orf40-27499	883.874	809.087	882.692	606.466	667.581	665.466	1185.78	999.722	997.453	1157.67	975.761	852.212	945.679	0.00695342	0.449589	0.000759023	4.20324	1.36565	2.1578
C8orf46	C8orf46-33405	259.398	220.96	226.19	214.161	256.116	211.373	352.859	311.437	302.289	287.632	294.364	266.37	312.653	0.00171445	0.400849	0.000135599	5.07132	1.32029	2.76587
C8orf51	C8orf51-43521	30.0229	24.1847	25.3774	24.3365	25.1917	24.1825	43.1395	32.2176	39.6946	33.659	33.6156	30.8338	30.8793	0.00353374	0.435686	0.000332108	4.61493	1.35255	2.45177
C8orf59	C8orf59-7377	5275.62	5368.99	5110.79	4558.72	4736.05	3973.09	1979.99	1740.73	2120.1	2423.45	2440.31	2165.22	2548.51	6.92301e-07	-1.12917	6.11692e-09	-11.6448	0.457178	6.15971
C8orf75	C8orf75-12739	27.6211	31.8798	20.9639	24.3365	24.1421	25.0781	50.8825	43.9331	43.7658	46.9186	43.6094	37.6857	42.4591	4.81845e-05	0.78025	1.49316e-06	7.62494	1.71743	4.31709
C8orf82	C8orf82-39304	14833.7	14204.1	15004.7	12075.8	14005.6	11727.6	12586.8	11287.9	12025.4	8754.4	7320.03	7233.09	8821.84	0.0129269	-0.507884	0.00164753	-3.82308	0.703253	1.8885
C9orf103	C9orf103-61452	881.472	806.888	867.245	647.351	773.596	686.961	1256.58	1000.7	1127.73	1000.59	968.493	835.082	835.672	0.0206305	0.372128	0.00293129	3.54256	1.29426	1.68549
C9orf103	C9orf103-52971	913.897	961.89	989.718	685.316	787.242	724.579	1278.7	1182.29	1259.03	1009.77	955.774	951.565	894.535	0.0390496	0.359745	0.00648292	3.1564	1.2832	1.40838
C9orf156	C9orf156-56148	92.4705	89.0435	86.0624	86.638	113.363	82.3996	144.905	117.155	112.977	123.416	132.645	119.053	129.307	0.00104626	0.463578	7.25915e-05	5.39753	1.37896	2.98036
C9orf156	C9orf156-48718	485.17	497.984	472.24	465.314	596.204	376.172	662.579	592.609	587.276	591.583	612.349	553.295	731.454	0.00933413	0.375329	0.00109438	4.0232	1.29714	2.02993
C9orf23	C9orf23-35981	15613.1	13569.8	12194.4	11556.9	12126.7	11025.4	19017.9	16125.4	15743.5	15921.7	13586.2	14011.4	15509.1	0.022166	0.318873	0.00319878	3.50011	1.24736	1.65431
C9orf3	C9orf3-16561	1037.59	1047.64	1159.64	1184.7	1257.49	1300.48	1687.97	1456.63	1569.46	2088.9	1877.02	1697.57	1813.2	0.000241907	0.584141	1.14789e-05	6.4072	1.49915	3.61635
C9orf30-TMEFF1	C9orf30-TMEFF1-16495	278.613	280.322	275.841	264.781	275.01	281.233	598.423	518.41	491.602	669.1	560.563	520.749	518.194	2.75975e-07	1.00427	1.77618e-09	12.7387	2.00592	6.55913
C9orf40	C9orf40-5288	546.417	485.892	454.586	437.084	517.48	516.789	511.038	416.876	416.284	415.128	381.583	340.028	324.233	0.0482034	-0.301887	0.00841391	-3.02902	0.811191	1.31692
C9orf41	C9orf41-51813	48.0366	45.0714	46.3413	51.5934	49.3338	48.365	34.2904	33.1939	36.6411	43.8587	39.9753	44.5377	39.5641	0.027187	-0.305008	0.00412556	-3.37643	0.809437	1.56564
C9orf46	C9orf46-3088	2131.63	2223.89	2308.24	1655.86	1811.71	1608.58	710.143	670.712	711.449	763.958	687.757	787.118	680.31	3.49569e-08	-1.42836	1.29435e-10	-15.3465	0.371553	7.45647
C9orf47	C9orf47-6513	32.4247	36.277	37.5144	37.965	30.44	33.139	33.1843	28.3124	27.4809	26.5192	27.2559	28.2643	23.1595	0.0313107	-0.307697	0.0049165	-3.29112	0.807931	1.50431
C9orf7	C9orf7-31154	4709.99	4889.7	5000.45	4170.3	4547.11	3419.58	8991.83	8494.71	9445.27	5501.72	5840.03	5037.04	5451.17	0.0113308	0.617484	0.00139494	3.90437	1.5342	1.94574
C9orf82	C9orf82-60163	345.864	306.705	302.322	296.905	319.095	329.598	477.853	348.536	424.427	449.807	431.552	429.96	407.221	0.000941305	0.424817	6.33949e-05	5.46921	1.3424	3.02627
C9orf85	C9orf85-56616	390.298	407.841	433.622	458.5	464.997	393.189	559.708	478.383	509.923	628.302	576.917	568.712	569.337	0.00160853	0.394246	0.000125713	5.11047	1.31426	2.79357
C9orf85	C9orf85-25994	214.964	193.477	221.776	221.949	242.47	266.903	294.234	221.618	258.524	358.009	401.57	350.306	317.478	0.0203684	0.45994	0.00288563	3.55019	1.37548	1.69104
C9orf9	C9orf9-12839	512.791	515.573	492.101	528.589	542.672	468.424	404.848	352.441	360.305	397.788	365.229	364.01	434.24	0.000507449	-0.40825	2.9434e-05	-5.88222	0.753537	3.29461
C9orf95	C9orf95-27758	2143.64	1758.88	1741.11	1389.13	1628.02	1530.66	2489.93	2017.02	1970.48	2212.32	2153.22	1975.08	1925.13	0.0223583	0.326963	0.00323115	3.49522	1.25437	1.65056
C9orf95	C9orf95-46957	2412.64	2480.03	2470.43	2125.06	2314.49	2045.66	2963.36	2590.1	2664.63	2825.32	2628.38	2618.3	2508.94	0.0242923	0.228737	0.00357442	3.44614	1.17181	1.61453
CA11	CA11-59896	39.6302	38.4756	44.1346	41.8588	43.0359	30.452	95.1282	75.1744	81.4248	47.9386	60.8715	61.6676	63.6886	0.000792758	0.785778	5.12593e-05	5.58237	1.72402	3.10086
CA5BP1	CA5BP1-34023	163.325	160.498	163.298	141.152	164.796	149.573	146.011	126.918	141.476	123.416	124.469	111.344	128.342	0.018476	-0.280707	0.00256439	-3.60758	0.823188	1.73339
CA5BP1	CA5BP1-41094	148.914	133.016	159.988	175.223	171.094	154.051	133.843	123.989	137.404	131.576	110.841	150.743	109.043	0.0498745	-0.28741	0.00877304	-3.00855	0.819372	1.30212
CA7	CA7-59815	19.2147	20.8867	22.0673	19.4692	17.8441	20.5999	25.4413	25.3836	28.4987	35.699	41.7924	39.3987	38.5992	0.000449637	0.708068	2.53446e-05	5.96422	1.63362	3.34714
CA9	CA9-13564	31.2238	31.8798	28.6875	40.8853	40.9366	36.7215	21.0167	18.5495	16.285	23.4593	21.8047	22.2689	24.1245	0.000338984	-0.713309	1.76314e-05	-6.1653	0.609919	3.46982
CAB39	CAB39-6169	936.715	901.428	879.382	696.024	734.759	731.744	1279.81	1220.36	1194.91	914.913	1157.47	872.768	889.71	0.0211848	0.404509	0.00302351	3.5275	1.32364	1.67398
CAB39L	CAB39L-42396	212.562	207.768	201.916	175.223	179.491	154.051	141.586	151.325	147.582	148.916	139.914	123.335	159.222	0.00889251	-0.367618	0.0010323	-4.05186	0.775061	2.05098
CABIN1	CABIN1-15212	665.307	695.859	634.435	650.272	690.673	624.266	597.317	576.012	576.08	464.086	423.375	417.969	465.12	0.0072168	-0.398983	0.000794425	-4.18075	0.758393	2.14166
CACNA1S	CACNA1S-36842	22.8174	24.1847	31.9976	23.3631	25.1917	29.5564	84.0668	70.2929	75.3179	46.9186	49.9692	64.2371	65.6186	5.54286e-06	1.2946	9.3281e-08	9.49818	2.4531	5.25627
CACNA2D1	CACNA2D1-44765	64.8495	82.4477	80.5456	137.258	128.058	107.478	39.8211	38.0753	42.748	60.1782	80.8592	54.8156	76.2333	0.0113615	-0.832709	0.00140016	-3.90255	0.561474	1.94457
CACNA2D1	CACNA2D1-29298	135.704	134.115	180.952	254.073	268.712	262.425	67.4747	62.4826	68.1932	125.456	101.755	194.424	118.692	0.013676	-1.00215	0.00176864	-3.78848	0.499255	1.86404
CACNB1	CACNB1-10581	147.713	159.399	150.058	129.47	130.157	126.286	580.725	581.869	572.009	386.569	333.431	328.894	358.007	2.81428e-06	1.63848	3.85065e-08	10.1586	3.11337	5.55063
CACNG1	CACNG1-28818	39.6302	36.277	37.5144	32.1242	28.3407	28.6607	1053.05	939.192	1035.11	568.123	492.423	455.655	530.738	3.35883e-09	4.32946	4.76118e-12	19.3051	20.1047	8.47381
CACNG6	CACNG6-47712	150.115	145.108	150.058	42.8323	31.4897	35.8259	1693.5	1627.48	1702.8	647.681	526.947	602.115	675.485	2.66787e-05	3.68418	6.96147e-07	8.11313	12.8543	4.57384
CAD	CAD-19072	2640.81	2577.86	2463.81	2478.43	2741.7	2451.39	2290.82	1812	2002.03	1790.05	1634.45	1692.43	1683.89	0.000408056	-0.473169	2.22875e-05	-6.0351	0.72038	3.38928
CALCOCO1	CALCOCO1-29453	785.399	756.32	721.6	964.699	1113.68	978.943	1200.16	1004.6	1021.88	1216.82	1185.63	1056.06	1113.59	0.0253236	0.350002	0.00376311	3.42113	1.27456	1.59647
CALCRL	CALCRL-2179	94.8724	70.3554	76.1322	50.6199	52.4828	52.8432	158.178	168.898	153.689	89.7574	89.9445	74.515	83.9532	0.0211994	0.7871	0.00302628	3.52706	1.7256	1.67368
CALM1	CALM1-13726	1503.55	1574.2	1722.35	1011.43	1112.63	1068.51	11287.1	9738.5	10560.8	3998.28	3864.89	3209.28	3518.31	0.000158811	2.14231	6.67021e-06	6.71989	4.41469	3.79912
CALM3	CALM3-53763	4175.59	4353.24	4235.82	4650.22	4787.48	4011.6	2506.52	2112.69	2112.97	2014.44	1984.23	2012.76	2258.05	6.13082e-08	-1.02143	2.52337e-10	-14.6413	0.492627	7.21248
CALML3	CALML3-51425	345.864	320.996	365.214	383.543	384.174	399.459	538.691	407.113	526.208	523.245	430.643	393.987	389.851	0.0363612	0.318803	0.00592046	3.20065	1.2473	1.43936
CAMK1G	CAMK1G-39148	26.4202	18.6881	18.7572	23.3631	23.0924	22.3912	26.5474	32.2176	26.463	29.5791	23.6218	40.2552	31.8443	0.0208458	0.428791	0.00296652	3.53675	1.34611	1.68098
CAMK2A	CAMK2A-7458	24.0183	24.1847	22.0673	23.3631	26.2414	25.0781	29.8658	30.265	24.4274	31.6191	31.7986	35.1163	29.9143	0.0103482	0.32945	0.00124563	3.95976	1.25653	1.98514
CAMK2D	CAMK2D-50544	236.58	247.343	227.293	204.427	229.875	202.416	318.569	288.982	348.091	256.012	268.016	234.679	285.634	0.0157127	0.346721	0.00209821	3.70522	1.27167	1.80375
CAMKMT	CAMKMT-52196	103.279	106.632	83.8557	91.5053	95.5186	82.3996	226.759	194.282	190.33	167.275	163.535	143.035	158.257	1.87478e-05	0.915282	4.46483e-07	8.40637	1.88594	4.72705
CAMTA1	CAMTA1-38250	928.308	916.818	879.382	986.115	1052.8	925.204	777.618	689.261	652.416	873.094	710.471	753.715	780.668	0.00485429	-0.33706	0.000489316	-4.42093	0.791653	2.31387
CAND1	CAND1-33567	670.111	535.36	778.975	654.165	793.54	915.352	1186.89	969.457	1073.79	1464.68	1254.68	1020.94	972.699	0.0014972	0.659287	0.000114966	5.15682	1.5793	2.82472
CAND2	CAND2-934	139.306	111.03	123.577	283.277	283.407	272.277	728.948	613.111	754.197	717.039	665.044	596.12	621.446	1.49571e-05	1.84001	3.33716e-07	8.60236	3.58014	4.82515
CANX	CANX-8073	2399.43	2262.36	2256.38	2515.42	2455.14	2055.51	1955.66	1950.63	2007.12	1960.38	1542.68	1440.62	1929.96	0.013202	-0.347542	0.00168993	-3.81069	0.785922	1.87936
CAP2	CAP2-32461	683.321	725.54	773.459	621.068	652.886	546.345	1784.21	1471.27	1378.11	1248.44	1153.83	1245.34	1206.22	4.64982e-06	1.02472	7.49268e-08	9.65865	2.03457	5.33256
CAPG	CAPG-21726	679.718	621.106	579.266	751.511	840.774	695.022	443.563	379.777	355.216	499.785	450.631	447.09	529.773	0.000428998	-0.639852	2.38131e-05	-5.99854	0.641779	3.36754
CAPG	CAPG-38983	154.918	140.711	175.435	215.135	281.308	191.669	121.676	96.6528	108.906	149.936	147.182	137.896	172.731	0.0385184	-0.51095	0.0063727	-3.16477	0.70176	1.41433
CAPN10	CAPN10-55379	667.709	587.028	635.538	559.74	541.622	683.379	943.539	726.36	924.171	976.111	847.659	605.541	644.606	0.0342118	0.392368	0.00548132	3.23819	1.31255	1.46582
CAPN2	CAPN2-61384	54137.3	49407.1	48997.1	38133.4	40632.2	35593.9	37131	30168.4	33752.6	26171.4	22557	22043.6	24133.2	0.00193674	-0.669332	0.000157336	-4.99471	0.628798	2.71293
CAPN3	CAPN3-40944	74.4568	68.1568	70.6153	124.603	139.604	116.434	185.832	179.638	162.85	121.376	134.462	155.882	148.607	0.0100177	0.697571	0.00119539	3.97992	1.62177	1.99923
CAPN7	CAPN7-8832	270.206	233.052	214.053	205.4	248.768	206.895	189.15	174.756	166.921	185.635	163.535	173.012	190.101	0.00449492	-0.356711	0.000445942	-4.46723	0.780943	2.34728
CAPNS1	CAPNS1-12063	37802.4	38551.4	34725.1	35051.4	43284.6	32730.5	30948.8	28857.2	27461.5	28051.2	26472.8	24495.7	31713.1	0.00175614	-0.379436	0.000139649	-5.05613	0.768738	2.75544
CAPRIN1	CAPRIN1-48659	471.96	421.033	465.62	372.835	371.578	412.893	775.406	708.787	697.2	578.323	556.02	450.516	465.12	0.01062	0.513466	0.00128567	3.94428	1.42748	1.97388
CAPRIN2	CAPRIN2-11511	231.777	222.059	217.363	210.267	227.775	171.069	190.256	189.4	170.992	141.776	158.084	137.896	140.887	0.010389	-0.399356	0.00125193	-3.95729	0.758197	1.98343
CAPS2	CAPS2-16753	260.599	261.634	239.43	250.179	286.556	215.851	471.217	392.469	401.017	456.947	408.839	387.992	416.871	4.20715e-06	0.741165	6.55204e-08	9.75788	1.67152	5.37601
CAPS2	CAPS2-37736	36.0275	43.9721	35.3077	43.8057	40.9366	44.7824	61.944	53.696	53.9439	64.2581	58.1459	65.9501	68.5135	0.000398131	0.581802	2.15936e-05	6.0526	1.49672	3.39997
CAPZA1	CAPZA1-39837	632.883	768.412	737.048	733.016	668.631	751.448	974.511	900.14	874.298	810.876	854.927	854.781	748.824	0.0227432	0.271884	0.00330014	3.48495	1.20738	1.64315
CARD10	CARD10-53501	2768.11	2828.51	2766.14	2684.8	2981.02	2304.5	2763.14	2422.18	2470.22	1554.43	1336.45	1456.04	1528.53	0.0304721	-0.539419	0.00475336	-3.30754	0.688048	1.5161
CARD8	CARD8-30568	62.4476	60.4616	72.8221	59.3811	55.6317	58.2171	45.3518	42.9568	42.748	58.1383	58.1459	41.9682	48.2489	0.0321633	-0.346935	0.00508948	-3.2743	0.786253	1.49264
CARD9	CARD9-54257	44.4339	50.5679	50.7548	48.673	56.6814	51.0519	70.7931	76.1507	71.2467	59.1583	56.3289	58.2416	73.3384	0.0091046	0.396601	0.00106064	4.03857	1.3164	2.04074
CARKD	CARKD-39418	86.466	73.6533	83.8557	87.6114	91.32	81.5039	110.614	100.558	96.6919	96.8972	111.749	102.779	110.008	0.00760859	0.31607	0.00085037	4.14721	1.24493	2.1187
CARM1	CARM1-7736	4373.74	4683.03	4181.75	4670.66	5209.44	3960.55	3760.88	3358.44	3134.85	3259.82	3120.8	2811.01	3348.48	0.000418964	-0.462425	2.31297e-05	-6.01461	0.725765	3.37782
CARNS1	CARNS1-55415	34.8266	36.277	43.0312	27.2569	25.1917	29.5564	336.267	267.504	310.432	142.796	160.81	141.322	162.116	7.23567e-07	2.64407	6.50816e-09	11.592	6.25094	6.14052
CARS2	CARS2-42797	23666.5	25385.1	25931.3	22081	25147.6	18616	19452.6	18548.5	18174	15023.1	13719.7	14407.1	16000.3	0.0015299	-0.505057	0.000118182	-5.1425	0.704632	2.81534
CASC5	CASC5-24943	48.0366	49.4686	69.512	76.9034	67.1779	57.3214	35.3966	38.0753	38.6768	43.8587	32.7071	41.1117	37.6342	0.000977855	-0.655751	6.65649e-05	-5.44335	0.634745	3.00973
CASC5	CASC5-27036	2252.92	2026.01	1924.27	1663.64	1721.43	1423.18	1215.65	1274.06	1346.56	901.654	746.812	691.191	955.329	0.000993012	-0.867911	6.7903e-05	-5.43281	0.54794	3.00305
CASC5	CASC5-21072	2843.77	2691.09	2418.58	1948.87	2155.99	1767.11	1704.57	1656.77	1662.08	1128.09	908.53	919.875	1049.9	0.00206824	-0.859175	0.000171797	-4.94957	0.551268	2.6844
CASC5	CASC5-55510	2266.13	2252.47	2154.87	2007.28	1918.77	1581.71	1492.19	1480.06	1605.09	1053.63	847.659	803.392	1046.04	0.0021282	-0.80181	0.000178063	-4.93121	0.573629	2.67199
CASC5	CASC5-28493	2070.38	2242.58	2187.97	1827.19	1876.78	1448.26	1421.39	1406.84	1477.86	983.251	772.251	790.544	1030.6	0.00218405	-0.810765	0.000183777	-4.91505	0.570079	2.66074
CASC5	CASC5-57879	1964.7	1939.17	1941.92	1675.33	1828.5	1381.98	1330.69	1355.09	1433.08	975.091	740.452	811.1	933.134	0.00247839	-0.749346	0.000214531	-4.83607	0.594873	2.60583
CASC5	CASC5-43346	2581.97	2476.73	2451.68	2064.71	2038.43	1691.88	1727.79	1610.88	1704.83	1132.17	914.89	907.027	1078.85	0.00287888	-0.802315	0.00025757	-4.74322	0.573428	2.54078
CASC5	CASC5-38918	2889.4	2607.55	2407.54	1868.07	2123.45	1758.16	1757.66	1715.34	1679.39	1087.29	929.426	968.695	1094.29	0.00357299	-0.807213	0.000336592	-4.60818	0.571485	2.44697
CASC5	CASC5-28416	2844.97	2753.75	2397.61	1979.05	2083.57	1704.42	1752.13	1680.2	1735.37	1131.15	904.896	928.44	1061.48	0.00394946	-0.828128	0.000380278	-4.54692	0.56326	2.40346
CASC5	CASC5-32090	2089.59	2252.47	2429.61	1762.94	1988.05	1481.4	1639.3	1448.82	1501.27	965.912	813.134	755.428	964.014	0.00422952	-0.827582	0.000414503	-4.50376	0.563473	2.37371
CASC5	CASC5-28295	2772.92	2614.14	2413.06	1957.63	2067.82	1739.35	1801.91	1654.81	1752.67	1117.89	941.237	901.888	1115.52	0.00436192	-0.796968	0.000430182	-4.4852	0.575558	2.36032
CASD1	CASD1-9847	210.16	204.47	236.12	211.241	233.024	218.538	392.681	305.579	318.574	305.991	278.919	273.222	272.124	0.000988371	0.483146	6.74914e-05	5.43603	1.39779	3.00508
CASD1	CASD1-24268	85.265	80.2491	82.7523	90.5318	83.9724	83.2952	110.614	117.155	133.333	112.197	139.005	105.349	100.358	0.00138248	0.467337	0.00010374	5.21028	1.38256	2.85934
CASP2	CASP2-40246	961.934	858.555	887.105	852.751	914.25	1097.17	578.512	433.473	491.602	605.862	540.575	459.081	456.435	8.86004e-06	-0.863544	1.69893e-07	-9.06898	0.549601	5.05256
CASP3	CASP3-37517	7070.99	6748.62	6417.17	4406.86	4668.87	4194.32	12802.5	10075.3	10156.7	7788.49	7164.67	7432.66	8662.61	0.00352605	0.726925	0.000331216	4.61628	1.65511	2.45271
CASP3	CASP3-47746	7240.32	7584.09	8034.7	4967.57	5625.1	4633.18	13216.2	11933.2	10971	9173.61	8080.47	8249.75	8806.4	0.00422446	0.682336	0.000413739	4.50469	1.60474	2.37423
CASP3	CASP3-51666	7391.64	7099.3	7178.49	4702.79	5387.88	4264.18	12664.2	11472.4	10776.6	8962.48	7390.89	7516.59	9023.52	0.00449101	0.705874	0.000445483	4.46774	1.63113	2.34766
CASP3	CASP3-6736	6958.11	6613.4	6207.53	3929.86	4658.37	3859.34	11807	10211	9893.11	7933.33	7120.15	6887.93	7571.22	0.00495627	0.73166	0.000501164	4.40902	1.66055	2.30485
CASP3	CASP3-4203	7653.44	8161.22	7598.87	4791.37	5081.38	4534.66	13101.1	11998.6	11206.1	9156.27	8385.73	7747.85	8782.27	0.00669608	0.700696	0.000724441	4.22627	1.62529	2.17418
CASP3	CASP3-50735	8476.07	7888.6	7970.71	5230.4	5583.12	4975.32	14569	12706.4	11554.2	9770.29	8705.54	8433.04	8597.96	0.00686822	0.680853	0.000747103	4.21106	1.60309	2.16316
CASP3	CASP3-39877	8395.6	8306.33	8046.84	4875.09	5666.04	4870.53	14674.1	12951.5	11441.2	10006.9	8533.82	8555.52	8982.02	0.00741782	0.703263	0.000822683	4.16352	1.62818	2.12972
CASP3	CASP3-41579	8789.5	8319.52	8383.36	5156.42	5698.58	4937.7	15399.7	12311	11649.8	10046.7	8820.01	8228.34	9561.97	0.00971602	0.679476	0.00115106	3.99844	1.60156	2.01251
CASP3	CASP3-35946	9040.5	8509.7	8548.87	4972.44	5592.56	4937.7	15794.6	13077.4	11790.3	10002.8	8809.11	8828.74	8806.4	0.0132337	0.692558	0.00169588	3.80897	1.61615	1.87832
CASP3	CASP3-7285	8306.74	8288.74	7886.85	4852.7	5233.58	5040.7	13618.8	12258.3	11665.1	9197.07	8415.71	7776.11	8278.55	0.0147566	0.643519	0.00194169	3.74298	1.56213	1.83101
CASP4	CASP4-3254	5643.1	5250.27	5709.91	4099.24	4316.18	3945.33	10006.2	9876.16	9284.46	7327.47	6566.86	7063.51	6796.35	0.000556925	0.755891	3.30687e-05	5.81873	1.68867	3.2542
CASP5	CASP5-33772	1174.5	1153.17	1319.62	940.363	876.462	865.195	2154.77	1985.78	2322.64	1836.97	1671.7	1669.31	1791	4.72213e-05	0.880245	1.45505e-06	7.64117	1.84069	4.32586
CASP8AP2	CASP8AP2-39219	306.234	330.89	338.733	271.595	299.152	260.633	288.703	265.551	247.328	243.773	223.498	185.003	184.311	0.0315368	-0.36777	0.00496203	-3.28664	0.774979	1.50118
CASP9	CASP9-42141	391.499	407.841	418.175	515.934	583.608	424.537	989.997	887.448	846.818	775.177	770.434	755.428	828.917	1.01745e-05	0.887257	2.04373e-07	8.93956	1.84966	4.99249
CASQ1	CASQ1-16742	34.8266	29.6812	25.3774	36.018	39.8869	29.5564	45.3518	38.0753	42.748	48.9586	69.9568	44.5377	53.0738	0.00594796	0.580639	0.000625543	4.2989	1.49551	2.22563
CASQ2	CASQ2-20068	21.6165	16.4895	18.7572	28.2304	18.8938	19.7042	205.742	192.329	165.903	344.75	270.742	302.342	326.163	1.23152e-09	3.60277	1.27209e-12	21.1344	12.149	8.90956
CAST	CAST-273	3893.37	3466.1	3837.5	4683.32	4896.64	4514.06	2906.94	2533.47	2844.78	3615.79	3227.1	3104.79	3128.46	0.00330916	-0.45526	0.000306584	-4.65519	0.729379	2.48028
CASZ1	CASZ1-32734	27.6211	24.1847	29.7908	18.4957	26.2414	24.1825	268.793	230.405	243.256	140.756	130.828	142.178	117.727	7.60587e-08	2.76846	3.28734e-10	14.3698	6.81379	7.11885
CATSPER2	CATSPER2-26324	94.8724	101.136	92.6826	84.6911	93.4193	94.043	159.284	148.396	134.351	126.476	126.286	113.914	122.552	0.000660173	0.506681	4.0795e-05	5.705	1.42078	3.18034
CATSPER2	CATSPER2-36452	93.6715	76.9512	77.2355	73.983	68.2276	73.4431	112.827	118.131	103.817	101.997	102.664	98.4968	101.323	0.00121233	0.461138	8.78326e-05	5.29728	1.37663	2.91638
CAV1	CAV1-15182	59439.3	54567.2	56938	53449.8	64055.2	60452.6	34684.2	31439.5	31131.7	40557.1	34388.8	32472.3	34923.5	1.57156e-06	-0.759079	1.78067e-08	-10.7622	0.590873	5.80367
CAV1	CAV1-13297	42974.8	45328.6	47067.3	46615.1	55239.2	47430.8	28395.8	26788.4	26426.4	32806.3	30895.5	28356	27708.4	2.75228e-06	-0.713345	3.7352e-08	-10.1819	0.609904	5.56031
CAV1	CAV1-12824	52552.1	48015.3	51921	50017.4	60376.2	53651.1	32171	29422.5	28867.1	38491.6	33646.5	32861.1	30638.1	5.89559e-06	-0.702066	1.01747e-07	-9.4351	0.614691	5.22947
CAV1	CAV1-1572	54726.9	45910.2	51689.3	52691.5	60490.6	55800.6	30866.9	30094.2	31304.8	38213.2	34712.2	33547.2	34361	9.26997e-06	-0.676724	1.79575e-07	-9.03002	0.625584	5.03292
CAV1	CAV1-23966	44791.8	46499.4	54682.8	50217.9	62437.7	49072.5	33168.8	31026.5	29766.9	34487.2	33215	30003.9	29343.1	9.451e-06	-0.685695	1.84206e-07	-9.01216	0.621706	5.02452
CAV1	CAV1-50508	28293.6	30119.8	30381.1	31576.1	33726.5	30504	18959.3	16069.7	16490.6	22055.8	19440.7	18788.1	21311.6	1.31839e-05	-0.69283	2.84097e-07	-8.71207	0.618639	4.87996
CAV1	CAV1-36630	67940.6	58761	58927.4	56912.4	70216.7	63694.9	39306.8	33452.6	32806	45821.1	40494.1	37905	38522.9	1.33729e-05	-0.706429	2.89233e-07	-8.69981	0.612835	4.87377
CAV1	CAV1-38031	45010.3	42399	45501.7	51643	56440	46881.8	27846	24727.5	26415.2	32471.8	31007.2	29615.9	32063.4	1.55314e-05	-0.710139	3.51713e-07	-8.56678	0.611261	4.80879
CAV1	CAV1-39509	41922.8	45511.1	46810.2	53939.4	57040.4	45318.9	30092.6	27591.9	27581.6	31807.8	33873.6	32247.9	33845.7	4.30101e-05	-0.631558	1.28497e-06	-7.7195	0.645479	4.36643
CAV1	CAV1-40326	43900.7	39274.8	45752.1	53921.9	57382.6	47340.3	29726.5	24680.6	25517.5	32707.4	31608.7	30291.6	32828.6	9.86738e-05	-0.683046	3.69593e-06	-7.06907	0.622849	4.0058
CAV1	CAV1-39668	46171.6	37544.5	38243.7	45064.4	53356.1	47530.2	25025.4	20645.6	21558.2	31689.5	31415.2	30033.8	30215.4	0.000429105	-0.714697	2.38259e-05	-5.99825	0.609333	3.36744
CAV2	CAV2-3354	2690.05	2693.29	2587.39	2912.59	3263.38	2647.53	4721.02	4568.06	3939.94	5443.58	5115.93	4890.58	5031.4	4.33167e-06	0.788996	6.81481e-08	9.72872	1.72787	5.36334
CAV2	CAV2-15489	2939.84	3109.93	2859.92	2977.82	3268.63	2919.81	5170.11	4691.08	3895.16	5678.17	5217.69	4820.35	5320.89	1.17734e-05	0.722862	2.45284e-07	8.81302	1.65045	4.9291
CAV2	CAV2-40596	2936.24	2817.51	2887.51	3137.46	3418.73	2887.57	5343.77	4599.31	3982.69	5718.97	5423.92	5119.27	5432.83	1.18134e-05	0.757354	2.46304e-07	8.81016	1.69039	4.92763
CAV2	CAV2-14151	2756.1	2705.38	2713.17	2722.77	3309.56	2638.58	5115.91	4763.32	3660.04	5599.64	5286.74	5220.33	4850.95	1.18523e-05	0.813019	2.47491e-07	8.80685	1.75688	4.9262
CAV2	CAV2-3668	2679.24	2845	2623.8	2957.37	3287.52	2625.14	4827.2	4386.47	3805.59	5427.26	5353.97	4781.81	4937.8	1.31909e-05	0.759398	2.84475e-07	8.71116	1.69278	4.87972
CAV2	CAV2-6909	2441.46	2427.26	2194.59	2511.53	2841.42	2447.8	4277.45	3705.02	3310.93	4792.84	4499.04	4274.76	4243.98	1.58926e-05	0.74975	3.63177e-07	8.54509	1.6815	4.7988
CAV2	CAV2-53238	2404.23	2507.51	2425.2	2776.31	2975.77	2602.75	4453.33	4198.05	3293.63	4889.74	4645.31	4381.82	5133.69	3.59328e-05	0.759481	1.02327e-06	7.86429	1.69288	4.44451
CAV2	CAV2-54863	2562.75	2611.94	2295	3061.53	3104.88	2686.94	4542.93	4032.08	3574.55	5115.15	5005.09	4463.19	5327.65	6.38897e-05	0.754913	2.12908e-06	7.40435	1.68753	4.19457
CAV2	CAV2-60635	2231.3	2112.86	1994.88	2655.6	2765.84	2287.48	3740.97	3270.57	3013.73	4616.38	4155.62	4193.4	4599.09	0.000182116	0.752779	7.95006e-06	6.61794	1.68504	3.73965
CAV2	CAV2-42954	2300.96	2481.13	2210.04	2628.34	2951.63	2403.02	3938.97	3467.79	2978.11	4408.31	4965.12	4273.05	4878.93	0.000305943	0.720925	1.54705e-05	6.23852	1.64824	3.51436
CAV3	CAV3-19652	1519.16	1503.85	1612.02	1354.08	1486.31	1983.86	2977.74	2629.15	2726.71	3642.31	3307.96	3236.69	3481.64	4.45206e-06	1.00428	7.08348e-08	9.7001	2.00595	5.35144
CBFA2T2	CBFA2T2-43871	296.626	294.613	274.738	330.977	371.578	343.033	441.351	370.991	383.714	422.268	367.046	332.32	379.237	0.0375131	0.281498	0.00616167	3.18119	1.21546	1.42582
CBFA2T3	CBFA2T3-54095	22.8174	34.0784	27.5841	32.1242	24.1421	22.3912	70.7931	52.7197	50.8905	60.1782	58.1459	62.5241	75.2683	6.26478e-06	1.17705	1.0991e-07	9.37931	2.26114	5.20309
CBLB	CBLB-37311	1048.4	917.918	949.997	972.487	1048.61	1004.02	1783.1	1503.49	1600	1560.55	1390.96	1139.99	1396.32	0.000255808	0.578419	1.23377e-05	6.36621	1.49321	3.59209
CBLB	CBLB-10014	36.0275	30.7805	29.7908	31.1507	38.8373	36.7215	43.1395	41.0042	40.7124	43.8587	45.4265	41.9682	45.354	0.00671849	0.355014	0.000727507	4.22419	1.279	2.17273
CBLL1	CBLL1-47248	392.7	402.345	430.312	404.96	375.777	387.815	285.385	262.622	234.096	267.232	238.035	253.522	266.334	1.21599e-05	-0.621132	2.55604e-07	-8.78462	0.650161	4.91507
CBLN2	CBLN2-9440	20.4156	19.7874	20.9639	18.4957	23.0924	22.3912	35.3966	35.1465	36.6411	20.3994	29.073	27.4078	21.2295	0.0180197	0.46431	0.00248703	3.62248	1.37966	1.74425
CBR3	CBR3-26927	750.573	791.498	786.699	595.758	617.197	613.518	488.915	447.141	452.925	319.251	267.108	250.096	244.14	0.000494965	-1.01211	2.85368e-05	-5.89915	0.495819	3.30543
CBS	CBS-56391	6767.16	6367.16	6101.61	8264.68	8491.71	7870.95	2066.27	1740.73	2267.68	4413.41	4398.19	4243.07	4562.42	0.00134018	-1.19445	9.96929e-05	-5.23103	0.436953	2.87284
CBWD5	CBWD5-11913	1066.41	977.28	1058.13	1287.89	1470.57	1472.44	1600.59	1352.16	1452.41	1856.35	1870.66	1624.77	1596.07	0.0153378	0.425751	0.00203546	3.72001	1.34327	1.81424
CBX1	CBX1-10963	11043.6	10459.9	11392.2	9194.33	9773.34	9570.89	8355.8	6828.18	8056.98	7687.51	6653.17	6071.69	6695.99	0.000429315	-0.505725	2.38444e-05	-5.99782	0.704306	3.36722
CBX1	CBX1-12449	4671.56	4923.78	4655.1	4700.84	4710.85	4019.67	4035.21	3664.02	3615.26	3305.72	2853.69	2994.3	3405.41	0.00134909	-0.434169	0.000100613	-5.22624	0.74012	2.86996
CBX1	CBX1-59139	2410.24	3311.1	2504.64	3989.24	4182.88	4104.75	1986.63	1919.39	2133.33	2835.52	2455.76	2262	2632.46	0.0190631	-0.530068	0.00266436	-3.58898	0.692522	1.71981
CBX2	CBX2-6523	1532.37	1448.88	1409	1343.38	1392.89	1309.44	932.478	852.302	890.583	776.197	701.385	645.797	689.96	6.37882e-06	-0.84506	1.12519e-07	-9.3624	0.556687	5.19526
CBX3P2	CBX3P2-37963	36.0275	32.9791	31.9976	33.0977	27.291	35.8259	50.8825	46.862	50.8905	50.9985	55.4203	44.5377	47.284	0.000195906	0.593293	8.75573e-06	6.56222	1.50869	3.70795
CBX5	CBX5-49511	4014.66	4014.65	4004.11	4060.3	4303.59	3587.07	3082.82	2770.71	3224.42	2454.05	2473.02	2393.9	2425.96	0.000108854	-0.571638	4.16201e-06	-6.99804	0.672853	3.96316
CC2D2A	CC2D2A-46070	132.101	129.718	122.473	155.754	168.995	156.738	235.608	243.096	249.363	239.693	246.212	237.249	249.93	8.13838e-06	0.765199	1.53127e-07	9.14234	1.6996	5.08946
CC2D2A	CC2D2A-3550	92.4705	79.1498	101.51	88.5849	92.3697	95.8343	147.117	152.301	136.386	152.996	158.993	159.308	133.167	1.50193e-05	0.703156	3.35343e-07	8.59907	1.62806	4.82335
CCAR1	CCAR1-4046	2227.7	2163.43	2333.62	1918.69	2173.84	2079.69	3040.79	3078.25	3097.19	3090.51	2819.17	2560.06	2604.48	0.000398131	0.437613	2.15913e-05	6.05266	1.35436	3.39997
CCAR1	CCAR1-58736	2200.08	2099.67	2203.42	2200.99	2129.75	2274.05	3008.71	2743.38	2984.22	2982.39	2858.24	2335.66	2450.08	0.00377206	0.342026	0.00036002	4.57438	1.26754	2.42342
CCAR1	CCAR1-59837	1887.84	1587.39	1647.32	1582.85	1794.91	1733.97	2437.94	2069.74	2262.59	2227.61	2151.4	1902.27	1901.01	0.00474	0.330094	0.000476583	4.43407	1.2571	2.32422
CCAR1	CCAR1-11901	2508.71	2283.25	2457.19	1995.59	2310.29	2164.78	3234.36	3010.88	3148.09	2956.89	2876.41	2372.49	2705.8	0.00596137	0.34869	0.000627463	4.29738	1.2734	2.22465
CCAR1	CCAR1-44985	2518.32	2359.1	2584.08	2225.33	2504.48	2413.77	3518.64	3139.75	3163.35	3401.6	2862.78	2569.48	2751.15	0.00772384	0.330409	0.000867792	4.13722	1.25737	2.11217
CCAR1	CCAR1-40875	2756.1	2509.71	2707.66	2175.68	2352.28	2431.68	3664.65	3242.26	3271.24	3594.37	3062.66	2735.64	2615.09	0.0122418	0.351309	0.00153979	3.8561	1.27572	1.91215
CCAR1	CCAR1-10561	2729.68	2444.85	2445.06	2096.83	2404.76	2108.35	3383.69	3317.44	3172.51	3347.54	2911.84	2384.48	2579.39	0.0183131	0.348155	0.00253742	3.61272	1.27293	1.73724
CCAR1	CCAR1-9636	2135.23	2233.78	2225.49	1934.27	1807.51	2061.78	2838.36	2669.18	2915.01	2777.38	2385.8	2073.57	2427.89	0.0188532	0.325335	0.00262933	3.59542	1.25296	1.72461
CCAR1	CCAR1-25621	2838.97	2716.38	2622.7	2090.99	2410.01	2538.26	3815.08	3239.33	3207.12	3311.84	3153.51	2733.93	2590	0.0286585	0.317357	0.00440669	3.34438	1.24605	1.54275
CCBE1	CCBE1-13504	4053.09	3593.62	3453.53	3713.75	3776.66	3677.53	2409.18	2190.8	2080.4	2141.94	1979.69	1843.18	2060.23	6.62568e-07	-0.815811	5.73392e-09	-11.7	0.568089	6.17877
CCBL2	CCBL2-18555	296.626	300.11	297.908	423.455	500.686	369.902	558.602	484.24	402.035	607.902	616.892	569.569	561.618	0.0051556	0.595986	0.000525744	4.38519	1.51151	2.28772
CCBL2	CCBL2-1652	69.6531	65.9582	67.3052	117.789	116.512	128.973	113.933	108.368	101.781	168.295	177.163	166.16	161.151	0.0447636	0.620697	0.00766674	3.07451	1.53762	1.34908
CCDC102A	CCDC102A-60991	428.727	404.543	429.209	424.429	456.6	382.441	320.781	265.551	297.2	285.592	267.108	287.782	303.003	3.50073e-05	-0.532039	9.89685e-07	-7.88566	0.691577	4.45584
CCDC102B	CCDC102B-41617	112.886	100.037	112.543	70.0892	77.6745	78.817	413.697	358.299	376.59	274.372	249.846	223.545	262.474	2.03366e-06	1.73934	2.48523e-08	10.498	3.33881	5.69172
CCDC102B	CCDC102B-25725	85.265	82.4477	88.2692	41.8588	33.589	37.6172	327.418	278.243	306.361	113.217	116.292	101.923	107.113	0.00508646	1.5798	0.000517562	4.39299	2.98929	2.29358
CCDC104	CCDC104-19305	40.8311	41.7735	41.9279	42.8323	39.8869	46.5737	87.3852	82.9847	82.4426	90.7773	61.78	69.376	81.0582	1.12741e-05	0.896216	2.3199e-07	8.85153	1.86118	4.94792
CCDC104	CCDC104-6701	2219.29	2284.35	1924.27	2071.52	2155.99	1780.55	2878.18	2538.36	2631.04	2645.8	2530.26	2568.63	2378.67	0.00241089	0.336047	0.000207577	4.85286	1.26229	2.61782
CCDC104	CCDC104-37663	1007.57	1115.79	1146.4	1211.96	1326.76	1064.03	1784.21	1313.11	1348.6	1576.87	1227.42	1391.8	1725.38	0.0136682	0.370657	0.0017672	3.78888	1.29294	1.86429
CCDC106	CCDC106-52773	3557.11	3478.19	2940.47	2805.51	3129.02	2578.57	6422.26	5954.4	7021.87	4376.69	4058.4	4250.78	5230.19	0.000524526	0.7783	3.06412e-05	5.86027	1.71511	3.28023
CCDC109B	CCDC109B-45830	1907.05	1814.95	1977.23	1089.3	1222.85	1171.51	3098.3	2664.3	2772.51	2234.75	1985.14	1784.08	2022.6	0.0118081	0.655851	0.00147172	3.87818	1.57554	1.92782
CCDC113	CCDC113-52883	37.2284	34.0784	34.2043	23.3631	25.1917	23.2868	65.2624	60.53	54.9617	34.679	30.89	45.3942	30.8793	0.0473841	0.59094	0.00822919	3.03989	1.50623	1.32437
CCDC117	CCDC117-44182	947.523	949.797	850.694	1109.74	1155.67	1048.8	1380.47	1288.7	1180.66	1367.78	1180.18	1089.46	1262.19	0.0160754	0.31694	0.00215507	3.6922	1.24569	1.79384
CCDC120	CCDC120-51149	170.53	184.683	194.192	182.037	201.534	178.234	173.664	154.254	167.939	161.155	145.365	152.456	144.747	0.0349409	-0.231155	0.00563368	-3.22484	0.851952	1.45667
CCDC121	CCDC121-58914	134.503	142.909	151.161	125.576	129.108	113.747	280.96	261.646	270.737	190.734	191.7	175.581	188.171	0.000626731	0.7312	3.82849e-05	5.73929	1.66002	3.20292
CCDC130	CCDC130-30177	5354.88	5228.28	5495.86	5206.07	5271.37	4857.1	7327.09	7081.04	8064.11	7136.73	5820.95	5953.49	6262.71	0.00307386	0.378231	0.000279887	4.70118	1.29975	2.51232
CCDC130	CCDC130-62921	4756.83	4100.4	4371.53	5113.59	4966.97	4411.06	6129.13	5372.53	6578.1	6087.18	5137.74	5562.07	5958.74	0.00403263	0.343398	0.000390465	4.53367	1.26874	2.39441
CCDC130	CCDC130-60613	5091.88	4979.84	4684.89	5393.94	5868.62	5179.53	7548.31	6280.48	7441.21	7292.79	5992.66	5615.18	6772.22	0.00448302	0.369424	0.000444547	4.46879	1.29184	2.34843
CCDC130	CCDC130-11807	4555.07	5206.3	4744.47	4706.68	5292.36	4342.99	6856.98	6835.99	7408.64	6279.96	5569.29	5099.57	5824.61	0.00579529	0.382741	0.000605988	4.31464	1.30382	2.23693
CCDC130	CCDC130-36222	4687.18	4136.68	4847.08	5071.73	5773.1	4494.36	6319.39	5554.12	6836.63	6550.25	5581.1	5560.36	6378.51	0.00633501	0.348473	0.000676116	4.26041	1.27321	2.19825
CCDC130	CCDC130-61578	5255.21	5284.35	4809.57	5864.13	6288.49	5465.24	8026.17	6091.08	8461.05	7528.4	6253.41	5914.09	6523.26	0.0194822	0.342586	0.00273315	3.57659	1.26803	1.71036
CCDC130	CCDC130-7492	5759.59	5772.44	5927.27	5795.01	6067.01	5611.23	7969.76	7614.09	9002.53	7304.01	6111.68	5943.21	7048.21	0.0202936	0.317888	0.00287325	3.55228	1.2465	1.69264
CCDC130	CCDC130-19307	5931.32	5674.6	5863.28	5521.47	6105.85	5273.57	8356.9	8010.47	8263.6	7283.61	5931.79	5593.76	6963.29	0.0291121	0.323467	0.00449263	3.33498	1.25133	1.53593
CCDC130	CCDC130-22685	7446.88	6931.1	6736.04	6200.94	6711.5	6428.96	9813.69	9013.12	9638.66	8968.6	7418.15	6684.08	7268.22	0.0315547	0.312903	0.00496813	3.28604	1.2422	1.50094
CCDC134	CCDC134-13913	127.297	138.512	122.473	128.497	146.952	136.138	102.871	93.7239	99.7453	109.137	98.1213	111.344	115.797	0.0045365	-0.344935	0.000451436	-4.46112	0.787344	2.34328
CCDC141	CCDC141-11545	58.8449	42.8728	38.6178	24.3365	23.0924	23.2868	904.824	791.772	821.372	294.771	278.919	241.531	250.894	4.86593e-06	3.6874	7.98686e-08	9.61166	12.883	5.31283
CCDC141	CCDC141-20584	27.6211	29.6812	45.238	30.1773	37.7876	32.2433	70.7931	56.6249	76.3357	45.8987	39.0668	43.6812	46.319	0.00961801	0.656635	0.00113624	4.0048	1.5764	2.01691
CCDC144A	CCDC144A-32137	24.0183	23.0854	22.0673	36.018	22.0428	25.0781	18.8044	16.5969	20.3562	20.3994	18.1706	21.4124	18.3346	0.0250339	-0.366471	0.00370852	-3.42824	0.775678	1.60147
CCDC154	CCDC154-22439	111.685	100.037	103.716	90.5318	85.0221	131.66	171.452	158.159	207.633	150.956	152.633	122.479	119.657	0.00780711	0.57102	0.00087942	4.13067	1.48557	2.10751
CCDC157	CCDC157-30972	320.645	305.606	301.219	308.587	318.046	275.859	560.814	518.41	509.923	407.988	343.424	376.857	433.275	0.00197972	0.548908	0.000161676	4.98072	1.46298	2.7034
CCDC159	CCDC159-29388	106.882	86.8449	90.4759	74.9565	82.9228	73.4431	133.843	116.179	110.941	101.997	95.3957	101.066	93.6029	0.0409254	0.332683	0.00686002	3.12882	1.25935	1.38801
CCDC160	CCDC160-2631	16.8128	18.6881	16.5505	27.2569	18.8938	22.3912	30.972	33.1939	31.5521	29.5791	28.1644	23.1253	27.0194	0.00402493	0.571959	0.0003894	4.53504	1.48654	2.39524
CCDC165	CCDC165-60180	136.904	113.228	148.954	152.833	166.895	159.425	266.58	231.381	229.007	215.214	224.407	190.998	188.171	0.000662357	0.598347	4.09559e-05	5.70287	1.51398	3.17891
CCDC169	CCDC169-37622	201.754	165.995	166.608	99.293	116.512	106.582	442.457	415.9	370.483	312.111	261.657	268.083	276.949	0.000108294	1.26062	4.132e-06	7.00236	2.39599	3.9654
CCDC17	CCDC17-41605	19.2147	21.9861	18.7572	20.4427	18.8938	21.4955	27.6536	29.2887	26.463	20.3994	20.8962	29.9773	25.0894	0.0204139	0.344071	0.00289403	3.54878	1.26933	1.69007
CCDC18	CCDC18-3424	852.65	747.526	825.317	743.724	876.462	810.561	753.283	708.787	668.701	621.162	527.856	544.73	559.688	0.00891113	-0.37177	0.00103503	-4.05057	0.772834	2.05007
CCDC19	CCDC19-32697	66.0504	56.0644	55.1682	54.5138	57.731	44.7824	46.458	45.8857	46.8192	42.8387	41.7924	39.3987	46.319	0.0227007	-0.315612	0.00329181	-3.48617	0.80351	1.64396
CCDC23	CCDC23-3872	1927.47	1958.96	1929.78	1384.26	1477.91	1549.47	4181.22	3619.11	3995.92	3138.45	2575.68	2551.5	2655.62	0.000174486	0.923142	7.54489e-06	6.64824	1.89624	3.75824
CCDC23	CCDC23-47629	4451.8	4153.17	4386.98	3039.14	3058.7	3004	9501.76	8161.79	8027.46	6074.94	5593.82	5254.59	5604.6	0.000604216	0.900296	3.65735e-05	5.76405	1.86645	3.21881
CCDC24	CCDC24-2372	76.8586	70.3554	75.0288	51.5934	59.8304	59.1127	59.7317	61.5063	47.837	42.8387	39.9753	46.2507	48.2489	0.0414121	-0.392772	0.00696786	-3.12121	0.761665	1.38287
CCDC34	CCDC34-52466	2004.33	1899.59	2131.7	1818.42	1891.48	1839.66	993.316	853.278	860.049	966.932	908.53	797.396	819.267	2.44758e-08	-1.11834	8.12917e-11	-15.8555	0.460622	7.61126
CCDC43	CCDC43-37555	181.338	186.881	201.916	197.612	212.03	180.921	233.396	255.788	218.829	262.132	255.297	245.814	227.735	0.00358701	0.334086	0.000338197	4.60579	1.26058	2.44527
CCDC51	CCDC51-4934	1421.88	1418.1	1406.79	1385.23	1550.34	1244.05	3041.89	2771.69	2616.79	4232.88	3938.48	3778.85	4220.82	1.29077e-06	1.30991	1.36777e-08	10.975	2.47925	5.88915
CCDC57	CCDC57-60462	48.0366	53.8658	56.2716	51.5934	49.3338	63.591	69.687	60.53	81.4248	70.3779	69.0483	58.2416	63.6886	0.0316777	0.330282	0.00499427	3.28349	1.25726	1.49925
CCDC6	CCDC6-22784	482.768	490.289	506.444	444.871	435.607	382.441	319.675	314.366	328.752	275.392	264.382	278.361	323.268	0.000111318	-0.594168	4.27038e-06	-6.98272	0.662426	3.95343
CCDC6	CCDC6-2207	8305.54	7039.93	7554.74	6486.17	7557.52	7429.39	5714.33	4978.11	5320.09	5802.61	5203.15	4628.5	4366.53	0.000213405	-0.518199	9.82463e-06	-6.49605	0.698243	3.6708
CCDC65	CCDC65-27006	21.6165	24.1847	27.5841	19.4692	23.0924	19.7042	37.6088	32.2176	23.4096	28.5592	27.2559	25.6948	27.0194	0.0463029	0.339374	0.00800273	3.05354	1.26521	1.33439
CCDC80	CCDC80-2398	51.6394	42.8728	41.9279	73.0095	68.2276	64.4866	28.7597	32.2176	35.6233	44.8787	45.4265	47.1072	33.7743	0.0245817	-0.55617	0.00362864	-3.43882	0.680105	1.60939
CCDC84	CCDC84-4843	1323.41	1197.14	1172.88	1294.7	1481.06	1325.56	1648.15	1444.91	1396.43	1861.45	1666.24	1664.17	1652.04	0.00866141	0.323852	0.000999282	4.06783	1.25167	2.06241
CCDC85A	CCDC85A-23993	270.206	246.244	225.086	103.187	99.7173	92.2517	769.875	766.388	703.306	247.853	248.937	208.128	193.961	0.043978	1.27596	0.00749472	3.0856	2.42159	1.35676
CCDC85A	CCDC85A-45342	145.311	150.604	146.747	71.0626	69.2773	67.1735	486.703	452.023	448.854	160.135	130.828	121.622	138.957	0.048549	1.19745	0.00849358	3.02441	2.29335	1.31382
CCDC86	CCDC86-13284	9496.84	10292.8	10234.8	8777.69	9233.82	8210.4	8278.37	7698.05	8035.61	7482.5	7375.45	6866.51	7298.13	0.00574507	-0.296784	0.000599367	-4.32009	0.814065	2.2407
CCDC88C	CCDC88C-46394	21.6165	21.9861	18.7572	19.4692	15.7448	18.8086	79.6422	77.127	76.3357	37.7389	36.3412	38.5422	46.319	4.12978e-05	1.42289	1.21412e-06	7.7554	2.68122	4.38407
CCDC89	CCDC89-37229	80.4614	85.7456	79.4423	73.0095	80.8235	83.2952	58.6255	66.3878	65.1398	50.9985	52.6947	49.6767	45.354	0.00109184	-0.534821	7.68643e-05	-5.36737	0.690244	2.96184
CCDC9	CCDC9-32175	11512	9773.9	13695	5467.93	6098.5	9375.64	19410.6	15203.8	18923.1	16470.5	13476.2	11602.9	8431.02	0.0460926	0.698277	0.00795617	3.05639	1.62257	1.33637
CCDC90B	CCDC90B-2320	6189.52	5643.82	5702.19	4397.12	5297.61	4959.2	15578.9	13940.5	13529.7	12268.2	10746.1	10383.3	10461.3	1.06027e-06	1.21093	1.06318e-08	11.1813	2.31487	5.97458
CCDC91	CCDC91-2624	277.412	268.23	259.291	471.155	469.196	484.545	456.837	399.303	453.943	710.919	625.069	655.218	611.797	0.0346164	0.621488	0.00556761	3.23058	1.53846	1.46072
CCDC94	CCDC94-40450	5167.54	4961.15	5100.85	4846.86	5804.59	4551.68	3888.09	3397.49	3571.49	3321.02	2640.19	2488.97	3222.06	0.000171783	-0.660397	7.40334e-06	-6.65922	0.632704	3.76502
CCDC96	CCDC96-34015	774.591	733.235	735.944	571.421	658.134	562.467	570.769	506.695	445.801	351.89	305.266	300.629	352.217	0.00173069	-0.753869	0.000137166	-5.06539	0.593011	2.76178
CCDC97	CCDC97-54731	2554.35	2438.25	2207.83	2432.68	2486.63	2167.47	1782	1487.87	1457.5	1335.14	1259.22	1163.98	1362.55	1.52596e-05	-0.760617	3.42891e-07	-8.58397	0.590244	4.81646
CCDC99	CCDC99-296	1831.4	1512.64	1556.85	1617.89	1724.58	1619.33	1130.48	1118.83	1099.23	1204.58	1027.55	1067.19	951.469	2.13741e-05	-0.590894	5.22405e-07	-8.3019	0.663932	4.67011
CCDC99	CCDC99-24574	1657.26	1555.51	1702.49	1645.15	1864.19	1603.21	1217.86	1167.64	1073.79	1178.07	1091.14	832.512	1017.09	7.40708e-05	-0.62639	2.58136e-06	-7.28622	0.647795	4.13035
CCDC99	CCDC99-41001	1809.78	1709.42	1915.44	1699.66	1866.29	1647.1	1368.3	1295.54	1116.54	1207.64	1236.51	977.26	1091.39	7.54383e-05	-0.580817	2.647e-06	-7.2709	0.668585	4.12241
CCDC99	CCDC99-41178	1764.15	1746.79	1911.03	1876.83	1989.1	1762.63	1447.94	1388.29	1127.73	1218.86	1280.12	1056.91	1071.13	0.000100549	-0.585725	3.78855e-06	-7.05423	0.666314	3.99762
CCDC99	CCDC99-42489	1716.11	1838.03	1818.34	1714.26	1901.98	1804.73	1450.15	1321.9	1219.34	1202.54	1216.52	972.121	1118.41	0.000128752	-0.568039	5.11102e-06	-6.87615	0.674533	3.89025
CCDC99	CCDC99-21874	985.952	887.137	910.276	1011.43	1126.28	1005.81	766.557	700.001	631.042	728.259	684.123	589.268	652.326	0.000136107	-0.534352	5.47655e-06	-6.83542	0.690469	3.86612
CCDC99	CCDC99-50470	1541.98	1520.34	1486.23	1570.19	1584.98	1512.75	1138.22	1163.74	1159.29	1016.91	985.755	824.804	906.115	0.000137642	-0.582543	5.57262e-06	-6.82519	0.667786	3.86125
CCDC99	CCDC99-2893	1860.22	1803.96	1816.14	1738.6	1943.96	1714.27	1360.55	1399.02	1384.22	1165.83	1112.95	971.264	1119.38	0.000193137	-0.578791	8.59689e-06	-6.57277	0.669525	3.71413
CCDC99	CCDC99-21859	2293.75	2123.85	2034.6	1791.17	2016.39	2113.73	1585.1	1565.97	1387.27	1339.22	1340.08	1138.28	1117.45	0.000219016	-0.607389	1.01595e-05	-6.47686	0.656384	3.65952
CCDC99	CCDC99-10824	1592.41	1474.16	1552.43	1299.57	1636.41	1431.24	1251.05	1057.32	1065.65	1047.51	970.31	808.531	901.29	0.00037632	-0.562022	2.01006e-05	-6.09232	0.677352	3.42444
CCDC99	CCDC99-36755	1836.2	1891.9	2034.6	1672.41	1993.3	1858.47	1589.53	1408.79	1251.91	1246.4	1218.34	1009.81	989.103	0.000508303	-0.60292	2.94916e-05	-5.88115	0.65842	3.29388
CCIN	CCIN-31814	560.828	596.921	614.574	534.43	484.941	459.467	306.401	316.318	296.183	322.311	299.815	328.894	303.968	3.80596e-06	-0.786002	5.75185e-08	-9.85496	0.579949	5.41954
CCNA2	CCNA2-62815	2200.08	2170.02	2062.19	1853.47	1952.36	1733.08	1678.02	1407.81	1438.16	1134.21	1078.43	1021.8	1163.76	0.000499105	-0.654242	2.88151e-05	-5.89384	0.635409	3.30181
CCNA2	CCNA2-62070	2309.36	2053.5	1967.3	1978.07	1996.44	1614.85	1547.49	1373.64	1515.52	1129.11	1064.8	929.296	1047	0.000626036	-0.701175	3.82126e-05	-5.74032	0.615071	3.2034
CCNA2	CCNA2-47444	2436.66	2450.35	2513.46	2050.11	2193.78	1691.88	1665.85	1750.49	1575.57	1133.19	1136.57	1078.33	1163.76	0.00116401	-0.717724	8.33694e-05	-5.32465	0.608056	2.93404
CCNA2	CCNA2-41261	2667.23	2344.81	2467.12	2052.05	2228.42	1844.14	1863.85	1699.72	1545.03	1186.23	1072.97	944.713	1121.31	0.00150392	-0.773964	0.000115698	-5.15352	0.584808	2.82277
CCNA2	CCNA2-23844	3008.29	2875.78	2613.87	2059.84	2321.84	2017	2123.79	1873.5	1747.58	1362.68	1269.22	1159.69	1240	0.00305835	-0.699248	0.00027805	-4.70451	0.615893	2.51451
CCNA2	CCNA2-38936	3093.56	2607.55	2641.45	2150.37	2216.87	1949.82	2023.13	1893.03	1747.58	1275.98	1247.41	1110.87	1305.62	0.00316931	-0.699187	0.000290706	-4.68202	0.615919	2.49904
CCNA2	CCNA2-34098	1914.26	2110.66	1960.68	1824.26	1907.22	1364.97	1486.66	1460.53	1502.29	1026.09	952.14	1032.08	1131.92	0.00391015	-0.593215	0.000375872	-4.55276	0.662864	2.40781
CCNA2	CCNA2-49845	1985.11	2161.23	2164.8	1808.69	1889.38	1470.65	1525.37	1539.61	1540.96	1058.73	939.42	937.005	1067.27	0.00396662	-0.652267	0.000382498	-4.544	0.63628	2.40158
CCNA2	CCNA2-36831	2691.25	2499.81	2484.78	1994.62	2243.11	1817.27	1973.36	1792.47	1713.99	1243.34	1151.11	1062.05	1150.25	0.00408376	-0.68657	0.000396564	-4.52591	0.621329	2.38894
CCNA2	CCNA2-36683	2165.25	2049.1	2406.44	1816.48	1988.05	1594.25	1724.48	1610.88	1484.98	1127.07	963.042	911.31	963.049	0.00464396	-0.700594	0.000465156	-4.44618	0.615319	2.33311
CCNB1	CCNB1-28663	14377.4	14536.1	15609.3	10602.9	11076	10036.6	9876.74	8753.42	8611.69	6868.48	6029.01	5834.44	6682.48	0.00122312	-0.75226	8.88273e-05	-5.29138	0.593673	2.91253
CCNB1	CCNB1-41959	13255.7	12413.3	12854.2	9854.34	9765.99	9022.75	9125.67	7998.75	7811.69	6147.36	5423.02	5448.16	5713.64	0.00143424	-0.72073	0.00010881	-5.18543	0.60679	2.84338
CCNB1	CCNB1-34565	13713.3	13637.9	14305.1	10419.9	10516.5	8902.73	9469.68	8084.66	8275.81	6723.64	5890	5609.18	6274.29	0.00149515	-0.722558	0.000114738	-5.15785	0.606022	2.82531
CCNB1	CCNB1-26028	15747.6	14716.4	16251.5	10360.5	11679.5	9783.16	10823.6	9132.22	9001.51	6927.64	6975.69	6137.64	6765.47	0.00324	-0.705961	0.000298632	-4.66845	0.613034	2.48945
CCNB1	CCNB1-46959	17400.1	16388.4	17264.3	11209.4	12202.2	10535.5	11096.8	10215.9	9705.83	7594.7	6719.49	6568.45	6796.35	0.00323712	-0.747721	0.000298263	-4.66907	0.595544	2.48984
CCNB1	CCNB1-35393	14330.5	13052	13169.8	9866.02	10102.9	9541.33	9384.51	8521.07	8944.51	6670.6	5594.73	5541.52	6918.9	0.0035445	-0.666359	0.000333232	-4.61323	0.630095	2.45044
CCNB1	CCNB1-54907	13606.4	12758.5	12635.7	9105.75	8949.36	8786.3	9107.98	7811.3	8119.07	5980.08	5251.3	5072.16	6073.58	0.00462266	-0.694812	0.000462461	-4.44908	0.61779	2.33511
CCNB1	CCNB1-54072	14280.1	13480.7	14453	9661.59	10228.9	8734.35	9833.6	8655.79	8139.42	6453.35	5537.49	4887.16	5622.93	0.00512968	-0.756445	0.000522448	-4.38832	0.591953	2.28991
CCNB1	CCNB1-8560	15757.2	14957.1	14748.7	9864.07	10224.7	9615.67	10732.9	9248.4	9454.43	7015.35	6517.8	5978.33	6172	0.0100012	-0.663555	0.00119312	-3.98086	0.631321	1.99995
CCNB1	CCNB1-44909	13374.6	11900	12094	8448.66	9404.91	8581.2	9072.58	8235.99	8811.18	6106.56	5554.75	5198.06	5897.95	0.0109992	-0.609761	0.00134433	-3.92245	0.655305	1.95864
CCNB1IP1	CCNB1IP1-59171	2268.53	2275.56	2093.08	1741.52	1859.99	1525.29	3038.57	2540.31	2698.21	2340.83	2318.57	2436.73	2785.89	0.00650291	0.421357	0.000698893	4.24402	1.33919	2.18689
CCNB2	CCNB2-34402	17341.2	16731.4	18211	12720.2	12986.3	11998.1	14000.4	11427.5	12315.5	9501.02	8480.22	7349.58	8788.06	0.0160445	-0.551622	0.00214939	-3.69348	0.682253	1.79467
CCNB3	CCNB3-35630	68.4522	75.8519	56.2716	61.328	56.6814	47.4693	153.754	118.131	128.244	87.7174	82.6762	93.3579	92.638	0.00116142	0.808062	8.311e-05	5.32628	1.75086	2.93501
CCND2	CCND2-15882	1453.11	1391.72	1487.34	4491.55	4982.71	4495.25	3994.28	3301.82	3362.84	10399.6	10176.4	9234.72	10017.4	0.0385473	1.30797	0.00637871	3.16431	2.47593	1.41401
CCNDBP1	CCNDBP1-30174	1700.5	1866.62	2018.05	1778.51	1832.7	1562.9	2339.49	2022.87	2088.55	2607.04	2302.22	2055.59	2289.89	0.00615913	0.330769	0.000653746	4.27706	1.25768	2.21048
CCNE1	CCNE1-43463	1318.61	1512.64	1461.96	1410.54	1575.53	1311.23	1326.26	1205.72	1360.81	1068.93	1036.63	1014.09	1017.09	0.0164275	-0.319188	0.00221506	-3.67883	0.801521	1.78443
CCNG2	CCNG2-48993	97.2742	86.8449	83.8557	139.205	138.555	127.182	175.877	162.064	137.404	198.894	183.523	191.855	193.961	0.00209198	0.687691	0.000174301	4.94215	1.6107	2.67944
CCNG2	CCNG2-59491	181.338	149.505	146.747	230.71	255.066	206.895	262.156	237.239	261.577	307.011	278.01	275.791	293.354	0.00740195	0.518812	0.000820335	4.16493	1.43277	2.13065
CCNH	CCNH-36879	2198.88	1781.97	1811.72	1720.1	1928.22	1614.85	3167.99	2908.37	3078.87	3381.2	3084.46	3198.15	3148.73	1.21202e-06	0.782375	1.2641e-08	11.0392	1.71996	5.91649
CCNK	CCNK-36044	754.175	755.221	758.012	910.185	829.228	768.465	649.306	594.561	659.541	652.781	552.386	467.646	627.236	0.00420743	-0.405213	0.000411603	-4.50728	0.755125	2.37598
CCNL1	CCNL1-15096	348.266	383.657	375.144	440.978	487.04	426.328	484.49	422.734	452.925	554.864	537.85	485.632	538.458	0.0443171	0.285262	0.00757293	3.08053	1.21863	1.35343
CCNL2	CCNL2-12533	874.267	832.172	862.831	916.026	1082.19	1017.46	1556.34	1338.49	1245.8	1488.14	1472.73	1340.41	1237.1	0.000106203	0.579343	4.03438e-06	7.01663	1.49417	3.97386
CCNT2	CCNT2-60253	78.0595	82.4477	73.9254	70.0892	78.7242	74.3387	107.296	97.6291	99.7453	113.217	104.481	99.3533	90.708	0.000812515	0.42019	5.28231e-05	5.56631	1.3381	3.09017
CCPG1	CCPG1-31913	165.726	140.711	157.781	168.409	197.335	192.564	315.251	301.674	266.666	312.111	265.291	236.392	248	9.88562e-05	0.710154	3.70748e-06	7.0672	1.63598	4.005
CCR10	CCR10-12699	204.156	170.392	178.745	156.727	177.392	152.26	176.983	146.444	148.6	129.536	113.566	122.479	137.027	0.0468036	-0.313872	0.0081027	-3.04747	0.80448	1.32972
CCRL1	CCRL1-35870	38.4293	38.4756	39.7211	23.3631	26.2414	24.1825	113.933	82.0084	111.959	35.699	39.9753	57.3851	46.319	0.0149573	1.00941	0.00197547	3.73458	2.01309	1.82515
CCT2	CCT2-356	37347.3	32300.8	32125.6	28706.4	31965.2	27912.8	42660.6	39656	37500.2	41452.6	36454.8	36372.7	34187.3	0.0134088	0.283712	0.00172471	3.80075	1.21732	1.87261
CCT2	CCT2-58997	38544.6	33211	32073.7	29218.4	31289.2	28272	42521.2	38349.7	37748.5	36486.4	36460.2	33287.6	38004.7	0.0384434	0.238698	0.00635344	3.16624	1.17993	1.41518
CCT2	CCT2-45616	40061.4	39825.5	44962.1	33432.5	37111.6	34986.7	51952.2	44453.5	44920	46069	46882.9	40779.4	40640.1	0.0406457	0.242839	0.00679959	3.13314	1.18332	1.39099
CCZ1	CCZ1-3944	844.244	726.639	718.29	556.819	648.687	594.71	963.45	898.188	842.746	707.859	952.14	759.71	763.298	0.0463733	0.317277	0.00801716	3.05266	1.24598	1.33373
CD14	CD14-36147	769.787	660.681	614.574	523.722	579.41	497.98	387.15	329.01	321.628	470.206	417.015	372.575	420.731	0.000719883	-0.631681	4.53818e-05	-5.64764	0.645424	3.14274
CD151	CD151-30322	138213	120343	131851	137048	150259	121598	120547	105700	109283	107071	95671.9	100140	113848	0.00448378	-0.301582	0.000444694	-4.46863	0.811362	2.34836
CD163	CD163-40297	31.2238	28.5819	28.6875	21.4161	27.291	25.9738	47.5641	47.8383	47.837	28.5592	31.7986	42.8247	31.8443	0.014975	0.516453	0.00197971	3.73353	1.43043	1.82463
CD164	CD164-52214	3497.07	3345.18	3382.92	3428.53	3773.51	3803.81	1350.6	1212.55	1107.38	1764.55	1678.06	1370.39	1482.21	2.1244e-07	-1.32044	1.26262e-09	-13.0553	0.400412	6.67276
CD164	CD164-34396	2268.53	2182.12	2419.68	2849.32	2865.56	2293.75	1061.9	943.097	1005.6	1460.6	1316.46	1341.27	1583.53	2.85495e-05	-1.00155	7.63981e-07	-8.0526	0.499464	4.5444
CD200R1	CD200R1-43891	22.8174	21.9861	22.0673	17.5223	19.9435	22.3912	28.7597	33.1939	32.5699	31.6191	22.7133	50.5332	26.0544	0.00805077	0.558811	0.000912712	4.11238	1.47305	2.09416
CD24	CD24-28102	171.731	159.399	174.332	55.4872	54.5821	49.2606	1803.01	1528.87	1664.12	281.512	223.498	214.98	232.56	0.0101019	2.53631	0.00120769	3.97491	5.80105	1.9956
CD274	CD274-40815	314.64	247.343	252.671	219.029	199.435	186.295	138.268	123.989	139.44	89.7574	91.7615	93.3579	103.253	5.11087e-05	-1.07655	1.59839e-06	-7.58229	0.474163	4.29151
CD274	CD274-14352	104.48	133.016	123.577	99.293	88.1711	78.817	57.5194	53.696	66.1576	45.8987	40.8839	45.3942	49.2139	7.23825e-05	-1.00535	2.50432e-06	-7.30473	0.498151	4.14037
CD2AP	CD2AP-45561	111.685	105.533	112.543	112.921	132.257	180.025	69.687	54.6723	67.1754	93.8372	83.5848	74.515	63.6886	0.0010374	-0.781541	7.18447e-05	-5.40299	0.581745	2.98406
CD302	CD302-7192	320.645	275.925	302.322	367.968	357.933	334.972	154.86	147.42	136.386	210.114	192.608	202.989	191.066	4.18674e-05	-0.888828	1.24284e-06	-7.74059	0.540052	4.37812
CD302	CD302-51323	252.192	258.336	249.36	282.304	304.4	253.468	193.575	168.898	164.885	244.793	203.511	211.554	221.945	0.0072843	-0.40557	0.000803591	-4.17509	0.754938	2.13761
CD36	CD36-48679	465.955	422.132	379.557	199.559	210.981	181.816	2713.37	2587.17	2681.93	788.437	676.855	685.195	830.847	0.00128487	2.16403	9.45574e-05	5.25866	4.48166	2.89114
CD36	CD36-53843	554.823	552.949	511.961	232.657	273.96	229.286	3171.31	3221.76	2888.54	974.071	918.524	817.952	953.399	0.00129531	2.09407	9.55729e-05	5.25307	4.2695	2.88763
CD36	CD36-49116	614.869	561.744	545.062	244.339	275.01	239.138	3318.43	3066.53	2899.74	1029.15	974.853	830.799	972.699	0.0013267	2.05881	9.84373e-05	5.23765	4.16641	2.87723
CD36	CD36-7899	511.59	466.104	477.757	211.241	233.024	198.834	3047.42	2787.31	2459.03	899.614	801.324	698.043	819.267	0.00158054	2.08802	0.000122973	5.12189	4.25165	2.8012
CD36	CD36-40466	521.198	489.19	443.553	191.772	236.172	197.938	2859.38	2594	2585.24	880.234	758.623	689.478	782.598	0.00187563	2.06573	0.000151238	5.01504	4.18646	2.72685
CD36	CD36-33641	545.216	610.113	557.199	243.365	261.364	234.66	3510.9	3152.44	2982.18	1026.09	854.927	860.777	883.921	0.00203844	2.06292	0.000168642	4.95907	4.17832	2.6907
CD36	CD36-7437	612.467	561.744	537.339	239.471	261.364	232.868	3403.6	3224.69	3016.79	1050.57	893.085	797.396	891.64	0.00205145	2.07012	0.000170174	4.95443	4.1992	2.68794
CD36	CD36-19589	691.728	617.808	560.509	230.71	291.804	271.381	3799.6	3414.09	3113.48	1095.45	970.31	869.342	981.383	0.00214971	2.05772	0.000180272	4.9249	4.16327	2.66762
CD36	CD36-34524	731.358	646.39	578.163	237.524	278.159	252.573	3735.44	3483.41	3157.25	1113.81	995.749	860.777	1043.14	0.00224634	2.07117	0.000190218	4.89743	4.20228	2.64852
CD36	CD36-32336	647.294	598.021	579.266	256.02	262.414	230.181	3512	3256.91	3129.76	1050.57	917.615	878.763	893.57	0.00232154	2.05201	0.000197671	4.8778	4.14684	2.63422
CD40	CD40-24996	42.0321	45.0714	41.9279	52.5669	48.2842	50.1563	37.6088	33.1939	36.6411	36.7189	39.0668	34.2598	36.6692	0.00759767	-0.347562	0.000848787	-4.14813	0.785911	2.11932
CD44	CD44-8132	23820.2	21546.3	22301.2	20768.8	23639.3	21157	13626.6	11967.4	12491.6	15755.5	14064	13026.4	13528	2.02798e-06	-0.713233	2.47507e-08	-10.5012	0.609952	5.69294
CD55	CD55-21488	367.48	433.125	406.038	438.057	423.011	348.407	693.551	638.494	682.95	745.598	703.202	656.931	723.734	1.36916e-06	0.791808	1.47148e-08	10.9157	1.73124	5.86355
CD59	CD59-37652	1891.44	1709.42	1895.58	1560.46	1614.37	1761.74	1293.08	1048.54	1115.52	1093.41	988.481	801.679	909.975	5.53465e-05	-0.750342	1.76698e-06	-7.51976	0.594463	4.25691
CD63	CD63-37205	205907	171089	173239	165466	195186	170666	218611	199198	213640	211660	196947	202487	220296	0.015632	0.224987	0.00208441	3.70843	1.16877	1.80599
CD99L2	CD99L2-15358	18082.2	18172.6	17476.2	14479.3	16654.9	14495.2	15243.7	13987.3	13791.3	12100.9	9453.26	9790.59	10918.7	0.0105755	-0.44976	0.00127893	-3.94685	0.732165	1.9757
CD99P1	CD99P1-33004	678.518	601.318	595.817	653.192	729.511	681.588	367.239	316.318	314.503	465.106	459.716	444.521	446.785	0.000194896	-0.71327	8.69687e-06	-6.5661	0.609936	3.7102
CD99P1	CD99P1-34915	492.376	497.984	573.75	775.848	730.56	709.353	295.34	275.314	326.717	479.386	497.875	485.632	555.828	0.0270128	-0.613546	0.00409214	-3.38039	0.653588	1.56843
CDA	CDA-8181	87.6669	74.7526	71.7187	90.5318	77.6745	72.5474	49.7764	48.8145	51.9083	44.8787	71.7739	57.3851	54.0388	0.00183463	-0.544686	0.000147116	-5.02927	0.685541	2.73645
CDADC1	CDADC1-7351	55.2421	63.7595	68.4086	68.1422	61.9297	76.13	87.3852	82.9847	91.6029	95.8772	71.7739	83.0799	83.9532	0.0109479	0.381432	0.0013365	3.9253	1.30263	1.96067
CDC14B	CDC14B-20747	42.0321	49.4686	43.0312	52.5669	72.4262	62.6953	108.402	82.9847	85.496	107.097	94.4871	89.9319	76.2333	0.000389717	0.794022	2.09948e-05	6.06817	1.7339	3.40925
CDC14B	CDC14B-54259	148.914	156.101	141.231	219.029	229.875	186.295	325.206	293.864	269.72	277.432	269.833	246.67	302.038	0.000633283	0.676676	3.8816e-05	5.73185	1.59845	3.1984
CDC14C	CDC14C-11330	72.055	84.6463	77.2355	95.3991	91.32	80.6083	207.955	184.519	194.402	138.716	141.731	116.483	131.237	0.000204964	0.905941	9.29673e-06	6.52773	1.87377	3.68832
CDC20	CDC20-49442	3029.91	2964.82	2898.54	2907.73	3342.1	2846.37	2456.74	1966.25	2155.72	1592.17	1628.99	1391.8	1620.2	0.000226698	-0.727873	1.05805e-05	-6.45365	0.603794	3.64455
CDC25B	CDC25B-30433	6025	5221.69	5334.77	5131.11	6198.22	5090.86	9655.52	8030.97	8222.88	8154.66	7471.75	6928.18	7900.28	8.62901e-05	0.555533	3.12359e-06	7.17039	1.46971	4.06404
CDC25C	CDC25C-25207	625.677	545.254	620.091	484.783	546.87	509.623	456.837	417.852	406.106	307.011	288.004	274.935	293.354	0.00101598	-0.683385	7.00545e-05	-5.41632	0.622702	2.99312
CDC26	CDC26-54962	5383.71	5432.75	5153.82	5376.42	5766.81	4895.61	4517.49	3796.8	3494.14	4072.74	3923.03	3789.13	4255.56	0.000315475	-0.417842	1.60928e-05	-6.21639	0.748544	3.50104
CDC34	CDC34-52751	4151.57	3851.96	3968.8	4046.67	4190.22	3643.49	6477.57	4887.31	5501.26	4618.42	4433.63	4064.07	4729.36	0.0271828	0.312759	0.00412319	3.37671	1.24208	1.56571
CDC37	CDC37-19858	3015.5	3017.59	2857.71	2867.81	3391.44	2712.92	2394.8	2407.53	2142.49	2092.98	2073.27	1921.97	2179.89	0.000276284	-0.446594	1.35844e-05	-6.31173	0.733773	3.55864
CDC37L1	CDC37L1-3794	323.046	324.294	359.697	329.03	394.67	348.407	820.758	785.914	626.971	684.4	587.819	573.851	595.392	4.78168e-06	0.942552	7.73556e-08	9.63516	1.92193	5.32042
CDC37L1	CDC37L1-24771	357.873	353.975	337.63	355.313	381.025	378.859	797.529	734.171	632.06	634.421	614.166	546.443	595.392	4.78211e-06	0.847145	7.74468e-08	9.63429	1.79894	5.32038
CDC40	CDC40-17357	1217.73	1144.37	1086.81	1011.43	1008.72	990.586	705.719	691.214	802.034	738.458	692.3	602.972	700.575	4.12978e-05	-0.603159	1.21364e-06	-7.75565	0.658311	4.38407
CDC40	CDC40-10598	725.353	773.909	766.838	953.991	952.037	751.448	561.92	524.268	484.477	617.082	512.411	536.165	636.886	0.000380992	-0.557804	2.04279e-05	-6.08335	0.679335	3.41908
CDC42	CDC42-16545	56.4431	57.1637	66.2019	48.673	61.9297	51.9475	107.296	93.7239	102.799	81.5976	70.8654	72.802	55.0038	0.017386	0.523804	0.00238023	3.64384	1.43774	1.7598
CDC42BPG	CDC42BPG-26789	20.4156	16.4895	19.8606	28.2304	23.0924	19.7042	39.8211	41.9805	44.7836	32.639	42.7009	39.3987	41.4941	2.85224e-05	0.939388	7.61934e-07	8.05435	1.91771	4.54481
CDC42EP2	CDC42EP2-10666	3068.34	2868.08	2574.15	1970.28	2259.91	2011.62	4661.28	4389.4	4959.79	4109.46	3357.93	3303.5	3896.58	0.000416862	0.750454	2.29805e-05	6.01818	1.68232	3.38001
CDC42EP3	CDC42EP3-27262	481.567	412.238	389.488	417.615	485.99	417.372	310.826	295.816	288.04	284.572	288.913	268.939	263.439	2.3225e-05	-0.591307	5.86834e-07	-8.22509	0.663741	4.63404
CDC42EP4	CDC42EP4-42842	590.851	533.162	595.817	530.536	620.346	605.458	481.172	393.445	390.839	373.309	388.851	358.871	327.128	0.000125529	-0.578122	4.9492e-06	-6.89516	0.669835	3.90125
CDC42SE1	CDC42SE1-58851	281.014	267.131	226.19	243.365	267.662	232.868	443.563	384.659	425.444	259.072	268.925	280.074	326.163	0.0423561	0.41027	0.00715706	3.10812	1.32893	1.37308
CDC6	CDC6-5496	121.293	107.732	119.163	90.5318	110.214	101.208	90.7037	82.0084	92.6207	69.358	64.5056	68.5195	55.0038	0.00465167	-0.542004	0.00046615	-4.44511	0.686816	2.33239
CDC73	CDC73-61598	241.384	213.265	188.675	216.108	206.782	182.712	283.172	251.883	256.488	271.312	232.584	217.55	259.579	0.025087	0.290971	0.00371704	3.42712	1.22346	1.60055
CDCA2	CDCA2-35166	7640.23	6772.8	6578.26	4527.56	5035.2	4853.51	5574.96	4963.46	4625.94	3290.42	2837.34	2823.86	2969.24	0.0247095	-0.626672	0.003653	-3.43557	0.647669	1.60714
CDCA3	CDCA3-20130	4693.18	4839.13	4380.36	3937.65	4399.11	3531.54	4571.69	3726.5	3586.76	2537.69	2334.01	2232.02	2762.73	0.0327072	-0.498576	0.00519712	-3.26411	0.707805	1.48536
CDCA5	CDCA5-32912	7554.96	6737.63	7553.63	7390.51	8073.95	6387.76	6708.75	5973.92	6050.88	4224.72	3962.1	3592.14	4390.65	0.00686959	-0.572274	0.000747361	-4.21089	0.672556	2.16307
CDCA7	CDCA7-42999	1208.12	1156.47	1207.08	1000.72	1002.42	924.308	970.087	895.259	940.456	614.022	584.185	572.138	585.742	0.00963641	-0.578159	0.00113918	-4.00353	0.669818	2.01608
CDCA8	CDCA8-43038	15087.1	14670.2	14092.2	11859.7	13121.7	11479.5	10512.8	9500.29	9358.76	6546.17	6219.8	5697.4	6355.35	0.000647847	-0.813913	3.98631e-05	-5.71747	0.568837	3.18853
CDCP1	CDCP1-17823	124.895	123.122	118.06	76.9034	36.7379	37.6172	44.2457	49.7908	43.7658	22.4393	28.1644	24.8383	27.0194	0.0162517	-1.17875	0.00218672	-3.6851	0.441734	1.7891
CDCP1	CDCP1-56269	99.676	109.93	94.8894	40.8853	45.1352	40.3041	39.8211	42.9568	49.8727	25.4993	29.9815	28.2643	24.1245	0.0217112	-0.946746	0.00311382	-3.51319	0.518801	1.66332
CDCP1	CDCP1-1132	94.8724	91.2421	93.786	40.8853	37.7876	34.0346	40.9273	34.1702	39.6946	25.4993	26.3474	30.8338	29.9143	0.0272218	-0.85849	0.0041317	-3.37571	0.551529	1.56508
CDCP1	CDCP1-39691	105.681	124.221	110.336	54.5138	40.9366	34.0346	45.3518	45.8857	43.7658	25.4993	33.6156	28.2643	27.9844	0.0319313	-0.963711	0.00504454	-3.27861	0.512736	1.49578
CDCP1	CDCP1-58222	100.877	106.632	103.716	64.2484	34.6386	36.7215	44.2457	50.7671	43.7658	28.5592	25.4388	26.5513	33.7743	0.0371105	-0.911901	0.00607727	-3.18791	0.531484	1.4305
CDH13	CDH13-18066	522.398	513.374	607.954	349.472	387.323	346.616	1175.83	1002.65	1025.95	814.956	720.464	700.612	727.594	0.000372977	0.970841	1.98678e-05	6.09879	1.95998	3.42832
CDH13	CDH13-10157	6081.44	5858.18	5760.67	4734.91	5278.72	4944.87	4466.6	3914.93	3905.34	4650.04	4082.93	3898.76	4028.79	0.00151322	-0.385059	0.000116684	-5.14912	0.765748	2.8201
CDH2	CDH2-45567	999.162	908.024	909.172	1224.61	1196.61	1128.52	613.909	607.253	594.401	593.623	629.611	582.416	696.715	1.36738e-05	-0.766281	2.98564e-07	-8.67812	0.587931	4.86411
CDH2	CDH2-41103	6507.76	5897.76	6310.14	5791.12	6276.94	5851.26	4181.22	3613.25	3400.5	2935.47	2433.04	2350.22	2846.69	1.77286e-05	-0.992784	4.16684e-07	-8.4526	0.502507	4.75132
CDH24	CDH24-48661	153.717	152.803	172.125	196.639	217.279	200.625	123.888	128.87	132.315	143.816	136.28	147.317	137.992	0.00670787	-0.406022	0.000726143	-4.22511	0.754702	2.17342
CDH4	CDH4-7647	704.938	706.852	703.947	1325.85	1421.23	1036.26	243.351	231.381	271.755	629.322	659.593	544.73	664.87	0.0117039	-1.15064	0.00145426	-3.88402	0.450424	1.93167
CDK14	CDK14-33852	606.463	617.808	579.266	654.165	751.553	597.397	478.96	453.975	415.266	576.283	433.369	435.956	513.369	0.0027711	-0.420557	0.000245886	-4.76675	0.747136	2.55735
CDK15	CDK15-26824	98.4751	98.9372	110.336	133.364	122.81	124.495	79.6422	71.2692	71.2467	88.7374	109.024	81.367	96.4979	0.0178726	-0.423588	0.00245991	-3.62782	0.745568	1.74781
CDK17	CDK17-27027	142.909	127.519	119.163	113.895	103.916	86.8778	97.3405	82.9847	97.7097	78.5377	77.2251	75.3715	79.1283	0.011135	-0.439743	0.00136394	-3.91536	0.737266	1.95331
CDK18	CDK18-12551	34.8266	41.7735	48.548	99.293	120.71	94.043	87.3852	86.8899	86.5138	296.811	305.266	283.5	307.828	0.028515	1.42108	0.00437601	3.34777	2.67787	1.54493
CDK2	CDK2-24972	440.736	469.402	388.384	538.324	642.389	505.145	274.323	240.168	227.989	282.532	218.956	261.231	268.264	1.15327e-05	-0.953366	2.39352e-07	-8.82993	0.516426	4.93807
CDK2	CDK2-35454	392.7	435.324	424.795	530.536	646.588	478.276	273.217	247.978	219.847	276.412	219.864	244.957	266.334	1.68446e-05	-0.934465	3.89213e-07	-8.49841	0.523236	4.77354
CDK2	CDK2-43832	371.083	446.317	404.935	533.456	632.942	497.98	249.988	230.405	213.74	281.512	199.877	256.092	258.614	2.93617e-05	-0.973294	7.9182e-07	-8.02939	0.509342	4.53222
CDK2	CDK2-55722	319.444	345.181	302.322	446.818	499.636	377.068	211.273	213.808	173.028	218.274	171.712	203.846	219.05	5.48406e-05	-0.89736	1.74684e-06	-7.5269	0.536868	4.2609
CDK2	CDK2-22927	325.448	370.465	356.387	482.836	592.006	446.032	221.228	219.665	203.562	225.413	190.791	235.536	240.28	5.69112e-05	-0.932534	1.83236e-06	-7.49719	0.523937	4.2448
CDK2	CDK2-1216	387.896	371.564	353.077	510.093	631.893	484.545	243.351	232.357	223.918	253.973	199.877	250.096	242.21	6.62685e-05	-0.923112	2.23258e-06	-7.37514	0.52737	4.17869
CDK2	CDK2-46794	368.681	404.543	370.731	528.589	650.786	511.415	262.156	260.67	215.776	242.753	216.23	250.096	262.474	8.55217e-05	-0.917147	3.08779e-06	-7.17736	0.529555	4.06792
CDK2	CDK2-5730	281.014	367.167	296.805	434.163	491.239	366.32	201.318	190.377	173.028	218.274	187.157	210.698	235.455	0.000137351	-0.853221	5.55606e-06	-6.82694	0.553547	3.86217
CDK2	CDK2-53944	296.626	382.557	335.423	470.181	511.182	386.024	211.273	206.974	174.045	241.733	197.151	229.54	254.754	0.000161995	-0.852624	6.84e-06	-6.70524	0.553776	3.7905
CDK2	CDK2-58925	356.672	380.359	333.216	501.332	635.042	446.928	241.139	221.618	193.384	229.493	199.877	236.392	278.879	0.000181595	-0.917377	7.92443e-06	-6.61981	0.529471	3.7409
CDK20	CDK20-17867	317.042	344.082	318.872	229.737	264.513	202.416	609.484	589.68	612.721	366.169	343.424	345.167	385.992	0.00967244	0.718146	0.00114436	4.00131	1.64507	2.01446
CDK20	CDK20-24685	100.877	103.334	79.4423	79.8238	83.9724	64.4866	180.301	171.827	124.173	106.077	100.847	96.7839	112.903	0.0238855	0.561304	0.0035012	3.4562	1.4756	1.62187
CDK2AP2	CDK2AP2-5917	17280	16547.8	15903.9	16050.4	16666.4	15112.3	13552.5	11990.8	13146	12744.5	10919.6	10499.8	11278.7	0.000326888	-0.432929	1.68724e-05	-6.1899	0.740756	3.4856
CDK5	CDK5-58377	140.507	129.718	157.781	156.727	187.888	208.686	231.184	185.495	224.936	312.111	259.84	251.809	224.84	0.00513752	0.568919	0.000523329	4.38748	1.48341	2.28925
CDK5	CDK5-49285	2939.84	2803.22	2845.58	2634.18	2944.28	2360.93	4051.8	3450.21	3352.66	3486.26	3047.21	2672.26	3311.81	0.036964	0.27933	0.00604857	3.19022	1.21363	1.43222
CDK5R1	CDK5R1-57103	2715.27	2630.63	2778.27	2722.77	2664.03	2557.07	7210.94	5955.37	6558.76	3980.94	4003.89	3306.92	3836.76	0.00159179	0.842593	0.000123924	5.1179	1.79327	2.79811
CDK5RAP3	CDK5RAP3-29717	1645.25	1566.51	1445.41	1730.81	1854.74	1542.3	2696.77	2376.29	2172.01	1923.66	1807.97	1909.13	2007.16	0.00933231	0.382785	0.00109374	4.02349	1.30386	2.03001
CDK8	CDK8-34715	127.297	137.413	146.747	106.107	139.604	122.704	98.4467	85.9136	77.3535	92.8173	88.1274	99.3533	83.9532	0.000574141	-0.525112	3.42965e-05	-5.79892	0.694905	3.24098
CDK8	CDK8-1521	102.078	98.9372	78.3389	104.16	109.164	97.6256	54.201	76.1507	58.0151	62.2182	71.7739	65.9501	68.5135	0.000697302	-0.581574	4.36153e-05	-5.66898	0.668234	3.15658
CDKN1A	CDKN1A-42786	728.956	729.937	702.843	744.697	804.036	534.701	1403.69	1165.69	1277.35	1049.55	941.237	945.57	1145.43	0.000284342	0.683659	1.40528e-05	6.2926	1.60621	3.54616
CDKN1B	CDKN1B-2327	616.07	606.815	631.125	571.421	649.737	660.988	897.081	833.752	878.37	929.193	927.609	840.221	778.738	7.04614e-05	0.487806	2.42198e-06	7.32518	1.40231	4.15205
CDKN1B	CDKN1B-8248	698.933	696.958	681.879	700.892	749.454	712.04	1078.49	993.864	991.347	1146.45	1004.83	877.907	898.395	0.00011447	0.501278	4.41674e-06	6.96266	1.41547	3.94131
CDKN1B	CDKN1B-15749	611.266	636.496	592.507	582.129	665.482	612.623	902.612	834.729	834.604	894.514	803.141	775.127	759.438	0.000174628	0.432933	7.55379e-06	6.64755	1.34998	3.75789
CDKN1B	CDKN1B-49204	618.472	670.575	623.401	673.635	713.766	747.866	998.846	885.496	859.031	961.832	927.609	842.79	936.994	0.000286659	0.449057	1.41947e-05	6.28694	1.36515	3.54263
CDKN1B	CDKN1B-24596	612.467	576.035	621.194	635.67	635.042	635.014	886.02	792.748	793.891	910.833	863.104	800.822	736.279	0.000323039	0.420676	1.65968e-05	6.19911	1.33855	3.49074
CDKN1B	CDKN1B-24199	827.431	766.214	755.805	721.334	795.639	823.996	1264.32	1044.63	1027.99	1172.97	1087.51	943	985.243	0.000415796	0.462241	2.28887e-05	6.02039	1.37768	3.38112
CDKN1B	CDKN1B-19162	572.837	600.219	606.851	672.661	683.326	664.57	867.216	762.483	830.533	916.953	877.64	788.831	851.111	0.000488678	0.418314	2.80889e-05	5.90781	1.33636	3.31098
CDKN1B	CDKN1B-6199	650.896	635.397	653.192	643.457	658.134	729.057	1040.88	873.78	903.815	1005.69	864.921	795.683	798.037	0.000820504	0.441202	5.35381e-05	5.55913	1.35774	3.08592
CDKN1B	CDKN1B-6635	743.367	700.256	698.43	682.396	776.745	812.352	1078.49	952.86	1052.42	1093.41	988.481	879.62	873.306	0.000823515	0.430632	5.37869e-05	5.55665	1.34782	3.08433
CDKN1B	CDKN1B-13688	749.372	725.54	734.841	676.555	807.185	836.535	1212.33	1034.87	986.257	1149.51	951.231	852.212	909.01	0.00288858	0.425314	0.000258576	4.74124	1.34286	2.53932
CDKN1C	CDKN1C-15680	2836.56	2884.57	2909.57	562.66	579.41	564.258	36586.8	32070.2	33957.2	27746.2	23818	22339.9	24474.8	1.24961e-06	4.47799	1.30864e-08	11.011	22.2849	5.90323
CDKN2D	CDKN2D-43434	6399.68	5803.22	6092.78	4926.68	5122.32	5494.8	18383	16662.4	17871.7	8440.25	8005.97	7419.81	8337.42	0.00458665	1.00949	0.00045825	4.45364	2.0132	2.3385
CDKN3	CDKN3-9201	1361.84	1344.45	1311.9	1211.96	1385.55	1170.61	1163.66	1028.03	977.097	1023.03	871.28	857.351	990.068	0.00183376	-0.390673	0.000147007	-5.02965	0.762774	2.73666
CDKN3	CDKN3-6897	4538.26	4152.07	4386.98	3415.87	3589.82	3879.94	3530.81	3164.16	3149.1	3254.72	3048.12	2789.6	2675.89	0.00709277	-0.360891	0.000777391	-4.19144	0.778684	2.14918
CDON	CDON-43853	931.911	866.25	901.449	554.872	681.226	555.301	2375.99	2045.33	1946.05	1107.69	1092.96	1033.79	1019.98	0.00564027	0.973321	0.000586731	4.33066	1.96335	2.2487
CDR2	CDR2-46527	408.311	392.451	393.901	505.226	444.004	355.572	278.748	287.03	247.328	234.593	230.767	242.388	235.455	2.97438e-05	-0.719031	8.04961e-07	-8.01872	0.607505	4.5266
CDR2L	CDR2L-3085	3997.85	4027.84	3684.13	4859.51	4926.03	3971.3	2893.67	2924.97	2902.79	3029.31	2695.61	2827.29	3193.11	0.000168656	-0.523157	7.2499e-06	-6.67138	0.695847	3.773
CDR2L	CDR2L-10178	62.4476	64.8589	66.2019	69.1157	83.9724	68.9648	48.6703	50.7671	41.7302	57.1183	55.4203	46.2507	47.284	0.00204602	-0.471684	0.000169529	-4.95638	0.721122	2.68909
CDS2	CDS2-6969	491.175	443.019	502.031	525.669	536.374	558.884	870.534	755.649	862.085	867.995	818.586	788.831	771.018	5.29701e-06	0.693254	8.86384e-08	9.53539	1.61693	5.27597
CDV3	CDV3-4422	21256.2	24213.2	19997.4	26208.5	29541.5	23111.3	17854.2	19296.4	19386.2	22902.4	19004.6	18544.8	20725.8	0.0455048	-0.274669	0.00783228	-3.06407	0.82664	1.34194
CDYL	CDYL-15552	199.352	228.655	208.536	202.48	203.633	185.399	254.413	271.409	293.129	250.913	228.95	222.689	230.63	0.0203203	0.293677	0.00287817	3.55145	1.22576	1.69207
CDYL2	CDYL2-48079	141.708	153.902	161.091	95.3991	112.313	92.2517	96.2344	89.8188	83.4604	64.2581	59.963	53.9591	61.7586	0.00372804	-0.77653	0.000354516	-4.58211	0.583769	2.42852
CEACAM16	CEACAM16-35162	40.8311	30.7805	37.5144	24.3365	17.8441	22.3912	175.877	148.396	142.493	76.4978	72.6824	69.376	78.1633	8.85269e-05	1.83128	3.22584e-06	7.15093	3.55852	4.05292
CEBPZ	CEBPZ-57295	1503.55	1464.27	1378.1	1586.74	1617.52	1520.81	1822.92	1656.77	1617.3	2197.02	1665.34	1744.68	2017.77	0.0340901	0.266852	0.0054564	3.24041	1.20318	1.46737
CEBPZ	CEBPZ-11701	1634.45	1695.12	1617.53	1557.54	1609.12	1561.11	1929.11	1772.94	1650.89	2229.65	1787.08	1805.49	1977.24	0.0457386	0.223234	0.00787834	3.0612	1.16735	1.33972
CECR6	CECR6-13686	34.8266	38.4756	35.3077	38.9384	47.2345	41.1998	162.603	144.491	141.476	68.338	69.9568	59.0981	60.7937	0.00199168	1.23052	0.000163223	4.97584	2.34652	2.70078
CECR7	CECR7-38902	54.0412	59.3623	52.9615	58.4076	54.5821	53.7388	71.8992	67.3641	69.2111	67.318	59.963	59.0981	75.2683	0.0303359	0.27486	0.0047297	3.30997	1.20988	1.51804
CELA3A	CELA3A-60435	31.2238	26.3833	30.8942	28.2304	22.0428	25.9738	307.508	242.12	273.791	47.9386	53.6033	59.9546	51.1439	0.0054639	1.94326	0.000563782	4.35047	3.84574	2.2625
CELA3A	CELA3A-62663	27.6211	23.0854	22.0673	22.3896	24.1421	22.3912	77.43	67.3641	63.1042	26.5192	26.3474	26.5513	34.7392	0.0260722	0.805844	0.00390995	3.40253	1.74817	1.58382
CELA3B	CELA3B-22879	24.0183	20.8867	23.1707	37.965	19.9435	24.1825	350.647	342.678	278.88	54.0584	53.6033	44.5377	52.1089	0.00505154	2.18181	0.000512644	4.39774	4.53722	2.29658
CELF1	CELF1-45817	2128.02	1886.4	2051.15	1648.07	1660.55	1737.56	4354.88	3779.22	3777.09	2696.8	2345.82	2070.15	2185.68	0.0107172	0.667605	0.00130118	3.9384	1.58843	1.96992
CELF1	CELF1-61435	509.188	410.04	425.899	437.084	435.607	436.18	817.439	658.996	779.642	547.724	529.673	437.669	476.7	0.0412841	0.42942	0.00693721	3.12336	1.34669	1.38422
CELF2	CELF2-8953	4253.64	4115.79	4399.11	3614.46	3480.66	3684.69	2942.34	2646.72	2905.85	2722.3	2296.76	2064.15	2236.82	0.00024187	-0.623096	1.14733e-05	-6.40747	0.649276	3.61642
CELF2	CELF2-35804	1042.4	921.216	921.309	1029.92	1197.66	968.195	932.478	848.397	810.176	866.975	844.933	777.697	808.652	0.0202155	-0.256968	0.00285883	-3.55473	0.836845	1.69432
CELSR1	CELSR1-23048	24.0183	18.6881	27.5841	21.4161	22.0428	23.2868	28.7597	35.1465	36.6411	34.679	47.2436	42.8247	44.389	0.000369802	0.734707	1.9634e-05	6.10537	1.66406	3.43203
CELSR2	CELSR2-18696	24.0183	25.284	29.7908	23.3631	24.1421	23.2868	35.3966	40.0279	33.5877	28.5592	33.6156	28.2643	35.7042	0.00542655	0.419536	0.000559238	4.35449	1.3375	2.26548
CELSR3	CELSR3-2745	277.412	270.428	261.497	203.453	196.286	156.738	543.116	592.609	594.401	324.35	268.925	298.916	280.809	0.016569	0.818378	0.00224005	3.67337	1.76342	1.7807
CEND1	CEND1-31960	195.749	171.491	176.538	264.781	311.748	261.529	665.898	532.079	592.365	915.933	807.683	924.157	1013.23	3.9414e-06	1.76117	6.02543e-08	9.82025	3.38974	5.40435
CENPA	CENPA-19066	977.546	983.876	983.098	765.14	901.654	825.787	848.411	742.957	646.309	634.421	606.898	544.73	543.283	0.00446543	-0.476013	0.000442378	-4.47124	0.718962	2.35014
CENPE	CENPE-9113	2373.01	2395.38	2374.44	1879.75	2058.37	1672.17	1872.7	1786.61	1769.97	1064.85	922.158	978.973	1087.53	0.0121498	-0.691303	0.0015257	-3.86059	0.619294	1.91543
CENPE	CENPE-24565	2016.34	2274.46	2249.76	1756.12	1930.32	1505.58	1797.48	1685.08	1627.48	1013.85	863.104	920.731	1033.49	0.017722	-0.654527	0.00243411	-3.63294	0.635284	1.75149
CENPE	CENPE-16433	2359.8	2272.26	2264.1	1723.02	1945.01	1658.74	2003.22	1735.85	1627.48	1010.79	923.975	942.144	963.049	0.0184026	-0.682038	0.00255157	-3.61002	0.623284	1.73512
CENPE	CENPE-61089	2288.95	2033.71	1939.72	1860.28	1907.22	1547.68	1963.4	1578.66	1611.19	1004.67	907.622	970.408	1054.72	0.0189616	-0.613877	0.00264776	-3.59202	0.653438	1.72213
CENPE	CENPE-40276	2458.28	2354.71	2448.37	1914.8	2067.82	1636.35	2113.84	1790.52	1727.22	1061.79	901.262	969.552	1057.62	0.0195005	-0.696177	0.00273603	-3.57608	0.617206	1.70995
CENPE	CENPE-7955	2487.1	2397.58	2411.96	1879.75	2127.65	1654.26	2080.65	1816.88	1822.9	1112.79	980.304	1002.95	1149.29	0.0218983	-0.642657	0.00314832	-3.50784	0.640532	1.65959
CENPE	CENPE-30692	2213.29	2434.96	2454.99	1875.86	2011.14	1672.17	2135.96	1819.81	1738.42	1074.03	961.225	1007.24	999.718	0.0251344	-0.654606	0.0037274	-3.42577	0.635249	1.59973
CENPE	CENPE-37427	2669.64	2628.43	2493.6	1906.04	2083.57	1768.01	2336.17	1900.84	1770.99	1137.27	966.676	1025.22	1127.1	0.0262739	-0.67481	0.00394983	-3.39759	0.626415	1.58048
CENPE	CENPE-28738	2813.75	2614.14	2368.92	1890.46	2163.34	1768.01	2281.97	1967.23	1829	1197.44	1036.63	1049.21	1148.32	0.0291689	-0.638207	0.00450232	-3.33394	0.642511	1.53508
CENPE	CENPE-32006	2548.34	2260.17	2451.68	1907.98	2057.32	1641.72	2206.75	1900.84	1790.33	1107.69	973.944	1002.95	1014.19	0.0343155	-0.642322	0.00550395	-3.23618	0.640681	1.46451
CENPF	CENPF-48749	22980.7	20544.9	21245.3	19580.2	21909.5	20647.4	16801.2	15028	14042.7	12174.4	11254	9744.34	10310.8	0.000196359	-0.744914	8.79025e-06	-6.55995	0.596703	3.70695
CENPF	CENPF-57781	553.622	539.758	531.822	729.122	756.802	702.188	440.245	412.971	440.712	406.968	395.211	334.889	383.097	0.000367682	-0.643733	1.94571e-05	-6.1104	0.640055	3.43453
CENPI	CENPI-52217	214.964	204.47	182.055	190.798	203.633	188.086	161.497	158.159	142.493	122.396	121.743	109.631	112.903	0.000649624	-0.577899	4.0024e-05	-5.71529	0.669938	3.18734
CENPI	CENPI-33395	182.539	182.484	168.815	160.621	172.143	140.617	141.586	133.752	140.458	104.037	89.036	89.0754	108.078	0.00444968	-0.555702	0.000440676	-4.47316	0.680326	2.35167
CENPI	CENPI-59943	115.288	113.228	109.233	106.107	100.767	85.9821	86.2791	87.8662	89.5672	69.358	71.7739	78.7975	64.6536	0.00780711	-0.416381	0.000879505	-4.13062	0.749302	2.10751
CENPM	CENPM-8748	2583.17	2348.11	2494.71	2407.37	2577.95	2350.18	1840.62	1724.13	1764.88	1582.99	1330.09	1140.85	1272.81	0.000191452	-0.704917	8.49453e-06	-6.57967	0.613478	3.71794
CENPM	CENPM-47945	18396.8	16811.6	17547.9	14052.9	15296.6	12499.7	13137.7	12285.6	12175	8435.15	7544.43	6815.98	7577.01	0.00397199	-0.72678	0.000383268	-4.54299	0.604251	2.40099
CENPM	CENPM-30461	60.0458	61.5609	62.8918	56.4607	61.9297	57.3214	56.4133	49.7908	53.9439	50.9985	49.0606	50.5332	42.4591	0.0446259	-0.244855	0.00763776	-3.07636	0.843901	1.35041
CENPN	CENPN-46914	2433.06	2603.15	2744.07	2771.44	2966.33	2447.8	1720.05	1466.39	1560.3	1454.48	1382.78	1139.14	1312.37	2.84414e-06	-0.891707	3.91785e-08	-10.1454	0.538976	5.54605
CENPO	CENPO-49239	1229.74	1203.74	1281.01	1316.12	1523.05	1165.24	1056.37	1026.08	976.079	845.555	778.61	707.464	777.773	0.0010359	-0.548295	7.17243e-05	-5.40387	0.683828	2.98468
CENPO	CENPO-1799	263.001	248.442	249.36	381.596	375.777	338.555	234.502	199.163	210.687	198.894	204.419	218.406	215.19	0.00402574	-0.519258	0.000389543	-4.53485	0.69773	2.39515
CENPW	CENPW-29526	6266.38	6629.89	6745.97	4809.87	4171.33	5068.47	4785.17	4093.59	4531.29	3792.25	3427.88	2819.58	2906.52	0.011975	-0.571694	0.00149732	-3.86976	0.672826	1.92173
CEP128	CEP128-30993	469.558	486.991	536.235	387.437	444.004	352.885	299.765	273.361	333.842	183.595	188.974	205.559	179.486	0.000430119	-0.927177	2.39164e-05	-5.99616	0.525886	3.36641
CEP128	CEP128-10613	128.498	128.618	126.887	125.576	133.306	107.478	97.3405	94.7002	100.763	76.4978	83.5848	75.3715	76.2333	0.000591765	-0.531143	3.56223e-05	-5.77833	0.692006	3.22785
CEP19	CEP19-6054	87.6669	91.2421	83.8557	88.5849	91.32	89.5647	122.782	130.823	128.244	124.436	119.926	111.344	117.727	0.000180638	0.464936	7.8712e-06	6.62371	1.38026	3.74319
CEP250	CEP250-1596	728.956	692.561	649.882	690.183	744.206	632.327	644.881	641.423	655.469	495.705	444.271	483.919	525.913	0.0378319	-0.317144	0.00623067	-3.17576	0.802657	1.42214
CEP250	CEP250-50724	174.133	179.186	161.091	230.71	256.116	224.807	158.178	122.036	155.725	160.135	183.523	153.312	165.011	0.0474345	-0.363386	0.00823982	-3.03926	0.777338	1.32391
CEP41	CEP41-46371	404.709	334.188	355.283	376.729	381.025	360.946	616.121	483.264	471.246	500.805	437.912	420.539	423.626	0.00754252	0.375009	0.000840948	4.1527	1.29685	2.12248
CEP55	CEP55-29501	4368.93	4252.1	4038.31	3981.45	3959.3	3398.09	2984.37	2807.81	2895.67	2418.35	2283.14	2259.43	2272.53	7.35617e-05	-0.640688	2.55543e-06	-7.29238	0.641407	4.13335
CEP55	CEP55-12448	4185.19	3928.91	4146.44	3646.58	3312.71	3393.61	3078.39	2766.81	3014.75	2519.33	2129.59	2275.71	2164.45	0.00108352	-0.556315	7.60536e-05	-5.37296	0.680037	2.96516
CEP55	CEP55-40334	4709.99	4384.02	4845.98	4183.93	3936.21	3729.48	3789.64	3195.4	3221.37	2599.9	2382.17	2262	2492.54	0.00152717	-0.602398	0.000117922	-5.14364	0.658658	2.81611
CEP55	CEP55-13477	4855.3	5080.98	5007.07	3961.01	4138.79	4094	4083.88	3338.91	3456.48	2588.68	2459.39	2347.65	2350.69	0.002589	-0.634142	0.00022608	-4.80939	0.644324	2.58687
CEP55	CEP55-6269	5431.74	5111.76	4932.04	4083.67	4280.49	4042.06	4087.2	3407.26	3565.39	2948.73	2378.53	2451.29	2394.11	0.00291554	-0.627796	0.000261509	-4.73553	0.647164	2.53528
CEP55	CEP55-13076	4946.57	4910.58	5494.76	4093.4	4208.07	4295.52	3908	3431.66	3658.01	2899.77	2102.34	2331.38	2458.77	0.00295659	-0.669335	0.000266355	-4.72624	0.628796	2.52921
CEP55	CEP55-55377	4952.58	4436.79	4660.61	3748.8	3797.65	3787.69	3791.86	3220.78	3195.92	2443.85	2385.8	2148.09	2292.79	0.003033	-0.616733	0.000275029	-4.71003	0.652146	2.51813
CEP55	CEP55-44578	4588.7	4256.5	4251.26	3855.88	3583.52	3553.03	3632.57	2842.96	3297.7	2413.25	2154.12	2114.68	2463.59	0.00316536	-0.584099	0.000290193	-4.68291	0.667066	2.49958
CEP55	CEP55-3492	5237.19	5086.47	4944.18	3974.64	4056.92	4357.32	4017.51	3484.38	3772	2776.36	2498.46	2490.69	2567.81	0.00360498	-0.589039	0.00034035	-4.6026	0.664786	2.4431
CEP55	CEP55-42095	4926.16	4612.67	5163.75	3613.49	3980.29	3740.22	4130.34	3263.74	3249.87	2488.73	2265.87	2062.44	2078.56	0.00707236	-0.660665	0.000774592	-4.19322	0.632587	2.15044
CEP55	CEP55-61535	795.006	735.433	803.249	1168.15	1285.83	995.96	662.579	523.292	660.558	665.02	775.885	620.102	721.804	0.0115718	-0.513877	0.00143234	-3.89144	0.700338	1.9366
CEP68	CEP68-13094	58.8449	72.554	68.4086	80.7972	78.7242	86.8778	112.827	104.463	105.852	121.376	115.383	116.483	107.113	0.000269679	0.600568	1.3191e-05	6.32834	1.51631	3.56915
CEP68	CEP68-60446	44.4339	47.27	47.4447	74.9565	74.5255	64.4866	76.3238	54.6723	78.3713	90.7773	85.4018	95.0709	94.5679	0.04233	0.497097	0.00715107	3.10853	1.41137	1.37335
CEP78	CEP78-30907	629.28	581.531	531.822	551.952	623.495	566.945	415.909	342.678	390.839	415.128	336.156	316.046	380.202	3.14347e-05	-0.643583	8.67206e-07	-7.97058	0.640121	4.50259
CEP95	CEP95-20048	479.165	483.693	453.483	465.314	567.864	565.153	670.322	580.893	565.902	765.998	772.251	691.191	755.578	0.00307386	0.452247	0.000279844	4.70126	1.36817	2.51232
CEP95	CEP95-60673	1277.77	1210.33	1392.45	952.044	1176.66	935.951	1838.41	1613.81	1589.82	1540.15	1380.06	1448.33	1334.57	0.0074974	0.423543	0.000834944	4.15623	1.34122	2.12509
CERCAM	CERCAM-16889	445.54	496.885	427.002	321.242	335.89	310.79	314.144	357.322	332.824	229.493	219.864	228.684	235.455	0.0273936	-0.502237	0.0041643	-3.37189	0.706011	1.56235
CERK	CERK-41500	1103.64	1103.7	1243.49	1550.72	1414.94	1124.93	606.166	592.609	541.475	591.583	580.551	630.38	656.186	7.2243e-07	-1.04837	6.44053e-09	-11.6009	0.483515	6.1412
CERS2	CERS2-61139	2367.01	2167.82	2264.1	2340.2	2489.78	2155.82	2033.09	1732.92	1701.78	1651.33	1647.17	1807.2	1768.81	0.000600699	-0.375274	3.62842e-05	-5.76835	0.770959	3.22134
CES1P2	CES1P2-34167	24.0183	19.7874	22.0673	20.4427	23.0924	18.8086	16.5921	18.5495	19.3384	19.3794	17.2621	19.6994	14.4747	0.0464365	-0.258588	0.00803029	-3.05186	0.835906	1.33314
CETN2	CETN2-62310	2361	2119.46	2643.66	2298.34	2546.46	2356.45	3033.04	2551.05	2810.17	3338.36	2982.7	2793.03	2893.97	0.00951326	0.29499	0.0011222	4.01089	1.22688	2.02167
CETN3	CETN3-5312	1908.26	1776.47	1915.44	2017.01	2096.16	2386	2580.63	2388.98	2440.71	3043.59	2693.79	2500.11	2325.6	0.00718844	0.356923	0.000790961	4.18291	1.28069	2.14337
CFD	CFD-34354	150.115	144.009	143.437	110.001	106.015	95.8343	56.4133	65.4115	55.9795	64.2581	89.036	81.367	87.8131	0.00108184	-0.789136	7.58514e-05	-5.37436	0.57869	2.96584
CFH	CFH-12041	820.226	789.299	797.733	726.201	807.185	1014.77	1256.58	1129.57	1123.66	1111.77	1232.88	968.695	882.956	0.00670381	0.419695	0.000725491	4.22556	1.33764	2.17368
CFHR3	CFHR3-13785	1358.24	1417	1324.04	1534.17	1845.29	1672.17	1789.74	1625.52	1879.89	1808.41	2043.28	2000.77	1827.67	0.0253095	0.295567	0.0037598	3.42156	1.22737	1.59672
CFL1	CFL1-52444	21044.9	20064.5	18609.3	21344.1	22473.1	17895.9	18546.7	15842.3	14979.1	14367.3	14546.5	13382.7	14795.1	0.00125423	-0.406827	9.15214e-05	-5.27573	0.754281	2.90162
CFL1	CFL1-35303	19548.5	18793.7	16898	15555.9	19089	16027.6	17045.7	14443.2	12825.4	13277	12945.6	12044.9	12203.1	0.00473253	-0.378167	0.000475757	-4.43494	0.769415	2.32491
CFLAR	CFLAR-47848	318.243	316.599	318.872	299.826	314.897	280.338	306.401	247.002	261.577	251.933	241.669	238.105	245.105	0.0170755	-0.26282	0.00232605	-3.65504	0.833457	1.76763
CGB	CGB-53146	64.8495	70.3554	70.6153	143.099	159.548	108.373	37.6088	37.0991	31.5521	61.1982	60.8715	73.6585	65.6186	0.0172204	-0.932538	0.00235126	-3.64979	0.523936	1.76396
CGGBP1	CGGBP1-11079	702.536	643.092	754.701	667.794	751.553	783.691	970.087	923.571	908.904	1089.33	887.634	817.952	798.037	0.00691163	0.352843	0.000753693	4.20672	1.27707	2.16042
CGN	CGN-61311	44.4339	43.9721	40.8245	41.8588	32.5393	40.3041	59.7317	49.7908	58.0151	56.0984	61.78	57.3851	51.1439	0.0018157	0.473833	0.000145165	5.03615	1.38879	2.74096
CGRRF1	CGRRF1-15085	157.32	157.2	151.161	132.391	132.257	126.286	200.212	197.211	195.419	212.154	226.224	229.54	216.155	9.00728e-05	0.575477	3.30077e-06	7.13707	1.49017	4.04541
CHAC1	CHAC1-35828	1358.24	1353.24	1210.39	1110.72	1211.3	1007.6	662.579	569.178	653.434	690.52	624.16	585.842	660.045	7.91219e-07	-0.914391	7.40585e-09	-11.4827	0.530568	6.1017
CHAC1	CHAC1-20524	82.8632	96.7386	97.0961	86.638	83.9724	75.2344	45.3518	48.8145	46.8192	57.1183	59.0545	47.1072	43.424	2.30627e-05	-0.798132	5.80901e-07	-8.23178	0.575093	4.63709
CHAC2	CHAC2-53715	342.261	306.705	323.286	218.055	218.328	197.042	695.763	619.945	504.834	413.088	378.857	380.283	387.921	0.0025218	0.853702	0.00021917	4.82518	1.80713	2.59829
CHADL	CHADL-45756	132.101	122.023	134.61	190.798	195.236	163.008	235.608	266.527	258.524	276.412	257.114	296.347	313.618	0.000124536	0.821479	4.8976e-06	6.90136	1.76722	3.9047
CHAF1A	CHAF1A-1429	5040.24	4477.46	4754.4	4585.97	4604.84	4394.94	3769.73	3973.5	4686	2955.87	2393.07	2380.2	2343.93	0.014975	-0.572791	0.00197963	-3.73355	0.672315	1.82463
CHAF1B	CHAF1B-61198	3091.16	2725.17	2760.62	2175.68	2108.76	1791.29	2409.18	1938.91	2048.85	1063.83	1002.11	1084.32	1119.38	0.0254362	-0.736499	0.00378509	-3.4183	0.600194	1.59455
CHCHD1	CHCHD1-4252	7998.1	7526.92	7900.09	7787.68	7599.51	7222.5	9478.53	8151.05	9319.06	10025.3	8369.38	8438.18	8537.17	0.0252725	0.219507	0.0037523	3.42253	1.16434	1.59735
CHCHD10	CHCHD10-9931	3370.97	3618.9	3317.82	2470.64	2819.37	2191.65	1853.89	1685.08	1615.26	1409.6	1398.23	1330.99	1629.85	4.58267e-05	-0.903213	1.39387e-06	-7.66818	0.534695	4.33888
CHCHD3	CHCHD3-54242	1401.47	1292.78	1290.94	1341.43	1403.39	1269.13	1298.61	1058.3	1137.91	1167.87	1158.38	1034.65	1044.11	0.0199745	-0.235504	0.00281778	-3.56176	0.849388	1.69952
CHCHD8	CHCHD8-42321	11859	9869.54	11493.7	8176.09	8764.62	8920.65	21059.8	18710.6	16459	18857.2	17313.9	16402.7	17549.1	6.20059e-06	0.891952	1.0839e-07	9.38936	1.85568	5.20757
CHD1L	CHD1L-55914	150.115	147.307	153.368	155.754	160.597	137.034	118.357	117.155	126.208	120.356	141.731	137.896	135.097	0.0470182	-0.226141	0.00814881	-3.04469	0.854919	1.32773
CHD6	CHD6-41354	620.874	613.411	642.158	670.714	715.865	650.24	561.92	504.742	491.602	574.243	522.405	530.17	538.458	0.00490519	-0.286349	0.000495245	-4.41493	0.819974	2.30934
CHD7	CHD7-39378	326.649	336.387	318.872	249.206	251.917	247.199	759.92	631.66	654.452	502.845	445.18	381.14	367.657	0.0016053	0.861844	0.000125308	5.11215	1.81736	2.79444
CHEK1	CHEK1-30553	1223.73	1171.86	1007.37	812.839	897.455	770.257	717.886	622.874	591.347	489.586	417.015	438.525	455.47	0.000366396	-0.874958	1.93707e-05	-6.11287	0.54527	3.43605
CHI3L1	CHI3L1-53329	25.2192	21.9861	19.8606	21.4161	24.1421	24.1825	66.3685	77.127	60.0508	37.7389	36.3412	35.1163	43.424	0.000196359	1.08564	8.7884e-06	6.56007	2.12232	3.70695
CHIC2	CHIC2-33371	2513.52	2140.34	2159.28	2049.13	2210.57	2154.93	1576.25	1314.09	1463.61	1641.13	1456.37	1276.18	1465.8	3.06839e-05	-0.592154	8.37716e-07	-7.99292	0.663352	4.51309
CHIC2	CHIC2-47942	2017.54	1931.47	2089.77	1992.67	2241.01	1969.53	1386	1309.21	1384.22	1584.01	1480.9	1172.54	1311.41	4.16338e-05	-0.564925	1.23243e-06	-7.74591	0.67599	4.38055
CHIC2	CHIC2-12311	1608.03	1530.23	1589.95	1676.3	1741.38	1556.64	1067.43	1000.7	1176.59	1269.86	1115.68	990.964	1148.32	5.21809e-05	-0.53852	1.63856e-06	-7.56679	0.688477	4.28249
CHIC2	CHIC2-56093	1764.15	1744.59	1636.29	1824.26	1975.45	1814.58	1189.1	1102.23	1215.26	1362.68	1262.86	1033.79	1295	5.68353e-05	-0.564543	1.82807e-06	-7.49864	0.676169	4.24538
CHIC2	CHIC2-20169	1516.76	1588.49	1615.33	1772.67	1676.3	1619.33	1059.68	1028.03	1169.46	1277	1086.6	1104.88	1203.33	6.62529e-05	-0.520478	2.22976e-06	-7.37591	0.697141	4.1788
CHIC2	CHIC2-18762	2385.02	2131.55	2051.15	1950.81	2233.67	2155.82	1614.97	1355.09	1477.86	1686.01	1410.95	1281.32	1401.15	7.41436e-05	-0.553286	2.58507e-06	-7.28534	0.681466	4.12993
CHIC2	CHIC2-57294	1838.6	1876.51	1703.6	2086.13	2070.97	1819.96	1312.99	1189.12	1367.94	1451.42	1429.12	1139.14	1305.62	0.000128565	-0.525369	5.09954e-06	-6.87748	0.694781	3.89088
CHIC2	CHIC2-61658	1636.85	1430.19	1513.82	1665.59	1849.49	1706.21	1090.66	985.077	1070.74	1310.66	1137.48	989.251	1204.29	0.000204964	-0.548252	9.29293e-06	-6.52797	0.683848	3.68832
CHIC2	CHIC2-61910	1760.54	1517.04	1663.87	1918.69	2013.24	1820.85	1205.7	1075.87	1247.83	1427.96	1319.19	1089.46	1220.7	0.000305943	-0.531489	1.54753e-05	-6.23834	0.69184	3.51436
CHIC2	CHIC2-17882	1556.39	1561.01	1602.09	1601.34	1746.63	1559.32	1090.66	988.983	1165.39	1403.48	1090.24	988.394	1216.84	0.00039663	-0.500255	2.14618e-05	-6.05599	0.706982	3.40161
CHIT1	CHIT1-62336	78.0595	74.7526	75.0288	80.7972	73.4759	69.8605	344.01	281.172	270.737	201.954	161.718	159.308	165.011	1.68302e-05	1.52402	3.88613e-07	8.49945	2.87591	4.77391
CHIT1	CHIT1-2765	465.955	486.991	571.543	403.013	437.706	544.554	612.803	592.609	688.039	734.378	618.709	598.689	468.98	0.0369134	0.351618	0.00603794	3.19107	1.27599	1.43282
CHKB	CHKB-33372	1396.67	1255.4	1271.08	1516.65	1774.97	1524.39	3072.86	2667.23	2517.04	3169.05	3160.78	2814.44	2928.71	8.75764e-07	1.00848	8.36421e-09	11.3806	2.01179	6.05761
CHML	CHML-52209	743.367	809.087	774.562	638.59	656.035	703.979	568.557	505.719	466.157	711.939	572.374	535.309	566.443	0.0149679	-0.359175	0.00197823	-3.7339	0.77961	1.82484
CHMP1A	CHMP1A-7478	3355.36	3399.04	3237.27	2786.04	3031.4	2663.66	2841.68	2579.36	2910.94	2346.95	1952.43	1930.54	2175.06	0.0248979	-0.368252	0.00368442	-3.43141	0.77472	1.60384
CHMP1B	CHMP1B-16880	803.413	800.292	827.523	608.413	606.701	573.214	1142.64	919.666	944.527	968.972	828.579	817.096	786.458	0.0219073	0.395766	0.00315065	3.50748	1.31564	1.65941
CHMP2B	CHMP2B-41717	577.641	551.85	527.408	497.438	558.417	582.171	663.685	615.063	542.493	797.617	763.165	707.464	738.209	0.0193742	0.328081	0.00271645	3.57957	1.25534	1.71278
CHMP3	CHMP3-40681	1389.46	1327.96	1554.64	1568.24	1703.59	1442.89	2180.21	1942.82	1756.74	2026.68	1878.84	1666.74	1839.25	0.00457467	0.349505	0.000456617	4.45542	1.27412	2.33964
CHMP3	CHMP3-21584	2483.49	2315.13	2206.73	2499.85	2939.04	2564.24	3447.85	2935.71	2721.62	3132.33	2950.91	2683.4	3267.42	0.0229715	0.279697	0.00333911	3.47924	1.21394	1.63881
CHMP5	CHMP5-43835	5877.28	5766.94	6451.37	4802.08	5042.54	4875.01	7532.83	6317.58	6096.68	7536.56	6551.41	6368.03	6416.14	0.0192907	0.302828	0.00270308	3.58197	1.23356	1.71465
CHMP5	CHMP5-56398	4388.15	4155.36	5559.85	4093.4	4385.46	4025.04	6006.35	4542.68	4777.6	6046.38	5981.76	6085.39	5456.96	0.0212024	0.334063	0.00302738	3.52688	1.26056	1.67361
CHMP6	CHMP6-34406	994.358	992.67	1073.57	1132.13	1252.24	1050.59	1016.54	843.515	944.527	890.434	775.885	798.253	848.216	0.0131028	-0.302637	0.00167348	-3.81546	0.810769	1.88264
CHN1	CHN1-49679	2084.79	2067.79	2097.5	2045.24	2121.35	1828.02	2575.1	2293.31	2484.47	2617.24	2308.58	2280.84	2306.3	0.0097079	0.247064	0.00114985	3.99896	1.18679	2.01287
CHORDC1	CHORDC1-59073	481.567	444.118	445.759	430.27	430.359	403.937	769.875	668.759	746.054	639.521	654.142	656.931	714.084	4.83465e-06	0.66348	7.91343e-08	9.61845	1.5839	5.31564
CHORDC1	CHORDC1-23722	1197.31	1186.15	1277.7	966.646	1095.84	1181.36	2404.75	2128.31	2085.49	2151.12	2051.46	1750.67	1775.56	5.67602e-06	0.83808	9.67847e-08	9.47136	1.78767	5.24596
CHORDC1	CHORDC1-5716	196.95	212.165	204.122	184.957	201.534	222.121	284.279	304.603	320.61	336.59	304.358	335.746	288.529	2.44671e-05	0.615509	6.25608e-07	8.18304	1.5321	4.61142
CHPF	CHPF-55330	26387.7	25714.9	24293.9	28354	29933	24416.2	35653.2	32761.4	33243.7	32827.7	33353	30233.4	33137.4	0.00122264	0.327391	8.87734e-05	5.2917	1.25474	2.9127
CHRD	CHRD-21544	61.2467	67.0575	61.7884	96.3726	70.3269	68.0692	90.7037	78.1033	83.4604	178.495	161.718	172.155	173.696	0.0129156	0.857208	0.00164505	3.82382	1.81153	1.88889
CHRFAM7A	CHRFAM7A-46177	96.0733	94.54	95.9927	82.7441	87.1214	60.0084	78.5361	60.53	66.1576	53.0384	49.9692	64.2371	47.284	0.0131302	-0.509721	0.00167827	-3.81406	0.702358	1.88173
CHRNA1	CHRNA1-31058	5193.96	4504.94	4480.76	3430.47	4601.69	4052.8	12372.2	10835.9	8541.46	6979.66	7599.85	7170.57	6825.3	0.000146359	0.96112	6.00071e-06	6.78174	1.94682	3.83458
CHRNA1	CHRNA1-50946	7908.03	7589.58	7884.64	7036.17	8232.45	6892.01	19198.2	15788.6	13852.4	11314.5	11621.9	10560.6	11738	0.000184392	0.8044	8.10445e-06	6.60682	1.74642	3.73426
CHRNA7	CHRNA7-62245	142.909	127.519	132.404	155.754	155.349	145.095	116.145	88.8425	80.407	93.8372	97.2127	89.0754	83.9532	0.000138308	-0.622535	5.61347e-06	-6.82089	0.649529	3.85915
CHRNB1	CHRNB1-27685	2326.17	2334.92	2250.86	2462.85	2446.75	2660.07	4630.31	4059.42	4380.65	4607.2	4013.89	3599.85	4273.89	1.41694e-06	0.81162	1.55369e-08	10.8718	1.75518	5.84865
CHRND	CHRND-61054	39.6302	32.9791	31.9976	36.9915	25.1917	34.0346	61.944	52.7197	43.7658	36.7189	50.8777	42.8247	46.319	0.0107069	0.510807	0.00129925	3.93913	1.42485	1.97033
CHRNG	CHRNG-33688	54.0412	45.0714	50.7548	24.3365	25.1917	26.8694	295.34	241.144	237.15	109.137	84.4933	71.9455	87.8131	0.00102889	1.93318	7.11573e-05	5.40807	3.81896	2.98763
CHST1	CHST1-45056	51.6394	48.3693	46.3413	32.1242	32.5393	41.1998	26.5474	32.2176	22.3918	25.4993	21.8047	25.6948	26.0544	0.00147554	-0.676951	0.000112717	-5.16708	0.625486	2.83105
CHST1	CHST1-53647	27.6211	27.4826	27.5841	29.2038	27.291	27.7651	21.0167	22.4547	19.3384	22.4393	23.6218	25.6948	26.0544	0.0263613	-0.280298	0.00396591	-3.39562	0.823421	1.57903
CHST10	CHST10-27540	70.854	72.554	75.0288	69.1157	66.1283	56.4258	102.871	78.1033	94.6563	80.5776	86.3104	76.228	96.4979	0.0130656	0.365447	0.00166832	3.81697	1.28828	1.88387
CHST10	CHST10-52115	91.2696	76.9512	67.3052	89.5584	89.2207	80.6083	57.5194	59.5537	54.9617	70.3779	62.6886	63.3806	73.3384	0.0135501	-0.374683	0.00174719	-3.79443	0.771275	1.86806
CHST10	CHST10-10287	52.8403	54.9651	54.0649	41.8588	51.4331	51.9475	80.7484	65.4115	78.3713	64.2581	52.6947	54.8156	64.6536	0.0399479	0.354987	0.00666316	3.14303	1.27897	1.39851
CHST11	CHST11-50737	54.0412	64.8589	62.8918	28.2304	39.8869	37.6172	97.3405	82.9847	89.5672	67.318	64.5056	65.9501	58.8637	0.0162517	0.688058	0.00218645	3.68516	1.61111	1.7891
CHST14	CHST14-1727	172.932	150.604	152.264	152.833	174.243	156.738	137.162	140.586	121.119	121.376	109.932	142.178	127.377	0.0135114	-0.309157	0.00174135	-3.79607	0.807113	1.8693
CHST15	CHST15-43721	1505.95	1425.8	1517.13	1607.18	1783.36	1654.26	3110.47	2539.33	2850.88	2076.66	1908.82	1610.21	1717.66	0.0269247	0.483423	0.00407634	3.38227	1.39806	1.56985
CHST2	CHST2-49368	2288.95	2329.42	2398.71	3886.05	4319.33	4014.29	1078.49	956.765	1010.68	2056.26	1962.43	1544.26	1751.44	0.0019203	-1.11657	0.000155465	-5.00086	0.461188	2.71663
CHSY3	CHSY3-19171	82.8632	87.9442	86.0624	139.205	144.852	134.347	169.24	131.799	123.155	216.234	238.035	197.85	212.295	0.0138149	0.715478	0.00179078	3.78242	1.64203	1.85965
CHTF8	CHTF8-23300	1112.05	1187.25	1189.43	1096.12	1185.06	970.882	849.517	704.882	854.96	773.137	844.024	675.774	695.75	0.000130908	-0.537526	5.21118e-06	-6.86469	0.688951	3.88303
CIAPIN1	CIAPIN1-30744	1281.38	1166.36	1209.29	983.195	1156.72	1027.31	1779.78	1427.34	1407.63	1495.28	1368.25	1300.16	1322.99	0.00751753	0.350261	0.000837445	4.15475	1.27479	2.12392
CIR1	CIR1-22114	486.371	480.395	490.997	555.846	576.261	570.527	633.82	557.462	608.65	697.66	738.635	664.64	716.979	0.0109578	0.33023	0.00133805	3.92473	1.25721	1.96028
CIRBP	CIRBP-21868	4092.72	3360.57	3365.26	3722.51	4585.94	4090.42	7574.86	6671.97	5937.9	6331.97	5844.57	5349.66	5207.99	0.000136491	0.669616	5.49634e-06	6.8333	1.59065	3.8649
CIRBP	CIRBP-6636	174.133	181.385	209.639	273.542	319.095	290.19	350.647	335.844	340.966	384.529	325.254	345.167	326.163	0.00774154	0.551576	0.000870519	4.13568	1.46569	2.11117
CIT	CIT-46567	3614.76	3875.04	4174.03	3255.25	3645.45	3022.81	2582.84	2525.66	2566.92	1792.09	1561.76	1569.95	1662.66	0.000425523	-0.840654	2.35932e-05	-6.00366	0.558391	3.37108
CIT	CIT-55596	87.6669	79.1498	82.7523	88.5849	82.9228	74.3387	66.3685	62.4826	65.1398	54.0584	52.6947	47.9637	46.319	0.000931201	-0.549167	6.25369e-05	-5.47644	0.683415	3.03096
CITED2	CITED2-32309	17616.2	17807.6	17451.9	18681.7	20462	15880.7	14456.2	13634.9	12965.9	15828.9	14669.1	14185.3	15435.8	0.00396184	-0.305742	0.000381911	-4.54477	0.809026	2.4021
CIZ1	CIZ1-44341	2088.39	1961.16	1936.4	2027.72	2272.5	1831.6	1814.07	1697.77	1612.21	1551.37	1419.12	1344.7	1452.29	0.00284123	-0.372235	0.000253434	-4.75142	0.772585	2.54649
CIZ1	CIZ1-35026	164.525	172.591	145.644	219.029	229.875	183.608	138.268	128.87	127.226	149.936	125.377	149.886	153.432	0.0162245	-0.39858	0.00218203	-3.68615	0.758604	1.78983
CK825926	CK825926-55535	64.8495	48.3693	54.0649	67.1688	64.029	77.9213	85.173	73.2218	79.3891	92.8173	95.3957	84.7929	90.708	0.00732519	0.467821	0.000810198	4.17106	1.38302	2.13518
CKAP2	CKAP2-2323	213.763	256.137	215.156	232.657	271.861	234.66	352.859	363.18	353.18	351.89	233.492	256.948	299.143	0.0230365	0.402803	0.00335075	3.47755	1.32207	1.63758
CKAP2L	CKAP2L-43648	1072.42	937.705	1190.53	1050.36	1160.92	1121.35	975.617	760.531	901.779	729.279	838.573	734.016	739.174	0.00222366	-0.421114	0.000187931	-4.90362	0.746847	2.65293
CKAP5	CKAP5-61775	2419.85	2017.22	2225.49	2453.12	2645.13	2448.7	2429.09	1894.98	2061.06	1814.53	1733.48	1482.59	1763.98	0.0305433	-0.333552	0.00476883	-3.30596	0.79358	1.51508
CKB	CKB-32867	2033.15	1921.58	1760.97	1033.81	1229.15	993.273	30445.5	27578.3	24298.2	17486.4	15932	15327	17318.5	5.88605e-09	3.84453	1.05698e-11	18.2722	14.3655	8.23018
CKM	CKM-24883	37.2284	32.9791	34.2043	75.9299	22.0428	21.4955	7553.85	7329.02	6783.7	4214.52	3592.33	3660.66	4423.46	9.81375e-11	7.22028	5.77032e-14	26.0823	149.115	10.0082
CKS1B	CKS1B-5723	35290.1	36881.6	34656.7	22266	24000.4	19640.7	23202.4	20146.7	22716.5	15223.1	13880.5	13720.2	14519.1	0.011861	-0.689227	0.00148038	-3.87532	0.620186	1.92588
CKS1B	CKS1B-32900	3913.79	3850.86	4097.9	2447.28	2702.86	2802.48	3047.42	2453.42	2790.83	2044.02	1768	1464.61	1652.04	0.0262739	-0.612398	0.00394942	-3.39764	0.654108	1.58048
CKS2	CKS2-6463	40595.8	38917.5	41934.5	26793.5	28826.7	26812.1	25694.6	22691	24868.1	23257.4	21399.5	18657	19927.8	0.0031315	-0.575624	0.000286292	-4.68975	0.670996	2.50425
CLCC1	CLCC1-57200	767.385	790.399	659.812	687.263	710.617	569.632	502.189	428.592	411.195	424.308	421.558	411.974	435.205	1.98288e-05	-0.671823	4.76758e-07	-8.36262	0.627713	4.7027
CLCC1	CLCC1-42644	193.347	204.47	235.017	218.055	240.371	178.234	174.77	160.112	146.565	141.776	149.907	127.618	141.852	0.000884148	-0.496546	5.87025e-05	-5.51006	0.708802	3.05347
CLCN3	CLCN3-33296	279.813	308.904	326.596	331.95	330.641	307.207	534.267	476.43	459.032	486.526	480.612	432.53	468.015	1.39446e-05	0.607592	3.05587e-07	8.66226	1.52371	4.85559
CLCN5	CLCN5-21268	659.303	700.256	742.564	387.437	381.025	409.311	2068.49	1785.64	1897.2	1130.13	970.31	804.248	910.94	0.00162687	1.2966	0.000127471	5.10328	2.45649	2.78865
CLCN5	CLCN5-2170	297.827	260.535	306.735	154.78	160.597	151.364	811.908	791.772	724.68	378.409	371.589	323.755	350.287	0.00402351	1.23896	0.000389199	4.5353	2.36028	2.39539
CLCN6	CLCN6-41286	821.427	735.433	696.223	745.671	761	752.344	1724.48	1489.82	1676.33	1195.4	1107.5	1188.81	1238.07	3.32158e-05	0.85816	9.2637e-07	7.92808	1.81272	4.47866
CLDN5	CLDN5-39944	428.727	418.834	389.488	1604.26	1801.21	1307.65	2445.68	2075.59	2132.31	7838.47	6525.97	6501.65	8238.02	0.00150125	2.44562	0.000115396	5.15488	5.4476	2.82355
CLEC18B	CLEC18B-44937	30.0229	39.5749	36.411	40.8853	44.0855	42.0954	71.8992	62.4826	68.1932	48.9586	51.7862	52.2462	57.8987	0.00144916	0.604017	0.000110149	5.17907	1.51994	2.83888
CLEC3B	CLEC3B-4063	1535.97	1550.02	1693.66	1012.4	1004.52	918.934	996.634	1045.61	1053.43	807.816	794.964	801.679	847.251	0.0451184	-0.461246	0.00774499	-3.06955	0.726359	1.34565
CLIC1	CLIC1-55040	26940.1	27598	25498.8	26155.9	26819.7	24753.9	23613.9	20421.1	18045.8	21773.3	20331.1	17164.1	21809.5	0.00236369	-0.361488	0.000202499	-4.86549	0.778361	2.62641
CLIC3	CLIC3-54684	743.367	838.768	752.495	1170.1	1229.15	1078.36	146.011	135.704	162.85	296.811	268.016	288.639	247.035	1.94151e-06	-2.15937	2.33868e-08	-10.5458	0.223854	5.71186
CLIC4	CLIC4-6051	13048	11779	12733.9	8980.17	9042.78	9722.25	5099.32	4982.99	5792.35	5240.61	5775.53	5126.12	4911.74	2.56107e-06	-1.02078	3.40651e-08	-10.2527	0.492851	5.59158
CLIC4	CLIC4-27854	12084.8	12634.3	12178.9	7311.66	8798.21	8325.04	6632.43	5660.53	5608.13	5172.27	5147.73	4794.65	4740.94	0.000147172	-0.889109	6.0434e-06	-6.77758	0.539947	3.83217
CLIC4	CLIC4-4817	9326.31	9273.72	9022.21	5795.01	6312.63	5647.06	4890.25	4377.69	4316.53	4074.78	3457.87	3332.62	3589.72	0.000301189	-0.884463	1.51248e-05	-6.25121	0.541689	3.52116
CLIC5	CLIC5-61088	10652.1	9782.69	10414.7	9686.9	10596.3	8479.09	9138.95	6576.3	7371.99	7698.73	7296.41	6976.15	7478.59	0.00134799	-0.398874	0.000100454	-5.22706	0.75845	2.87031
CLIP1	CLIP1-56833	2820.95	2389.88	2251.97	2247.72	2285.1	2360.93	2327.32	2039.47	2172.01	1984.86	1752.55	1623.06	1731.17	0.0358455	-0.295623	0.00581827	-3.20913	0.81472	1.44557
CLK1	CLK1-41548	740.965	690.362	682.983	654.165	698.021	711.144	1162.56	1008.51	815.265	1192.35	1023.91	948.996	997.788	0.000233691	0.551395	1.09814e-05	6.43243	1.4655	3.63136
CLK2	CLK2-14645	207.758	214.364	208.536	250.179	324.344	241.825	324.1	315.342	247.328	320.271	310.717	330.607	300.108	0.0241053	0.366307	0.00354108	3.45069	1.28905	1.61789
CLK4	CLK4-24025	241.384	224.258	212.949	181.064	189.988	193.46	315.251	280.195	248.346	281.512	244.395	251.809	269.229	0.0046818	0.392551	0.000469914	4.4411	1.31271	2.32959
CLLU1OS	CLLU1OS-9924	34.8266	37.3763	43.0312	20.4427	24.1421	29.5564	53.0948	56.6249	67.1754	45.8987	47.2436	36.8293	43.424	0.0120305	0.673788	0.00150632	3.86683	1.59526	1.91972
CLMN	CLMN-20866	34.8266	38.4756	35.3077	31.1507	31.4897	25.9738	26.5474	23.431	24.4274	26.5192	22.7133	21.4124	27.9844	0.00925884	-0.391602	0.00108204	-4.02877	0.762283	2.03344
CLMP	CLMP-51563	375.887	370.465	359.697	407.88	460.799	384.233	215.698	207.95	191.348	195.834	176.255	146.461	183.346	8.56707e-07	-1.06073	8.11413e-09	-11.406	0.479388	6.06717
CLN3	CLN3-2780	324.247	349.578	293.495	329.03	363.181	264.216	445.775	378.801	438.676	323.331	436.094	415.4	401.431	0.0134414	0.348059	0.00173019	3.7992	1.27285	1.87155
CLN8	CLN8-37130	139.306	107.732	157.781	137.258	141.703	205.103	212.379	154.254	178.117	325.37	288.004	223.545	167.906	0.045865	0.561514	0.00790813	3.05936	1.47582	1.33852
CLPTM1L	CLPTM1L-38002	2547.14	2387.69	2642.56	2384	2903.35	2316.14	3671.29	3081.17	3098.21	2860	2934.55	2736.5	2894.94	0.0191188	0.270862	0.00267366	3.58729	1.20653	1.71854
CLPTM1L	CLPTM1L-57077	2440.26	2434.96	2498.02	2711.09	3222.44	2455.86	3623.72	3306.7	2996.43	3031.35	3010.87	2838.42	2962.48	0.0361682	0.25415	0.00588328	3.20372	1.19263	1.44167
CLPTM1L	CLPTM1L-51340	2607.19	2616.34	2780.48	2747.11	3194.1	2592	3841.63	3559.56	3198.98	2995.65	3055.39	2884.67	3247.15	0.0398332	0.24478	0.00663834	3.14485	1.18491	1.39975
CLSPN	CLSPN-57587	250.991	252.84	257.084	372.835	369.479	300.938	230.078	218.689	230.025	178.495	159.901	177.294	221.945	0.00535512	-0.558533	0.000550345	-4.36245	0.678992	2.27123
CLSTN1	CLSTN1-44021	2866.59	2598.75	2626.01	2711.09	2965.28	2693.21	2463.38	1995.54	2003.05	2209.26	1896.1	1856.02	1970.49	0.000674363	-0.412915	4.18376e-05	-5.69139	0.751104	3.17111
CLTC	CLTC-51102	318.243	282.521	314.459	283.277	259.265	287.503	185.832	192.329	189.313	176.455	178.98	166.16	192.031	1.28118e-05	-0.657284	2.73227e-07	-8.7388	0.634071	4.89239
CLTCL1	CLTCL1-3667	441.937	439.721	359.697	497.438	586.757	429.911	572.982	556.486	454.961	633.401	592.362	567.856	641.711	0.0384444	0.337911	0.00635558	3.16608	1.26393	1.41517
CLUAP1	CLUAP1-13587	744.568	680.468	643.262	660.006	780.944	707.561	1199.06	1112.97	1154.2	1085.25	1021.19	1083.47	986.208	6.95978e-06	0.643338	1.24868e-07	9.28761	1.56194	5.1574
CLUAP1	CLUAP1-8300	1460.31	1408.21	1523.75	1355.06	1322.57	1203.75	2517.58	2315.76	2475.31	2172.54	1918.82	1740.4	1838.28	0.000218571	0.632185	1.01354e-05	6.47822	1.54991	3.66041
CMAS	CMAS-24298	594.453	629.9	628.918	567.527	568.913	566.049	962.344	817.155	802.034	701.739	711.379	628.667	585.742	0.0420209	0.319364	0.0070924	3.11256	1.24778	1.37653
CMPK1	CMPK1-60683	1026.78	962.989	1020.61	874.167	997.173	968.195	1378.25	1164.71	1195.93	1204.58	1189.27	1110.02	1045.07	0.00927049	0.285492	0.00108429	4.02775	1.21883	2.0329
CMPK1	CMPK1-32472	933.112	997.067	1008.48	963.726	888.009	944.012	1353.92	1324.83	1252.92	1245.38	1142.93	960.987	1082.71	0.0141856	0.321656	0.00184942	3.76671	1.24976	1.84815
CMPK1	CMPK1-2483	958.331	949.797	913.586	876.114	1037.06	888.482	1334.01	1342.4	1236.64	1166.85	1085.69	1018.37	980.418	0.0156224	0.315541	0.00208242	3.7089	1.24448	1.80625
CMPK1	CMPK1-454	1070.02	992.67	979.788	957.885	1065.4	992.377	1383.78	1227.2	1343.51	1199.48	1134.75	1125.43	1021.91	0.0260337	0.257297	0.0039009	3.40365	1.19524	1.58446
CMPK1	CMPK1-7507	976.345	1055.33	1074.68	980.275	958.335	995.96	1356.13	1260.39	1430.02	1188.27	1139.3	1062.91	1064.37	0.0302212	0.270954	0.00470844	3.31216	1.20661	1.51969
CMPK1	CMPK1-58811	1042.4	1036.64	873.865	975.407	1009.77	979.838	1395.95	1302.37	1275.32	1264.76	1167.46	937.861	1107.8	0.0331151	0.290977	0.00527088	3.25725	1.22347	1.47997
CMTM1	CMTM1-62648	110.484	115.427	105.923	73.0095	76.6248	62.6953	73.0054	68.3404	66.1576	52.0185	53.6033	53.1026	54.0388	0.0163898	-0.554283	0.00220816	-3.68035	0.680995	1.78543
CMTM1	CMTM1-24389	135.704	133.016	116.957	73.0095	81.8731	65.3823	68.5808	81.0321	75.3179	46.9186	52.6947	45.3942	52.1089	0.0206851	-0.701374	0.0029397	-3.54117	0.614986	1.68434
CMTM6	CMTM6-38502	1736.52	1598.39	1715.73	1751.26	1928.22	1820.85	1017.65	890.377	890.583	1203.56	1049.35	983.255	1025.77	2.74108e-06	-0.798228	3.71129e-08	-10.1868	0.575055	5.56208
CMTM8	CMTM8-51779	261.8	281.421	259.291	306.64	279.208	282.129	249.988	230.405	221.882	258.052	235.309	204.702	224.84	0.026139	-0.256712	0.00392374	-3.40082	0.836994	1.58271
CN285977	CN285977-23623	24.0183	25.284	25.3774	28.2304	28.3407	22.3912	29.8658	33.1939	38.6768	31.6191	26.3474	33.4033	30.8793	0.0219884	0.321737	0.00316686	3.50498	1.24983	1.65781
CNBP	CNBP-36912	11805	12509	12421.7	10554.3	11576.6	9642.54	15823.4	14679.5	12273.8	13193.3	13618	11781.1	13112.1	0.0454897	0.249288	0.00782824	3.06432	1.18862	1.34209
CNIH	CNIH-29187	193.347	213.265	201.916	169.382	195.236	158.53	299.765	293.864	251.399	267.232	265.291	268.083	272.124	0.000128432	0.551509	5.09223e-06	6.87832	1.46562	3.89133
CNIH	CNIH-45562	12208.5	10909.5	10181.8	8749.46	8726.84	9199.19	15499.3	13301	13622.4	14665.1	13929.6	12823.4	12877.6	0.000682445	0.483714	4.24366e-05	5.68373	1.39834	3.16593
CNN1	CNN1-22119	49.2376	37.3763	46.3413	48.673	62.9793	46.5737	27.6536	36.1228	29.5165	33.659	24.5303	28.2643	29.9143	0.000647595	-0.672395	3.98373e-05	-5.71782	0.627464	3.1887
CNN2	CNN2-5049	4600.71	4808.35	4807.36	5728.81	5947.35	5951.58	4523.02	4233.2	4560.8	4744.9	4337.32	4034.09	4186.08	0.0316918	-0.265402	0.00499706	-3.28322	0.831967	1.49905
CNNM4	CNNM4-28348	600.458	539.758	635.538	628.855	641.339	625.162	987.785	833.752	874.298	733.358	704.111	664.64	666.8	0.0203783	0.345933	0.002888	3.54979	1.27097	1.69083
CNNM4	CNNM4-57839	628.079	584.829	570.44	615.227	654.985	630.536	1030.92	893.306	885.494	724.179	709.562	622.671	647.501	0.0422916	0.344977	0.00714221	3.10914	1.27013	1.37375
CNO	CNO-59983	578.842	432.026	717.187	499.385	503.835	879.526	843.987	645.328	1008.65	1283.12	1168.37	844.503	646.536	0.0364984	0.617567	0.00594917	3.19829	1.53429	1.43773
CNOT1	CNOT1-35479	230.576	215.463	215.156	198.586	217.279	180.025	201.318	172.803	178.117	149.936	152.633	130.187	153.432	0.014274	-0.365324	0.00186395	-3.7629	0.776295	1.84545
CNOT6	CNOT6-34551	850.249	769.512	990.821	715.493	828.178	675.318	732.266	627.755	646.309	549.764	472.436	427.391	501.789	0.00780122	-0.513334	0.000878593	-4.13113	0.700601	2.10784
CNOT6L	CNOT6L-2454	150.115	139.611	135.714	117.789	116.512	106.582	255.519	250.907	251.399	157.075	164.444	171.299	163.081	0.00476769	0.643812	0.000479595	4.43093	1.56245	2.32169
CNOT8	CNOT8-54552	647.294	623.305	650.985	581.156	552.119	545.449	785.361	744.91	636.131	764.978	709.562	673.204	647.501	0.035059	0.248005	0.00565662	3.22286	1.18756	1.4552
CNOT8	CNOT8-61477	581.243	459.508	506.444	479.916	541.622	529.328	654.836	552.581	536.386	623.202	637.788	596.977	606.007	0.0460926	0.228313	0.00795568	3.05643	1.17146	1.33637
CNRIP1	CNRIP1-17045	2342.99	2318.43	2523.39	2379.14	2322.89	2145.08	1859.43	1643.1	1690.58	1835.95	1669.88	1573.38	1627.92	9.02985e-05	-0.45285	3.31192e-06	-7.13504	0.730598	4.04432
CNRIP1	CNRIP1-14537	269.005	270.428	310.045	193.719	212.03	214.06	165.921	153.278	168.956	144.836	123.56	122.479	132.202	0.000388363	-0.742112	2.09033e-05	-6.07059	0.597863	3.41076
CNST	CNST-62884	288.22	224.258	232.81	295.932	299.152	270.485	459.049	352.441	384.732	336.59	327.071	327.181	343.532	0.00530993	0.43416	0.000544857	4.36743	1.35112	2.27491
CNTNAP1	CNTNAP1-1161	140.507	145.108	115.853	152.833	150.101	110.165	102.871	76.1507	102.799	70.3779	104.481	89.9319	82.9882	0.00160534	-0.586638	0.000125336	-5.11203	0.665893	2.79443
CNTNAP3	CNTNAP3-51614	122.493	124.221	135.714	134.338	135.406	145.095	76.3238	65.4115	98.7275	92.8173	66.3227	116.483	104.218	0.00410914	-0.603036	0.000399441	-4.52229	0.658367	2.38625
CNTNAP5	CNTNAP5-18431	42.0321	39.5749	50.7548	41.8588	32.5393	40.3041	26.5474	26.3599	28.4987	31.6191	29.073	26.5513	27.9844	0.00120876	-0.52849	8.74388e-05	-5.29964	0.69328	2.91766
CNTRL	CNTRL-17826	174.133	180.286	190.882	236.551	236.172	233.764	157.072	143.515	173.028	156.055	133.554	131.9	170.801	0.00723995	-0.443925	0.000797548	-4.17882	0.735132	2.14026
CNTROB	CNTROB-48304	1013.57	1020.15	966.547	1070.81	1175.61	877.734	883.808	821.061	753.179	632.381	615.075	579.847	705.4	0.00166115	-0.519882	0.000130644	-5.09056	0.697429	2.77959
COA5	COA5-32718	469.558	390.252	417.072	314.428	391.521	332.285	643.775	589.68	532.314	552.824	533.307	495.054	505.649	0.000810076	0.528684	5.26147e-05	5.56842	1.44261	3.09147
COASY	COASY-23827	4425.38	4109.19	3905.91	3104.37	3493.25	3004.9	3513.11	2966.95	2943.51	2485.67	2342.19	2286.84	2457.8	0.0154032	-0.42983	0.00204635	-3.71741	0.742349	1.81239
COBL	COBL-7299	22.8174	23.0854	22.0673	23.3631	25.1917	18.8086	55.3071	47.8383	62.0864	70.3779	75.408	62.5241	66.5835	5.51151e-08	1.45307	2.25095e-10	14.7599	2.7379	7.25873
COBL	COBL-4041	25.2192	26.3833	29.7908	27.2569	27.291	22.3912	42.0334	44.9094	36.6411	33.659	35.4327	41.9682	35.7042	0.000459949	0.543365	2.60977e-05	5.94813	1.45737	3.33729
COBRA1	COBRA1-24743	2735.69	2744.96	2555.39	2884.36	3216.14	2406.6	2613.81	2289.4	2214.75	2044.02	1907.91	1921.97	2360.34	0.0144798	-0.324757	0.00189745	-3.75421	0.798433	1.83924
COG2	COG2-42835	1677.68	1597.29	1653.94	1235.32	1430.68	1183.15	2929.06	2585.22	2489.56	2483.63	2264.06	2145.52	2367.09	3.3492e-05	0.769033	9.38331e-07	7.91984	1.70413	4.47506
COG3	COG3-20861	560.828	548.552	602.437	476.022	522.728	530.223	893.763	776.151	820.355	692.56	651.416	591.838	571.267	0.015385	0.395633	0.00204344	3.7181	1.31552	1.8129
COG8	COG8-62897	3344.55	2930.74	3023.22	2848.35	3006.21	2594.69	4677.88	4168.76	4775.56	4097.22	3567.8	3510.77	3712.27	0.00114702	0.463757	8.18061e-05	5.33459	1.37913	2.94043
COG8	COG8-43567	411.914	389.153	503.134	381.596	445.054	411.102	653.73	586.751	604.579	535.484	500.6	482.206	476.7	0.00918183	0.376635	0.00107142	4.03361	1.29831	2.03707
COL10A1	COL10A1-32544	93.6715	67.0575	79.4423	102.213	113.363	110.165	2771.99	2512.97	2338.93	1260.68	1295.56	1014.95	1290.18	1.67969e-08	4.1575	4.67121e-11	16.4814	17.8456	7.77477
COL12A1	COL12A1-18822	5150.73	5219.49	5356.84	5259.61	5587.32	5728.56	5027.42	4968.34	4734.85	4562.33	4220.12	4005.82	3999.84	0.0228178	-0.255249	0.00331314	-3.48303	0.837842	1.64173
COL13A1	COL13A1-61588	2095.6	1888.6	1947.44	1577.98	1759.22	1584.4	1389.31	1183.26	1281.42	855.755	730.458	704.038	665.835	0.000868789	-0.939219	5.75171e-05	-5.52091	0.521515	3.06109
COL13A1	COL13A1-22932	1922.67	2097.47	1936.4	1659.75	1603.87	1400.79	1294.19	1222.32	1240.71	790.477	697.751	644.084	676.45	0.00114962	-0.958045	8.20463e-05	-5.33305	0.514754	2.93945
COL13A1	COL13A1-61183	1903.45	1863.32	1940.82	1625.68	1645.86	1562.9	1492.19	1245.75	1224.42	816.996	761.348	709.177	731.454	0.00144802	-0.864273	0.000110039	-5.17958	0.549323	2.83923
COL13A1	COL13A1-38396	2312.96	2314.03	2330.31	1620.81	1762.37	1690.98	1611.65	1468.34	1332.31	889.414	794.964	711.747	721.804	0.00281745	-0.949965	0.00025073	-4.75686	0.517645	2.55014
COL13A1	COL13A1-40884	2663.63	2430.56	2501.33	1806.74	1863.14	1848.62	1699.03	1579.64	1550.12	1036.29	882.183	787.118	809.617	0.00299023	-0.919041	0.000270194	-4.719	0.52886	2.52429
COL13A1	COL13A1-41621	1928.67	1894.1	1722.35	1222.67	1443.28	1434.83	1236.67	1132.5	1269.21	682.36	647.782	623.528	689.96	0.00346076	-0.881506	0.000323654	-4.6279	0.5428	2.46083
COL13A1	COL13A1-53918	1887.84	1961.16	1866.89	1469.93	1491.56	1356.91	1395.95	1222.32	1192.87	762.938	656.867	581.56	655.221	0.00379649	-0.914543	0.000363076	-4.57013	0.530512	2.42062
COL13A1	COL13A1-23301	1947.89	2071.09	1928.68	1266.47	1613.32	1359.59	1378.25	1194.98	1204.07	721.119	736.818	596.12	629.166	0.00397491	-0.922621	0.0003838	-4.5423	0.52755	2.40067
COL13A1	COL13A1-57986	2017.54	2074.38	1813.93	1604.26	1653.21	1637.24	1548.6	1377.55	1413.74	832.296	737.726	628.667	704.435	0.00601524	-0.874528	0.000634723	-4.29168	0.545432	2.22075
COL13A1	COL13A1-50635	2128.02	1835.84	1784.14	1364.79	1396.04	1387.36	1405.91	1238.91	1267.17	640.541	625.977	590.125	603.112	0.00769915	-0.931209	0.000863672	-4.13956	0.524419	2.11356
COL14A1	COL14A1-29628	33.6256	29.6812	29.7908	18.4957	24.1421	24.1825	47.5641	41.9805	38.6768	33.659	34.5241	42.8247	40.5291	0.00497862	0.580168	0.000504374	4.40584	1.49502	2.30289
COL15A1	COL15A1-8147	34.8266	30.7805	26.4808	31.1507	29.3904	28.6607	42.0334	41.9805	40.7124	35.699	30.89	43.6812	32.8093	0.0325011	0.333968	0.00515611	3.26797	1.26048	1.4881
COL19A1	COL19A1-5939	16.8128	25.284	18.7572	22.3896	18.8938	18.8086	36.5027	41.0042	37.659	32.639	28.1644	30.8338	36.6692	0.000133057	0.789708	5.33057e-06	6.85133	1.72872	3.87596
COL1A1	COL1A1-46109	78768.1	75643	84983.4	113045	119269	103720	44795.4	41159.4	44780.6	64318.3	58153.2	51920.7	54372.7	0.000131956	-0.887128	5.27179e-06	-6.85787	0.540689	3.87957
COL21A1	COL21A1-15357	40.8311	37.3763	38.6178	34.0711	31.4897	34.9302	47.5641	45.8857	44.7836	47.9386	55.4203	50.5332	57.8987	0.00196307	0.464258	0.000160067	4.98586	1.37961	2.70706
COL4A1	COL4A1-22085	1423.09	1470.87	1407.89	845.937	995.073	803.396	542.01	522.316	477.353	307.011	292.547	282.643	288.529	4.10962e-05	-1.58285	1.20493e-06	-7.76022	0.333823	4.3862
COL4A2	COL4A2-29333	11719.7	11451.4	10454.4	10842.4	11565.1	9035.29	6963.17	6578.25	6642.23	5618	4974.2	5443.02	6266.57	5.84505e-06	-0.833126	1.0041e-07	-9.44468	0.561312	5.23321
COL4A3BP	COL4A3BP-1235	1335.42	1166.36	1211.49	1484.53	1483.16	1494.84	1973.36	1990.66	1966.41	2160.3	1819.79	1824.33	1860.48	0.000213663	0.52323	9.85009e-06	6.49457	1.43717	3.67027
COL4A3BP	COL4A3BP-35818	1196.11	1153.17	1119.92	1154.52	1171.42	1126.72	2247.68	1859.83	1893.13	1775.77	1539.96	1462.04	1527.56	0.000223783	0.600478	1.04197e-05	6.4624	1.51622	3.65017
COL4A4	COL4A4-56491	52.8403	50.5679	54.0649	42.8323	36.7379	44.7824	34.2904	33.1939	32.5699	27.5392	33.6156	35.1163	31.8443	0.00232618	-0.505549	0.000198288	-4.87621	0.704392	2.63336
COL5A1	COL5A1-47399	16523.4	20445.9	17828.2	33341	37458	27649.5	12940.8	11711.6	11205.1	18547.1	18041.6	16429.3	19884.4	0.0294988	-0.674549	0.00456925	-3.32676	0.626528	1.5302
COL5A3	COL5A3-33551	22.8174	19.7874	25.3774	17.5223	22.0428	18.8086	38.715	31.2413	32.5699	38.7589	37.2497	54.8156	38.5992	8.93351e-05	0.848849	3.26226e-06	7.14415	1.80106	4.04898
COL6A2	COL6A2-48429	726.554	692.561	636.641	754.432	841.824	611.727	513.25	522.316	466.157	420.228	411.564	387.135	428.451	9.79729e-05	-0.651793	3.6619e-06	-7.07462	0.636489	4.00889
COL6A2	COL6A2-21451	1300.59	1377.43	1178.39	1457.27	1591.28	1224.35	1131.58	1096.37	1044.27	874.114	814.043	773.414	981.383	0.00254867	-0.496993	0.00022183	-4.81905	0.708582	2.59369
COL8A2	COL8A2-58451	61.2467	57.1637	55.1682	72.0361	79.7738	82.3996	35.3966	29.2887	34.6055	45.8987	39.0668	41.9682	33.7743	0.000156358	-0.855052	6.52495e-06	-6.73274	0.552845	3.80588
COMMD2	COMMD2-19863	296.626	323.195	322.182	274.516	306.499	277.651	411.485	344.631	334.859	395.748	377.04	351.163	369.587	0.00669177	0.306178	0.000723762	4.22674	1.23643	2.17446
COMMD4	COMMD4-53846	3570.32	3539.75	3306.78	3214.37	3524.74	2573.19	2960.04	2572.53	2418.32	2212.32	2052.37	1950.24	2170.24	0.0024392	-0.490778	0.000210441	-4.84588	0.711641	2.61275
COMMD4	COMMD4-1861	27821.6	26760.3	23785.2	22783.8	24260.7	20007	21666	20643.7	18855.9	15975.8	13783.3	14071.3	16581.2	0.00615358	-0.484267	0.000653036	-4.2776	0.71486	2.21087
COMMD6	COMMD6-14272	57.644	57.1637	63.9952	56.4607	60.88	64.4866	81.8545	71.2692	74.3001	94.8572	79.9507	80.5105	77.1983	0.0021972	0.412876	0.000185093	4.9114	1.33134	2.65813
COMMD8	COMMD8-11476	679.718	689.263	686.293	588.944	662.333	544.554	1041.99	975.315	860.049	1173.99	1125.67	979.829	1103.94	2.4789e-05	0.69975	6.36202e-07	8.17202	1.62422	4.60574
COMMD8	COMMD8-20909	12017.6	10081.7	10366.1	7576.44	8813.96	8414.61	16332.2	14121.1	13804.6	16452.1	14474.7	13174.6	13084.1	0.000303016	0.622315	1.52655e-05	6.24601	1.53934	3.51853
COPB1	COPB1-44606	11085.7	11101.9	12442.6	11365.2	13065.1	10800.6	10507.2	9195.68	9113.47	10939.2	10041.1	8690.85	9824.45	0.0200194	-0.247678	0.00282632	-3.56029	0.842251	1.69855
COPG2IT1	COPG2IT1-24003	86.466	86.8449	92.6826	73.983	62.9793	69.8605	26.5474	27.3361	41.7302	48.9586	46.335	39.3987	35.7042	0.00012893	-1.05552	5.12041e-06	-6.87506	0.481123	3.88964
COPS2	COPS2-61372	3966.63	3450.71	3545.11	3486.94	3858.53	3372.11	5390.23	4598.33	5067.67	5387.48	5312.18	4616.5	5005.35	4.72213e-05	0.491901	1.45319e-06	7.64197	1.4063	4.32586
COPS4	COPS4-42168	6833.21	6294.61	7029.54	5815.45	5915.86	6314.31	9116.82	7780.06	7737.39	8657.51	7311.85	7489.19	7413.93	0.00527999	0.323523	0.000541198	4.37078	1.25138	2.27737
COPS5	COPS5-19092	11692.1	10476.4	10019.7	8314.33	10028.4	9232.33	14551.3	12502.4	12309.4	13168.8	12476.8	11447	11462	0.00562347	0.346492	0.000584357	4.33267	1.27147	2.25
COPS6	COPS6-12234	22104.1	22380.7	22587	17890.3	21193.6	16559.6	19380.7	17051.9	16955.7	16880.5	14214.9	14136.4	16406.6	0.0297832	-0.304887	0.00462412	-3.32095	0.809505	1.52603
COPS7A	COPS7A-2233	2368.21	2010.62	2120.67	1996.57	2342.83	2124.48	3692.3	3299.86	3059.54	3219.03	3289.79	3014.86	2990.47	1.62085e-05	0.585042	3.7147e-07	8.52985	1.50008	4.79026
COPS7B	COPS7B-35547	133.302	106.632	119.163	124.603	127.008	110.165	90.7037	87.8662	90.5851	74.4578	80.8592	76.228	85.8831	0.000320765	-0.509532	1.64647e-05	-6.20359	0.70245	3.49381
COPS7B	COPS7B-21727	78.0595	81.3484	75.0288	64.2484	72.4262	68.9648	63.0501	63.4589	60.0508	57.1183	58.1459	56.5286	56.9337	0.0148996	-0.292823	0.00196619	-3.73687	0.816303	1.82682
COPZ1	COPZ1-51350	11488	11772.4	11644.9	10712.9	11298.5	9478.64	17771.3	16380.2	16858	12871	13003.8	12080	13179.7	0.00913148	0.395376	0.0010644	4.03684	1.31529	2.03946
COPZ2	COPZ2-42751	3417.81	3127.52	3366.37	3597.91	3803.95	3497.5	1885.97	1711.44	1781.17	2268.41	1941.53	1770.37	2118.13	1.50773e-06	-0.845413	1.67826e-08	-10.8097	0.556551	5.82168
COPZ2	COPZ2-5183	3797.3	3478.19	3583.73	3813.04	4034.88	3827.1	2038.62	1878.38	1936.89	2615.2	2382.17	2129.24	2380.6	6.75339e-06	-0.774727	1.202e-07	-9.31493	0.584499	5.17048
COPZ2	COPZ2-6005	3547.51	3578.23	3766.89	3659.24	3989.74	3605.88	2104.99	1812	1958.27	2505.05	2395.79	2200.33	2446.22	7.35002e-06	-0.743985	1.33505e-07	-9.23981	0.597088	5.13371
COPZ2	COPZ2-37816	4120.34	3618.9	3910.32	3912.34	4401.21	4046.53	2342.81	1987.73	2023.41	2769.22	2541.16	2179.78	2503.16	7.51889e-06	-0.775813	1.3717e-07	-9.2205	0.584059	5.12385
COPZ2	COPZ2-14846	3724.04	3706.85	3783.44	3601.8	4221.71	4017.87	2203.44	1881.31	2035.62	2782.48	2412.15	2145.52	2449.12	1.21138e-05	-0.758076	2.54106e-07	-8.78867	0.591285	4.91672
COPZ2	COPZ2-45197	3575.13	3183.58	3553.94	3704.99	4174.48	3838.74	2166.93	1792.47	1935.87	2580.52	2269.51	2024.75	2263.84	1.25674e-05	-0.769981	2.6582e-07	-8.75767	0.586425	4.90075
COPZ2	COPZ2-6043	3181.23	3089.04	3111.49	3310.74	3504.8	3592.44	1799.69	1605.02	1613.23	2321.45	2114.15	2154.08	2000.4	2.70209e-05	-0.764965	7.10228e-07	-8.10007	0.588468	4.5683
COPZ2	COPZ2-52517	3611.15	3484.79	3876.12	3876.32	4388.61	3888.01	2210.07	1830.55	1962.34	2736.58	2496.64	2226.03	2505.08	2.74082e-05	-0.757365	7.25184e-07	-8.08649	0.591576	4.56212
COPZ2	COPZ2-57467	3497.07	3189.08	3179.9	3923.05	4205.97	3824.41	2103.88	1759.28	1902.29	2642.74	2519.35	2190.06	2262.88	9.83563e-05	-0.723952	3.67936e-06	-7.07176	0.605437	4.0072
COPZ2	COPZ2-62278	3071.94	2403.08	2709.86	3233.84	3301.17	3184.03	1621.6	1285.78	1471.75	2170.5	1957.88	1836.32	2069.88	0.000354832	-0.755624	1.86418e-05	-6.13422	0.59229	3.44998
COQ10A	COQ10A-22869	786.6	705.752	668.639	597.705	703.269	687.857	1596.16	1504.46	1450.38	1299.44	1193.81	1021.8	1003.58	3.79309e-05	0.896638	1.09163e-06	7.823	1.86172	4.42101
COQ10B	COQ10B-1112	284.617	275.925	283.565	355.313	430.359	322.433	404.848	440.307	406.106	594.643	501.509	573.851	609.867	0.00253622	0.638154	0.000220584	4.82191	1.55634	2.59581
COQ10B	COQ10B-50535	281.014	292.414	280.255	369.915	363.181	303.624	399.317	364.156	380.661	500.805	440.637	453.942	481.524	0.00366628	0.461211	0.000347361	4.59235	1.3767	2.43577
COQ2	COQ2-17580	317.042	337.486	329.906	306.64	333.79	266.903	306.401	258.717	236.132	269.272	241.669	245.814	230.63	0.0171027	-0.296431	0.00233057	-3.65409	0.814264	1.76693
COQ3	COQ3-59180	188.544	182.484	150.058	161.594	175.292	169.277	277.642	271.409	269.72	226.433	229.858	224.401	233.525	0.000251306	0.536438	1.20653e-05	6.37888	1.45039	3.5998
COQ3	COQ3-47725	205.357	219.861	226.19	193.719	220.428	180.025	304.189	274.338	280.915	279.472	258.931	258.661	280.809	0.000516434	0.424771	3.00536e-05	5.87084	1.34236	3.28699
COQ3	COQ3-44953	216.165	215.463	215.156	203.453	229.875	187.19	345.116	302.65	313.485	298.851	277.102	253.522	257.649	0.000670194	0.471939	4.15683e-05	5.69487	1.38697	3.1738
COQ3	COQ3-51277	211.361	209.967	207.433	193.719	198.385	186.295	334.055	294.84	301.272	239.693	248.937	292.921	257.649	0.000720313	0.483433	4.54552e-05	5.64677	1.39807	3.14248
COQ3	COQ3-46407	196.95	208.867	220.673	189.825	212.03	177.338	294.234	287.03	288.04	277.432	251.663	240.675	240.28	0.00115348	0.423688	8.2404e-05	5.33076	1.34135	2.93799
COQ3	COQ3-21084	261.8	237.449	232.81	210.267	240.371	238.242	382.725	334.868	344.02	335.57	308.9	278.361	277.914	0.00145686	0.449465	0.000110803	5.17598	1.36553	2.83658
COQ3	COQ3-34030	282.215	248.442	260.394	198.586	224.626	234.66	387.15	346.583	333.842	342.71	330.705	286.926	292.389	0.00205112	0.466814	0.000170115	4.95461	1.38205	2.68801
COQ3	COQ3-19747	271.407	255.038	241.637	211.241	245.619	228.39	390.468	329.986	317.557	354.95	307.992	270.652	302.038	0.00278772	0.425915	0.000247686	4.76305	1.34342	2.55475
COQ3	COQ3-3317	218.567	229.754	207.433	185.931	218.328	179.129	339.586	302.65	309.414	271.312	260.748	237.249	248.965	0.00300797	0.448455	0.000272178	4.7153	1.36458	2.52173
COQ3	COQ3-27738	190.946	209.967	239.43	200.533	224.626	187.19	352.859	312.413	310.432	287.632	263.474	245.814	242.21	0.00313687	0.462353	0.000286933	4.68862	1.37779	2.5035
COQ9	COQ9-757	1598.42	1264.2	1288.73	1242.14	1358.25	1075.67	2747.66	2477.83	2633.07	2010.36	1896.1	1901.42	2119.09	7.54383e-05	0.79232	2.64612e-06	7.27111	1.73186	4.12241
CORO1C	CORO1C-28654	9464.42	8976.9	9907.11	8869.2	10776.8	8981.55	6191.08	5351.05	6185.23	6170.82	5842.76	4526.57	5648.99	7.67868e-06	-0.732284	1.41183e-07	-9.19997	0.60195	5.11471
CORO2A	CORO2A-28761	254.594	256.137	230.603	259.914	291.804	275.859	185.832	168.898	167.939	219.294	209.87	179.007	220.98	0.00260035	-0.434147	0.000227278	-4.80671	0.740131	2.58497
CORO2B	CORO2B-7600	123.694	134.115	112.543	155.754	156.399	136.138	60.8378	54.6723	56.9973	68.338	66.3227	67.663	66.5835	9.11353e-07	-1.09599	8.78398e-09	-11.3396	0.467815	6.04031
CORO2B	CORO2B-12385	122.493	128.618	115.853	149.913	171.094	143.304	65.2624	55.6486	64.122	66.2981	67.2312	58.2416	75.2683	1.88161e-06	-1.08363	2.25458e-08	-10.5747	0.471839	5.72547
CORO2B	CORO2B-27843	109.283	105.533	114.75	143.099	166.895	144.199	63.0501	49.7908	65.1398	68.338	59.963	65.9501	67.5485	1.35842e-05	-1.03224	2.95148e-07	-8.68598	0.488949	4.86697
CORO2B	CORO2B-29852	109.283	131.916	110.336	171.329	144.852	130.765	53.0948	51.7434	61.0686	66.2981	80.8592	62.5241	67.5485	1.95248e-05	-1.05642	4.67589e-07	-8.37555	0.480825	4.70941
[truncated: 8,946 more rows]

## Sheet: Myo_pDiPRO1_pCtl
GENE	ID	X5_2_Myo1_CTL	X5_1_Myo1_CTL	X5_3_Myo1_CTL	X9_3_Myo2_CTL	X9_2_Myo2_CTL	X9_1_Myo2_CTL	X6_1_Myo1_Dipro	X6_2_Myo1_Dipro	X6_3_Myo1_Dipro	X10_2_Myo2_Diprp	X10_3_Myo2_Dipro	X10_1_Myo2_Dipro	padj	log2FoldChange	pvalue	stat	foldChange	log10padj
A1BG	A1BG-35306	79.9726	71.8808	73.7017	85.9807	66.8021	77.9782	170.751	127.133	156.65	98.9016	104.852	120.342	0.00110519	0.707784	0.000291599	5.02012	1.63329	2.95656
A1BG-AS1	A1BG-AS1-57960	500.569	473.215	529.855	479.733	480.201	549.795	722.948	763.814	820.404	643.381	644.237	592.455	0.00196466	0.431567	0.000561202	4.63662	1.3487	2.70671
A1CF	A1CF-24586	22.7083	21.9636	21.9113	24.4263	21.2992	18.7542	19.9709	20.3412	17.0708	18.7393	20.1639	18.5142	0.0248627	-0.219713	0.0106907	-3.01413	0.858736	1.60445
A2LD1	A2LD1-38143	171.793	178.704	157.363	229.608	180.075	253.676	105.846	104.757	104.433	102.025	93.7623	110.057	2.7523e-05	-0.928809	4.33181e-06	-7.84966	0.525292	4.5603
A2M	A2M-51740	20.7336	18.9685	17.9274	14.6558	20.3311	16.7801	24.9637	21.3583	25.1042	69.7517	42.3442	49.3712	0.00727584	0.912684	0.00251493	3.79541	1.88254	2.13812
A2M	A2M-55227	22.7083	21.9636	17.9274	18.564	17.4266	17.7672	26.9608	19.3242	28.1167	59.341	41.3361	48.3427	0.00871296	0.796905	0.0031025	3.68083	1.73737	2.05983
A2M	A2M-27013	21.721	22.9619	21.9113	17.587	20.3311	16.7801	22.9666	26.4436	22.0917	63.5053	42.3442	48.3427	0.0169824	0.740389	0.00679276	3.25744	1.67063	1.77
A2M	A2M-50937	21.721	20.9652	22.9073	14.6558	19.3629	17.7672	22.9666	24.4095	24.1	45.8071	45.3688	47.3141	0.00985423	0.727035	0.00358202	3.60273	1.65523	2.00638
A2M	A2M-56263	20.7336	20.9652	24.8992	17.587	20.3311	16.7801	24.9637	22.3754	28.1167	51.0124	44.3606	45.257	0.00790699	0.723007	0.00277015	3.74259	1.65062	2.10199
A2M	A2M-23771	26.6575	21.9636	21.9113	19.5411	16.4585	16.7801	24.9637	29.4948	20.0833	54.1356	40.3279	50.3998	0.0177013	0.710909	0.00713121	3.23132	1.63684	1.75199
A2M	A2M-28180	21.721	17.9702	21.9113	17.587	23.2355	19.7413	23.9651	27.4607	24.1	48.9303	42.3442	45.257	0.00659939	0.68997	0.0022443	3.8578	1.61325	2.1805
A2M	A2M-62814	22.7083	18.9685	27.8871	18.564	20.3311	21.7154	26.9608	19.3242	28.1167	53.0946	41.3361	54.5141	0.0305692	0.646116	0.0136686	2.88235	1.56495	1.51472
A4GALT	A4GALT-58326	4158.57	4209.02	3919.14	4591.18	3021.58	5362.73	927.65	1341.51	1234.12	1430.43	880.155	1104.68	3.23235e-07	-1.90589	2.00741e-08	-12.8744	0.266851	6.49048
AA213559	AA213559-32516	22.7083	20.9652	18.9234	21.4952	25.1718	22.7025	19.9709	13.2218	20.0833	13.5339	18.1475	18.5142	0.0242933	-0.391235	0.0103953	-3.02916	0.762477	1.61451
AA412392	AA412392-59344	21.721	25.9569	26.8912	23.4493	27.1081	25.6637	19.9709	21.3583	21.0875	19.7803	23.1885	25.7142	0.0360819	-0.234318	0.0166708	-2.7757	0.850087	1.44271
AA489744	AA489744-51363	26.6575	39.9338	37.8468	36.151	30.0125	35.5343	15.9767	18.3071	18.075	18.7393	21.1721	23.6571	4.66927e-05	-0.84681	7.94251e-06	-7.39484	0.556013	4.33075
AAA1	AAA1-47224	20.7336	14.9752	15.9355	18.564	16.4585	18.7542	13.9797	16.273	15.0625	14.575	14.1147	15.4285	0.018141	-0.258067	0.00734007	-3.21582	0.836208	1.74134
AAAS	AAAS-31448	795.777	882.536	939.198	659.511	577.015	817.29	1716.5	2041.24	1807.5	2364.27	2042.61	1926.51	9.02342e-07	1.32449	7.23715e-08	11.4871	2.50444	6.04463
AACSP1	AACSP1-4991	16.7844	15.9735	17.9274	18.564	22.2674	19.7413	181.736	222.737	169.704	204.05	180.467	214.971	1.6574e-10	3.32988	4.02977e-13	32.3469	10.0553	9.78057
AACSP1	AACSP1-27767	31.5941	29.9503	31.871	31.2657	28.0762	31.5861	40.9404	40.6825	41.1708	29.15	40.3279	38.057	0.0300706	0.272964	0.0134089	2.89264	1.20829	1.52186
AADACL2	AADACL2-8173	16.7844	15.9735	19.9194	19.5411	23.2355	16.7801	14.9782	13.2218	17.0708	16.6571	17.1393	15.4285	0.0479317	-0.269598	0.0234627	-2.59142	0.829551	1.31938
AAGAB	AAGAB-12782	3717.24	2190.37	3772.73	3307.33	3326.55	3345.16	4587.32	4671.37	4069.89	4792.04	4393.72	4332.33	0.00938256	0.433181	0.00338388	3.63362	1.35021	2.02768
AAK1	AAK1-57580	19.7463	20.9652	22.9073	21.4952	23.2355	31.5861	42.9375	44.7507	40.1667	42.6839	37.3033	43.1998	5.25235e-05	0.808701	9.07123e-06	7.29759	1.75163	4.27965
AAK1	AAK1-30759	5318.67	5842.31	5282.62	5264.37	4466.06	5299.55	5910.4	5983.38	6144.49	6243.3	6257.87	6597.23	0.0145805	0.20625	0.00567275	3.35433	1.15369	1.83623
AAK1	AAK1-26797	211.286	316.475	209.153	345.877	172.33	217.154	146.786	212.566	166.692	168.653	149.213	179.999	0.0204198	-0.525003	0.00846427	-3.13935	0.694957	1.68995
AAMP	AAMP-6746	1949.95	2047.6	2054.68	1590.64	1687.48	1897.14	3202.34	3405.12	3008.48	2858.78	3056.85	2771.99	1.78189e-05	0.672245	2.62213e-06	8.24072	1.59355	4.74912
AARS	AARS-1076	1042.61	1032.29	1012.9	832.45	743.536	1253.57	1744.46	1493.05	1769.34	1835.41	2149.47	1914.16	7.9154e-05	0.857441	1.4585e-05	6.95686	1.81182	4.10153
AARS2	AARS2-13533	1084.07	1325.8	1187.19	956.536	833.574	879.475	1713.51	1797.15	1659.89	1816.67	1718.97	1791.76	6.11804e-05	0.726967	1.08104e-05	7.17051	1.65516	4.21339
AARSD1	AARSD1-5576	962.633	881.538	987.005	804.115	789.039	801.497	1218.23	1431.01	1122.66	1144.14	1254.2	1291.88	0.000374195	0.478956	8.55046e-05	5.77341	1.39373	3.4269
AARSD1	AARSD1-35107	1134.43	1068.23	1170.26	959.467	911.994	962.389	1394.97	1645.61	1238.14	1369.01	1459.87	1552.11	0.000838698	0.444599	0.000213117	5.20807	1.36094	3.07639
AARSD1	AARSD1-20984	1083.09	967.395	1048.75	809.001	799.689	835.057	1301.11	1385.24	1108.6	1209.72	1275.37	1351.54	0.00188637	0.432412	0.000535691	4.66349	1.34949	2.72437
AARSD1	AARSD1-20854	1097.9	1137.11	1149.35	966.306	942.006	899.216	1434.91	1600.86	1234.12	1308.62	1488.1	1456.45	0.00129041	0.426468	0.000347174	4.91679	1.34394	2.88927
AARSD1	AARSD1-16861	1074.2	1071.22	1087.6	933.086	858.746	868.617	1408.95	1441.18	1171.86	1182.66	1361.07	1411.19	0.00228266	0.402832	0.000667346	4.53701	1.3221	2.64156
AARSD1	AARSD1-28898	1393.1	1203	1358.5	1043.49	1058.18	1019.64	1522.78	1700.53	1484.16	1429.39	1668.56	1723.88	0.00362924	0.401251	0.00113519	4.23587	1.32065	2.44018
AARSD1	AARSD1-26986	1455.3	1279.88	1413.28	1037.63	1022.36	1021.61	1531.77	1592.72	1586.58	1479.36	1702.84	1787.65	0.00691388	0.399091	0.00236916	3.82811	1.31868	2.16028
AARSD1	AARSD1-62711	1166.02	1019.31	1256.91	862.738	785.167	882.436	1158.31	1362.86	1307.42	1236.79	1471.97	1412.22	0.0131919	0.392351	0.00503678	3.4184	1.31253	1.87969
AARSD1	AARSD1-33845	1393.1	1233.95	1489.97	1058.15	1034.95	1081.82	1518.79	1623.23	1607.67	1356.51	1779.47	1778.39	0.0114947	0.378453	0.00428666	3.50546	1.29995	1.9395
AARSD1	AARSD1-54765	1092.96	960.407	1196.16	835.381	853.905	874.54	1195.26	1405.58	1154.79	1154.55	1292.51	1315.54	0.011269	0.34421	0.00418761	3.51811	1.26946	1.94812
AASDH	AASDH-55073	86.8838	92.846	115.532	105.522	85.1969	94.7583	151.779	157.645	153.637	194.68	163.328	193.371	2.68017e-05	0.766252	4.20152e-06	7.87307	1.70084	4.57184
AASDHPPT	AASDHPPT-24047	1843.32	1988.7	1848.52	2167.11	1935.32	1978.08	3976.21	4290.99	3615	4143.46	3453.07	4181.13	1.71558e-07	0.969979	8.91212e-09	13.8263	1.95881	6.76559
AATF	AATF-47855	2073.36	2437.96	2317.62	2031.29	2087.32	2428.18	5398.14	6044.4	5389.36	5794.59	4756.67	4511.3	1.35283e-07	1.2143	6.65588e-09	14.1834	2.32029	6.86876
AATK	AATK-28705	58.2516	50.9155	56.7702	9.77054	13.554	6.90946	812.817	981.465	764.171	967.154	1024.33	1086.17	3.25081e-06	5.25301	3.47155e-07	9.96387	38.1341	5.48801
AATK	AATK-45093	74.0487	57.9039	65.7339	9.77054	13.554	6.90946	752.904	924.51	782.246	904.69	1104.98	1049.14	9.08265e-06	5.09689	1.18341e-06	8.88918	34.2229	5.04179
AATK	AATK-2336	62.2009	44.9255	59.7581	17.587	25.1718	11.8448	741.92	967.226	951.95	852.636	1130.19	1098.51	2.42584e-07	4.8742	1.38279e-08	13.3039	29.3279	6.61514
AATK	AATK-42013	61.2136	52.9122	58.7621	21.4952	26.14	20.7284	880.718	1192	1001.15	952.579	1279.4	1184.91	2.30766e-08	4.83492	6.31493e-10	17.3851	28.5401	7.63683
AATK	AATK-10274	66.1502	53.9106	58.7621	20.5181	24.2037	17.7672	919.662	1085.21	892.704	973.4	1201.77	1119.08	6.04852e-08	4.81396	2.31744e-09	15.5444	28.1286	7.21835
AATK	AATK-9621	73.0614	49.9172	70.7138	23.4493	22.2674	13.8189	890.704	1111.65	850.529	919.265	1214.88	1118.05	2.64985e-07	4.78644	1.55458e-08	13.1676	27.5971	6.57678
AATK	AATK-59922	71.0868	56.9056	71.7097	20.5181	21.2992	15.793	779.865	1026.22	932.871	884.909	1201.77	1093.37	3.21139e-07	4.72301	1.98548e-08	12.8869	26.41	6.49331
AATK	AATK-14328	60.2263	41.9304	55.7742	27.3575	37.7577	29.612	1022.51	1161.49	1054.37	906.772	1248.15	1239.42	9.78388e-10	4.71365	6.29693e-12	25.6935	26.2391	9.00949
AATK	AATK-57690	53.3151	37.9371	55.7742	20.5181	22.2674	15.793	759.894	879.759	707.937	793.295	961.819	932.911	3.75766e-08	4.71015	1.21937e-09	16.4299	26.1756	7.42508
AATK	AATK-15442	56.277	39.9338	53.7823	25.4034	31.9488	25.6637	901.688	1116.73	851.533	851.595	1141.28	1050.17	2.08316e-09	4.67361	1.82618e-11	23.4907	25.5209	8.68128
AATK	AATK-54711	19.7463	16.9718	18.9234	20.5181	20.3311	20.7284	25.9622	30.5119	30.125	31.2321	35.2869	26.7428	0.000132282	0.566038	2.62517e-05	6.54929	1.48045	3.8785
AATK-AS1	AATK-AS1-30303	28.6322	24.9586	21.9113	14.6558	20.3311	13.8189	32.952	32.546	40.1667	97.8606	74.6065	62.7426	0.00171134	1.31939	0.000479882	4.72727	2.49561	2.76666
AB073651	AB073651-26266	18.759	16.9718	19.9194	20.5181	18.3948	23.6896	17.9738	14.2389	15.0625	13.5339	17.1393	18.5142	0.0210227	-0.322384	0.00875858	-3.12102	0.799747	1.67731
AB209400	AB209400-25692	213.26	231.616	239.032	208.112	184.916	242.818	91.8663	147.474	100.417	103.066	84.6885	78.1711	1.25377e-05	-1.18048	1.73468e-06	-8.57295	0.441204	4.90178
AB306242	AB306242-51700	20.7336	18.9685	16.9315	19.5411	18.3948	18.7542	17.9738	16.273	18.075	15.616	17.1393	17.4856	0.0471713	-0.173937	0.0230231	-2.60166	0.88642	1.32632
AB385295	AB385295-694	249.791	327.457	260.944	136.788	131.668	156.943	579.157	612.272	523.171	727.708	509.139	478.284	9.18429e-05	1.47658	1.72792e-05	6.83775	2.78289	4.03695
AB529251	AB529251-29698	17.7717	18.9685	22.9073	23.4493	20.3311	17.7672	13.9797	16.273	17.0708	13.5339	15.1229	17.4856	0.00434627	-0.396747	0.00138945	-4.12288	0.759569	2.36188
ABAT	ABAT-25632	22.7083	23.9603	19.9194	24.4263	22.2674	23.6896	19.9709	17.2901	16.0667	12.4928	20.1639	21.5999	0.0221147	-0.393463	0.00929648	-3.08906	0.7613	1.65532
ABCA1	ABCA1-55819	25.6702	30.9487	27.8871	26.3805	26.14	26.6508	17.9738	15.2559	23.0958	27.0678	22.1803	21.5999	0.0135747	-0.41124	0.00521055	-3.40011	0.751977	1.86727
ABCA10	ABCA10-34127	30.6068	31.947	34.8589	33.2198	27.1081	23.6896	60.9114	102.723	49.2042	66.6285	50.4098	108	0.000264037	1.16189	5.74884e-05	6.02823	2.23751	3.57833
ABCA11P	ABCA11P-58079	177.717	150.75	175.29	98.6824	128.763	112.525	458.333	532.941	429.783	669.408	577.697	695.312	6.84909e-07	1.96639	5.14278e-08	11.8435	3.90788	6.16437
ABCA12	ABCA12-39451	21.721	20.9652	21.9113	22.4722	24.2037	22.7025	19.9709	12.2047	13.0542	17.6982	22.1803	19.5428	0.0299594	-0.41333	0.0133483	-2.89507	0.750888	1.52347
ABCA17P	ABCA17P-19836	19.7463	15.9735	14.9395	17.587	19.3629	19.7413	14.9782	15.2559	13.0542	15.616	16.1311	17.4856	0.04263	-0.240141	0.0203601	-2.66804	0.846663	1.37028
ABCA17P	ABCA17P-17778	19.7463	14.9752	13.9436	16.6099	19.3629	19.7413	14.9782	13.2218	15.0625	13.5339	17.1393	12.3428	0.0473281	-0.295581	0.0231176	-2.59944	0.814744	1.32488
ABCA3	ABCA3-18340	155.009	75.8741	134.456	125.063	115.209	168.788	2407.5	2273.13	2040.47	2571.44	2421.69	2071.54	7.71088e-10	4.15164	4.43273e-12	26.4626	17.7733	9.1129
ABCA5	ABCA5-12650	22.7083	32.9453	23.9032	33.2198	34.8533	48.3662	3.99419	5.08531	3.0125	21.8625	26.2131	24.6856	0.0467443	-1.65089	0.0227671	-2.6077	0.318444	1.33027
ABCA6	ABCA6-54383	18.759	19.9669	20.9153	20.5181	21.2992	18.7542	15.9767	17.2901	17.0708	15.616	20.1639	14.3999	0.0127448	-0.291893	0.00483791	-3.44012	0.81683	1.89467
ABCA8	ABCA8-45943	24.6829	28.952	24.8992	20.5181	24.2037	21.7154	12.9811	11.1877	13.0542	21.8625	22.1803	21.5999	0.023535	-0.565002	0.0100087	-3.04948	0.675954	1.62829
ABCA8	ABCA8-3740	21.721	20.9652	27.8871	23.4493	28.0762	21.7154	11.9826	12.2047	12.05	24.9857	18.1475	20.5714	0.0200834	-0.596281	0.00829833	-3.14997	0.661457	1.69716
ABCA8	ABCA8-2279	20.7336	27.9536	27.8871	20.5181	25.1718	22.7025	13.9797	12.2047	15.0625	16.6571	21.1721	18.5142	0.00267452	-0.602568	0.00080061	-4.4331	0.658581	2.57275
ABCA8	ABCA8-50252	25.6702	32.9453	24.8992	22.4722	26.14	24.6766	13.9797	13.2218	12.05	22.9035	23.1885	19.5428	0.00899391	-0.639509	0.00321769	-3.66099	0.641932	2.04605
ABCA8	ABCA8-58249	23.6956	24.9586	27.8871	22.4722	26.14	21.7154	12.9811	8.1365	14.0583	15.616	23.1885	21.5999	0.0182824	-0.710174	0.00741104	-3.21066	0.611246	1.73797
ABCA8	ABCA8-36681	22.7083	23.9603	35.8549	22.4722	28.0762	27.6378	17.9738	11.1877	13.0542	16.6571	22.1803	19.5428	0.00457928	-0.71194	0.00147507	-4.0896	0.610499	2.3392
ABCA8	ABCA8-7265	22.7083	24.9586	65.7339	22.4722	23.2355	26.6508	13.9797	11.1877	10.0417	21.8625	24.1967	23.6571	0.0432028	-0.802522	0.0206907	-2.65935	0.573346	1.36449
ABCA8	ABCA8-47001	32.5814	23.9603	27.8871	25.4034	21.2992	21.7154	11.9826	11.1877	11.0458	16.6571	19.1557	18.5142	0.00125131	-0.823944	0.000335401	-4.93715	0.564896	2.90264
ABCA8	ABCA8-33650	28.6322	31.947	28.8831	21.4952	26.14	22.7025	8.98692	8.1365	14.0583	17.6982	24.1967	20.5714	0.0152374	-0.877955	0.00598024	-3.32593	0.544138	1.81709
ABCA8	ABCA8-14299	42.4546	38.9354	30.875	27.3575	30.9807	32.5732	10.984	10.1706	9.0375	23.9446	24.1967	24.6856	0.00748892	-1.10775	0.00260106	-3.77699	0.464017	2.12558
ABCA9	ABCA9-10485	3862.38	4596.37	4887.22	3737.23	2649.82	6361.64	7529.04	8959.3	7293.26	7930.87	6195.37	6335.98	0.00274701	0.765415	0.000825059	4.416	1.69986	2.56114
ABCB1	ABCB1-49843	40.48	26.9553	35.8549	26.3805	31.9488	27.6378	13.9797	11.1877	19.0792	19.7803	22.1803	21.5999	0.00185232	-0.850723	0.000524904	-4.67526	0.554507	2.73228
ABCB1	ABCB1-5230	33.5687	25.9569	26.8912	28.3346	37.7577	31.5861	14.9782	12.2047	14.0583	15.616	21.1721	16.4571	6.57189e-05	-0.982729	1.17509e-05	-7.11058	0.506022	4.18231
ABCB1	ABCB1-55072	43.4419	34.942	33.8629	31.2657	29.0444	27.6378	18.9724	9.15356	15.0625	20.8214	19.1557	19.5428	0.000979608	-1.0088	0.000253842	-5.10288	0.496959	3.00895
ABCB1	ABCB1-32151	42.4546	38.9354	35.8549	31.2657	30.0125	27.6378	13.9797	10.1706	17.0708	17.6982	20.1639	24.6856	0.000768107	-1.03928	0.000192941	-5.26832	0.486569	3.11458
ABCB1	ABCB1-43833	36.5307	41.9304	37.8468	31.2657	27.1081	33.5602	15.9767	8.1365	14.0583	20.8214	20.1639	21.5999	0.00136724	-1.1143	0.000370736	-4.87812	0.461915	2.86415
ABCB1	ABCB1-60805	44.4292	34.942	39.8387	31.2657	26.14	38.4955	12.9811	10.1706	17.0708	17.6982	19.1557	18.5142	9.70941e-05	-1.19195	1.84199e-05	-6.79317	0.437711	4.01281
ABCB1	ABCB1-5677	36.5307	41.9304	48.8025	29.3116	33.8851	37.5085	9.98547	8.1365	13.0542	28.1089	20.1639	19.5428	0.00227116	-1.31731	0.000663154	-4.54062	0.401281	2.64375
ABCB1	ABCB1-12523	34.5561	43.9271	47.8065	32.2428	32.917	37.5085	10.984	11.1877	12.05	17.6982	21.1721	20.5714	0.000111942	-1.33536	2.16559e-05	-6.68109	0.396293	3.95101
ABCB1	ABCB1-31027	40.48	42.9288	49.7984	33.2198	32.917	36.5214	7.98837	10.1706	12.05	20.8214	21.1721	23.6571	0.00111534	-1.40128	0.000294597	-5.01404	0.378593	2.95259
ABCB1	ABCB1-15026	40.48	44.9255	45.8146	33.2198	31.9488	34.5473	7.98837	10.1706	9.0375	16.6571	19.1557	19.5428	0.00022804	-1.5587	4.8763e-05	-6.13563	0.339456	3.64199
ABCB5	ABCB5-61034	16.7844	17.9702	16.9315	16.6099	18.3948	17.7672	14.9782	14.2389	15.0625	13.5339	15.1229	17.4856	0.0110114	-0.239802	0.00407754	-3.53252	0.846862	1.95816
ABCB5	ABCB5-30363	20.7336	17.9702	16.9315	17.587	19.3629	18.7542	15.9767	14.2389	16.0667	13.5339	17.1393	17.4856	0.0172872	-0.26796	0.00693775	-3.24609	0.830493	1.76227
ABCB5	ABCB5-20153	20.7336	18.9685	17.9274	18.564	19.3629	18.7542	19.9709	13.2218	16.0667	14.575	17.1393	16.4571	0.0331266	-0.268657	0.0150522	-2.83058	0.830092	1.47982
ABCB5	ABCB5-7310	16.7844	17.9702	29.8791	18.564	22.2674	19.7413	16.9753	14.2389	17.0708	14.575	20.1639	15.4285	0.0480303	-0.355467	0.023521	-2.59008	0.781617	1.31848
ABCB7	ABCB7-60645	821.447	773.716	827.65	659.511	768.708	746.221	1121.37	1258.11	1169.85	1790.64	1377.2	1518.17	5.58876e-05	0.789777	9.72684e-06	7.24686	1.72881	4.25268
ABCB8	ABCB8-57760	120.453	116.806	129.476	96.7283	112.305	108.577	61.9099	55.9384	64.2667	62.4642	74.6065	65.8283	5.4271e-06	-0.860006	6.41274e-07	-9.41417	0.55095	5.26543
ABCB9	ABCB9-12843	35.5434	24.9586	39.8387	35.1739	39.694	41.4567	138.798	151.542	130.542	100.984	105.861	96.6854	1.47319e-06	1.68981	1.31734e-07	10.8841	3.22615	5.83174
ABCB9	ABCB9-50977	30.6068	19.9669	25.8952	31.2657	24.2037	26.6508	47.9302	63.0579	57.2375	47.8892	46.377	47.3141	4.69493e-05	0.923331	7.99063e-06	7.3904	1.89649	4.32837
ABCC1	ABCC1-44640	269.537	399.338	346.597	294.093	242.037	466.882	386.438	424.115	395.642	569.465	488.975	474.17	0.0378712	0.428099	0.0176667	2.74449	1.34546	1.42169
ABCC10	ABCC10-14174	47.3912	74.8758	53.7823	40.0592	27.1081	58.2368	80.8823	95.6039	85.3541	109.312	91.7459	90.5139	0.00209415	0.895546	0.000604214	4.59406	1.86031	2.67899
ABCC10	ABCC10-11562	119.465	151.748	126.488	131.902	89.0695	149.047	94.8619	132.218	80.3333	105.148	84.6885	105.942	0.0449449	-0.380631	0.0217157	-2.63325	0.768101	1.34732
ABCC10	ABCC10-8416	354.446	435.278	320.702	307.772	248.814	418.516	241.648	261.385	243.008	239.446	260.115	242.742	0.00466559	-0.497208	0.00150681	-4.07777	0.708476	2.33109
ABCC2	ABCC2-15332	32.5814	39.9338	31.871	32.2428	28.0762	33.5602	63.907	51.8702	45.1875	44.766	45.3688	45.257	0.00131099	0.532511	0.000353596	4.90598	1.44644	2.8824
ABCC3	ABCC3-10454	389.99	1865.9	904.34	581.347	261.4	1559.56	2.99564	0	0	189.475	172.402	202.628	0.0216642	-5.80312	0.00907545	-3.10196	0.0179096	1.66426
ABCC3	ABCC3-46459	970.532	1352.76	1178.23	1154.88	1011.71	1653.33	0	0	0	36.4374	37.3033	39.0856	0.00267286	-8.13482	0.000800027	-4.43351	0.00355775	2.57302
ABCC4	ABCC4-16895	67.1375	82.8625	58.7621	60.5773	69.7065	52.3145	100.853	144.423	69.2875	104.107	89.7295	116.228	0.00726827	0.614276	0.00251162	3.79613	1.53079	2.13857
ABCC6	ABCC6-27369	92.8077	82.8625	76.6896	27.3575	27.1081	20.7284	380.446	376.313	346.437	658.997	465.787	581.141	1.13545e-05	3.26343	1.54348e-06	8.66861	9.60265	4.94483
ABCC6	ABCC6-10586	109.592	137.771	112.544	95.7513	86.165	91.7971	862.744	964.175	881.658	974.441	883.18	937.025	2.00578e-10	3.09298	5.73744e-13	31.4059	8.53258	9.69772
ABCC6	ABCC6-14018	45.4165	51.9139	51.7904	39.0822	46.471	34.5473	166.757	167.815	148.617	244.651	182.484	191.314	7.2887e-08	1.98181	2.96118e-09	15.2181	3.94987	7.13735
ABCC6	ABCC6-19225	23.6956	24.9586	31.871	21.4952	26.14	24.6766	97.8576	113.911	96.4	91.6141	90.7377	81.2568	2.38882e-08	1.85019	6.64709e-10	17.3089	3.60547	7.62182
ABCC6	ABCC6-47416	20.7336	36.9387	32.867	40.0592	24.2037	25.6637	85.875	93.5697	99.4125	96.8195	87.7131	82.2854	3.08196e-06	1.58076	3.24422e-07	10.0261	2.99127	5.51117
ABCC6	ABCC6-4996	27.6448	41.9304	29.8791	30.2887	30.0125	37.5085	87.8721	111.877	82.3416	106.189	92.7541	80.2283	5.69341e-07	1.46356	4.07596e-08	12.0914	2.75789	6.24463
ABCC6	ABCC6-4187	27.6448	43.9271	28.8831	31.2657	30.0125	31.5861	92.8648	111.877	79.3291	91.6141	85.6967	85.3711	5.07115e-07	1.4587	3.53096e-08	12.2467	2.7486	6.29489
ABCC6	ABCC6-55609	25.6702	38.9354	34.8589	24.4263	28.0762	35.5343	86.8736	74.2456	86.3583	92.6552	79.6475	87.4282	9.39857e-07	1.40354	7.59927e-08	11.437	2.6455	6.02694
ABCC6	ABCC6-2405	27.6448	47.9205	26.8912	29.3116	30.9807	35.5343	86.8736	105.774	78.325	93.6963	92.7541	77.1426	3.60488e-06	1.40234	3.9333e-07	9.85001	2.6433	5.44311
ABCC6	ABCC6-62703	32.5814	45.9238	29.8791	30.2887	27.1081	35.5343	91.8663	93.5697	89.3708	95.7784	89.7295	81.2568	5.39162e-07	1.39796	3.80336e-08	12.1661	2.63529	6.26828
ABCC6	ABCC6-2094	26.6575	39.9338	31.871	31.2657	36.7896	38.4955	95.8605	115.945	77.3208	89.532	87.7131	82.2854	1.21952e-06	1.37263	1.04594e-07	11.1131	2.58942	5.91381
ABCC6	ABCC6-56541	24.6829	38.9354	28.8831	35.1739	31.9488	39.4826	80.8823	94.5868	82.3416	96.8195	77.6311	85.3711	1.18733e-06	1.34374	1.01172e-07	11.1465	2.53809	5.92543
ABCC6	ABCC6-49656	27.6448	40.9321	31.871	34.1969	32.917	48.3662	81.8808	108.826	77.3208	97.8606	89.7295	77.1426	7.03377e-06	1.2676	8.71858e-07	9.14808	2.4076	5.15281
ABCC6P1	ABCC6P1-18310	14.8097	19.9669	18.9234	20.5181	21.2992	20.7284	27.9593	27.4607	26.1083	20.8214	20.1639	28.7999	0.0362757	0.332632	0.0167753	2.77234	1.25931	1.44038
ABCC8	ABCC8-13817	50.3531	52.9122	49.7984	8.79348	4.84073	6.90946	74.891	70.1773	79.3291	327.937	260.115	213.942	0.0070464	2.84034	0.0024233	3.81572	7.16189	2.15203
ABCC9	ABCC9-23259	16.7844	19.9669	18.9234	23.4493	21.2992	19.7413	14.9782	15.2559	19.0792	16.6571	19.1557	16.4571	0.0333817	-0.269741	0.0151994	-2.82536	0.829469	1.47649
ABCD1	ABCD1-37579	70.0994	64.8923	77.6856	60.5773	70.6747	70.0816	95.8605	91.5356	87.3625	111.394	89.7295	83.314	0.00234992	0.39329	0.000690295	4.51765	1.31339	2.62895
ABCD3	ABCD3-45046	95.7697	97.8377	87.6452	112.361	92.9421	77.9782	385.439	503.446	419.742	385.196	364.967	456.684	7.56173e-09	2.11371	1.26585e-10	19.9404	4.32802	8.12138
ABCD3	ABCD3-52744	77.0106	71.8808	77.6856	67.4167	61.9614	58.2368	137.799	179.003	177.737	172.818	177.443	236.571	1.1592e-06	1.33252	9.8315e-08	11.1753	2.51843	5.93584
ABCE1	ABCE1-53959	484.772	597.01	511.928	481.688	383.386	323.757	1080.43	1234.71	1087.51	1585.55	1316.7	1768.11	5.2626e-06	1.50293	6.18446e-07	9.44596	2.83418	5.2788
ABCE1	ABCE1-9676	1284.5	1525.47	1351.53	1058.15	979.764	899.216	2964.69	3528.19	2881.96	4214.25	3058.87	3396.33	1.15232e-06	1.47405	9.74417e-08	11.1843	2.77801	5.93843
ABCF1	ABCF1-59987	2761.52	2757.43	2987.91	2426.02	2003.09	3201.05	6180.01	7806.97	6434.7	5199.1	5185.15	5345.47	1.15248e-05	1.1276	1.57065e-06	8.65427	2.18495	4.93837
ABCF2	ABCF2-183	1735.7	1828.97	1993.93	1449.95	1357.34	1629.64	2243.73	2458.24	2664.05	1817.71	2087.97	2173.36	0.012793	0.3936	0.00485904	3.43777	1.31367	1.89303
ABCF3	ABCF3-21527	2441.63	3064.92	2612.43	2761.15	2363.25	3182.3	5965.32	6196.96	5964.75	4876.37	4923.02	4893.92	4.8332e-06	0.963265	5.59381e-07	9.53443	1.94972	5.31577
ABCG4	ABCG4-30333	26.6575	24.9586	24.8992	24.4263	21.2992	23.6896	36.9462	25.4266	31.1292	54.1356	53.4344	43.1998	0.00495626	0.648139	0.00161586	4.03899	1.56715	2.30485
ABCG5	ABCG5-59738	28.6322	30.9487	32.867	28.3346	33.8851	44.4179	42.9375	64.0749	39.1625	55.1767	38.3115	52.4569	0.0124745	0.501884	0.00471566	3.45394	1.41606	1.90398
ABCG5	ABCG5-39028	32.5814	36.9387	33.8629	29.3116	27.1081	28.6249	38.9433	44.7507	37.1542	58.2999	41.3361	49.3712	0.00350487	0.467136	0.00109067	4.25834	1.38236	2.45533
ABCG5	ABCG5-34155	25.6702	21.9636	19.9194	25.4034	22.2674	21.7154	24.9637	39.6654	30.125	32.2732	22.1803	37.0284	0.0309304	0.377228	0.0138734	2.87437	1.29884	1.50961
ABHD11	ABHD11-59957	1900.58	1937.79	2186.15	1856.4	2092.16	1384.85	2362.56	2791.84	2782.55	2976.42	2764.47	2686.62	0.00147283	0.501946	0.000403976	4.82772	1.41612	2.83185
ABHD11	ABHD11-11670	389.003	310.485	355.561	295.07	331.106	254.663	396.423	456.661	407.692	394.565	474.86	465.941	0.00764413	0.395568	0.00266336	3.76405	1.31546	2.11667
ABHD12	ABHD12-5943	535.125	541.102	519.896	473.871	428.889	543.873	677.015	737.37	695.887	630.888	585.762	562.626	0.0110707	0.316804	0.00410372	3.52905	1.24557	1.95583
ABHD12B	ABHD12B-19496	15.7971	17.9702	19.9194	17.587	18.3948	18.7542	16.9753	14.2389	15.0625	13.5339	17.1393	13.3714	0.0142931	-0.293855	0.00554011	-3.36707	0.815719	1.84487
ABHD13	ABHD13-61116	34.5561	38.9354	29.8791	42.9904	31.9488	34.5473	22.9666	32.546	26.1083	21.8625	23.1885	30.857	0.00702722	-0.468332	0.00241559	-3.81747	0.7228	2.15322
ABHD14B	ABHD14B-59198	1217.36	1082.2	1096.56	1150.97	1131.76	1129.2	364.47	401.74	365.517	425.798	380.09	366.17	1.0101e-09	-1.59931	6.58132e-12	-25.5983	0.330035	8.99563
ABHD15	ABHD15-23189	149.085	197.672	142.424	155.352	112.305	190.504	220.679	205.447	195.812	214.46	205.672	243.771	0.0130714	0.425268	0.0049827	3.42422	1.34282	1.88368
ABHD16A	ABHD16A-48397	278.423	270.551	310.742	210.067	167.489	235.909	144.789	137.303	136.567	193.639	174.418	149.142	0.00196453	-0.67229	0.000561134	-4.63669	0.62751	2.70674
ABHD16B	ABHD16B-48186	34.5561	33.9437	38.8428	32.2428	41.6303	40.4697	27.9593	28.4777	32.1333	31.2321	31.2541	31.8856	0.00885419	-0.303988	0.00316025	-3.67079	0.81001	2.05285
ABHD2	ABHD2-9357	347.535	477.208	401.375	192.48	157.808	236.896	82.8794	81.365	76.3166	185.31	149.213	152.228	0.00338987	-1.33	0.00105068	-4.27935	0.397767	2.46982
ABHD3	ABHD3-14276	52.3277	74.8758	71.7097	55.6921	60.0251	53.3015	300.563	348.852	253.05	290.458	228.861	268.456	2.05785e-08	2.15618	5.3468e-10	17.6348	4.45734	7.68659
ABHD4	ABHD4-19572	1737.68	5160.44	3140.29	2562.81	1768.8	5270.93	1201.25	1279.46	1188.93	722.503	711.787	676.797	0.000688168	-1.70975	0.000170153	-5.34489	0.305713	3.16231
ABHD5	ABHD5-6547	1707.07	2681.55	2168.22	2286.31	2192.85	1662.22	751.906	886.878	709.946	616.313	521.238	567.769	1.28159e-06	-1.68567	1.11037e-07	-11.0534	0.310859	5.89225
ABHD6	ABHD6-29842	457.127	612.983	514.916	492.435	360.15	613.955	319.535	320.375	288.196	459.112	386.139	394.97	0.00912745	-0.523159	0.00327374	-3.6516	0.695847	2.03965
ABHD8	ABHD8-44807	5474.67	4249.95	4723.88	3890.63	3412.72	4889.92	9892.6	9637.68	10635.1	12898.9	11396.7	11500.4	7.00927e-07	1.28194	5.30538e-08	11.8107	2.43166	6.15433
ABI1	ABI1-39980	419.609	366.392	434.242	347.831	381.45	458.985	261.619	263.419	233.971	386.237	310.524	332.227	0.00513558	-0.478804	0.00168218	-4.01671	0.717572	2.28941
ABI2	ABI2-55976	1002.13	950.423	1047.76	765.033	668.989	836.044	931.644	1083.17	1079.48	1579.3	1192.7	1296	0.0249256	0.403589	0.0107245	3.01244	1.32279	1.60335
ABI3BP	ABI3BP-46454	38.5053	38.9354	34.8589	45.9215	36.7896	37.5085	18.9724	15.2559	20.0833	10.4107	18.1475	14.3999	2.95209e-05	-1.29234	4.69224e-06	-7.78863	0.408288	4.52987
ABI3BP	ABI3BP-44203	555.859	577.043	506.948	680.029	526.672	878.488	96.859	95.6039	99.4125	0	0	0	0.0228819	-6.4672	0.00968009	-3.06738	0.0113026	1.64051
ABI3BP	ABI3BP-12731	1222.3	1383.7	1219.07	1320.98	1120.15	1740.2	58.9143	65.092	68.2833	0	0	0	0.00525126	-7.88292	0.00172683	-4.00221	0.00423646	2.27974
ABL1	ABL1-35207	43.4419	53.9106	49.7984	54.715	52.2799	56.2627	88.8707	85.4332	78.325	71.8338	76.6229	82.2854	9.24245e-05	0.599883	1.74018e-05	6.83281	1.51559	4.03421
ABL2	ABL2-41315	708.893	718.808	700.166	646.81	638.008	540.912	564.179	626.51	543.254	615.272	533.336	496.798	0.0260548	-0.260208	0.0113168	-2.98362	0.834968	1.58411
ABL2	ABL2-28639	22.7083	25.9569	23.9032	19.5411	19.3629	20.7284	17.9738	15.2559	19.0792	16.6571	21.1721	17.4856	0.0144545	-0.323304	0.0056152	-3.35982	0.799237	1.84
ABL2	ABL2-922	953.747	908.493	977.045	696.639	804.53	641.592	646.06	660.073	717.979	654.833	439.574	318.856	0.0234684	-0.608245	0.00997669	-3.0512	0.655994	1.62952
ABL2	ABL2-39141	1840.36	1933.79	1970.03	1602.37	1405.75	1545.74	742.919	1011.98	841.491	1357.56	1076.75	1022.4	0.0002117	-0.817366	4.47911e-05	-6.19148	0.567477	3.67428
ABLIM1	ABLIM1-27300	204.374	101.831	154.375	138.742	149.095	219.128	542.211	549.214	550.283	462.235	425.459	507.084	3.32547e-06	1.64952	3.56925e-07	9.93848	3.1373	5.47815
ABLIM1	ABLIM1-32827	3029.09	1467.57	2396.3	2181.76	1803.66	2838.8	5709.69	6477.67	5970.77	5208.47	5211.37	5596.44	1.45109e-05	1.32033	2.06271e-06	8.43251	2.49723	4.8383
ABLIM1	ABLIM1-53877	42.4546	44.9255	49.7984	34.1969	29.0444	45.405	52.923	51.8702	62.2583	88.4909	57.4672	54.5141	0.0116986	0.536548	0.00437924	3.49391	1.4505	1.93187
ABLIM2	ABLIM2-52936	130.326	71.8808	131.468	63.5085	48.4073	64.1592	198.711	295.965	193.804	330.019	340.77	429.941	0.000121158	1.81511	2.37668e-05	6.61719	3.51886	3.91665
ABLIM3	ABLIM3-2737	5349.28	2708.51	4356.37	2883.29	2553	2543.67	0	0	0	417.469	392.188	400.113	0.00775662	-7.86646	0.00270885	-3.7548	0.00428509	2.11033
ABO	ABO-53801	557.834	586.028	524.875	708.364	618.646	557.692	400.417	351.904	366.521	464.317	329.68	434.056	0.000194797	-0.637123	4.06885e-05	-6.25496	0.642994	3.71042
ABR	ABR-31364	130.326	227.622	139.436	141.673	128.763	152.995	100.853	109.843	105.437	123.887	136.107	129.6	0.0301654	-0.397305	0.0134593	-2.89063	0.759275	1.52049
ABR	ABR-45023	10665	11924.2	12534.3	9664.04	9086.05	13607.7	6243.91	6660.74	6695.78	7262.5	7591.72	6067.52	4.00336e-05	-0.761502	6.65966e-06	-7.5251	0.589882	4.39757
ABRA	ABRA-2045	21.721	20.9652	21.9113	15.6329	18.3948	21.7154	15.9767	14.2389	17.0708	14.575	20.1639	15.4285	0.0226993	-0.330159	0.00959021	-3.07238	0.795449	1.64399
ABTB1	ABTB1-29431	1341.76	1557.42	1385.39	1272.12	1088.2	1557.59	244.644	289.863	218.908	526.781	484.942	479.312	5.49525e-06	-1.98118	6.5024e-07	-9.40201	0.253282	5.26001
ABTB1	ABTB1-24248	4507.1	4336.81	4376.29	4266.79	4045.88	5021.2	804.829	783.138	739.066	1585.55	1378.2	1161.25	4.33794e-07	-2.13788	2.9029e-08	-12.4613	0.227213	6.36272
ACAA1	ACAA1-18667	3574.08	4048.28	3805.6	3580.9	3157.13	3528.76	2659.13	2665.72	2351.76	2595.39	2492.26	2686.62	1.87727e-05	-0.522943	2.78457e-06	-8.19318	0.695951	4.72647
ACACA	ACACA-51486	3934.45	3138.79	3756.79	2916.51	2273.21	3385.63	5531.95	6176.62	5373.29	6661.81	6962.6	6903.75	3.3704e-05	0.933747	5.47281e-06	7.67205	1.91023	4.47232
ACACA	ACACA-702	157.971	154.743	157.363	145.581	133.604	139.176	258.624	256.3	289.2	243.61	322.623	347.656	8.27651e-06	0.903912	1.05852e-06	8.98303	1.87113	5.08215
ACACB	ACACB-49837	90.8331	106.823	82.6654	77.1872	66.8021	152.995	216.685	245.112	211.879	185.31	169.377	150.171	0.000613064	1.02493	0.000149313	5.42503	2.03486	3.21249
ACAD10	ACAD10-36257	72.0741	89.8509	87.6452	61.5544	53.2481	69.0946	114.833	122.047	115.479	109.312	141.147	134.742	0.000343144	0.744988	7.7477e-05	5.83615	1.67596	3.46452
ACAD11	ACAD11-9435	148.097	202.664	168.319	129.948	105.528	186.555	430.374	349.869	363.508	522.617	400.254	495.77	7.1164e-06	1.42419	8.84362e-07	9.13589	2.68365	5.14774
ACADM	ACADM-39501	511.43	564.064	548.779	459.215	389.195	397.787	941.63	1229.63	974.041	1663.63	1236.05	1805.14	1.79996e-05	1.38627	2.65514e-06	8.23081	2.61401	4.74474
ACADSB	ACADSB-48783	1391.13	1302.84	1473.04	998.549	843.256	1007.79	324.528	421.064	317.317	514.289	589.795	683.997	0.000107171	-1.36436	2.06074e-05	-6.71534	0.388408	3.96992
ACAN	ACAN-3627	1403.96	2023.64	1622.43	4917.51	3834.83	9518.27	1602.67	1637.47	1616.71	0	0	0	0.0288473	-6.77207	0.012763	-2.91913	0.00914966	1.53989
ACAP3	ACAP3-52679	5872.56	5543.8	5752.71	8336.22	7240.77	6235.29	11534.2	10910	12152.4	12371	11530.7	14161.3	2.06081e-05	0.872939	3.10037e-06	8.10871	1.83139	4.68596
ACAP3	ACAP3-25741	2935.29	3276.56	3174.15	2456.31	2765.99	3257.32	1322.08	2241.61	1193.95	1566.81	1312.67	1172.57	4.0511e-05	-1.08668	6.75194e-06	-7.51487	0.470843	4.39243
ACAT1	ACAT1-29230	711.855	682.867	728.053	468.986	558.62	630.735	1068.45	1151.31	1032.28	1539.74	1183.62	1532.57	5.87381e-05	0.950595	1.03107e-05	7.20466	1.93267	4.23108
ACAT1	ACAT1-11611	460.089	384.362	470.097	335.129	307.871	279.339	669.026	652.954	667.771	860.965	683.557	809.483	6.62838e-05	0.93941	1.18754e-05	7.10303	1.91774	4.17859
ACAT1	ACAT1-43264	3504.97	3423.32	4029.69	3089.44	3353.66	2979.95	5849.49	6845.85	5999.89	6908.54	6402.05	6778.26	7.0405e-07	0.896076	5.33126e-08	11.8056	1.861	6.1524
ACBD3	ACBD3-19801	375.18	612.983	497.984	472.894	334.011	585.33	339.506	435.303	329.367	412.264	244.992	276.685	0.0262997	-0.528609	0.0114415	-2.97774	0.693223	1.58005
ACBD5	ACBD5-10884	1841.34	1451.59	1879.39	1500.75	1333.14	1492.44	1966.14	1805.29	2080.63	2811.93	2617.28	2590.96	0.00523986	0.502341	0.00172208	4.00373	1.41651	2.28068
ACBD6	ACBD6-41827	7085.97	7400.72	7211.81	6529.65	6612.44	6574.84	12512.8	11101.2	11113.1	13754.6	12059	11849.1	4.90071e-07	0.767478	3.37918e-08	12.2945	1.70229	6.30974
ACBD7	ACBD7-62813	54.3024	47.9205	53.7823	36.151	45.5029	32.5732	55.9186	62.0408	49.2042	66.6285	59.4836	64.7998	0.0307363	0.384676	0.0137643	2.8786	1.30557	1.51235
ACBD7	ACBD7-20852	668.413	781.703	586.626	898.889	583.792	534.002	457.334	633.63	454.887	340.43	390.172	626.398	0.0258586	-0.530334	0.0112102	-2.9887	0.692394	1.5874
ACCN2	ACCN2-39538	799.726	312.482	615.509	197.365	173.298	205.31	899.691	844.162	832.454	2451.72	2044.62	1711.54	0.00171626	2.01092	0.000481509	4.72531	4.03039	2.76542
ACCN3	ACCN3-15076	42.4546	33.9437	42.8267	32.2428	33.8851	32.5732	56.9172	61.0237	46.1917	74.957	76.6229	73.0283	0.000289639	0.778875	6.38636e-05	5.96016	1.71579	3.53814
ACCN4	ACCN4-7105	503.531	1097.18	567.702	1141.2	649.626	904.152	446.35	680.415	507.104	438.29	402.27	535.884	0.0221119	-0.677519	0.00929497	-3.08914	0.62524	1.65537
ACCS	ACCS-34183	373.205	518.14	428.267	310.703	266.24	424.438	0	0	0	121.805	106.869	105.942	0.0464115	-5.68876	0.0225652	-2.61252	0.0193871	1.33337
ACE	ACE-24626	19.7463	19.9669	20.9153	21.4952	18.3948	18.7542	17.9738	13.2218	16.0667	16.6571	17.1393	15.4285	0.00362512	-0.336285	0.00113367	-4.23663	0.792079	2.44068
ACE	ACE-1385	18.759	17.9702	16.9315	20.5181	23.2355	19.7413	16.9753	14.2389	15.0625	13.5339	18.1475	16.4571	0.0140402	-0.33732	0.00542224	-3.37865	0.79151	1.85263
ACE	ACE-36449	22.7083	35.9404	19.9194	22.4722	23.2355	20.7284	17.9738	16.273	20.0833	17.6982	20.1639	16.4571	0.01685	-0.417574	0.00673121	-3.26233	0.748683	1.7734
ACE	ACE-19570	248.804	274.545	202.182	294.093	216.865	205.31	73.8925	122.047	79.3291	121.805	99.8114	117.257	1.27352e-05	-1.27659	1.76699e-06	-8.5579	0.41277	4.89499
ACIN1	ACIN1-64	755.297	927.461	838.606	601.865	1063.99	894.281	1422.93	1253.02	1408.85	1770.86	1154.38	1145.82	0.0023816	0.651957	0.000700927	4.50891	1.5713	2.62313
ACLY	ACLY-25762	1857.14	1888.87	2029.78	1177.35	1208.25	1328.59	2630.17	3154.93	2436.11	3514.65	2821.94	3033.25	0.000280451	0.880201	6.15836e-05	5.98364	1.84063	3.55214
ACN9	ACN9-20087	1446.42	1365.73	1535.78	1263.33	1105.62	941.66	2895.79	2597.58	2796.6	2668.26	3014.51	3588.67	4.23397e-06	1.17197	4.77759e-07	9.67476	2.25319	5.37325
ACO1	ACO1-53536	2409.05	2592.7	2565.62	2322.46	1865.62	2471.61	1229.21	1259.12	1321.48	1607.41	1221.93	1382.39	4.48828e-06	-0.860653	5.12186e-07	-9.61265	0.550703	5.34792
ACO2	ACO2-12124	5468.74	5194.38	5523.64	4766.07	4063.31	4772.46	13572.2	16446.9	13826.4	16509.3	15874.1	16168.1	7.47951e-09	1.60005	1.23852e-10	19.9774	3.03154	8.12613
ACO2	ACO2-46148	7341.68	7225.01	7307.42	6171.07	5379.02	6479.1	17535.5	19292.7	18549	22211.2	21829.5	22058.7	1.70151e-08	1.57279	4.08025e-10	18.0474	2.9748	7.76917
ACO2	ACO2-8790	5989.06	8053.64	6762.63	5917.04	5292.86	5890.81	17460.6	18932.6	17199.4	21794.8	19447.1	19857.5	2.42309e-08	1.56986	6.77328e-10	17.281	2.96875	7.61563
ACO2	ACO2-48698	5538.84	6013.02	6254.68	5187.18	4833.95	5430.83	15487.5	16264.9	13548.2	20517.4	17294.6	17992.7	3.01055e-08	1.56152	9.05648e-10	16.8555	2.95166	7.52135
ACO2	ACO2-5752	5464.79	5869.26	5552.53	4902.86	4642.26	5033.05	14224.3	15847.9	13689.8	17441	17039.5	16808.9	6.16729e-09	1.55757	8.92844e-11	20.5403	2.94357	8.20991
ACO2	ACO2-2092	6237.86	6360.45	6443.92	5152.98	4806.85	5357.79	15777	16776.4	14386.7	19460.7	18706.1	18406.2	2.99636e-08	1.55641	9.00903e-10	16.8631	2.94121	7.52341
ACO2	ACO2-6161	6418.54	7794.07	7287.5	5955.14	5349.01	6085.26	18167.6	18994.7	17327.9	21584.5	20276.8	20195.9	1.67344e-08	1.55512	3.99165e-10	18.0813	2.93858	7.77639
ACO2	ACO2-54110	5905.14	6084.91	6632.16	4637.1	4445.73	5254.15	14771.5	15345.4	13646.6	19299.4	16383.2	17375.6	1.19961e-07	1.52445	5.69618e-09	14.3773	2.87677	6.92096
ACO2	ACO2-6108	6514.31	7253.97	6777.57	5976.64	5251.23	5916.47	16059.6	17137.5	17120	20109.3	18943	19706.3	1.28841e-08	1.49999	2.70061e-10	18.6947	2.82841	7.88995
ACO2	ACO2-19474	6159.86	7342.82	7254.64	5802.72	5262.84	6259.97	17156	17544.3	14907.9	20369.6	18978.3	18822.8	4.29532e-08	1.46797	1.46552e-09	16.1717	2.76632	7.367
ACOT1	ACOT1-44764	7012.91	6036.98	6395.11	6319.58	5707.22	6343.87	4596.31	5149.39	4467.54	5035.66	4999.65	5388.67	0.000224805	-0.38766	4.79605e-05	-6.14652	0.764368	3.64819
ACOT11	ACOT11-45504	161.92	171.715	153.379	109.43	121.018	152.995	95.8605	72.2114	84.35	123.887	90.7377	117.257	0.00403883	-0.61466	0.00127878	-4.16919	0.653084	2.39374
ACOT11	ACOT11-36672	4242.5	2523.81	3515.77	1900.37	2006.97	1898.13	1370.01	1813.42	1579.55	1855.19	1838.95	1529.48	0.0158238	-0.658216	0.00625339	-3.3019	0.633662	1.80069
ACOT12	ACOT12-6355	18.759	21.9636	16.9315	14.6558	22.2674	23.6896	22.9666	26.4436	60.25	28.1089	25.2049	25.7142	0.0468138	0.557929	0.0228084	2.60672	1.47215	1.32963
ACOT13	ACOT13-61025	5843.92	5867.27	6177.99	5349.37	5110.84	4718.17	7120.64	8182.27	7907.81	12912.4	10266.5	11342	0.000602716	0.741309	0.000146391	5.43721	1.67169	3.21989
ACOT4	ACOT4-59002	305.081	255.576	340.621	259.896	266.24	316.848	91.8663	107.809	93.3875	183.228	141.147	170.742	6.89079e-05	-1.225	1.2432e-05	-7.07029	0.427797	4.16173
ACOT6	ACOT6-1605	22.7083	14.9752	22.9073	18.564	24.2037	19.7413	26.9608	27.4607	25.1042	38.5196	34.2787	27.7713	0.00866969	0.503911	0.00308389	3.6841	1.41805	2.062
ACOT7	ACOT7-35761	4167.46	3583.06	4244.82	3050.36	2847.32	2698.64	7739.74	7622.88	7213.93	7395.76	7597.77	7424.2	2.38751e-06	1.11412	2.37928e-07	10.3148	2.16462	5.62205
ACOT8	ACOT8-15288	193.514	158.737	185.25	171.961	196.534	104.629	619.099	723.131	602.5	739.16	743.041	732.34	1.25282e-07	2.02682	6.01456e-09	14.3093	4.07504	6.90211
ACOT8	ACOT8-28631	1098.88	1168.06	1137.4	989.755	941.038	1074.91	1490.83	1373.03	1473.11	1819.79	1749.22	1882.28	0.000180639	0.568446	3.73438e-05	6.31196	1.48293	3.74319
ACOT9	ACOT9-37420	973.494	932.453	1009.91	961.421	869.395	890.333	1397.97	1305.91	1252.2	1209.72	1173.54	1349.48	0.000219651	0.410976	4.67107e-05	6.16386	1.32958	3.65827
ACOT9	ACOT9-58165	6346.47	6082.91	6395.11	6611.72	5965.72	6170.14	3696.62	3839.41	3635.08	3844.67	3494.41	4494.84	6.63643e-07	-0.747432	4.93986e-08	-11.8861	0.595663	6.17807
ACOX1	ACOX1-19320	2683.52	3545.12	2940.1	2744.54	2418.43	3373.79	1649.6	1749.35	1684.99	1713.6	1584.88	1973.82	1.34885e-05	-0.800205	1.89315e-06	-8.50185	0.574268	4.87004
ACOX2	ACOX2-47906	46.4039	110.816	68.7218	53.738	35.8214	46.3921	87.8721	73.2285	101.421	89.532	79.6475	89.4854	0.0464862	0.579633	0.0226119	2.6114	1.49447	1.33268
ACOX3	ACOX3-15515	458.115	409.321	493.004	332.198	350.469	407.658	577.16	523.787	499.071	575.712	487.967	484.455	0.0151868	0.334813	0.00595554	3.32815	1.26121	1.81853
ACOXL	ACOXL-17365	35.5434	36.9387	29.8791	20.5181	24.2037	22.7025	31.9535	31.5289	31.1292	61.4231	56.459	61.7141	0.0383882	0.609642	0.0179542	2.7358	1.52588	1.4158
ACP1	ACP1-55625	2059.54	2038.62	2083.57	1596.51	1545.16	1554.63	2064	2261.95	2276.45	2555.83	2620.3	2790.5	0.00783907	0.391539	0.00274223	3.74812	1.31179	2.10574
ACP2	ACP2-14296	104.655	105.824	102.585	95.7513	65.834	119.435	53.9215	57.9726	49.2042	34.3553	47.3852	43.1998	8.47204e-05	-1.0785	1.57736e-05	-6.90165	0.47352	4.07201
ACP2	ACP2-20013	290.271	223.629	284.847	236.447	188.789	310.926	124.818	162.73	109.454	80.1624	89.7295	86.3997	7.20685e-05	-1.28786	1.30939e-05	-7.03332	0.409558	4.14225
ACP5	ACP5-35675	28.6322	57.9039	45.8146	71.3249	38.7259	134.241	220.679	315.289	279.158	98.9016	107.877	77.1426	0.0135262	1.47999	0.00518791	3.40246	2.78946	1.86882
ACP6	ACP6-61207	113.541	91.8476	108.561	71.3249	68.7384	87.8488	157.77	135.269	163.679	204.05	217.77	187.199	0.000194797	0.942986	4.06879e-05	6.25497	1.9225	3.71042
ACPT	ACPT-18361	49.3658	57.9039	53.7823	45.9215	47.4392	54.2886	40.9404	46.7849	41.1708	46.8481	41.3361	42.1713	0.00691127	-0.282447	0.00236793	-3.82839	0.822195	2.16044
[truncated: 29,725 more rows]

## Sheet: RMS_ES_shDiPRO_shCtl
Gene	ID	X3_1_RMS1_SH_CTL	X3_2_RMS2_SH_CTL	X3_3_RMS3_SH_CTL	X18_1_ES1_SH_CTL	X18_2_ES2_SH_CTL	X18_3_ES3_SH_CTL	X20_1_ES4_SH_CTL	X20_2_ES5_SH_CTL	X20_3_ES6_SH_CTL	X4_1_RMS1_SH_Dipro	X4_2_RMS2_SH_Diprp	X4_3_RMS3_SH_Dipro	X19_1_ES1_SH_Dipro	X19_2_ES2_SH_Dipro	X19_3_ES3_SH_Dipro	X21_1_ES4_SH_Dipro	X21_2_ES5_SH_Dipro	X21_3_ES6_SH_Dipro	padj	log2FoldChange	pvalue	stat	foldChange	log10padj
[truncated: 6,067 more rows]
