# Supplementary material for: DiPRO1 distinctly reprograms muscle and mesenchymal cancer cells
Source: EMBO Mol Med. 2024 Jul 15;16(8):4. doi: 10.1038/s44321-024-00097-z (PMC11319797; doi:10.1038/s44321-024-00097-z)
Supplement: Supplementary file 7 — Dataset_EV5 [file 44321_2024_97_MOESM7_ESM.xlsx]

## Sheet: DatasetEV5
Dataset EV5:
Mass Spectrometry Analysis of DiPRO1-enriched Protein Complex in rhabdomyosarcoma cells, two sample T-test statistical analysis using Perseus, FDR=0.05 s0=2, LFQ intensity normalized. The exception was the MCM2 protein, which was selected with FDR>0.05.
Significant	-Log(P-value)	Difference	Protein IDs	Student's T-test Significant Ctrl_Z555	Peptides	Sequence coverage [%]	Mol. weight [kDa]	Q-value	Intensity	MS/MS Count	Student's T-test q-value CTL_Exp	Student's T-test Test statistic CTL_Exp	RMS_Ctrl1	RMS_Ctrl2	RMS_Ctrl3	RMS_ZNF5551	RMS_ZNF5552
+	1.90921	-4.46993	tr|K7EJH8|K7EJH8_HUMAN	+	8	59.3	21.43	0	22945000	3	0.0032	-5.41938	18.4404	18.3438	20.3026	23.5729	23.4248
+	2.09345	-4.27889	tr|Q8NHX6|Q8NHX6_HUMAN;tr|Q53HJ4|Q53HJ4_HUMAN;tr|B2R7C5|B2R7C5_HUMAN;sp|P25205|MCM3_HUMAN;tr|B4DWW4|B4DWW4_HUMAN;tr|B4DS46|B4DS46_HUMAN;tr|J3KQ69|J3KQ69_HUMAN;tr|B4DUQ9|B4DUQ9_HUMAN	+	5	6.8	75.786	0	37846000	9	0.00369231	-6.30432	20.8503	21.0459	19.3847	24.6353	24.7764
+	2.08067	-3.12789	tr|Q2VPJ6|Q2VPJ6_HUMAN;tr|K9JA46|K9JA46_HUMAN;sp|P07900|HS90A_HUMAN;tr|Q8TBA7|Q8TBA7_HUMAN;tr|Q86U12|Q86U12_HUMAN;tr|O75322|O75322_HUMAN;tr|Q96HX7|Q96HX7_HUMAN;tr|B4DTA5|B4DTA5_HUMAN;tr|Q86SX1|Q86SX1_HUMAN;sp|Q14568|HS902_HUMAN;tr|G3V2J8|G3V2J8_HUMAN	+	10	21.9	68.371	0	236580000	46	0.0036	-6.23912	22.2822	23.3088	23.544	26.1262	26.2196
+	1.57538	-3.08241	tr|Q4ZG57|Q4ZG57_HUMAN;sp|Q14566|MCM6_HUMAN;tr|B4DRF6|B4DRF6_HUMAN	+	4	4.6	88.945	0	44585000	8	0.008125	-4.08036	20.586	20.6713	22.2934	23.9474	24.5846
+	0.915861	-2.84397	tr|B4DLA6|B4DLA6_HUMAN;tr|B3KMX0|B3KMX0_HUMAN;sp|P33991|MCM4_HUMAN;tr|A4FS09|A4FS09_HUMAN;tr|E5RG31|E5RG31_HUMAN	+	3	4	92.722	0	26374000	5	0.0341818	-2.14414	21.6536	21.5061	18.502	23.3366	23.4591
+	1.96487	-2.64396	tr|Q2L7G6|Q2L7G6_HUMAN;tr|B4DMB1|B4DMB1_HUMAN;tr|Q0VGD6|Q0VGD6_HUMAN;tr|Q6MZS5|Q6MZS5_HUMAN;sp|O43390|HNRPR_HUMAN;tr|B4DT28|B4DT28_HUMAN;tr|B2R7W4|B2R7W4_HUMAN;tr|Q05CK9|Q05CK9_HUMAN;tr|B7Z645|B7Z645_HUMAN;tr|Q59GL1|Q59GL1_HUMAN;tr|B2R8Z8|B2R8Z8_HUMAN;sp|O60506|HNRPQ_HUMAN;tr|E7ETM7|E7ETM7_HUMAN;tr|B4DMD1|B4DMD1_HUMAN;REV__tr|O91464|O91464_AIV	+	6	12.4	66.979	0	125860000	35	0.00342857	-5.67456	22.7944	22.6536	23.7826	25.8316	25.61
+	1.54105	-2.63958	tr|B4DJK0|B4DJK0_HUMAN;tr|B4DUA4|B4DUA4_HUMAN;tr|F6T1J1|F6T1J1_HUMAN;tr|B4DEM8|B4DEM8_HUMAN;tr|Q5IST1|Q5IST1_MACFA;sp|Q13243|SRSF5_HUMAN;tr|Q59GY3|Q59GY3_HUMAN;tr|Q59EK7|Q59EK7_HUMAN;tr|A8K588|A8K588_HUMAN;sp|Q13247|SRSF6_HUMAN;tr|Q53F45|Q53F45_HUMAN;tr|Q59EF5|Q59EF5_HUMAN;tr|A8K644|A8K644_HUMAN;sp|Q08170|SRSF4_HUMAN	+	1	7.3	14.437	0.0062893	22251000	7	0.008	-3.95912	20.7468	19.2031	20.5519	23.1124	22.5013
+	1.8322	-2.53647	sp|Q96T88|UHRF1_HUMAN;tr|B4E0F9|B4E0F9_HUMAN;sp|Q96PU4|UHRF2_HUMAN	+	3	3.8	89.813	0	58912000	13	0.00693878	-5.08249	22.801	22.1118	21.4777	24.768	24.5652
+	1.75258	-2.38908	sp|P19338|NUCL_HUMAN;tr|B3KTP9|B3KTP9_HUMAN;tr|B3KM80|B3KM80_HUMAN;tr|Q6ZS99|Q6ZS99_HUMAN;tr|Q9BQ02|Q9BQ02_HUMAN;tr|H7BY16|H7BY16_HUMAN;tr|C9JYW2|C9JYW2_HUMAN;tr|C9JLB1|C9JLB1_HUMAN;tr|C9J1H7|C9J1H7_HUMAN;tr|C9JWL1|C9JWL1_HUMAN	+	30	39	76.613	0	1699700000	376	0.00666667	-4.75273	27.0895	28.2315	28.2525	30.3564	30.1375
+	3.77331	-2.35737	tr|K7EM02|K7EM02_HUMAN;tr|K7EIJ8|K7EIJ8_HUMAN;sp|Q8IYT4|KATL2_HUMAN	+	1	9.4	13.999	0	111520000	38	0	-23.5136	22.5079	22.2549	22.3755	24.6912	24.7824
+	2.62245	-2.34049	tr|B4DMA2|B4DMA2_HUMAN;sp|P08238|HS90B_HUMAN;tr|B4DGL0|B4DGL0_HUMAN;tr|Q6PK50|Q6PK50_HUMAN;sp|Q58FF8|H90B2_HUMAN;tr|O14942|O14942_HUMAN;tr|Q5T9W8|Q5T9W8_HUMAN;tr|Q9H6X9|Q9H6X9_HUMAN;tr|A8K3W9|A8K3W9_HUMAN;sp|Q58FF7|H90B3_HUMAN;tr|F8W026|F8W026_HUMAN;tr|B4DQX3|B4DQX3_HUMAN;tr|Q96GW1|Q96GW1_HUMAN	+	8	14.6	79.194	0	56757000	11	0	-9.61817	21.7541	21.5262	22.1252	24.019	24.2656
+	3.32215	-2.26374	sp|P55072|TERA_HUMAN;tr|Q96IF9|Q96IF9_HUMAN;tr|Q0IIN5|Q0IIN5_HUMAN;tr|Q9NTC4|Q9NTC4_HUMAN;tr|Q9HAP0|Q9HAP0_HUMAN;tr|Q9HAP1|Q9HAP1_HUMAN;tr|C9JUP7|C9JUP7_HUMAN;tr|C9IZA5|C9IZA5_HUMAN	+	33	46.5	89.321	0	2609200000	506	0	-16.5956	27.5242	27.2493	27.2182	29.5226	29.666
+	2.15569	-2.22648	tr|B2R8R5|B2R8R5_HUMAN;sp|Q13263|TIF1B_HUMAN;tr|M0R0K9|M0R0K9_HUMAN;tr|M0R2I3|M0R2I3_HUMAN;tr|M0R3C0|M0R3C0_HUMAN	+	10	19.9	88.559	0	219010000	64	0.00389189	-6.63081	24.2127	24.3639	23.5465	26.385	26.15
+	1.8441	-1.94664	sp|P81605|DCD_HUMAN	+	2	20	11.284	0	86776000	8	0.00723404	-5.13336	21.7218	21.9957	21.0267	23.4315	23.6246
+	1.29825	-1.89868	tr|Q5CAQ5|Q5CAQ5_HUMAN;sp|P14625|ENPL_HUMAN;tr|B4DHT9|B4DHT9_HUMAN;tr|B4DU71|B4DU71_HUMAN;tr|Q59FC6|Q59FC6_HUMAN;tr|H0YIV0|H0YIV0_HUMAN;sp|Q58FF3|ENPLL_HUMAN;tr|Q58FF2|Q58FF2_HUMAN	+	5	8.6	92.339	0	33706000	7	0.0161579	-3.17411	21.4536	21.033	20.6872	22.2518	23.6614
+	0.891306	-1.77328	tr|K7ERZ5|K7ERZ5_HUMAN;tr|E5KLB6|E5KLB6_HUMAN;tr|E5KLB5|E5KLB5_HUMAN;sp|P49916|DNLI3_HUMAN;tr|K7EQB6|K7EQB6_HUMAN;tr|K7ENR9|K7ENR9_HUMAN;tr|Q96DF0|Q96DF0_HUMAN;tr|B7Z6I3|B7Z6I3_HUMAN	+	2	3.5	61.696	0	11723000	4	0.0368627	-2.08459	20.646	21.2952	19.1537	22.4495	21.827
+	2.25084	-1.70747	tr|Q70T18|Q70T18_HUMAN;tr|Q59H57|Q59H57_HUMAN;tr|B4DR70|B4DR70_HUMAN;tr|A8K4H1|A8K4H1_HUMAN;tr|Q8TBR3|Q8TBR3_HUMAN;tr|Q6IBQ5|Q6IBQ5_HUMAN;sp|P35637|FUS_HUMAN;tr|H3BPE7|H3BPE7_HUMAN;tr|Q13344|Q13344_HUMAN	+	1	10.8	16.107	0	25026000	7	0.00436364	-7.15935	21.5323	21.9157	21.302	23.2117	23.3699
+	3.17236	-1.52191	sp|P23246|SFPQ_HUMAN;tr|Q9BSV4|Q9BSV4_HUMAN;tr|Q86VG2|Q86VG2_HUMAN;tr|Q6PIX2|Q6PIX2_HUMAN;tr|H0Y9K7|H0Y9K7_HUMAN;tr|H0Y9U2|H0Y9U2_HUMAN;tr|C9IZL7|C9IZL7_HUMAN;tr|H7C367|H7C367_HUMAN	+	31	40.6	76.149	0	4387800000	640	0	-14.7765	28.7992	28.8204	28.5823	30.2976	30.2142
+	2.2194	-1.42058	sp|Q14444|CAPR1_HUMAN;tr|G3V153|G3V153_HUMAN;tr|B3KXU8|B3KXU8_HUMAN;tr|E9PLA9|E9PLA9_HUMAN;tr|B4DSF8|B4DSF8_HUMAN;tr|E9PP31|E9PP31_HUMAN	+	7	11.1	78.365	0	210490000	29	0.00423529	-6.98061	24.8035	24.5385	24.5843	26.2961	25.8293
+	2.96448	-1.41181	sp|O43707|ACTN4_HUMAN;tr|Q96BG6|Q96BG6_HUMAN;tr|D6PXK4|D6PXK4_HUMAN;tr|F5GXS2|F5GXS2_HUMAN;tr|A4K467|A4K467_HUMAN;tr|H7C144|H7C144_HUMAN;tr|B4DSX0|B4DSX0_HUMAN;tr|Q86TX4|Q86TX4_HUMAN;tr|B7Z2N5|B7Z2N5_HUMAN;tr|B2RCS5|B2RCS5_HUMAN;sp|P35609|ACTN2_HUMAN;tr|G3V2W4|G3V2W4_HUMAN;tr|B4DRP5|B4DRP5_HUMAN;tr|G3V2N5|G3V2N5_HUMAN;tr|B2R8Y4|B2R8Y4_HUMAN;sp|Q08043|ACTN3_HUMAN;tr|B4DZQ2|B4DZQ2_HUMAN;tr|G3V2X9|G…	+	40	56.3	104.85	0	1508100000	445	0	-12.5713	27.0969	26.9408	27.1514	28.5785	28.3712
+	1.91072	-1.32173	sp|Q8NEP9|ZN555_HUMAN	+	4	8.4	73.084	0	16196000	27	0.00334884	-5.42617	19.0112	19.6486	19.4552	20.6934	20.6934
+	1.24556	-1.32154	tr|B4DPU3|B4DPU3_HUMAN;sp|P13639|EF2_HUMAN;tr|B4DMC6|B4DMC6_HUMAN;tr|B4DRE8|B4DRE8_HUMAN;tr|Q6PK56|Q6PK56_HUMAN;tr|K7EJ74|K7EJ74_HUMAN;tr|K7EP67|K7EP67_HUMAN;tr|Q8TA90|Q8TA90_HUMAN;tr|Q8IXJ3|Q8IXJ3_HUMAN;tr|B4DZB1|B4DZB1_HUMAN;tr|K7EJ81|K7EJ81_HUMAN;tr|B4DMC0|B4DMC0_HUMAN;tr|B3KX19|B3KX19_HUMAN;tr|Q6IBM8|Q6IBM8_HUMAN;tr|A8KAP3|A8KAP3_HUMAN;sp|Q15029|U5S1_HUMAN	+	3	5.3	62.849	0	42341000	11	0.01535	-3.01882	21.5002	22.0868	22.6732	23.4394	23.3772
+	2.30186	-1.09856	tr|B4DGK4|B4DGK4_HUMAN	+	1	6.6	13.173	0	80471000	32	0	-7.45829	22.4348	22.3588	22.1955	23.5835	23.273
+	1.91024	-1.097	tr|B2RAU8|B2RAU8_HUMAN;sp|Q14978|NOLC1_HUMAN;tr|Q96J17|Q96J17_HUMAN	+	5	7.6	73.603	0	66876000	15	0.00327273	-5.42404	23.1086	23.0909	23.4941	24.4756	24.1809
-	1.376	-0.729	tr|B3KXZ4|B3KXZ4_HUMAN;tr|H0Y8E6|H0Y8E6_HUMAN;sp|P49736|MCM2_HUMAN;tr|B7Z8Z6|B7Z8Z6_HUMAN;tr|B4DSV5|B4DSV5_HUMAN;tr|Q9BWF4|Q9BWF4_HUMAN	+	3	4.2	91.271	0	38189000	9	0.015	-0.729	22.816	22.61	22.307	23.178	23.436
B, Liste of identified peptides and corresponding proteins after the selection criteria ( T-test statistical analysis, CRAPome selection, at least two identified peptides, nuclear localization)
Band	Identified proteins	Peptides		Modifications
73 kDa	ZN555	ASGSVSQQDIYGEK
		IWDSLSIEDQTTNQGR
89 kDa	TIF1B	VTEGQQER
		MNEAFGDTK
		LDLDLTADSQPPVFK
		LSPPYSSPQEFAQDVGR
		VLVNDAQK
		SGEGEVSGLMR
		SGEGEVSGLMR		M10(Oxidation)
		LTEDKADVQSIIGLQR
		DCQLNAHKDHQYQFLEDAVR		C2(Carbamidomethyl)
		LLPCLHSACSACLGPAAPAAANSSGDGGAAGDGTVVDCPVCK		C4(Carbamidomethyl); C9(Carbamidomethyl); C12(Carbamidomethyl); C38(Carbamidomethyl); C41(Carbamidomethyl)
90 kDa	UHRF1	VNEYVDAR
		NDASEVVLAGER
		AQVFSCPACR		C6(Carbamidomethyl); C9(Carbamidomethyl)
		EKENSKR		K2(Trimethyl); S5(Phospho); K6(Acetyl)
102 kDa	MCM2	VAVGELTDEDVK
		GLALALFGGEPK
		AGIVTSLQAR
91 kDa	MCM3	VQVVGTYR
		YVLCTAPR		C4(Carbamidomethyl)
		TVLIACNVK		C6(Carbamidomethyl)
		ELISDNQYR
97 kDa	MCM4	IAEPSVCGR		C7(Carbamidomethyl)
		FIDPLAKEEENVGIDITEPLYMQR
93 kDa	MCM6	YTQPNICR
		IEESIDR
		HVEEFSPR		C7(Carbamidomethyl)
57 kDa	SRSF4	LIVENLSSR
		SPSKEKSR
74 kDa	NOLC1	DNQLSEVANK
		VAGGAAPSKPASAK
		VADNSFDAK
		VREEEIEVDSR
		GAAGDWGER
53 kDa	FUS	GGRGRGGSGGGGGGGGGGYNR		R3(Dimethyl); R5(Dimethyl)
		AAIDWFDGKEFSGNPIK
		APKPDGPGGGPGGSHMGGNYGDDR		M16(Oxidation)
62 kDa	DNLI3	NLQDVVER
		GASFVTSTNPR
