# Supplementary material for: DiPRO1 distinctly reprograms muscle and mesenchymal cancer cells
Source: EMBO Mol Med. 2024 Jul 15;16(8):4. doi: 10.1038/s44321-024-00097-z (PMC11319797; doi:10.1038/s44321-024-00097-z)
Supplement: Supplementary file 8 — Dataset_EV6 [file 44321_2024_97_MOESM8_ESM.xlsx]

## Sheet: Myo_Hypo-DMC
Dataset EV6
A, Differentially methylated CpG islands (DMCs) in the DNA from shCtl versus shDiPRO1 human myoblast cells. The gene annotation with the hg38 genome was done using the EaSeq tool. The CGI annotation was performed using the UCSC Unmasked CpG track.
rep-CGI: repeat-associated unmasked CpG islands
hk-CGI: masked CpG islands associated with housekeeping genes
Hypomethylated DMC
Chromosome	Start	End	Strand	CGI type	CGI Name	CGI length	CpG Num	GC Num	perCpG	perGC	ObsExp	RepName	RepClass	RepFamily	ccre_ENCODE_cCREs	encode_cCREs	ucsc_cCREs	TF Clusters	Gene Name	Acc#	Distance to tss	Distance to end	Relative position	tss	end	dir	RMS_shCTL_CGI
chr1	228608180	228646937	+	hk-CGI	CpG: 3513	40047	3513	27072	17.5	67.6	0.78	(GCCCGCG)n	Simple_repeat	Simple_repeat	pELS.CTCF-bound	pELS	enhP	GMEB1	RNA5S9	NR_023371	707.5	586.5	Downstream	228628266	228628145	-	No colocalization
chr16	840532	860135	+	hk-CGI	CpG: 45	603	45	327	14.9	54.2	1.1							TRIM28	PRR25	NM_001013638	44891.5	36472.5	Downstream	805442	813861	+	Colocalization
chr12	132540201	132559701	+	hk-CGI	CpG: 33	352	33	245	18.8	69.6	0.77							POLR2A	FBRSL1	NM_001382740	59801	35236	Within	132490150	132585187	+	No colocalization
chr2	239371459	239390201	+	rep-CGI	CpG: 23	274	23	170	16.8	62	0.88	AluYa5	SINE	Alu					HDAC4-AS1	NR_135575	20605	21527	Upstream	239401435	239402357	+	Colocalization
chr17	80275646	80294009	+	rep-CGI	CpG: 18	238	18	143	15.1	60.1	0.86	AluY	SINE	Alu					RNF213	NM_020954	23976.5	36634.5	Within	80260851	80321462	+	No colocalization
chr10	132194601	132211551	+	hk-CGI	CpG: 24	301	24	198	15.9	65.8	0.74							TCF7	DPYSL4	NM_006426	16129	2683	Within	132186947	132205759	+	No colocalization
chr14	105379401	105395901	+	hk-CGI	CpG: 18	236	18	162	15.3	68.6	0.65							ZBTB33	TEX22	NM_001195082	10886	26208	Upstream	105398537	105413859	+	No colocalization
chr17	17219351	17235151	+	hk-CGI	CpG: 17	233	17	152	14.6	65.2	0.7								FLCN	NM_144606	9917	7666	Within	17237168	17219585	-	Colocalization
chr19	896333	912051	+	hk-CGI	CpG: 24	324	24	221	14.8	68.2	0.64				dELS	dELS	enhD	AGO1	R3HDM4	NM_138774	9027	7690	Within	913219	896502	-	No colocalization
chr20	62390401	62405501	+	hk-CGI	CpG: 20	241	20	161	16.6	66.8	0.74							POLR2G	CABLES2	NM_031215	9332	9322	Within	62407283	62388629	-	Colocalization
chr17	4537651	4552601	+	rep-CGI	CpG: 45	635	45	434	14.2	68.3	0.64	(TCCCCC)n	Simple_repeat	Simple_repeat	dELS	dELS	enhD	ZBTB33	MYBBP1A	NM_001105538	10260	6231	Within	4555386	4538895	-	No colocalization
chr22	47053451	47068401	+	hk-CGI	CpG: 20	261	20	164	15.3	62.8	0.8								TBC1D22A	NM_001284305	287000	114773	Within	46773926	47175699	+	Colocalization
chr17	80914995	80929937	+	hk-CGI	CpG: 32	367	32	261	17.4	71.1	0.76							AGO2	LOC400627	NR_148968	48747	43772	Downstream	80971213	80966238	-	No colocalization
chr7	156955543	156969929	+	hk-CGI	CpG: 26	358	26	223	14.5	62.3	0.76							POLR2A	NOM1	NM_138400	13025	10440	Within	156949711	156973176	+	No colocalization
chr16	3974051	3987901	+	hk-CGI	CpG: 21	256	21	177	16.4	69.1	0.69							L3MBTL2	LINC02861	NR_120311	30532	33351	Upstream	3950444	3947625	-	Colocalization
chr16	89522148	89535857	+	rep-CGI	CpG: 21	258	21	156	16.3	60.5	0.93	AluYk4	SINE	Alu					SPG7	NM_001363850	20615.5	28765.5	Within	89508387	89557768	+	No colocalization
chr16	2555878	2569559	+	hk-CGI	CpG: 21	253	21	163	16.6	64.4	0.81								PDPK1	NM_001261816	24698.5	40469.5	Within	2538020	2603188	+	No colocalization
chr12	132846063	132859651	+	hk-CGI	CpG: 48	654	48	445	14.7	68	0.63							POLR2A	CHFR	NM_001161346	34748	20502	Within	132887605	132832355	-	Colocalization
chr20	34989001	35002351	+	hk-CGI	CpG: 43	411	43	304	20.9	74	0.85	(GGAGCT)n	Simple_repeat	Simple_repeat				POLR2G	MIR499B	NR_039912	5204	5277	Upstream	34990472	34990399	-	No colocalization
chr16	29148751	29161751	+	hk-CGI	CpG: 47	516	47	352	18.2	68.2	0.79				dELS	dELS	enhD	RBM39	RRN3P2	NR_003369	80410	38534	Downstream	29074841	29116717	+	No colocalization
chr5	386951	399870	+	hk-CGI	CpG: 127	1205	127	930	21.1	77.2	0.84				dELS	dELS	enhD	GATAD2B	AHRR	NM_001377239	70801.5	44871.5	Within	322609	438282	+	Colocalization
chr2	241062601	241075409	+	hk-CGI	CpG: 24	279	24	190	17.2	68.1	0.76							POLR2A	MTERF4	NR_138463	33282	3162	Downstream	241102287	241072167	-	No colocalization
chr9	134147601	134160401	+	hk-CGI	CpG: 23	275	23	189	16.7	68.7	0.71							POLR2A	WDR5	NM_001384411	17581	5967	Within	134136420	134159968	+	Colocalization
chr7	2614601	2627309	+	rep-CGI	CpG: 20	271	20	165	14.8	60.9	0.81	AluY	SINE	Alu				ZBTB33	TTYH3	NM_025250	11030	43847	Upstream	2631985	2664802	+	No colocalization
chr2	241220351	241233051	+	rep-CGI	CpG: 17	236	17	142	14.4	60.2	0.8	AluSp	SINE	Alu				AGO2	ANO7	NM_001370694	38025	726	Downstream	241188676	241225975	+	No colocalization
chr20	57399501	57412103	+	hk-CGI	CpG: 36	443	36	304	16.3	68.6	0.71							RBFOX2	RBM38	NM_017495	14407	3528	Within	57391395	57409330	+	Colocalization
chr19	688101	700659	+	rep-CGI	CpG: 23	342	23	222	13.5	64.9	0.65	AluSz	SINE	Alu					PRSS57	NM_001308209	1072	8835	Within	695452	685545	-	Colocalization
chr12	57200301	57212763	+	hk-CGI	CpG: 29	341	29	229	17	67.2	0.76				dELS	dELS	enhD	RBM39	MIR1228	NR_031597	12029	11956	Downstream	57194503	57194576	+	No colocalization
chr21	9827627	9839943	+	rep-CGI	CpG: 1486	26003	1486	15784	11.4	60.7	0.62	SST1	Satellite	centr	dELS	dELS	enhD	NRF1	LINC01667	NR_038377	12724	51937	Upstream	9821061	9781848	-	No colocalization
chr9	134043601	134055764	+	hk-CGI	CpG: 18	214	18	152	16.8	71	0.67							TAF15	BRD3	NM_007371	18343.5	19359.5	Within	134068026	134030323	-	No colocalization
chr16	3667201	3679319	+	hk-CGI	CpG: 38	505	38	329	15	65.1	0.72							POLR2A	TRAP1	NM_016292	44264	15224	Within	3717524	3658036	-	No colocalization
chr19	10132201	10144151	+	hk-CGI	CpG: 15	212	15	137	14.2	64.6	0.68							POLR2A	EIF3G	NM_003755	18277	23163	Upstream	10119899	10115013	-	No colocalization
chr22	24177491	24189301	+	hk-CGI	CpG: 39	495	39	331	15.8	66.9	0.72								SUSD2	NM_019601	1910	5710	Within	24181486	24189106	+	Colocalization
chr11	67431151	67442901	+	hk-CGI	CpG: 26	343	26	239	15.2	69.7	0.63				pELS.CTCF-bound	pELS	enhP	POLR2A	PTPRCAP	NM_005608	656	1517	Within	67437682	67435509	-	Colocalization
chr7	5968301	5980051	+	hk-CGI	CpG: 37	333	37	244	22.2	73.3	0.83								PMS2	NM_001322008	34873	3251	Within	6009049	5970925	-	No colocalization
chr21	45485701	45497439	+	hk-CGI	CpG: 21	247	21	156	17	63.2	0.86							AGO2	COL18A1	NM_130444	36049	22150	Within	45455521	45513720	+	No colocalization
chr13	113647801	113659477	+	rep-CGI	CpG: 22	300	22	183	14.7	61	0.79	L1MB5	LINE	L1				C11orf30	ATP4B	NM_000705	4559	4834	Within	113658198	113648805	-	No colocalization
chr5	303171	314776	+	hk-CGI	CpG: 48	431	48	325	22.3	75.4	0.82							YY1	PDCD6	NM_013232	37328.5	6000.5	Within	271645	314974	+	No colocalization
chr1	5879694	5891215	+	hk-CGI	CpG: 16	205	16	131	15.6	63.9	0.77							ZBTB33	MIR4689	NR_039838	22713.5	22783.5	Upstream	5862741	5862671	-	No colocalization
chr3	127026251	127037751	+	hk-CGI	CpG: 19	226	19	160	16.8	70.8	0.67							POLR2G	PLXNA1	NM_032242	43408	5391	Within	126988593	127037392	+	No colocalization
chr20	17611440	17622858	+	hk-CGI	CpG: 16	212	16	143	15.1	67.5	0.72				dELS.CTCF-bound	dELS	enhD	RBM22	DSTN	NM_001011546	47075	7230	Downstream	17570074	17609919	+	Colocalization
chr19	13974151	13985391	+	rep-CGI	CpG: 65	589	65	442	22.1	75	0.79	(GGC)n	Simple_repeat	Simple_repeat	dELS.CTCF-bound	dELS	enhD	POLR2A	RFX1	NM_002918	26549	18242	Within	14006320	13961529	-	No colocalization
chr19	18848117	18859329	+	hk-CGI	CpG: 38	450	38	292	16.9	64.9	0.8							POLR2G	UPF1	NM_001297549	21765	14507	Within	18831958	18868230	+	No colocalization
chr17	83126892	83138001	+	hk-CGI	CpG: 165	1673	165	1163	19.7	69.5	0.85				DNase-H3K4me3	DNase-H3K4me3	K4m3	BCL3	METRNL	NM_001363853	51301.5	37320.5	Downstream	83081145	83095126	+	Colocalization
chr19	10479247	10490318	+	rep-CGI	CpG: 20	240	20	144	16.7	60	0.94	AluY	SINE	Alu				POLR2G	KEAP1	NM_012289	17988.5	1341.5	Downstream	10502771	10486124	-	Colocalization
chr12	132834604	132845501	+	hk-CGI	CpG: 19	234	19	164	16.2	70.1	0.66								CHFR	NM_001161346	47552.5	7697.5	Within	132887605	132832355	-	Colocalization
chr1	3782051	3792901	+	hk-CGI	CpG: 31	444	31	282	14	63.5	0.73							RBFOX2	LRRC47	NM_020710	9022	8918	Within	3796498	3778558	-	No colocalization
chr17	81279384	81290202	+	hk-CGI	CpG: 24	255	24	175	18.8	68.6	0.8				dELS.CTCF-bound	dELS	enhD	POLR2A	SLC38A10	NM_138570	10514	33923	Within	81295307	81250870	-	Colocalization
chr19	4680801	4691601	+	hk-CGI	CpG: 26	292	26	198	17.8	67.8	0.78							RBFOX2	DPP9-AS1	NR_164163	6920	253	Downstream	4679281	4685948	+	No colocalization
chr17	1499501	1510301	+	hk-CGI	CpG: 24	325	24	231	14.8	71.1	0.66							NCOR1	INPP5K	NM_130766	11711	10325	Within	1516612	1494576	-	No colocalization
chr12	124410983	124421755	+	hk-CGI	CpG: 36	377	36	268	19.1	71.1	0.76							RBM22	NCOR2	NM_001206654	151243	91955	Within	124567612	124324414	-	No colocalization
chr14	102009688	102020261	+	hk-CGI	CpG: 16	202	16	125	15.8	61.9	0.86							POLR2G	DYNC1H1	NM_001376	50402.5	41468.5	Within	101964572	102056443	+	No colocalization
chr7	975651	986206	+	hk-CGI	CpG: 22	212	22	150	20.8	70.8	0.83							RBFOX2	CYP2W1	NM_017781	2251.5	8711.5	Upstream	983180	989640	+	No colocalization
chr17	80103334	80113751	+	hk-CGI	CpG: 21	282	21	185	14.9	65.6	0.69				dELS	dELS	enhD	AGO2	GAA	NM_000152	6962.5	11338.5	Within	80101580	80119881	+	Colocalization
chr19	1029546	1039951	+	hk-CGI	CpG: 136	1631	136	1085	16.7	66.5	1.06				dELS	dELS	enhD	ZSCAN29	CNN2	NM_201277	8141.5	4316.5	Within	1026607	1039065	+	No colocalization
chr1	3516601	3527001	+	hk-CGI	CpG: 20	262	20	176	15.3	67.2	0.68							TAF15	MEGF6	NM_001409	89707	33851	Within	3611508	3487950	-	No colocalization
chr1	2088920	2099251	+	hk-CGI	CpG: 82	1020	82	700	16.1	68.6	0.68				dELS	dELS	enhD	HNRNPL	PRKCZ	NM_002744	43675.5	91309.5	Within	2050410	2185395	+	No colocalization
chr22	49919051	49929378	+	hk-CGI	CpG: 100	881	100	677	22.7	76.8	0.77	(GGGGCT)n	Simple_repeat	Simple_repeat	dELS.CTCF-bound	dELS	enhD	CTCF	CRELD2	NM_024324	5581.5	3322.5	Within	49918633	49927537	+	No colocalization
chr19	18860126	18870451	+	hk-CGI	CpG: 36	367	36	244	19.6	66.5	0.89				dELS.CTCF-bound	dELS	enhD	CTCF	UPF1	NM_001297549	33330.5	2941.5	Within	18831958	18868230	+	No colocalization
chr16	89830801	89841105	+	hk-CGI	CpG: 99	1178	99	684	16.8	58.1	1				dELS	dELS	enhD	ZBTB33	SPIRE2	NM_032451	7479	35366	Within	89828474	89871319	+	Colocalization
chr2	25243950	25254201	+	rep-CGI	CpG: 16	214	16	143	15	66.8	0.7	GA-rich	Low_complexity	Low_complexity				RBFOX2	DNMT3A	NM_153759	3239.5	16115.5	Within	25252315	25232960	-	Colocalization
chr19	3545851	3556101	+	rep-CGI	CpG: 18	239	18	136	15.1	56.9	0.94	AluYh3a3	SINE	Alu				MLLT1	MFSD12	NM_174983	6610	6778	Within	3557586	3544198	-	No colocalization
chr17	3936123	3946371	+	hk-CGI	CpG: 30	297	30	202	20.2	68	0.87							POLR2G	ATP2A3	NM_174953	23190	17375	Within	3964437	3923872	-	No colocalization
chr19	3558836	3569077	+	rep-CGI	CpG: 17	233	17	140	14.6	60.1	0.82	AluYk2	SINE	Alu					HMG20B	NM_006339	8986.5	15126.5	Upstream	3572943	3579083	+	No colocalization
chr16	81678101	81688321	+	hk-CGI	CpG: 39	471	39	318	16.6	67.5	0.73				dELS.CTCF-bound	dELS	enhD	AGO2	LOC100129617	NR_045112	17858	15937	Downstream	81665353	81667274	+	No colocalization
chr9	133855201	133865301	+	hk-CGI	CpG: 17	214	17	136	15.9	63.6	0.8				dELS.CTCF-bound	dELS	enhD	ZFX	VAV2	NM_001134398	132073	98358	Within	133992324	133761893	-	Colocalization
chr17	82341898	82351978	+	hk-CGI	CpG: 30	323	30	206	18.6	63.8	0.92	PABL_A	LTR	ERV1				NFRKB	TEX19	NM_207459	12308	16837	Upstream	82359246	82363775	+	No colocalization
chr10	339651	349715	+	hk-CGI	CpG: 226	2626	226	1539	17.2	58.6	1.27								ZMYND11	NM_001202468	164690	94894	Downstream	179993	249789	+	No colocalization
chr10	6218451	6228502	+	hk-CGI	CpG: 20	224	20	149	17.9	66.5	0.81							SIN3A	PFKFB3	NM_001314063	20545.5	12055.5	Within	6202931	6235532	+	No colocalization
chr16	1813651	1823701	+	hk-CGI	CpG: 19	220	19	143	17.3	65	0.83							POLR2G	HAGH	NM_001363912	8518	9579	Within	1827194	1809097	-	Colocalization
chr11	69653351	69663401	+	rep-CGI	CpG: 17	207	17	122	16.4	58.9	0.97	AluY	SINE	Alu	dELS	dELS	enhD		CCND1	NM_053056	17221	3902	Downstream	69641155	69654474	+	No colocalization
chr11	2568001	2577951	+	hk-CGI	CpG: 20	244	20	152	16.4	62.3	0.85							PRDM10	KCNQ1	NM_000218	127969	276129	Within	2445007	2849105	+	No colocalization
chr1	3493651	3503562	+	hk-CGI	CpG: 20	213	20	140	18.8	65.7	0.93	(TG)n	Simple_repeat	Simple_repeat				POLR2G	ARHGEF16	NM_014448	43942.5	17493.5	Downstream	3454664	3481113	+	Colocalization
chr20	25790851	25800717	+	rep-CGI	CpG: 45	544	45	353	16.5	64.9	0.79	SST1	Satellite	centr					FAM182B	NR_026714	5507	26187	Within	25801291	25769597	-	Colocalization
chr4	3441701	3451509	+	hk-CGI	CpG: 24	345	24	233	13.9	67.5	0.61								HGFAC	NM_001528	4638	2881	Within	3441967	3449486	+	No colocalization
chr8	142296423	142306101	+	hk-CGI	CpG: 23	317	23	196	14.5	61.8	0.76							BHLHE40	TSNARE1	NM_001366901	101920	89183	Within	142403182	142212079	-	Colocalization
chr17	81228632	81238270	+	rep-CGI	CpG: 25	315	25	214	15.9	67.9	0.69	(CA)n	Simple_repeat	Simple_repeat				POLR2G	TEPSIN	NM_001363764	5604	5175	Within	81239055	81228276	-	No colocalization
chr12	131793751	131803384	+	hk-CGI	CpG: 16	231	16	160	13.9	69.3	0.6							POLR2A	MMP17	NM_016155	29824.5	53203.5	Upstream	131828392	131851771	+	Colocalization
chr17	82231996	82241601	+	hk-CGI	CpG: 26	353	26	249	14.7	70.5	0.6				PLS.CTCF-bound	PLS	prom	POLR2G	MIR6787	NR_106845	131.5	70.5	Downstream	82236667	82236728	+	No colocalization
chr21	45013291	45022851	+	hk-CGI	CpG: 152	1344	152	1001	22.6	74.5	0.82	G-rich	Low_complexity	Low_complexity	dELS	dELS	enhD	KDM4A	PICSAR	NR_024089	13344	18864	Upstream	45004727	44999207	-	No colocalization
chr16	89539851	89549351	+	hk-CGI	CpG: 19	240	19	172	15.8	71.7	0.62							TAF15	SPG7	NM_003119	36199	13165	Within	89508402	89557766	+	No colocalization
chr7	944201	953621	+	hk-CGI	CpG: 22	300	22	210	14.7	70	0.6				PLS.CTCF-bound	PLS	prom	HNRNPL	COX19	NM_001031617	26638	15940	Downstream	975549	964851	-	Colocalization
chr16	88315001	88324405	+	hk-CGI	CpG: 23	325	23	224	14.2	68.9	0.6							ZBTB33	ZNF469	NM_001367624	63255	121048	Upstream	88382958	88440751	+	No colocalization
chr3	197003631	197012951	+	hk-CGI	CpG: 215	1920	215	1434	22.4	74.7	0.8	G-rich	Low_complexity	Low_complexity	PLS.CTCF-bound	PLS	prom	POLR2A	MELTF-AS1	NR_038285	5386	3547	Downstream	197002905	197004744	+	Colocalization
chr17	952051	961351	+	rep-CGI	CpG: 22	274	22	168	16.1	61.3	0.86	AluY	SINE	Alu	dELS	dELS	enhD	FOS	TIMM22	NM_013337	40427	46970	Upstream	997128	1003671	+	No colocalization
chr4	3498151	3507401	+	hk-CGI	CpG: 23	304	23	198	15.1	65.1	0.72				pELS.CTCF-bound	pELS	enhP	POLR2A	DOK7	NM_001256896	18233	8294	Downstream	3484543	3494482	+	No colocalization
chr16	746664	755901	+	hk-CGI	CpG: 24	339	24	220	14.2	64.9	0.68								MSLN	NM_005823	9450.5	17579.5	Upstream	760733	768862	+	Colocalization
chr22	41929501	41938701	+	rep-CGI	CpG: 16	230	16	135	13.9	58.7	0.84	AluY	SINE	Alu				ZBTB33	CENPM	NM_001110215	6118	4619	Downstream	41940219	41938720	-	No colocalization
chr17	81269501	81278651	+	rep-CGI	CpG: 24	273	24	168	17.6	61.5	0.94	AluYg6	SINE	Alu					SLC38A10	NM_138570	21231	23206	Within	81295307	81250870	-	No colocalization
chr4	7047338	7056451	+	hk-CGI	CpG: 26	296	26	198	17.6	66.9	0.79				dELS.CTCF-bound	dELS	enhD	RBFOX2	TADA2B	NM_152293	8523.5	6055.5	Within	7043371	7057950	+	No colocalization
chr8	143467001	143476101	+	hk-CGI	CpG: 17	207	17	149	16.4	72	0.63				dELS.CTCF-bound	dELS	enhD	POLR2A	ZC3H3	NM_015117	69896	33893	Within	143541447	143437658	-	No colocalization
chr9	130903751	130912851	+	rep-CGI	CpG: 32	392	32	285	16.3	72.7	0.62	LTR12C	LTR	ERV1					FIBCD1	NM_001145106	30767	5864	Within	130939068	130902437	-	Colocalization
chr9	137674151	137683210	+	rep-CGI	CpG: 22	285	22	168	15.4	58.9	0.9	AluY	SINE	Alu				ZBTB33	EHMT1	NM_001354612	59676.5	86095.5	Within	137619004	137764776	+	No colocalization
chr22	43165989	43175048	+	hk-CGI	CpG: 21	261	21	176	16.1	67.4	0.72							RBFOX2	TTLL12	NM_015140	16615.5	3897.5	Within	43187134	43166621	-	No colocalization
chr1	227967151	227976119	+	hk-CGI	CpG: 15	208	15	145	14.4	69.7	0.6							ZFX	LOC107985355	NR_153418	4625	3715	Downstream	227967010	227967920	+	No colocalization
chr15	98955201	98964101	+	hk-CGI	CpG: 23	249	23	166	18.5	66.7	0.85							POLR2A	PGPEP1L	NM_001102612	46005	8578	Downstream	99005656	98968229	-	No colocalization
chr13	113603101	113612001	+	hk-CGI	CpG: 30	374	30	249	16	66.6	0.93								TFDP1	NR_026580	22864	33922	Within	113584687	113641473	+	Colocalization
chr22	21674526	21683301	+	rep-CGI	CpG: 51	640	51	448	15.9	70	0.65	SVA_C	Retroposon	SVA				RB1	PPIL2	NM_001317996	12930.5	18999.5	Within	21665983	21697913	+	No colocalization
chr13	41422115	41430862	+	rep-CGI	CpG: 20	254	20	173	15.7	68.1	0.69	SATR1	Satellite	Satellite					OR7E37P	NR_002163	16074.5	17277.5	Upstream	41442563	41443766	+	No colocalization
chr7	5514238	5522901	+	rep-CGI	CpG: 18	219	18	135	16.4	61.6	0.89	AluYc	SINE	Alu				GATA3	LOC221946	NR_126168	4716.5	6975.5	Within	5513853	5525545	+	Colocalization
chr17	75568651	75577301	+	hk-CGI	CpG: 21	247	21	167	17	67.6	0.74							AGO2	LLGL2	NM_001031803	47280	2233	Within	75525696	75575209	+	No colocalization
chr1	1408520	1417165	+	rep-CGI	CpG: 20	232	20	142	17.2	61.2	0.94	AluY	SINE	Alu				ZBTB33	ANKRD65	NM_001243536	8433.5	5576.5	Downstream	1421276	1418419	-	No colocalization
chr9	137519044	137527651	+	hk-CGI	CpG: 19	230	19	152	16.5	66.1	0.76								PNPLA7	NM_001098537	27054.5	63396.5	Within	137550402	137459951	-	No colocalization
chr4	987651	996201	+	hk-CGI	CpG: 59	769	59	528	15.3	68.7	0.65	(CCTGCA)n	Simple_repeat	Simple_repeat				RBFOX2	SLC26A1	NM_022042	1478	4270	Within	993404	987656	-	No colocalization
chr2	240590201	240598751	+	hk-CGI	CpG: 20	269	20	176	14.9	65.4	0.7				dELS.CTCF-bound	dELS	enhD	SP1	CAPN10	NM_023083	7743	4628	Within	240586733	240599104	+	Colocalization
chr7	2728601	2737101	+	hk-CGI	CpG: 16	211	16	146	15.2	69.2	0.63				dELS	dELS	enhD	POLR2G	AMZ1	NM_001321766	44650	32287	Within	2688201	2765138	+	Colocalization
chr19	49042051	49050501	+	rep-CGI	CpG: 16	243	16	145	13.2	59.7	0.75	AluY	SINE	Alu					CGB5	NM_033043	2429	965	Downstream	49043847	49045311	+	No colocalization
chr5	1288192	1296601	+	hk-CGI	CpG: 504	6695	504	4492	15.1	67.1	0.67	AluSq2	SINE	Alu	dELS.CTCF-bound	dELS	enhD	CTCF	MIR4457	NR_039662	16980.5	16912.5	Downstream	1309377	1309309	-	No colocalization
chr1	1454077	1462451	+	hk-CGI	CpG: 19	253	19	163	15	64.4	0.73				dELS	dELS	enhD		ATAD3C	NM_001039211	8576	11898	Within	1449688	1470162	+	Colocalization
chr10	129865501	129873873	+	hk-CGI	CpG: 30	299	30	193	20.1	64.5	0.97							FOXA2	MIR4297	NR_036179	26313	26389	Upstream	129843374	129843298	-	Colocalization
chr19	4950342	4958651	+	hk-CGI	CpG: 37	427	37	288	17.3	67.4	0.77	L1MB3	LINE	L1				ZNF263	UHRF1	NM_013282	44130.5	7657.5	Within	4910366	4962154	+	Colocalization
chr19	10574163	10582451	+	rep-CGI	CpG: 18	240	18	143	15	59.6	0.86	AluYk3	SINE	Alu					AP1M2	NM_005498	9005	5637	Within	10587312	10572670	-	Colocalization
chr17	78500091	78508325	+	hk-CGI	CpG: 20	268	20	164	14.9	61.2	0.8							AGO2	DNAH17	NM_173628	73188	80512	Within	78577396	78423696	-	No colocalization
chr14	103723501	103731601	+	hk-CGI	CpG: 62	726	62	485	17.1	66.8	0.77				dELS.CTCF-bound	dELS	enhD	ZBTB33	ZFYVE21	NM_024071	11742	6113	Within	103715809	103733664	+	No colocalization
chr2	233457223	233465301	+	hk-CGI	CpG: 23	313	23	214	14.7	68.4	0.63				dELS.CTCF-bound	dELS	enhD	HDAC1	DGKD	NM_001377259	42051	10836	Within	233419211	233472098	+	No colocalization
chr16	89662501	89670551	+	hk-CGI	CpG: 16	204	16	138	15.7	67.6	0.72				dELS	dELS	enhD	HNRNPL	SPATA33	NR_073515	8459	4746	Within	89658067	89671272	+	No colocalization
chr10	132543651	132551701	+	hk-CGI	CpG: 17	225	17	155	15.1	68.9	0.64				dELS	dELS	enhD	MAX	LOC107984282	NR_158224	10753	39233	Upstream	132536923	132508443	-	No colocalization
chr21	41739001	41747013	+	hk-CGI	CpG: 81	1032	81	694	15.7	67.2	0.7								MIR6814	NR_106872	3834	3764	Downstream	41746841	41746771	-	No colocalization
chr1	1585261	1593264	+	rep-CGI	CpG: 17	229	17	139	14.8	60.7	0.83	AluY	SINE	Alu				L3MBTL2	FNDC10	NM_001242659	10872.5	8748.5	Downstream	1600135	1598011	-	Colocalization
chr7	102346801	102354751	+	hk-CGI	CpG: 22	257	22	145	17.1	56.4	1.1								SPDYE6	NM_001146210	5668	5031	Within	102356444	102345745	-	No colocalization
chr9	63702601	63710551	+	hk-CGI	CpG: 223	3195	223	2026	14	63.4	0.7	SST1	Satellite	centr	CTCF-only.CTCF-bound	CTCF-only	CTCF	CTCF	LINC00537	NR_146625	106364	112453	Upstream	63812940	63819029	+	No colocalization
chr22	50252651	50260601	+	rep-CGI	CpG: 17	207	17	126	16.4	60.9	0.9	AluY	SINE	Alu					MAPK12	NM_002969	5057	3726	Within	50261683	50252900	-	No colocalization
chr16	355232	363151	+	hk-CGI	CpG: 108	1507	108	961	14.3	63.8	0.71	(CACGCA)n	Simple_repeat	Simple_repeat	DNase-H3K4me3	DNase-H3K4me3	K4m3	HNRNPLL	MRPL28	NM_006428	11346.5	7776.5	Downstream	370538	366968	-	No colocalization
chr16	69313901	69321801	+	rep-CGI	CpG: 20	268	20	164	14.9	61.2	0.81	AluY	SINE	Alu				YY1	VPS4A	NM_013245	6502	9088	Within	69311349	69326939	+	Colocalization
chr18	79742951	79750851	+	hk-CGI	CpG: 203	1251	203	914	32.5	73.1	1.31								CTDP1	NM_048368	67099	9724	Within	79679802	79756625	+	No colocalization
chr19	46996595	47004451	+	hk-CGI	CpG: 40	386	40	281	20.7	72.8	0.81				dELS.CTCF-bound	dELS	enhD	AGO2	NPAS1	NM_002517	19313	45252	Upstream	47019836	47045775	+	No colocalization
chr9	137460251	137468033	+	hk-CGI	CpG: 56	673	56	465	16.6	69.1	0.7				dELS.CTCF-bound	dELS	enhD	EZH2	NSMF	NM_001178064	4808	16572	Upstream	137459334	137447570	-	Colocalization
chr1	152213294	152221051	+	hk-CGI	CpG: 18	213	18	137	16.9	64.3	0.82								HRNR	NM_001009931	7020.5	5097.5	Within	152224193	152212075	-	Colocalization
chr14	104891951	104899651	+	rep-CGI	CpG: 17	240	17	143	14.2	59.6	0.82	AluY	SINE	Alu				CTCF	CEP170B	NM_015005	30534	946	Within	104865267	104896747	+	No colocalization
chr17	48589351	48597051	+	hk-CGI	CpG: 73	936	73	560	15.6	59.8	0.92	G-rich	Low_complexity	Low_complexity	pELS.CTCF-bound	pELS	enhP	SUZ12	HOXB5	NM_002147	540	1945	Within	48593741	48591256	-	No colocalization
chr7	5583409	5591091	+	rep-CGI	CpG: 26	351	26	198	14.8	56.4	0.96	AluSg	SINE	Alu				ZBTB33	FSCN1	NM_003088	5565	19405	Upstream	5592815	5606655	+	Colocalization
chr12	131752301	131759978	+	rep-CGI	CpG: 20	239	20	143	16.7	59.8	0.96	AluY	SINE	Alu					SFSWAP	NM_004592	45050.5	43598.5	Within	131711089	131799738	+	Colocalization
chr17	8260181	8267851	+	rep-CGI	CpG: 21	274	21	171	15.3	62.4	0.8	AluY	SINE	Alu				ZBTB33	PFAS	NM_012393	14728	6470	Within	8249288	8270486	+	No colocalization
chr9	135815801	135823463	+	hk-CGI	CpG: 105	1323	105	844	15.9	63.8	0.79	(CGGCTT)n	Simple_repeat	Simple_repeat				POLR2G	CAMSAP1	NM_015447	87914	11146	Within	135907546	135808486	-	No colocalization
chr17	41814940	41822601	+	rep-CGI	CpG: 18	225	18	133	16	59.1	0.95	AluYc3	SINE	Alu				MGA	FKBP10	NM_021939	5767.5	4442.5	Within	41813003	41823213	+	No colocalization
chr16	371951	379601	+	hk-CGI	CpG: 39	552	39	367	14.1	66.5	0.64				dELS	dELS	enhD	RBFOX2	PGAP6	NM_021259	6202	4988	Within	381978	370788	-	No colocalization
chr9	127506501	127514105	+	hk-CGI	CpG: 16	210	16	136	15.2	64.8	0.73							POLR2G	NIBAN2	NM_022833	58770	4960	Within	127569073	127505343	-	No colocalization
chr4	2521901	2529501	+	rep-CGI	CpG: 23	281	23	174	16.4	61.9	0.87	AluYb9	SINE	Alu					RNF4	NM_001185009	56249	9842	Downstream	2469452	2515859	+	No colocalization
chr12	8218751	8226351	+	hk-CGI	CpG: 18	237	18	135	15.2	57	0.95				dELS	dELS	enhD	POLR2A	FAM90A1	NM_018088	5067	1292	Within	8227618	8221259	-	No colocalization
chr19	49650839	49658401	+	hk-CGI	CpG: 214	1760	214	1294	24.3	73.5	0.91	(CCGCTC)n	Simple_repeat	Simple_repeat				RBFOX2	SCAF1	NM_021228	12412	4022	Within	49642208	49658642	+	No colocalization
chr16	89692651	89700205	+	rep-CGI	CpG: 29	300	29	218	19.3	72.7	0.75	(CCCGCG)n	Simple_repeat	Simple_repeat	dELS.CTCF-bound	dELS	enhD	POLR2A	SPATA2L	NM_152339	5277	72	Within	89701705	89696356	-	No colocalization
chr17	81156551	81164074	+	hk-CGI	CpG: 24	254	24	175	18.9	68.9	0.81								PVALEF	NM_001354639	5193.5	22853.5	Upstream	81165506	81183166	+	No colocalization
chr1	3703201	3710701	+	hk-CGI	CpG: 15	203	15	143	14.8	70.4	0.63								TP73	NM_001126241	16280	29250	Within	3690671	3736201	+	Colocalization
chr9	133842114	133849612	+	rep-CGI	CpG: 18	235	18	138	15.3	58.7	0.9	AluY	SINE	Alu					VAV2	NM_001134398	146461	83970	Within	133992324	133761893	-	Colocalization
chr20	29296026	29303520	+	rep-CGI	CpG: 31	401	31	214	15.5	53.4	1.09	SSU-rRNA_Hsa	rRNA	rRNA					FRG2EP	NR_037925	117188	114301	Downstream	29416961	29414074	-	No colocalization
chr10	132357551	132365042	+	hk-CGI	CpG: 21	275	21	194	15.3	70.5	0.94							ZNF263	LRRC27	NM_001143757	29104.5	20211.5	Within	132332192	132381508	+	No colocalization
chr19	48139814	48147301	+	rep-CGI	CpG: 17	223	17	127	15.2	57	0.94	AluSz	SINE	Alu					LIG1	NM_001289064	27045.5	28113.5	Within	48170603	48115444	-	Colocalization
chr2	241666519	241673982	+	hk-CGI	CpG: 36	482	36	306	14.9	63.5	0.74				dELS.CTCF-bound	dELS	enhD	EP300	DTYMK	NR_135492	16564.5	5497.5	Downstream	241686815	241675748	-	No colocalization
chr21	43819551	43826976	+	rep-CGI	CpG: 54	749	54	512	14.4	68.4	0.62	SVA_B	Retroposon	SVA				ZBTB33	AATBC	NR_026961	10696.5	17506.5	Upstream	43812567	43805757	-	No colocalization
chr22	17855851	17863251	+	rep-CGI	CpG: 23	285	23	176	16.1	61.8	0.86	AluYb8	SINE	Alu				GABPA	MICAL3	NM_001122731	47335	25216	Within	17906886	17834335	-	No colocalization
chr8	142341551	142348951	+	hk-CGI	CpG: 15	223	15	138	13.5	61.9	0.91								TSNARE1	NM_001366902	57931	45383	Within	142403182	142299868	-	Colocalization
chr21	43938457	43945851	+	hk-CGI	CpG: 24	326	24	217	14.7	66.6	0.68								AGPAT3	NM_001369880	25367	45436	Within	43916787	43987590	+	No colocalization
chr20	62959317	62966701	+	hk-CGI	CpG: 29	394	29	263	14.7	66.8	0.66				dELS.CTCF-bound	dELS	enhD	RBFOX2	SLC17A9	NM_001302643	10301	6576	Within	62952708	62969585	+	Colocalization
chr17	77209241	77216625	+	hk-CGI	CpG: 18	213	18	139	16.9	65.3	0.8				dELS.CTCF-bound	dELS	enhD	AGO2	SEC14L1	NM_001144001	27721	4166	Within	77185212	77217099	+	No colocalization
chr7	102452767	102460146	+	hk-CGI	CpG: 37	457	37	323	16.2	70.7	0.65							RBM22	ALKBH4	NM_017621	8406.5	214.5	Within	102464863	102456242	-	No colocalization
chr4	1043951	1051324	+	rep-CGI	CpG: 100	1463	100	1012	13.7	69.2	0.66				dELS	dELS	enhD	PCBP1	FGFRL1	NM_021923	35174.5	20739.5	Downstream	1012463	1026898	+	No colocalization
chr2	3283090	3290451	+	hk-CGI	CpG: 29	396	29	208	14.6	52.5	1.19				dELS	dELS	enhD	ARNT	EIPR1	NM_003310	91047.5	97801.5	Within	3377818	3188969	-	No colocalization
chr9	133968051	133975401	+	hk-CGI	CpG: 19	203	19	134	18.7	66	0.86							MLLT1	BRD3OS	NR_149319	53749	58734	Upstream	134025475	134030460	+	Colocalization
chr17	76468583	76475904	+	hk-CGI	CpG: 22	329	22	217	13.4	66	0.65								AANAT	NM_001088	4641.5	2126.5	Downstream	76467602	76470117	+	Colocalization
chr19	18305846	18313151	+	hk-CGI	CpG: 23	247	23	166	18.6	67.2	0.83	(CTG)n	Simple_repeat	Simple_repeat				RBFOX2	LSM4	NM_012321	13577.5	3263.5	Within	18323076	18306235	-	No colocalization
chr5	352651	359951	+	hk-CGI	CpG: 274	2956	274	2063	18.5	69.8	0.77							ZNF263	PDCD6-AHRR	NR_165159	84656	81981	Within	271645	438282	+	No colocalization
chr7	281747	289001	+	rep-CGI	CpG: 42	503	42	307	16.7	61	0.9	AluY	SINE	Alu				L3MBTL2	FOXL3	NM_001374838	4795	6114	Upstream	290169	291488	+	No colocalization
chr1	3508801	3516012	+	hk-CGI	CpG: 26	328	26	214	15.9	65.2	0.8							AGO2	MEGF6	NM_001409	99101.5	24456.5	Within	3611508	3487950	-	No colocalization
chr9	134335551	134342751	+	hk-CGI	CpG: 16	205	16	143	15.6	69.8	0.66				dELS	dELS	enhD	HDAC1	MIR4669	NR_039816	40259	40321	Upstream	134379410	134379472	+	Colocalization
chr21	45343078	45350269	+	hk-CGI	CpG: 24	359	24	205	13.4	57.1	0.84	L1MC5a	LINE	L1					LINC00316	NR_103811	4683.5	8084.5	Upstream	45341990	45338589	-	No colocalization
chr12	131730083	131737251	+	hk-CGI	CpG: 18	212	18	138	17	65.1	0.82				dELS	dELS	enhD	POLR2A	SFSWAP	NM_004592	22578	66071	Within	131711089	131799738	+	No colocalization
chr19	4648444	4655558	+	hk-CGI	CpG: 46	397	46	291	23.2	73.3	0.87							POLR2G	TNFAIP8L1	NM_001167942	11985	3567	Within	4640016	4655568	+	Colocalization
chr19	45066851	45073957	+	hk-CGI	CpG: 24	277	24	187	17.3	67.5	0.77				dELS.CTCF-bound	dELS	enhD	POLR2G	ZNF296	NM_145288	6074	1095	Downstream	45076478	45071499	-	Colocalization
chr16	2890201	2897301	+	rep-CGI	CpG: 22	275	22	167	16	60.7	0.88	AluY	SINE	Alu					FLYWCH2	NM_138439	10537	5614	Within	2883214	2899365	+	No colocalization
chr16	58101	65201	+	hk-CGI	CpG: 172	2167	172	1450	15.9	66.9	0.71	(GCCCCC)n	Simple_repeat	Simple_repeat	dELS	dELS	enhD	ZBTB33	RHBDF1	NM_022450	10980	3593	Within	72631	58058	-	No colocalization
chr19	42401838	42408901	+	hk-CGI	CpG: 73	627	73	444	23.3	70.8	0.93				dELS.CTCF-bound	dELS	enhD	SIN3A	LOC101930071	NR_126041	8242.5	3082.5	Within	42397127	42408452	+	No colocalization
chr3	130027751	130034801	+	rep-CGI	CpG: 28	279	28	182	20.1	65.2	0.95	SATR2	Satellite	Satellite					TRH	NM_007117	56557	53341	Downstream	129974719	129977935	+	Colocalization
chr19	7845401	7852451	+	hk-CGI	CpG: 20	217	20	147	18.4	67.7	0.82							POLR2G	EVI5L	NM_001159944	18709	16050	Within	7830217	7864976	+	No colocalization
chr4	7298451	7305501	+	rep-CGI	CpG: 16	211	16	129	15.2	61.1	0.82	AluYk2	SINE	Alu					MIR4798	NR_039961	8473	8548	Upstream	7310449	7310524	+	No colocalization
chr11	68374801	68381851	+	rep-CGI	CpG: 17	230	17	134	14.8	58.3	0.88	L1ME4a	LINE	L1	dELS.CTCF-bound	dELS	enhD	HDAC1	LRP5	NM_001291902	65736	70949	Within	68312590	68449275	+	No colocalization
chr19	39172568	39179601	+	hk-CGI	CpG: 23	215	23	154	21.4	71.6	0.84								PAK4	NM_001014832	50299.5	6731.5	Within	39125785	39182816	+	No colocalization
chr17	75242176	75249201	+	rep-CGI	CpG: 20	278	20	172	14.4	61.9	0.76	AluYe5	SINE	Alu				ZNF384	GGA3	NM_014001	15917.5	9090.5	Within	75261606	75236598	-	No colocalization
chr4	1012251	1019274	+	hk-CGI	CpG: 21	251	21	173	16.7	68.9	0.71				pELS	pELS	enhP	RBFOX2	FGFRL1	NM_001004356	4137.5	11135.5	Within	1011625	1026898	+	No colocalization
chr9	127724051	127731070	+	hk-CGI	CpG: 21	314	21	206	13.4	65.6	0.62				pELS.CTCF-bound	pELS	enhP	POLR2A	TTC16	NM_001317037	11482.5	4029.5	Within	127716078	127731590	+	Colocalization
chr19	47677190	47684208	+	hk-CGI	CpG: 122	1298	122	963	18.8	74.2	0.7							RBM15	BICRA	NM_015711	72504	22578	Within	47608195	47703277	+	No colocalization
chr7	520301	527308	+	hk-CGI	CpG: 654	6317	654	4472	20.7	70.8	0.83	(CCGCCC)n	Simple_repeat	Simple_repeat	pELS.CTCF-bound	pELS	enhP	PCBP1	HRAT92	NR_033963	3414.5	1427.5	Within	520390	525232	+	Colocalization
chr9	135483051	135490051	+	hk-CGI	CpG: 17	209	17	130	16.3	62.2	0.85							RBFOX2	PPP1R26	NM_014811	6770	2341	Within	135479781	135488892	+	No colocalization
chr19	1208151	1215151	+	rep-CGI	CpG: 18	237	18	143	15.2	60.3	0.85	AluY	SINE	Alu				MLLT1	STK11	NM_000455	5874	16780	Within	1205777	1228431	+	Colocalization
chr5	168894	175851	+	hk-CGI	CpG: 16	220	16	143	14.5	65	0.69				dELS	dELS	enhD	L3MBTL2	LRRC14B	NM_001080478	19121.5	23961.5	Upstream	191494	196334	+	Colocalization
chr1	16723637	16730551	+	hk-CGI	CpG: 38	400	38	274	19	68.5	0.83							ZNF274	RNVU1-18	NR_004400	13421	13585	Upstream	16740515	16740679	+	No colocalization
chr8	143477789	143484701	+	hk-CGI	CpG: 18	216	18	140	16.7	64.8	0.81							POLR2G	ZC3H3	NM_015117	60202	43587	Within	143541447	143437658	-	Colocalization
chr13	112699301	112706201	+	hk-CGI	CpG: 29	430	29	269	13.5	62.6	0.69							CTCF	ATP11AUN	NR_164109	55708	18254	Downstream	112647043	112684497	+	Colocalization
chr21	45439701	45446593	+	rep-CGI	CpG: 44	651	44	469	13.5	72	0.74							ZNF282	COL18A1	NM_001379500	37983	70573	Within	45405164	45513720	+	No colocalization
chrY	265750	272601	+	hk-CGI	CpG: 29	276	29	186	21	67.4	0.93	AluSx1	SINE	Alu					PLCXD1	NR_028057	7179.5	34179.5	Upstream	276355	303355	+	No colocalization
chr4	7772501	7779351	+	rep-CGI	CpG: 20	274	20	180	14.6	65.7	0.72	(CAGCTC)n	Simple_repeat	Simple_repeat	dELS	dELS	enhD	POLR2A	AFAP1-AS1	NR_026892	21837	3001	Within	7754089	7778927	+	No colocalization
chr20	47361751	47368601	+	rep-CGI	CpG: 18	244	18	147	14.8	60.2	0.83	AluY	SINE	Alu				ZBTB33	LOC101927377	NR_134501	12616	10544	Downstream	47352560	47354632	+	No colocalization
chr20	63528451	63535285	+	hk-CGI	CpG: 23	248	23	175	18.5	70.6	0.75				dELS.CTCF-bound	dELS	enhD	POLR2A	PTK6	NM_005975	5508	3868	Within	63537376	63528000	-	No colocalization
chr1	11833501	11840301	+	hk-CGI	CpG: 28	339	28	217	16.5	64	0.82							POLR2A	NPPA-AS1	NR_037806	3417	10715	Upstream	11840318	11847616	+	No colocalization
chr22	42689801	42696573	+	hk-CGI	CpG: 61	750	61	492	16.3	65.6	0.76							CTCF	A4GALT	NM_017436	27683	1067	Within	42720870	42692120	-	Colocalization
chr22	21954690	21961451	+	hk-CGI	CpG: 21	255	21	169	16.5	66.3	0.75								TOP3B	NM_001282113	24716.5	1046.5	Within	21982787	21957024	-	No colocalization
chr6	167985251	167992003	+	hk-CGI	CpG: 15	213	15	141	14.1	66.2	0.64							ZNF263	KIF25-AS1	NR_103750	8450	5559	Downstream	167997077	167994186	-	Colocalization
chr8	144622801	144629552	+	hk-CGI	CpG: 209	2113	209	1547	19.8	73.2	0.79								ARHGAP39	NM_001308208	59669.5	96998.5	Within	144685846	144529178	-	No colocalization
chr20	62551751	62558501	+	hk-CGI	CpG: 26	317	26	223	16.4	70.3	0.69	(GGCTGA)n	Simple_repeat	Simple_repeat				EZH2	MIR1-1	NR_029780	821	750	Downstream	62554305	62554376	+	No colocalization
chr1	6476571	6483311	+	rep-CGI	CpG: 20	268	20	162	14.9	60.4	0.83	AluY	SINE	Alu				EGR1	PLEKHG5	NM_020631	11726	12820	Within	6491667	6467121	-	Colocalization
chr16	85778195	85784924	+	rep-CGI	CpG: 16	232	16	136	13.8	58.6	0.81	AluY	SINE	Alu					EMC8	NM_001142288	17984.5	2935.5	Within	85799544	85778624	-	No colocalization
chr13	113508139	113514851	+	hk-CGI	CpG: 18	244	18	155	14.8	63.5	0.74								TMCO3	NM_001349741	20475	23796	Within	113491020	113535291	+	No colocalization
chr14	100143301	100150001	+	hk-CGI	CpG: 21	285	21	180	14.7	63.2	0.74							RBFOX2	DEGS2	NM_206918	12994	2695	Within	100159645	100143956	-	Colocalization
chr10	5506588	5513284	+	rep-CGI	CpG: 18	242	18	158	14.9	65.3	0.71	LTR88c	LTR	Gypsy?	dELS	dELS	enhD	ZBTB33	CALML3-AS1	NR_120497	16310	4307	Downstream	5526246	5514243	-	No colocalization
chr4	1621001	1627651	+	hk-CGI	CpG: 40	377	40	264	21.2	70	0.87								FAM53A	NM_001013622	59665	15554	Downstream	1683991	1639880	-	Colocalization
chr11	1428601	1435251	+	hk-CGI	CpG: 42	404	42	319	20.8	79	0.97							REST	BRSK2	NM_001282218	21457	30763	Within	1410469	1462689	+	No colocalization
chr12	132210051	132216701	+	hk-CGI	CpG: 83	1143	83	756	14.5	66.1	0.74	MLT2C1	LTR	ERVL	dELS	dELS	enhD	SAFB	GALNT9	NM_021808	7348	17005	Upstream	132206028	132196371	-	No colocalization
chr19	669192	675809	+	hk-CGI	CpG: 18	210	18	148	17.1	70.5	0.7	(CA)n	Simple_repeat	Simple_repeat	pELS.CTCF-bound	pELS	enhP	POLR2A	FSTL3	NM_005860	3890.5	10884.5	Upstream	676391	683385	+	No colocalization
chr10	132350401	132357004	+	hk-CGI	CpG: 89	1170	89	815	15.2	69.7	0.65				CTCF-only.CTCF-bound	CTCF-only	CTCF	CTCF	LRRC27	NM_001309474	16363.5	13297.5	Within	132337339	132367000	+	Colocalization
chr20	62169635	62176235	+	hk-CGI	CpG: 36	562	36	336	12.8	59.8	0.72	AluY	SINE	Alu				POLR2G	SS18L1	NM_198935	29167	9579	Within	62143768	62182514	+	Colocalization
chr8	142313751	142320351	+	hk-CGI	CpG: 40	419	40	264	19.1	63	0.97							ZBTB33	TSNARE1	NM_001366901	86131	104972	Within	142403182	142212079	-	No colocalization
chr4	1193901	1200501	+	hk-CGI	CpG: 84	977	84	715	17.2	73.2	0.65				dELS.CTCF-bound	dELS	enhD	AGO2	LOC100130872	NR_024569	11761	1419	Within	1208962	1195782	-	Colocalization
chr16	808401	815001	+	hk-CGI	CpG: 68	698	68	497	19.5	71.2	0.77	Charlie1b	DNA	hAT-Charlie	dELS.CTCF-bound	dELS	enhD	POLR2A	PRR25	NM_001013638	6259	2160	Within	805442	813861	+	No colocalization
chr20	25854268	25860857	+	rep-CGI	CpG: 47	559	47	366	16.8	65.5	0.78	SST1	Satellite	centr	dELS.CTCF-bound	dELS	enhD	KDM4A	LOC101926935	NR_110001	3541.5	12896.5	Upstream	25854021	25844666	-	No colocalization
chr14	105268185	105274768	+	hk-CGI	CpG: 47	505	47	360	18.6	71.3	0.76							MXI1	BRF1	NM_001242790	29524.5	15291.5	Within	105301001	105256185	-	No colocalization
chr5	177430201	177436751	+	hk-CGI	CpG: 20	236	20	159	16.9	67.4	0.75				dELS	dELS	enhD	POLR2G	GRK6	NM_001004105	6801	7877	Within	177426675	177441353	+	No colocalization
chr16	84048801	84055351	+	hk-CGI	CpG: 18	249	18	156	14.5	62.7	0.74				dELS	dELS	enhD	AGO2	SLC38A8	NM_001080442	9281	42410	Upstream	84042795	84009666	-	No colocalization
chr19	3510551	3517101	+	rep-CGI	CpG: 19	257	19	168	14.8	65.4	0.7	MER20	DNA	hAT-Charlie				ZBTB33	FZR1	NM_016263	7516	24508	Within	3506310	3538334	+	No colocalization
chr10	12117301	12123851	+	rep-CGI	CpG: 21	276	21	170	15.2	61.6	0.81	AluY	SINE	Alu					MIR548AK	NR_039699	10240	10183	Downstream	12130816	12130759	-	No colocalization
chr17	1590801	1597351	+	rep-CGI	CpG: 18	271	18	162	13.3	59.8	0.76	AluYk4	SINE	Alu					SLC43A2	NM_001321365	34340	24809	Within	1628416	1569267	-	Colocalization
chr2	241606669	241613205	+	hk-CGI	CpG: 62	622	62	475	19.9	76.4	0.69				dELS.CTCF-bound	dELS	enhD	PHF8	THAP4	NM_015963	27221	25533	Within	241637158	241584404	-	No colocalization
chr7	148963751	148970272	+	rep-CGI	CpG: 18	238	18	143	15.1	60.1	0.87	AluY	SINE	Alu	dELS.CTCF-bound	dELS	enhD	DPF2	RNY4	NR_004393	3697.5	3601.5	Downstream	148963314	148963410	+	No colocalization
chr19	4796345	4802851	+	rep-CGI	CpG: 19	273	19	167	13.9	61.2	0.75	AluY	SINE	Alu				POLR2A	FEM1A	NM_018708	7865	1675	Within	4791733	4801273	+	No colocalization
chr1	112846101	112852601	+	hk-CGI	CpG: 93	1052	93	695	17.7	66.1	0.81	MIR	SINE	MIR	PLS	PLS	prom	EZH2	LINC01356	NR_103746	1292	29183	Within	112850643	112820168	-	No colocalization
chr19	18741451	18747951	+	rep-CGI	CpG: 20	248	20	166	16.1	66.9	0.73	MER127	DNA	TcMar-Tigger	pELS.CTCF-bound	pELS	enhP	HNRNPLL	CRTC1	NM_001098482	61022	37632	Within	18683679	18782333	+	No colocalization
chr22	38071101	38077601	+	hk-CGI	CpG: 20	221	20	154	18.1	69.7	0.75				pELS.CTCF-bound	pELS	enhP	CTCF	SLC16A8	NM_013356	9833	3785	Downstream	38084184	38078136	-	No colocalization
chr7	101245317	101251801	+	rep-CGI	CpG: 17	236	17	141	14.4	59.7	0.83	AluY	SINE	Alu				ZBTB33	FIS1	NM_016068	3478	9088	Upstream	101245081	101239471	-	Colocalization
chr14	105055251	105061701	+	rep-CGI	CpG: 26	332	26	213	15.7	64.2	0.76	L1MB3	LINE	L1				SUZ12	GPR132	NM_013345	6954	9082	Within	105065430	105049394	-	No colocalization
chr7	155778501	155784951	+	hk-CGI	CpG: 19	224	19	138	17	61.6	0.89							RBM22	SHH	NM_001310462	27437	18253	Downstream	155809163	155799979	-	No colocalization
chr20	49957961	49964401	+	rep-CGI	CpG: 17	208	17	126	16.3	60.6	0.91	AluYk4	SINE	Alu				CTCF	RNF114	NM_018683	24785	7296	Downstream	49936396	49953885	+	Colocalization
chr12	122464701	122471139	+	rep-CGI	CpG: 23	306	23	183	15	59.8	0.86	AluY	SINE	Alu				ZBTB33	ZCCHC8	NM_001350936	33012	3679	Downstream	122500932	122471599	-	No colocalization
chr11	798501	804901	+	hk-CGI	CpG: 28	315	28	221	17.8	70.2	0.74								PIDD1	NM_145887	3530	2518	Within	805231	799183	-	No colocalization
chr13	112994724	113001112	+	hk-CGI	CpG: 84	1258	84	803	13.4	63.8	0.66	(GGCGT)n	Simple_repeat	Simple_repeat	dELS	dELS	enhD	HNRNPL	MCF2L-AS1	NR_034002	29280	30435	Upstream	112968638	112967483	-	No colocalization
chr22	19783687	19790051	+	hk-CGI	CpG: 26	258	26	176	20.2	68.2	0.87							AGO1	TBX1	NM_005992	30167	3280	Downstream	19756702	19783589	+	No colocalization
chr20	64027601	64033952	+	hk-CGI	CpG: 28	391	28	252	14.3	64.5	0.69							RBFOX2	C20orf204	NM_001348090	2949.5	8224.5	Upstream	64033726	64039001	+	Colocalization
chr17	4167451	4173801	+	rep-CGI	CpG: 21	233	21	140	18	60.1	1.02	AluY	SINE	Alu					CYB5D2	NM_001254755	26930	12929	Downstream	4143696	4157697	+	Colocalization
chr18	79913401	79919751	+	hk-CGI	CpG: 36	332	36	227	21.7	68.4	1.04							ZNF263	SLC66A2	NM_001146345	35077	14157	Within	79951653	79902419	-	No colocalization
chr14	22840001	22846351	+	rep-CGI	CpG: 20	238	20	165	16.8	69.3	0.72	(GCT)n	Simple_repeat	Simple_repeat				POLR2A	MMP14	NM_004995	6592	4582	Within	22836584	22847758	+	Colocalization
chr18	79769701	79776051	+	hk-CGI	CpG: 14	203	14	138	13.8	68	0.64								CTDP1	NM_048368	93074	16251	Downstream	79679802	79756625	+	No colocalization
chr21	43751730	43758001	+	hk-CGI	CpG: 14	207	14	138	13.5	66.7	0.61							KDM1A	PDXK	NM_001331030	13380.5	7433.5	Within	43741485	43762299	+	No colocalization
chr19	3936401	3942651	+	hk-CGI	CpG: 17	261	17	187	13	71.6	0.64								NMRK2	NM_001375469	6056	2890	Within	3933470	3942416	+	No colocalization
chr9	130883764	130890001	+	hk-CGI	CpG: 34	459	34	301	14.8	65.6	0.7							AGO2	QRFP	NM_198180	9929.5	5825.5	Downstream	130896812	130892708	-	No colocalization
chr7	100739600	100745832	+	rep-CGI	CpG: 44	548	44	329	16.1	60	0.94	AluSx1	SINE	Alu	dELS.CTCF-bound	dELS	enhD	POLR2A	EPO	NM_000799	22249	19016	Downstream	100720467	100723700	+	No colocalization
chr9	136529451	136535669	+	hk-CGI	CpG: 29	325	29	230	17.8	70.8	0.73							RBFOX2	NOTCH1	NM_017617	13488	38128	Within	136546048	136494432	-	Colocalization
chr16	30963451	30969661	+	rep-CGI	CpG: 17	236	17	140	14.4	59.3	1.07	(TCCTCGTCC)n	Simple_repeat	Simple_repeat				RBFOX2	SETD1A	NM_014712	8803	18106	Within	30957753	30984662	+	No colocalization
chr15	41467401	41473601	+	rep-CGI	CpG: 17	230	17	135	14.8	58.7	0.87	AluYa5	SINE	Alu					RTF1	NM_015138	53398	13062	Within	41417103	41483563	+	No colocalization
chr18	79867351	79873551	+	hk-CGI	CpG: 19	217	19	156	17.5	71.9	0.68				dELS.CTCF-bound	dELS	enhD		KCNG2	NM_012283	6784	29365	Within	79863667	79899816	+	No colocalization
chr1	2120951	2127151	+	hk-CGI	CpG: 184	2683	184	1631	13.7	60.8	1.29				DNase-H3K4me3	DNase-H3K4me3	K4m3		PRKCZ	NM_001033581	50590	61348	Within	2073461	2185399	+	Colocalization
chr19	1456895	1463051	+	rep-CGI	CpG: 17	236	17	139	14.4	58.9	0.85	AluY	SINE	Alu				AGO2	APC2	NM_005883	9853	13271	Within	1450120	1473244	+	No colocalization
chr9	136835051	136841201	+	hk-CGI	CpG: 19	266	19	175	14.3	65.8	0.66							AGO1	AJM1	NM_001080482	4351	9219	Upstream	136842477	136847345	+	No colocalization
chr1	8355870	8362001	+	hk-CGI	CpG: 43	535	43	364	16.1	68	0.72	(GCTCCC)n	Simple_repeat	Simple_repeat				AGO2	SLC45A1	NM_001379618	40822.5	14770.5	Downstream	8318113	8344165	+	No colocalization
chr5	842788	848912	+	rep-CGI	CpG: 19	265	19	182	14.3	68.7	0.61	MIRc	SINE	MIR	CTCF-only.CTCF-bound	CTCF-only	CTCF	CTCF	ZDHHC11	NM_024786	5136	50246	Within	850986	795604	-	No colocalization
chr4	173522689	173528813	+	rep-CGI	CpG: 35	512	35	307	13.7	60	0.76	(CCT)n	Simple_repeat	Simple_repeat	pELS	pELS	enhP	EZH2	HAND2	NM_021973	4478	339	Downstream	173530229	173526090	-	No colocalization
chr22	17745451	17751572	+	rep-CGI	CpG: 43	665	43	383	12.9	57.6	0.79	AluY	SINE	Alu					BID	NM_001244572	25530.5	14372.5	Within	17774042	17734139	-	No colocalization
chr5	1822832	1828951	+	rep-CGI	CpG: 32	299	32	216	21.4	72.2	0.89	MLT1A0	LTR	ERVL-MaLR	dELS	dELS	enhD	POLR2A	NDUFS6	NM_004553	24485.5	9843.5	Downstream	1801406	1816048	+	No colocalization
chr8	143375951	143382068	+	hk-CGI	CpG: 20	289	20	197	13.8	68.2	0.63				DNase-H3K4me3.CTCF-bound	DNase-H3K4me3	K4m3	RBFOX2	RHPN1	NM_052924	10134.5	5211.5	Within	143368875	143384221	+	No colocalization
chr20	3226351	3232451	+	hk-CGI	CpG: 21	267	21	176	15.7	65.9	0.72							POLR2A	SLC4A11	NM_032034	8326	1980	Within	3237727	3227421	-	No colocalization
chr19	50405801	50411901	+	hk-CGI	CpG: 15	208	15	136	14.4	65.4	0.68							POLR2G	POLD1	NM_001308632	10000	9167	Within	50398851	50418018	+	Colocalization
chr5	911051	917151	+	hk-CGI	CpG: 38	367	38	235	20.7	64	1.11				dELS	dELS	enhD	POLR2A	TRIP13	NM_004237	21218	4019	Within	892883	918120	+	No colocalization
chr9	136649701	136655801	+	hk-CGI	CpG: 21	221	21	155	19	70.1	0.78				dELS	dELS	enhD	FOS	HSPC324	NR_135132	7670	4142	Within	136660421	136648609	-	No colocalization
chr11	716767	722851	+	hk-CGI	CpG: 76	808	76	586	18.8	72.5	0.73	(GGCGG)n	Simple_repeat	Simple_repeat	pELS.CTCF-bound	pELS	enhP	AGO2	EPS8L2	NM_022772	13579	7918	Within	706230	727727	+	No colocalization
chr4	3258601	3264685	+	rep-CGI	CpG: 20	260	20	162	15.4	62.3	0.79	Charlie1a	DNA	hAT-Charlie					MSANTD1	NM_001042690	12485	5030	Downstream	3249158	3256613	+	No colocalization
chr22	24655651	24661724	+	hk-CGI	CpG: 82	1202	82	692	13.6	57.6	0.83	AluSx3	SINE	Alu					POM121L10P	NR_024593	459.5	13522.5	Within	24659147	24645165	-	No colocalization
chr8	143888151	143894201	+	hk-CGI	CpG: 20	242	20	164	16.5	67.8	0.74							AGO2	EPPK1	NM_031308	12709	33852	Upstream	143878467	143857324	-	No colocalization
chr3	47844851	47850901	+	hk-CGI	CpG: 23	325	23	215	14.2	66.2	0.65							POLR2A	MIR1226	NR_031595	1678	1753	Upstream	47849554	47849629	+	No colocalization
chr10	124992918	124998951	+	hk-CGI	CpG: 26	341	26	221	15.2	64.8	0.73							POLR2A	CTBP2	NM_001363508	10083.5	11618.5	Within	125006018	124984316	-	No colocalization
chr5	177502783	177508805	+	hk-CGI	CpG: 21	291	21	200	14.4	68.7	0.62				dELS	dELS	enhD	POLR2A	DOK3	NM_001375794	4032	3890	Within	177509826	177501904	-	No colocalization
chr4	7795387	7801401	+	hk-CGI	CpG: 19	249	19	144	15.3	57.8	0.91				dELS	dELS	enhD		AFAP1	NM_001371090	73914	39682	Within	7872308	7758712	-	Colocalization
chr22	37768901	37774905	+	rep-CGI	CpG: 24	301	24	184	15.9	61.1	0.86	AluY	SINE	Alu					TRIOBP	NM_007032	25670	4653	Within	37746233	37776556	+	Colocalization
chr19	2924451	2930451	+	hk-CGI	CpG: 60	751	60	515	16	68.6	0.74	(CCACGG)n	Simple_repeat	Simple_repeat				POLR2G	ZNF77	NM_021217	17520	5766	Downstream	2944971	2933217	-	No colocalization
chr17	1601301	1607301	+	hk-CGI	CpG: 19	219	19	145	17.4	66.2	0.8				pELS.CTCF-bound	pELS	enhP	ASH2L	SLC43A2	NM_001321364	24533	35034	Within	1628834	1569267	-	Colocalization
chr17	882369	888351	+	rep-CGI	CpG: 17	208	17	120	16.3	57.7	0.99	AluY	SINE	Alu					NXN	NM_022463	94416	86050	Within	979776	799310	-	Colocalization
chr22	46791846	46797821	+	hk-CGI	CpG: 19	223	19	158	17	70.9	0.68								CERK	NM_022766	56581.5	110424	Upstream	46738252	46684409	-	Colocalization
chr21	44748651	44754612	+	hk-CGI	CpG: 24	245	24	187	19.6	76.3	0.77							SAFB	UBE2G2	NM_001202489	50188.5	16947.5	Downstream	44801820	44768579	-	No colocalization
chr19	1309475	1315401	+	hk-CGI	CpG: 56	741	56	516	15.1	69.6	0.63	MIR1_Amn	SINE	MIR	dELS	dELS	enhD	HNRNPLL	EFNA2	NM_001405	26566	11008	Downstream	1285872	1301430	+	No colocalization
chr2	238096428	238102351	+	hk-CGI	CpG: 26	289	26	213	18	73.7	0.67				PLS	PLS	prom	AGO1	ESPNL	NM_194312	949.5	33897.5	Upstream	238100339	238133287	+	Colocalization
chr19	12191387	12197301	+	hk-CGI	CpG: 66	752	66	496	17.6	66	0.81				PLS.CTCF-bound	PLS	prom	POLR2A	LOC100289333	NR_104179	670	13232	Upstream	12195014	12207576	+	No colocalization
chr18	79751388	79757301	+	hk-CGI	CpG: 23	300	23	207	15.3	69	0.65							AGO2	CTDP1	NM_048368	74542.5	2280.5	Within	79679802	79756625	+	No colocalization
chr1	43601840	43607751	+	hk-CGI	CpG: 17	250	17	160	13.6	64	0.67							AGO2	PTPRF	NM_002840	73913.5	18869.5	Within	43530882	43623665	+	No colocalization
chr1	15726901	15732811	+	hk-CGI	CpG: 17	208	17	147	16.3	70.7	0.67							POLR2G	SLC25A34	NM_207348	6401	11536	Upstream	15736257	15741392	+	No colocalization
chr16	88761400	88767308	+	rep-CGI	CpG: 27	373	27	224	14.5	60.1	0.81	MLT2D	LTR	ERVL				ZBTB33	PIEZO1	NM_001142864	20866	49017	Within	88785220	88715337	-	Colocalization
chr16	85586551	85592456	+	hk-CGI	CpG: 25	323	25	220	15.5	68.1	0.68				dELS	dELS	enhD	POLR2A	GSE1	NM_001134473	21904.5	86696.5	Upstream	85611408	85676200	+	No colocalization
chr6	3012798	3018701	+	rep-CGI	CpG: 25	278	25	178	18	64	0.89	AluY	SINE	Alu				ZBTB33	HTATSF1P2	NR_033884	8140.5	3209.5	Downstream	3023890	3018959	-	Colocalization
chr16	1622751	1628651	+	hk-CGI	CpG: 18	255	18	159	14.1	62.4	0.73							C11orf30	CRAMP1	NM_020825	13342	52207	Within	1612359	1677908	+	No colocalization
chr18	79344751	79350625	+	rep-CGI	CpG: 27	323	27	194	16.7	60.1	0.98							ZBTB33	NFATC1	NM_172390	48241	122327	Upstream	79395929	79470015	+	No colocalization
chr4	186149351	186155201	+	rep-CGI	CpG: 24	274	24	171	17.5	62.4	0.91	AluY	SINE	Alu				CTCF	FAM149A	NM_001006655	7990	20387	Within	186144286	186172663	+	Colocalization
chr10	374901	380751	+	hk-CGI	CpG: 23	260	23	174	17.7	66.9	0.79	MIR	SINE	MIR					DIP2C	NM_014974	311842	103626	Within	689668	274200	-	No colocalization
chr7	48199201	48205051	+	rep-CGI	CpG: 45	394	45	296	22.8	75.1	0.81	LTR12C	LTR	ERV1					UPP1	NM_001287429	112862	93390	Downstream	48089264	48108736	+	No colocalization
chr17	80316701	80322551	+	rep-CGI	CpG: 22	274	22	171	16.1	62.4	0.83	AluY	SINE	Alu				ZBTB33	RNF213	NM_001256071	58775	79163	Within	80260851	80398789	+	No colocalization
chr8	142278168	142284001	+	hk-CGI	CpG: 33	329	33	243	20.1	73.9	0.74							ZBTB33	TSNARE1	NM_001366901	122098	69005.5	Within	142403182	142212079	-	No colocalization
chr9	137231380	137237201	+	hk-CGI	CpG: 35	461	35	323	15.2	70.1	0.62				dELS.CTCF-bound	dELS	enhD	POLR2A	SLC34A3	NM_080877	3358.5	2263.5	Within	137230932	137236554	+	No colocalization
chr16	88774438	88780219	+	hk-CGI	CpG: 23	262	23	180	17.6	68.7	0.74							RBFOX2	PIEZO1	NM_001142864	7891.5	61991.5	Within	88785220	88715337	-	No colocalization
chr1	3179401	3185167	+	rep-CGI	CpG: 73	908	73	465	16.1	51.2	1.39							CBX1	MIR4251	NR_036215	54310	54249	Downstream	3127974	3128035	+	No colocalization
chr22	36501101	36506856	+	hk-CGI	CpG: 128	1274	128	891	20.1	69.9	0.82				PLS	PLS	prom	RBFOX2	FOXRED2	NM_001102371	3061.5	16788.5	Within	36507040	36487190	-	No colocalization
chr19	11131701	11137455	+	rep-CGI	CpG: 21	289	21	177	14.5	61.2	0.79	AluYb8	SINE	Alu				POLR2A	SPC24	NM_001317033	21204	10914	Downstream	11155782	11145492	-	No colocalization
chr18	79881051	79886801	+	hk-CGI	CpG: 74	645	74	452	22.9	70.1	0.96	L1MC	LINE	L1					KCNG2	NM_012283	20259	15890	Within	79863667	79899816	+	Colocalization
chr19	1295351	1301101	+	hk-CGI	CpG: 44	485	44	353	18.1	72.8	0.69	(T)n	Simple_repeat	Simple_repeat				RBM39	EFNA2	NM_001405	12354	3204	Within	1285872	1301430	+	No colocalization
chr14	104651238	104656982	+	hk-CGI	CpG: 43	421	43	302	20.4	71.7	0.84	AluJb	SINE	Alu				ZBTB33	LINC02280	NR_135293	11448	7009	Downstream	104665558	104661119	-	No colocalization
chr19	3177391	3183101	+	hk-CGI	CpG: 95	1245	95	862	15.3	69.2	0.64				pELS.CTCF-bound	pELS	enhP	POLR2A	S1PR4	NM_003775	1478	86	Within	3178768	3180332	+	No colocalization
chr16	88264601	88270308	+	rep-CGI	CpG: 19	257	19	168	14.8	65.4	0.69	MIRc	SINE	MIR				ZNF217	LINC02182	NR_110944	73174.5	72237.5	Downstream	88194280	88195217	+	Colocalization
chr19	18718701	18724405	+	hk-CGI	CpG: 19	235	19	162	16.2	68.9	0.68				dELS	dELS	enhD	TAF15	CRTC1	NM_001098482	37874	60780	Within	18683679	18782333	+	Colocalization
chr17	19742051	19747753	+	hk-CGI	CpG: 46	451	46	333	20.4	73.8	0.75				pELS.CTCF-bound	pELS	enhP	POLR2A	ALDH3A1	NM_001330150	3396	6914	Within	19748298	19737988	-	No colocalization
chr2	232881001	232886701	+	rep-CGI	CpG: 25	356	25	228	14	64	0.69	(AC)n	Simple_repeat	Simple_repeat				POLR2G	SNORC	NR_144372	8020	5151	Downstream	232875831	232878700	+	No colocalization
chr6	160086023	160091704	+	hk-CGI	CpG: 43	529	43	356	16.3	67.3	0.74							AGO2	CHP1P2	NR_003288	4217.5	7348.5	Upstream	160093081	160096212	+	No colocalization
chr16	819501	825171	+	hk-CGI	CpG: 29	354	29	205	16.4	57.9	1	AluSg	SINE	Alu				MITF	PRR25	NM_001013638	16894	8475	Downstream	805442	813861	+	No colocalization
chr3	49908901	49914562	+	hk-CGI	CpG: 64	809	64	509	15.8	62.9	0.81				dELS.CTCF-bound	dELS	enhD	KDM4A	MON1A	NM_001142501	18280.5	2863.5	Within	49930012	49908868	-	No colocalization
chr9	136366901	136372557	+	hk-CGI	CpG: 51	699	51	475	14.6	68	0.64				dELS	dELS	enhD	RBFOX2	CARD9	NM_052814	3940	5774	Within	136373669	136363955	-	No colocalization
chr17	943201	948855	+	hk-CGI	CpG: 20	293	20	174	13.7	59.4	0.78								LOC101927727	NR_135633	36397	34816	Downstream	909631	911212	+	Colocalization
chr4	1552451	1558101	+	hk-CGI	CpG: 17	211	17	136	16.1	64.5	0.78								FAM53A	NM_001013622	128715	84604	Downstream	1683991	1639880	-	Colocalization
chr2	127623051	127628701	+	hk-CGI	CpG: 23	305	23	200	15.1	65.6	0.7								LIMS2	NM_001256542	22377	12544	Downstream	127648253	127638420	-	No colocalization
chr21	43361918	43367563	+	hk-CGI	CpG: 32	353	32	239	18.1	67.7	0.85				PLS.CTCF-bound	PLS	prom	POLR2A	LINC01679	NR_131902	2391.5	6686.5	Upstream	43362349	43358054	-	No colocalization
chr7	157430892	157436501	+	rep-CGI	CpG: 19	230	19	140	16.5	60.9	0.91	AluYf1	SINE	Alu					LOC101927914	NR_110157	32533.5	66019.5	Upstream	157466230	157499716	+	No colocalization
chr10	478339	483941	+	hk-CGI	CpG: 21	322	21	203	13	63	0.66				dELS	dELS	enhD		DIP2C	NM_014974	208528	206940	Within	689668	274200	-	No colocalization
chr19	3082236	3087837	+	rep-CGI	CpG: 17	236	17	144	14.4	61	0.8	AluYe6	SINE	Alu				ZBTB33	GNA11	NM_002067	9324.5	38961.5	Upstream	3094361	3123998	+	No colocalization
chr20	53700301	53705901	+	rep-CGI	CpG: 24	280	24	172	17.1	61.4	0.91	AluY	SINE	Alu				ZBTB33	LOC105372672	NR_134576	94748	68511	Downstream	53608353	53634590	+	No colocalization
chr9	134727601	134733201	+	rep-CGI	CpG: 23	300	23	189	15.3	63	0.99							NFATC1	COL5A1	NM_000093	88599	114441	Within	134641802	134844842	+	No colocalization
chr19	14476151	14481751	+	hk-CGI	CpG: 26	276	26	193	18.8	69.9	0.77				dELS.CTCF-bound	dELS	enhD	CTCF	PTGER1	NM_000955	3597	6486	Upstream	14475354	14472465	-	No colocalization
chr9	137784151	137789751	+	hk-CGI	CpG: 59	654	59	447	18	68.3	0.78				PLS	PLS	prom	AGO2	LOC651337	NR_147508	1455	2879	Within	137788406	137784072	-	No colocalization
chr14	54389651	54395241	+	rep-CGI	CpG: 75	943	75	675	15.9	71.6	0.62	LTR12C	LTR	ERV1	DNase-H3K4me3	DNase-H3K4me3	K4m3		CDKN3	NM_001330173	4421	27770	Upstream	54396867	54420216	+	No colocalization
chr2	240353401	240358984	+	hk-CGI	CpG: 38	567	38	379	13.4	66.8	0.68							SP1	GPC1	NM_002081	79469.5	111884	Upstream	240435662	240468076	+	No colocalization
chr11	69375387	69380951	+	hk-CGI	CpG: 41	447	41	296	18.3	66.2	0.94	(GCACAC)n	Simple_repeat	Simple_repeat	dELS	dELS	enhD	POLR2G	LOC102724265	NM_001319657	47485	51455	Upstream	69425654	69429624	+	No colocalization
chr21	44254251	44259802	+	rep-CGI	CpG: 21	273	21	167	15.4	61.2	0.83	AluYa5	SINE	Alu					DNMT3L	NM_013369	4870.5	10688.5	Within	44261897	44246338	-	No colocalization
chr19	50413201	50418751	+	hk-CGI	CpG: 39	491	39	340	15.9	69.2	0.68				PLS.CTCF-bound	PLS	prom	POLR2A	POLD1	NM_001308632	17125	2042	Within	50398851	50418018	+	No colocalization
chr9	134358967	134364512	+	hk-CGI	CpG: 26	336	26	228	15.5	67.9	0.67				dELS.CTCF-bound	dELS	enhD	HNRNPL	MIR4669	NR_039816	17670.5	17732.5	Upstream	134379410	134379472	+	No colocalization
chr16	87563649	87569177	+	rep-CGI	CpG: 39	593	39	345	13.2	58.2	1.14	(GT)n	Simple_repeat	Simple_repeat				MYNN	JPH3	NM_001271605	36094	38235	Upstream	87602507	87604648	+	No colocalization
chr3	147419337	147424859	+	hk-CGI	CpG: 59	648	59	432	18.2	66.7	0.82				dELS.CTCF-bound	dELS	enhD	EZH2	ZIC1	NM_003412	12734	5379	Downstream	147409364	147416719	+	No colocalization
chr19	49505451	49510966	+	rep-CGI	CpG: 21	296	21	172	14.2	58.1	0.85	AluSg	SINE	Alu				RBM39	MIR150	NR_029703	7340.5	7424.5	Upstream	49500868	49500784	-	No colocalization
chr17	82573801	82579311	+	hk-CGI	CpG: 58	416	58	299	27.9	71.9	1.11				pELS	pELS	enhP	RBM22	FOXK2	NM_004514	56825	28046	Within	82519731	82604602	+	No colocalization
chr20	51521251	51526751	+	hk-CGI	CpG: 74	850	74	586	17.4	68.9	0.75							POLR2G	NFATC2	NM_001258295	38838	137039	Within	51562839	51386962	-	No colocalization
chr15	40959651	40965151	+	rep-CGI	CpG: 35	392	35	284	17.9	72.4	0.68	LTR12C	LTR	ERV1				ZBTB33	CHAC1	NM_001142776	8931	5889	Downstream	40953470	40956512	+	No colocalization
chr16	29688601	29694101	+	rep-CGI	CpG: 67	1005	67	558	13.3	55.5	0.87	AluY	SINE	Alu	dELS.CTCF-bound	dELS	enhD	ZBTB33	QPRT	NM_001318250	12172	7348	Within	29679179	29698699	+	Colocalization
chr16	28376761	28382257	+	rep-CGI	CpG: 58	759	58	526	15.3	69.3	0.64	SVA_B	Retroposon	SVA					MIR6862-1	NR_106922	11542	11472	Downstream	28391051	28390981	-	No colocalization
chr19	46830201	46835688	+	rep-CGI	CpG: 30	392	30	228	15.3	58.2	0.92	AluYk4	SINE	Alu				ZBTB33	SNAR-E	NR_024258	2240.5	2360.5	Upstream	46830704	46830584	-	No colocalization
chr16	87667901	87673382	+	hk-CGI	CpG: 17	211	17	133	16.1	63	0.81								JPH3	NM_020655	68134.5	27513.5	Within	87602507	87698155	+	Colocalization
chr19	3143522	3149003	+	rep-CGI	CpG: 16	214	16	127	15	59.3	0.88	AluYc3	SINE	Alu				ZBTB33	LOC100996351	NR_110670	8912.5	4687.5	Within	3155175	3141575	-	No colocalization
chr13	112727572	112733051	+	hk-CGI	CpG: 33	409	33	252	16.1	61.6	0.85							AGO2	ATP11A-AS1	NR_046661	24419.5	15136.5	Downstream	112754731	112745448	-	No colocalization
chr17	82844476	82849951	+	hk-CGI	CpG: 32	528	32	335	12.1	63.4	0.75							IKZF2	TBCD	NM_005993	95149.5	98700.5	Within	82752064	82945914	+	Colocalization
chr22	44096776	44102251	+	rep-CGI	CpG: 21	269	21	166	15.6	61.7	0.82	AluYe5	SINE	Alu					PARVB	NM_013327	75212.5	73425.5	Within	44024301	44172939	+	No colocalization
chr2	23525080	23530551	+	hk-CGI	CpG: 15	205	15	131	14.6	63.9	0.78				pELS	pELS	enhP	POLR2A	KLHL29	NM_052920	142638	180790	Within	23385178	23708606	+	No colocalization
chr18	79365099	79370551	+	rep-CGI	CpG: 23	302	23	177	15.2	58.6	0.9	AluY	SINE	Alu					NFATC1	NM_172390	28104	102190	Upstream	79395929	79470015	+	No colocalization
chr17	75627351	75632801	+	hk-CGI	CpG: 27	320	27	220	16.9	68.8	0.71	MIRb	SINE	MIR				POLR2A	SMIM5	NM_001162995	3357	11330	Upstream	75633433	75641406	+	Colocalization
chr15	64739801	64745251	+	rep-CGI	CpG: 18	250	18	147	14.4	58.8	0.84	AluSp	SINE	Alu					RBPMS2	NR_138364	18691	2636	Within	64761217	64739890	-	No colocalization
chr19	35032301	35037751	+	hk-CGI	CpG: 16	209	16	133	15.3	63.6	0.8								SCN1B	NM_001037	4557	5423	Within	35030469	35040449	+	Colocalization
chr9	137350859	137356301	+	hk-CGI	CpG: 31	365	31	262	17	71.8	0.67				dELS.CTCF-bound	dELS	enhD	GATA2	EXD3	NM_017820	69582	46685	Within	137423162	137306895	-	No colocalization
chr1	2383379	2388801	+	hk-CGI	CpG: 37	396	37	281	18.7	71	0.75				dELS.CTCF-bound	dELS	enhD	POLR2G	MORN1	NR_125361	5464	11237	Within	2391554	2374853	-	No colocalization
chr2	1811187	1816601	+	rep-CGI	CpG: 47	532	47	334	17.7	62.8	0.9	AluY	SINE	Alu	dELS	dELS	enhD		PXDN	NM_012293	69379	182008	Upstream	1744515	1631886	-	No colocalization
chr10	132278238	132283651	+	hk-CGI	CpG: 25	333	25	232	15	69.7	0.62				dELS	dELS	enhD	HNRNPL	STK32C	NM_001318878	50935.5	73453.5	Within	132331880	132207491	-	No colocalization
chr14	105109791	105115201	+	hk-CGI	CpG: 161	1684	161	1293	19.1	76.8	0.65	SVA_F	Retroposon	SVA					LINC02298	NR_110546	18350	13000	Downstream	105094146	105099496	+	No colocalization
chr10	132823701	132829105	+	rep-CGI	CpG: 18	223	18	139	16.1	62.3	0.85	L1ME1	LINE	L1					NKX6-2	NM_177400	40256	43223	Upstream	132786147	132783180	-	No colocalization
chr16	4258598	4264001	+	hk-CGI	CpG: 25	247	25	173	20.2	70	0.86				CTCF-only.CTCF-bound	CTCF-only	CTCF	CTCF	TFAP4	NM_003223	11723.5	4114.5	Within	4273023	4257185	-	No colocalization
chr19	17496501	17501901	+	hk-CGI	CpG: 25	319	25	211	15.7	66.1	0.72				dELS.CTCF-bound	dELS	enhD	AGO2	LOC100507551	NR_147835	12688	10212	Within	17511889	17488989	-	No colocalization
chr12	123272551	123277951	+	rep-CGI	CpG: 24	327	24	191	14.7	58.4	0.87	AluY	SINE	Alu					CDK2AP1	NR_073007	3011	14276	Upstream	123272240	123260975	-	Colocalization
chr11	350301	355701	+	rep-CGI	CpG: 22	280	22	171	15.7	61.1	0.85	AluYe6	SINE	Alu				ZBTB33	B4GALNT4	NM_178537	16497	29116	Upstream	369498	382117	+	Colocalization
chr17	76476640	76482016	+	rep-CGI	CpG: 17	213	17	145	16	68.1	0.69	(TGC)n	Simple_repeat	Simple_repeat				AGO2	RHBDF2	NM_001376230	22095	8433	Within	76501423	76470895	-	No colocalization
chr7	44217001	44222368	+	hk-CGI	CpG: 25	254	25	171	19.7	67.3	0.88							REST	YKT6	NM_006555	18707.5	5390.5	Downstream	44200977	44214294	+	No colocalization
chr19	4547684	4553051	+	hk-CGI	CpG: 22	230	22	152	19.1	66.1	0.88							AGO2	SEMA6B	NM_032108	9316.5	7775.5	Within	4559684	4542592	-	No colocalization
chr5	291296	296651	+	hk-CGI	CpG: 36	505	36	285	14.3	56.4	0.94								PDCD6	NM_013232	22328.5	21000.5	Within	271645	314974	+	No colocalization
chr11	63761101	63766453	+	hk-CGI	CpG: 212	2016	212	1482	21	73.5	0.78	(CCGAC)n	Simple_repeat	Simple_repeat	dELS.CTCF-bound	dELS	enhD	RBFOX2	C11orf95	NM_001144936	4998	3886	Within	63768775	63759891	-	No colocalization
chr11	402851	408201	+	hk-CGI	CpG: 137	1380	137	1003	19.9	72.7	0.75	G-rich	Low_complexity	Low_complexity	dELS.CTCF-bound	dELS	enhD	POLR2A	SIGIRR	NM_001135054	9473	189	Downstream	414999	405715	-	Colocalization
chr9	129886551	129891901	+	hk-CGI	CpG: 26	365	26	248	14.2	67.9	0.65				dELS.CTCF-bound	dELS	enhD	POLR2A	MIR6855	NR_106914	19622	19555	Downstream	129869604	129869671	+	No colocalization
chr22	45643701	45649051	+	hk-CGI	CpG: 48	542	48	385	17.7	71	0.71				dELS.CTCF-bound	dELS	enhD	CTCF	LINC01589	NR_131244	40729	41945	Upstream	45605647	45604431	-	No colocalization
chr17	74834451	74839801	+	hk-CGI	CpG: 43	595	43	378	14.5	63.5	0.74							POLR2G	GRIN2C	NR_103735	22758	4896	Downstream	74859884	74842022	-	No colocalization
chr5	177458251	177463586	+	rep-CGI	CpG: 23	274	23	170	16.8	62	0.88	AluYa5	SINE	Alu				CEBPB	DBN1	NM_001364152	1507.5	4309.5	Within	177462426	177456609	-	No colocalization
chr16	85543877	85549212	+	rep-CGI	CpG: 17	235	17	138	14.5	58.7	0.85	AluY	SINE	Alu				ZBTB33	GSE1	NM_001134473	64863.5	129656	Upstream	85611408	85676200	+	No colocalization
chr4	7214751	7220083	+	rep-CGI	CpG: 36	427	36	308	16.9	72.1	0.65	LTR12C	LTR	ERV1					MIR4798	NR_039961	93032	93107	Upstream	7310449	7310524	+	No colocalization
chr22	45887770	45893101	+	hk-CGI	CpG: 165	2145	165	1461	15.4	68.1	0.66	MIRb	SINE	MIR	dELS.CTCF-bound	dELS	enhD	GABPA	WNT7B	NM_058238	86726.5	29929.5	Downstream	45977162	45920365	-	No colocalization
chr16	67642901	67648230	+	hk-CGI	CpG: 63	604	63	454	20.9	75.2	0.74	G-rich	Low_complexity	Low_complexity	PLS.CTCF-bound	PLS	prom	SUZ12	CARMIL2	NM_001013838	422.5	12003.5	Within	67645143	67657569	+	No colocalization
chr6	166408851	166414176	+	hk-CGI	CpG: 48	612	48	398	15.7	65	0.75							CTCF	MPC1	NM_016098	28573.5	46594.5	Upstream	166382940	166364919	-	No colocalization
chr9	134436231	134441551	+	hk-CGI	CpG: 22	330	22	216	13.3	65.5	0.63							MAX	RXRA	NM_001291921	32332	1694	Within	134406559	134440585	+	Colocalization
chr9	137606451	137611767	+	rep-CGI	CpG: 19	234	19	146	16.2	62.4	0.85	AluY	SINE	Alu	dELS.CTCF-bound	dELS	enhD	SP1	ARRDC1	NM_001317968	3470	6251	Within	137605639	137615360	+	Colocalization
chr18	75059578	75064893	+	rep-CGI	CpG: 30	281	30	182	21.4	64.8	1.03	AluY	SINE	Alu					ZADH2	NM_001306093	143278	132874	Downstream	75205513	75195109	-	No colocalization
chr19	55160851	55166166	+	rep-CGI	CpG: 32	423	32	240	15.1	56.7	0.95	AluY	SINE	Alu				ZBTB33	DNAAF3	NM_178837	3213.5	4848.5	Within	55166722	55158660	-	No colocalization
chr14	102227451	102232751	+	hk-CGI	CpG: 32	349	32	226	18.3	64.8	0.88							AGO2	MOK	NM_001353832	5325	1266	Within	102235426	102228835	-	No colocalization
chr2	96139701	96145001	+	hk-CGI	CpG: 120	1011	120	744	23.7	73.6	0.88	G-rich	Low_complexity	Low_complexity	pELS.CTCF-bound	pELS	enhP	POLR2A	DUSP2	NM_004418	3089	817	Downstream	96145440	96143168	-	No colocalization
chr3	197023901	197029201	+	hk-CGI	CpG: 20	205	20	150	19.5	73.2	0.73				dELS.CTCF-bound	dELS	enhD	HNRNPL	MELTF	NM_033316	3266	7599	Within	197029817	197018952	-	No colocalization
chr16	85268019	85273306	+	hk-CGI	CpG: 15	202	15	124	14.9	61.4	0.79								LINC00311	NR_038859	12294.5	17416.5	Upstream	85282957	85288079	+	No colocalization
chr7	5414151	5419419	+	hk-CGI	CpG: 805	10753	805	6774	15	63	0.76	(CCCT)n	Simple_repeat	Simple_repeat	pELS.CTCF-bound	pELS	enhP	RBFOX2	LOC100129484	NM_001354886	12142	9497	Downstream	5428927	5426282	-	No colocalization
chr7	74636351	74641619	+	rep-CGI	CpG: 21	276	21	167	15.2	60.5	0.84	AluYa5	SINE	Alu				ZNF24	MIR10525	NR_162116	43018	42959	Downstream	74595967	74596026	+	Colocalization
chr1	11949401	11954669	+	rep-CGI	CpG: 16	202	16	114	15.8	56.4	1	AluSx	SINE	Alu				POLR2G	PLOD1	NM_001316320	17319	23502	Within	11934716	11975537	+	No colocalization
chr16	1998074	2003330	+	hk-CGI	CpG: 47	509	47	334	18.5	65.6	0.87							RBFOX2	ZNF598	NM_178167	9119	3049	Within	2009821	1997653	-	No colocalization
chr19	2090501	2095756	+	hk-CGI	CpG: 192	2096	192	1442	18.3	68.8	0.77	AluSx	SINE	Alu	PLS.CTCF-bound	PLS	prom	NRF1	IZUMO4	NM_001039846	3785.5	6461.5	Upstream	2096914	2099590	+	No colocalization
chr19	15344001	15349251	+	rep-CGI	CpG: 16	238	16	140	13.4	58.8	0.8	AluY	SINE	Alu					AKAP8	NM_005858	33161	6759	Downstream	15379787	15353385	-	No colocalization
chr13	113032051	113037301	+	hk-CGI	CpG: 32	407	32	274	15.7	67.3	0.7				CTCF-only.CTCF-bound	CTCF-only	CTCF	TAF15	MCF2L	NM_001366644	65117	65066	Within	112969559	113099742	+	Colocalization
chr5	1884182	1889401	+	hk-CGI	CpG: 919	12836	919	8189	14.3	63.8	0.7	(GGAGCGG)n	Simple_repeat	Simple_repeat	pELS	pELS	enhP	EZH2	IRX4	NM_001278633	387.5	9365.5	Within	1887179	1877426	-	No colocalization
chr20	32451287	32456501	+	hk-CGI	CpG: 22	201	22	138	21.9	68.7	0.94							AGO2	NOL4L	NM_080616	29596	10836	Within	32483490	32443058	-	Colocalization
chr19	332251	337451	+	rep-CGI	CpG: 16	215	16	124	14.9	57.7	0.91	AluY	SINE	Alu					MIER2	NM_001346105	9990	29277	Within	344841	305574	-	No colocalization
chr19	2524251	2529451	+	hk-CGI	CpG: 46	732	46	464	12.6	63.4	0.63				dELS.CTCF-bound	dELS	enhD	SIN3A	GADD45B	NM_015675	50725	48594	Downstream	2476126	2478257	+	No colocalization
chr8	142322551	142327751	+	hk-CGI	CpG: 53	802	53	526	13.2	65.6	0.64				dELS	dELS	enhD	BHLHE40	TSNARE1	NM_001291931	78031	55697	Within	142403182	142269454	-	No colocalization
chr10	68519701	68524901	+	rep-CGI	CpG: 24	278	24	171	17.3	61.5	0.92	AluYa5	SINE	Alu				ZBTB33	SLC25A16	NM_001324313	5222	35228	Within	68527523	68487073	-	No colocalization
chr20	30811757	30816955	+	hk-CGI	CpG: 69	869	69	594	15.9	68.4	0.7	(ACAC)n	Simple_repeat	Simple_repeat				EP300	MLLT10P1	NR_045115	410894	411449	Upstream	30403462	30402907	-	No colocalization
chr4	1336771	1341951	+	hk-CGI	CpG: 95	1335	95	764	14.2	57.2	0.88							JUND	MAEA	NM_001297433	29571	787	Within	1309790	1340148	+	No colocalization
chr13	110638009	110643180	+	hk-CGI	CpG: 21	225	21	155	18.7	68.9	0.79							POLR2G	NAXD	NM_018210	24967.5	599.5	Downstream	110615627	110639995	+	No colocalization
chr16	486301	491468	+	rep-CGI	CpG: 18	243	18	146	14.8	60.1	0.85	AluY	SINE	Alu				CTCF	RAB11FIP3	NM_001142272	13961.5	34126.5	Within	474923	523011	+	Colocalization
chr13	113667251	113672414	+	hk-CGI	CpG: 47	636	47	414	14.8	65.1	0.71	(GTGTGTG)n	Simple_repeat	Simple_repeat				MAX	ATP4B	NM_000705	11634.5	21027.5	Upstream	113658198	113648805	-	No colocalization
chr2	1661801	1666963	+	hk-CGI	CpG: 20	212	20	132	18.9	62.3	0.98								PXDN	NM_012293	80133	32496	Within	1744515	1631886	-	No colocalization
chr11	330451	335609	+	hk-CGI	CpG: 23	325	23	222	14.2	68.3	0.61				dELS	dELS	enhD	MEF2B	IFITM3	NM_021034	12170	13355	Upstream	320860	319675	-	Colocalization
chr19	15176797	15181952	+	hk-CGI	CpG: 86	602	86	461	28.6	76.6	0.98	(GGAT)n	Simple_repeat	Simple_repeat	pELS.CTCF-bound	pELS	enhP	RBFOX2	MIR6795	NR_106853	24.5	92.5	Upstream	15179350	15179282	-	No colocalization
chr19	385701	390851	+	hk-CGI	CpG: 34	386	34	248	17.6	64.2	0.86								C2CD4C	NM_001136263	20871	17168	Downstream	409147	405444	-	No colocalization
chr19	46918551	46923701	+	rep-CGI	CpG: 20	284	20	162	14.1	57	0.88	AluY	SINE	Alu				ZBTB33	ARHGAP35	NM_004491	60130	83950	Within	46860996	47005076	+	No colocalization
chr12	124542251	124547401	+	hk-CGI	CpG: 29	350	29	245	16.6	70	0.68	MIR3	SINE	MIR	pELS	pELS	enhP	POLR2G	NCOR2	NM_001206654	22786	220412	Within	124567612	124324414	-	No colocalization
chr21	45556051	45561201	+	hk-CGI	CpG: 204	2435	204	1746	16.8	71.7	0.65	G-rich	Low_complexity	Low_complexity	dELS.CTCF-bound	dELS	enhD	FIP1L1	SLC19A1	NM_001352511	4399	46062	Within	45563025	45512564	-	No colocalization
chr19	41282163	41287301	+	rep-CGI	CpG: 24	279	24	171	17.2	61.3	0.93	AluYa5	SINE	Alu					HNRNPUL1	NM_144732	22176	23055	Within	41262556	41307787	+	No colocalization
chr11	858423	863551	+	hk-CGI	CpG: 71	975	71	685	14.6	70.3	0.82				pELS	pELS	enhP	AGO1	TSPAN4	NM_001025237	16542	6129	Within	844445	867116	+	No colocalization
chr17	81911651	81916778	+	hk-CGI	CpG: 142	1124	142	851	25.3	75.7	0.9				PLS.CTCF-bound	PLS	prom	RBFOX2	SIRT7	NM_016538	3961.5	2276.5	Within	81918176	81911938	-	No colocalization
chr1	1013848	1018951	+	rep-CGI	CpG: 21	277	21	169	15.2	61	0.83	AluY	SINE	Alu				CTCF	ISG15	NM_005101	2903.5	1860.5	Downstream	1013496	1014539	+	Colocalization
chr2	70146551	70151651	+	rep-CGI	CpG: 18	247	18	144	14.6	58.3	0.88	LTR12C	LTR	ERV1				ZBTB33	C2orf42	NM_001348764	41610	778	Downstream	70190711	70149879	-	No colocalization
chr16	88915724	88920823	+	hk-CGI	CpG: 28	339	28	251	16.5	74	1.29								CBFA2T3	NM_005187	58933.5	43416.5	Within	88977207	88874857	-	No colocalization
chr21	45508851	45513901	+	hk-CGI	CpG: 28	306	28	214	18.3	69.9	0.75							POLR2G	SLC19A1	NM_001205207	23380	1188	Downstream	45534756	45512564	-	No colocalization
chr13	110448601	110453651	+	rep-CGI	CpG: 22	257	22	160	17.1	62.3	0.92	AluY	SINE	Alu				HNF4G	COL4A2-AS2	NM_001267044	12161	5270	Downstream	110463287	110456396	-	No colocalization
chr20	63346671	63351701	+	hk-CGI	CpG: 152	2201	152	1435	13.8	65.2	0.65	G-rich	Low_complexity	Low_complexity				HES1	CHRNA4	NM_000744	12163	5964	Within	63361349	63343222	-	No colocalization
chr19	4068101	4073125	+	rep-CGI	CpG: 20	272	20	165	14.7	60.7	0.81	AluY	SINE	Alu				ZBTB33	ZBTB7A	NM_015898	3714	27311	Upstream	4066899	4043302	-	No colocalization
chr19	7908651	7913674	+	hk-CGI	CpG: 24	246	24	176	19.5	71.5	0.79				pELS	pELS	enhP	POLR2G	MAP2K7	NM_001297556	7286.5	3315.5	Within	7903876	7914478	+	No colocalization
chr11	118531251	118536274	+	hk-CGI	CpG: 109	861	109	647	25.3	75.1	0.9	MIRb	SINE	MIR	PLS.CTCF-bound	PLS	prom	CTCF	TMEM25	NM_001144036	2571.5	2066.5	Within	118531191	118535829	+	No colocalization
chr19	48421551	48426574	+	rep-CGI	CpG: 16	224	16	134	14.3	59.8	0.82	AluY	SINE	Alu				ZBTB33	GRIN2D	NM_000836	30395.5	20868.5	Within	48393667	48444931	+	No colocalization
chr7	155487401	155492422	+	hk-CGI	CpG: 27	338	27	223	16	66	0.77				dELS.CTCF-bound	dELS	enhD	ASH2L	CNPY1	NM_001369821	19962.5	11217.5	Downstream	155509874	155501129	-	Colocalization
chr16	89985251	89990260	+	rep-CGI	CpG: 22	276	22	169	15.9	61.2	0.86	AluYi6	SINE	Alu				PKNOX1	AFG3L1P	NR_003228	15176.5	13031.5	Within	89972579	90000787	+	Colocalization
chr7	151404651	151409660	+	hk-CGI	CpG: 157	1564	157	1143	20.1	73.1	0.75	(CTCCGC)n	Simple_repeat	Simple_repeat	PLS.CTCF-bound	PLS	prom	CTCF	WDR86-AS1	NR_034013	2004.5	5890.5	Upstream	151409160	151413046	+	No colocalization
chr19	12915151	12920152	+	hk-CGI	CpG: 79	867	79	539	18.2	62.2	0.94	AluSg	SINE	Alu	pELS	pELS	enhP	IKZF1	MIR5695	NR_049880	2667.5	2752.5	Upstream	12920319	12920404	+	Colocalization
chr4	3265351	3270351	+	rep-CGI	CpG: 23	280	23	172	16.4	61.4	0.89	AluY	SINE	Alu				L3MBTL2	MSANTD1	NM_001042690	18693	11238	Downstream	3249158	3256613	+	No colocalization
chr16	89613951	89618951	+	rep-CGI	CpG: 18	235	18	141	15.3	60	0.88	AluY	SINE	Alu				ZBTB33	DPEP1	NM_001128141	3144	21980	Within	89613307	89638431	+	No colocalization
chr19	49522751	49527751	+	hk-CGI	CpG: 18	234	18	149	15.4	63.7	0.77							RBFOX2	FCGRT	NM_004107	11986	1177	Within	49513265	49526428	+	Colocalization
chr7	44962013	44967001	+	hk-CGI	CpG: 81	821	81	601	19.7	73.2	0.74	MER3	DNA	hAT-Charlie	dELS.CTCF-bound	dELS	enhD	POLR2A	MYO1G	NM_033054	14508	1846	Within	44979015	44962661	-	No colocalization
chr1	10670841	10675806	+	rep-CGI	CpG: 20	235	20	145	17	61.7	0.96	(CGCC)n	Simple_repeat	Simple_repeat				RFX1	CASZ1	NM_001079843	123322	36718.5	Within	10796646	10636605	-	Colocalization
chr4	2337346	2342301	+	hk-CGI	CpG: 30	374	30	250	16	66.8	0.72							RBM22	ZFYVE28	NM_001172656	78821.5	70227.5	Within	2418645	2269596	-	No colocalization
chr17	81320051	81325006	+	rep-CGI	CpG: 18	245	18	144	14.7	58.8	0.88	AluY	SINE	Alu				ZBTB33	TMEM105	NR_165247	8145.5	11264.5	Within	81330674	81311264	-	No colocalization
chr11	31795147	31800101	+	hk-CGI	CpG: 98	1356	98	820	14.5	60.5	0.79				dELS.CTCF-bound	dELS	enhD	SUZ12	PAX6	NM_001368906	8377	8599	Within	31806001	31789025	-	No colocalization
chr9	133574901	133579851	+	hk-CGI	CpG: 43	477	43	335	18	70.2	0.74	(TCC)n	Simple_repeat	Simple_repeat	pELS.CTCF-bound	pELS	enhP	BHLHE40	FAM163B	NM_001371529	8743	296	Within	133586119	133577080	-	No colocalization
chr17	17163201	17168151	+	hk-CGI	CpG: 28	364	28	248	15.4	68.1	0.68							AGO2	PLD6	NM_178836	40657	35318	Downstream	17206333	17200994	-	No colocalization
chr16	29285001	29289951	+	hk-CGI	CpG: 19	240	19	166	15.8	69.2	0.69				dELS	dELS	enhD	ETV4	SNX29P2	NR_002939	14810	77583	Upstream	29302286	29365059	+	Colocalization
chr21	8811290	8816230	+	rep-CGI	CpG: 44	513	44	341	17.2	66.5	0.78	TAR1	Satellite	telo					MIR3648-1	NR_037421	173238	173418	Upstream	8986998	8987178	+	No colocalization
chr7	1599573	1604508	+	hk-CGI	CpG: 17	219	17	147	15.5	67.1	0.69							RBM25	TFAMP1	NR_001288	12428.5	14651.5	Upstream	1614469	1616692	+	Colocalization
chr9	133536236	133541167	+	rep-CGI	CpG: 30	345	30	238	17.4	69	0.73				dELS.CTCF-bound	dELS	enhD	NR2F2	ADAMTSL2	NM_001145320	6538.5	36817.5	Within	133532163	133575519	+	No colocalization
chr8	134693380	134698308	+	rep-CGI	CpG: 21	262	21	158	16	60.3	0.89	AluY	SINE	Alu					ZFAT-AS1	NR_002438	97774	95155	Downstream	134598070	134600689	+	No colocalization
chr4	173506501	173511425	+	hk-CGI	CpG: 58	475	58	330	24.4	69.5	1.01				dELS.CTCF-bound	dELS	enhD	SUZ12	HAND2	NM_021973	21266	17127	Downstream	173530229	173526090	-	No colocalization
chr16	3160951	3165859	+	rep-CGI	CpG: 17	222	17	132	15.3	59.5	0.89	AluY	SINE	Alu	dELS	dELS	enhD	ZBTB33	CASP16P	NR_132322	19115	13459	Downstream	3144290	3149946	+	Colocalization
chr5	1483044	1487952	+	hk-CGI	CpG: 22	306	22	174	14.4	56.9	0.89							POLR2A	LPCAT1	NM_024830	38462	24072	Within	1523960	1461426	-	No colocalization
chr12	124423651	124428558	+	hk-CGI	CpG: 17	221	17	143	15.4	64.7	0.76				dELS	dELS	enhD	ZBTB33	NCOR2	NM_001206654	141508	101690	Within	124567612	124324414	-	No colocalization
chr15	37106349	37111251	+	hk-CGI	CpG: 29	295	29	188	19.7	63.7	0.99	(GT)n	Simple_repeat	Simple_repeat	pELS	pELS	enhP	EZH2	MEIS2	NM_002399	7501	217780	Upstream	37101299	36891020	-	No colocalization
chr16	1027451	1032351	+	hk-CGI	CpG: 37	465	37	338	15.9	72.7	0.6	MIR	SINE	MIR	dELS.CTCF-bound	dELS	enhD	CTCF	SSTR5-AS1	NR_027242	48830	34179	Downstream	1078731	1064080	-	No colocalization
chrX	24046551	24051451	+	rep-CGI	CpG: 21	242	21	146	17.4	60.3	1	AluY	SINE	Alu				ZBTB33	EIF2S3	NM_001415	5954	29809	Upstream	24054955	24078810	+	No colocalization
chr11	60933351	60938251	+	hk-CGI	CpG: 55	537	55	391	20.5	72.8	0.77				dELS	dELS	enhD	POLR2A	TMEM132A	NM_017870	11342	1358	Within	60924459	60937159	+	No colocalization
chr20	30907401	30912301	+	rep-CGI	CpG: 21	264	21	155	15.9	58.7	0.95	AluSx1	SINE	Alu				CTCF	DEFB115	NM_001037730	347812	349781	Upstream	31257663	31259632	+	No colocalization
chr19	56144351	56149251	+	hk-CGI	CpG: 37	345	37	259	21.4	75.1	0.77				dELS	dELS	enhD	RBFOX2	ZNF444	NM_001253792	5515	14092	Within	56141286	56160893	+	No colocalization
chr20	63824901	63829801	+	rep-CGI	CpG: 27	335	27	201	16.1	60	0.91	AluYb8	SINE	Alu				MAFK	ZBTB46-AS1	NR_110081	19276	4344	Downstream	63808075	63823007	+	No colocalization
chr22	17840751	17845651	+	hk-CGI	CpG: 20	240	20	166	16.7	69.2	0.7				dELS.CTCF-bound	dELS	enhD	HNRNPLL	MICAL3	NM_001122731	63685	8866	Within	17906886	17834335	-	Colocalization
chr6	13509551	13514451	+	rep-CGI	CpG: 24	255	24	172	18.8	67.5	0.83	LTR12D	LTR	ERV1				CTCF	GFOD1	NM_001242629	24364	42732	Upstream	13487637	13469269	-	No colocalization
chr18	74515101	74520001	+	rep-CGI	CpG: 16	224	16	138	14.3	61.6	0.78	AluYc3	SINE	Alu					CNDP2	NM_001168499	17964	5903	Within	74499587	74523454	+	No colocalization
chr17	3920551	3925451	+	hk-CGI	CpG: 28	342	28	228	16.4	66.7	0.74				dELS	dELS	enhD	POLR2G	P2RX1	NM_002558	6536	26409	Upstream	3916465	3896592	-	No colocalization
chr20	64073440	64078326	+	hk-CGI	CpG: 58	863	58	574	13.4	66.5	0.61							RBM39	RGS19	NM_005873	3635	2703	Within	64079518	64073180	-	No colocalization
chr7	4826332	4831218	+	rep-CGI	CpG: 25	389	25	227	12.9	58.4	0.77	AluY	SINE	Alu					SNORD165	NR_145804	8675	8612	Downstream	4837450	4837387	-	Colocalization
chr19	36255024	36259901	+	rep-CGI	CpG: 100	1229	100	807	16.3	65.7	0.75	SST1	Satellite	centr	dELS.CTCF-bound	dELS	enhD	POLR2G	ZNF146	NM_001099638	42357.5	18694.5	Downstream	36215105	36238768	+	No colocalization
chr11	707801	712669	+	hk-CGI	CpG: 16	205	16	143	15.6	69.8	0.66							AGO2	EPS8L2	NM_022772	4005	17492	Within	706230	727727	+	No colocalization
chr19	44810147	44815008	+	hk-CGI	CpG: 28	345	28	244	16.2	70.7	0.65				dELS.CTCF-bound	dELS	enhD	RBFOX2	BCAM	NM_001013257	3519.5	8843.5	Within	44809058	44821421	+	No colocalization
chr19	44936741	44941601	+	rep-CGI	CpG: 28	349	28	206	16	59	0.92	AluYa5	SINE	Alu					APOC4	NM_001646	3065	6325	Upstream	44942236	44945496	+	No colocalization
chr15	58864001	58868859	+	hk-CGI	CpG: 48	549	48	393	17.5	71.6	0.69	GA-rich	Low_complexity	Low_complexity	PLS.CTCF-bound	PLS	prom	POLR2G	SLTM	NM_024755	67249	12619	Downstream	58933679	58879049	-	No colocalization
chr19	39165051	39169907	+	hk-CGI	CpG: 24	209	24	143	23	68.4	0.99							CTCF	PAK4	NM_001014832	41694	15337	Within	39125785	39182816	+	No colocalization
chr16	999746	1004601	+	rep-CGI	CpG: 36	486	36	305	14.8	62.8	0.75	L1MB7	LINE	L1	dELS.CTCF-bound	dELS	enhD	AGO1	SOX8	NM_014587	20404.5	15194.5	Downstream	981769	986979	+	No colocalization
chr8	144587150	144592001	+	hk-CGI	CpG: 31	395	31	270	15.7	68.4	0.67	L1MC3	LINE	L1	dELS	dELS	enhD	REST	ARHGAP39	NM_001308208	96270.5	60397.5	Within	144685846	144529178	-	No colocalization
chr5	1106301	1111151	+	hk-CGI	CpG: 18	249	18	168	14.5	67.5	0.64				dELS	dELS	enhD	POLR2A	SLC12A7	NM_006598	3337	58343	Within	1112063	1050383	-	Colocalization
chr16	87352701	87357551	+	rep-CGI	CpG: 18	267	18	169	13.5	63.3	0.69	MLT1C	LTR	ERVL-MaLR				RBM22	FBXO31	NM_024735	28650	28140	Within	87383776	87326986	-	No colocalization
chr20	62011601	62016451	+	rep-CGI	CpG: 19	224	19	145	17	64.7	0.82	(GGCAGGT)n	Simple_repeat	Simple_repeat				POLR2A	TAF4	NM_003185	51784	39229	Within	62065810	61974797	-	No colocalization
chr12	49120651	49125496	+	rep-CGI	CpG: 17	236	17	141	14.4	59.7	0.83	AluY	SINE	Alu					TUBA1B	NM_006082	8321.5	4709.5	Downstream	49131395	49127783	-	No colocalization
chr17	81901797	81906638	+	hk-CGI	CpG: 127	1155	127	860	22	74.5	0.79	(CGCCC)n	Simple_repeat	Simple_repeat	pELS.CTCF-bound	pELS	enhP	POLR2G	NPB	NM_148896	1980.5	1312.5	Downstream	81902237	81902905	+	No colocalization
chr12	7913099	7917938	+	rep-CGI	CpG: 23	289	23	172	15.9	59.5	0.91	AluSq2	SINE	Alu					SLC2A3	NM_006931	20668.5	3710.5	Downstream	7936187	7919229	-	No colocalization
chr17	3780084	3784919	+	rep-CGI	CpG: 22	251	22	156	17.5	62.2	0.92	AluY	SINE	Alu					ITGAE	NM_002208	18686.5	67874.5	Within	3801188	3714627	-	Colocalization
chr2	241578651	241583480	+	hk-CGI	CpG: 54	473	54	311	22.8	65.8	1.12							AGO2	BOK	NM_032515	22321.5	6934.5	Downstream	241558744	241574131	+	No colocalization
chr12	132666201	132671028	+	rep-CGI	CpG: 16	243	16	141	13.2	58	0.8	AluY	SINE	Alu					POLE	NM_006231	18727.5	44853.5	Within	132687342	132623761	-	No colocalization
chr3	52499287	52504101	+	rep-CGI	CpG: 24	270	24	170	17.8	63	0.9	AluYa5	SINE	Alu					STAB1	NM_015136	6357	22801	Within	52495337	52524495	+	Colocalization
chr19	49051151	49055965	+	hk-CGI	CpG: 99	1275	99	825	15.5	64.7	0.76				pELS.CTCF-bound	pELS	enhP	EZH2	CGB7	NM_001385261	4191	715	Downstream	49057749	49054273	-	No colocalization
chr19	49464000	49468803	+	hk-CGI	CpG: 28	403	28	272	13.9	67.5	0.63	(CTCCCTT)n	Simple_repeat	Simple_repeat				RBFOX2	ALDH16A1	NM_153329	13177.5	4648.5	Within	49453224	49471050	+	No colocalization
chr16	87333751	87338553	+	rep-CGI	CpG: 26	317	26	227	16.4	71.6	0.65	(GCTGG)n	Simple_repeat	Simple_repeat				AGO2	LOC101928659	NR_135180	18644	18109	Downstream	87317508	87318043	+	No colocalization
chr19	58401701	58406501	+	hk-CGI	CpG: 99	1173	99	725	16.9	61.8	0.88	(A)n	Simple_repeat	Simple_repeat	pELS.CTCF-bound	pELS	enhP	RBFOX2	LINC02560	NR_149054	3899	3422	Downstream	58400202	58400679	+	No colocalization
chr4	3680601	3685401	+	rep-CGI	CpG: 24	317	24	214	15.1	67.5	0.7	(CTC)n	Simple_repeat	Simple_repeat					LINC02171	NR_034136	5146	9409	Upstream	3677855	3673592	-	Colocalization
chr17	76006401	76011201	+	hk-CGI	CpG: 157	2315	157	1514	13.6	65.4	0.64	(CTG)n	Simple_repeat	Simple_repeat				TAF15	CDK3	NM_001258	7896	2802	Downstream	76000905	76005999	+	No colocalization
chr19	48878551	48883351	+	rep-CGI	CpG: 16	232	16	131	13.8	56.5	0.87	AluSz6	SINE	Alu				POLR2A	PPP1R15A	NM_014330	8560	4889	Downstream	48872391	48876062	+	Colocalization
chr4	784001	788801	+	hk-CGI	CpG: 178	1931	178	1307	18.4	67.7	0.82	G-rich	Low_complexity	Low_complexity	dELS	dELS	enhD	EZH2	LOC100129917	NR_036511	4553	6253	Upstream	781848	780148	-	No colocalization
chr17	1902751	1907551	+	hk-CGI	CpG: 17	201	17	124	16.9	61.7	0.89				dELS.CTCF-bound	dELS	enhD	L3MBTL2	RPA1	NM_001355121	75147	5069	Downstream	1830004	1900082	+	Colocalization
chr22	42512651	42517451	+	hk-CGI	CpG: 20	272	20	186	14.7	68.4	0.63							RBFOX2	RRP7A	NM_015703	4745	6708	Within	42519796	42508343	-	No colocalization
chr19	1193286	1198071	+	rep-CGI	CpG: 17	240	17	144	14.2	60	0.81	AluY	SINE	Alu					STK11	NM_000455	10098.5	32752.5	Upstream	1205777	1228431	+	No colocalization
chr1	39606301	39611086	+	rep-CGI	CpG: 20	230	20	140	17.4	60.9	0.96	AluYa5	SINE	Alu				ZNF384	HEYL	NM_014571	30949.5	14740.5	Downstream	39639643	39623434	-	Colocalization
chr9	135768320	135773102	+	hk-CGI	CpG: 29	412	29	275	14.1	66.7	0.64								KCNT1	NM_001272003	68527	24791	Within	135702184	135795502	+	No colocalization
chr11	65974570	65979351	+	hk-CGI	CpG: 29	371	29	254	15.6	68.5	0.69							POLR2G	SART1	NM_005146	15227.5	3176.5	Within	65961733	65980137	+	No colocalization
chr17	1194351	1199129	+	rep-CGI	CpG: 21	232	21	142	18.1	61.2	0.99	AluY	SINE	Alu					ABR	NM_001322842	32982	29150	Downstream	1229722	1225890	-	No colocalization
chr19	56111789	56116551	+	rep-CGI	CpG: 34	479	34	290	14.2	60.5	0.8	AluY	SINE	Alu				POLR2G	ZNF787	NM_001351682	7125	12521	Within	56121295	56101649	-	Colocalization
chr19	17485142	17489901	+	hk-CGI	CpG: 59	656	59	466	18	71	0.72				dELS	dELS	enhD	AGO2	SLC27A1	NM_198580	16998.5	18646.5	Within	17470523	17506168	+	No colocalization
chr19	3713543	3718301	+	rep-CGI	CpG: 20	266	20	163	15	61.3	0.82	AluY	SINE	Alu				CHD4	TJP3	NM_001267560	7539	34891	Within	3708383	3750813	+	No colocalization
chr12	32388099	32392852	+	rep-CGI	CpG: 40	330	40	241	24.2	73	0.91	LTR12D	LTR	ERV1	dELS.CTCF-bound	dELS	enhD	CTCF	FGD4	NM_001370298	9081.5	255574	Upstream	32399557	32646050	+	Colocalization
chr7	100480916	100485668	+	hk-CGI	CpG: 114	936	114	727	24.4	77.7	0.81	(GCCCCCGC)n	Simple_repeat	Simple_repeat	pELS.CTCF-bound	pELS	enhP	CTCF	NYAP1	NM_173564	634	11509	Upstream	100483926	100494801	+	No colocalization
chr7	55740601	55745351	+	hk-CGI	CpG: 20	289	20	198	13.8	68.5	0.6							ZFX	FKBP9P1	NR_003949	38409	61903	Upstream	55704567	55681073	-	No colocalization
chr16	70761301	70766051	+	hk-CGI	CpG: 16	223	16	137	14.3	61.4	0.76								VAC14-AS1	NR_034083	8582	9575	Within	70755094	70773251	+	No colocalization
chr19	55575051	55579801	+	hk-CGI	CpG: 178	1686	178	1266	21.1	75.1	0.75	(AGGCGG)n	Simple_repeat	Simple_repeat	dELS	dELS	enhD	RBFOX2	ZNF579	NM_152600	3422	653	Within	55580848	55576773	-	No colocalization
chr1	15941701	15946451	+	hk-CGI	CpG: 82	991	82	678	16.5	68.4	0.71				dELS.CTCF-bound	dELS	enhD	POLR2G	ZBTB17	NM_003443	32025	2208	Within	15976101	15941868	-	No colocalization
chr17	82689451	82694201	+	hk-CGI	CpG: 18	226	18	164	15.9	72.6	0.65								RAB40B	NM_006822	6872	36854	Within	82698698	82654972	-	No colocalization
chr3	196206551	196211301	+	hk-CGI	CpG: 105	1061	105	766	19.8	72.2	0.83	AluJb	SINE	Alu	dELS	dELS	enhD	POLR2A	ZDHHC19	NM_001039617	2474	11475	Within	196211400	196197451	-	No colocalization
chr16	89569847	89574573	+	hk-CGI	CpG: 56	594	56	446	18.9	75.1	1.11							AGO1	RPL13	NM_033251	11500	5381	Downstream	89560710	89566829	+	Colocalization
chr6	26895429	26900152	+	hk-CGI	CpG: 22	318	22	192	13.8	60.4	0.78								GUSBP2	NR_003504	58763.5	26304.5	Within	26956554	26871486	-	Colocalization
chr4	186432151	186436869	+	hk-CGI	CpG: 18	257	18	137	14	53.3	1.76								F11-AS1	NR_033901	66548	18463	Within	186501058	186416047	-	No colocalization
chr22	24250401	24255116	+	hk-CGI	CpG: 24	233	24	145	20.6	62.2	1.07								POM121L9P	NR_003714	1138.5	12765.5	Within	24251620	24265524	+	No colocalization
chr22	41236051	41240766	+	hk-CGI	CpG: 135	1322	135	985	20.4	74.5	0.74	(GCAGG)n	Simple_repeat	Simple_repeat	dELS.CTCF-bound	dELS	enhD	POLR2A	CHADL	NM_138481	2522.5	8896.5	Within	41240931	41229512	-	No colocalization
chr16	88259006	88263718	+	hk-CGI	CpG: 23	247	23	172	18.6	69.6	0.78							EP300	LINC02182	NR_110944	67082	66145	Downstream	88194280	88195217	+	No colocalization
chr14	103737539	103742251	+	hk-CGI	CpG: 20	259	20	167	15.4	64.5	0.75							CBFA2T3	ZFYVE21	NM_024071	24086	6231	Downstream	103715809	103733664	+	No colocalization
chr17	2369639	2374351	+	hk-CGI	CpG: 22	228	22	172	19.3	75.4	0.68							POLR2A	SGSM2	NM_001098509	34495	9059	Within	2337500	2381054	+	No colocalization
chr8	122830929	122835637	+	rep-CGI	CpG: 19	242	19	148	15.7	61.2	0.87	AluY	SINE	Alu				ZBTB33	ZHX2	NM_001362797	51629	141227	Within	122781654	122974510	+	Colocalization
chr19	38726751	38731457	+	hk-CGI	CpG: 26	327	26	209	15.9	63.9	0.82				dELS	dELS	enhD	RBM22	CAPN12	NM_144691	15370	1087	Downstream	38744474	38730191	-	No colocalization
chr10	3115746	3120451	+	hk-CGI	CpG: 24	219	24	134	21.9	61.2	1.18							RBM22	PFKP	NM_001323074	13490.5	18706.5	Within	3104608	3136805	+	No colocalization
chr17	3672669	3677371	+	rep-CGI	CpG: 24	286	24	175	16.8	61.2	0.9	AluYf1	SINE	Alu					P2RX5-TAX1BP3	NR_037928	21384	12128	Within	3696404	3662892	-	Colocalization
chr20	3747949	3752651	+	hk-CGI	CpG: 219	2620	219	1695	16.7	64.7	0.8	MIRb	SINE	MIR	dELS.CTCF-bound	dELS	enhD	EZH2	HSPA12B	NM_001197327	17616	2811	Within	3732684	3753111	+	No colocalization
chr9	131474601	131479301	+	hk-CGI	CpG: 66	1000	66	642	13.2	64.2	0.64	G-rich	Low_complexity	Low_complexity	dELS.CTCF-bound	dELS	enhD	POLR2A	SNORD62A	NR_002914	8713	8799	Upstream	131485664	131485750	+	No colocalization
chr14	104772001	104776701	+	hk-CGI	CpG: 26	312	26	214	16.7	68.6	0.74							AGO2	AKT1	NM_005163	19250	5002	Within	104793601	104769349	-	No colocalization
chr1	2370596	2375284	+	hk-CGI	CpG: 16	217	16	141	14.7	65	0.7							RBM39	MORN1	NM_001301060	18614	17786	Within	2391554	2355154	-	Colocalization
chr19	29609516	29614201	+	hk-CGI	CpG: 20	219	20	156	18.3	71.2	0.72							SIN3A	POP4	NR_027368	5576.5	5376.5	Within	29606282	29617235	+	No colocalization
chr10	132679075	132683760	+	rep-CGI	CpG: 35	383	35	281	18.3	73.4	0.68	LTR12C	LTR	ERV1					INPP5A	NM_005539	143632	102062	Within	132537786	132783480	+	No colocalization
chr8	1814527	1819201	+	hk-CGI	CpG: 100	1153	100	707	17.3	61.3	0.94	MSTA1	LTR	ERVL-MaLR	PLS.CTCF-bound	PLS	prom	RBBP5	MIR596	NR_030326	366	443	Upstream	1817230	1817307	+	Colocalization
chr19	3730090	3734761	+	hk-CGI	CpG: 32	357	32	246	17.9	68.9	0.79	AluSx1	SINE	Alu				AGO2	TJP3	NM_001267560	24042.5	18387.5	Within	3708383	3750813	+	No colocalization
chr16	31102888	31107551	+	hk-CGI	CpG: 29	334	29	233	17.4	69.8	0.72				pELS.CTCF-bound	pELS	enhP	AGO1	BCKDK	NM_005881	3165.5	7571.5	Upstream	31108385	31112791	+	No colocalization
chr7	4813751	4818401	+	hk-CGI	CpG: 20	222	20	157	18	70.7	0.72							POLR2G	SNORD165	NR_145804	21374	21311	Downstream	4837450	4837387	-	No colocalization
chr1	10665051	10669701	+	hk-CGI	CpG: 36	430	36	298	16.7	69.3	0.71							CTCF	CASZ1	NM_001079843	129270	30771	Within	10796646	10636605	-	No colocalization
chr2	236122701	236127351	+	hk-CGI	CpG: 29	299	29	197	19.4	65.9	0.9								GBX2	NM_001485	43360	40209	Downstream	236168386	236165235	-	No colocalization
chr19	2062518	2067151	+	hk-CGI	CpG: 29	412	29	273	14.1	66.3	0.65				dELS.CTCF-bound	dELS	enhD	EP300	MOB3A	NM_130807	31491.5	6200.5	Downstream	2096326	2071035	-	No colocalization
chr3	47416421	47421051	+	hk-CGI	CpG: 42	413	42	294	20.3	71.2	0.81							HNRNPH1	PTPN23	NM_015466	37716	5301	Downstream	47381020	47413435	+	No colocalization
chr9	133811279	133815901	+	hk-CGI	CpG: 21	264	21	183	15.9	69.3	0.67							AGO2	VAV2	NM_001134398	178734	51697	Within	133992324	133761893	-	Colocalization
chr7	100626601	100631201	+	rep-CGI	CpG: 28	288	28	207	19.4	71.9	0.77	G-rich	Low_complexity	Low_complexity	dELS.CTCF-bound	dELS	enhD	ELF1	TFR2	NM_001206855	4749	8486	Within	100633650	100620415	-	No colocalization
chr19	49885913	49890503	+	rep-CGI	CpG: 58	653	58	460	17.8	70.4	0.75	(CCCG)n	Simple_repeat	Simple_repeat	PLS	PLS	prom	POLR2A	MIR4750	NR_039905	34	22	Within	49888174	49888230	+	No colocalization
chr12	124454301	124458890	+	hk-CGI	CpG: 29	346	29	234	16.8	67.6	0.75	MIR	SINE	MIR	dELS.CTCF-bound	dELS	enhD	SMARCA5	NCOR2	NM_001206654	111016	132182	Within	124567612	124324414	-	No colocalization
chr11	68435869	68440451	+	hk-CGI	CpG: 18	201	18	131	17.9	65.2	0.85							CREB3L1	LRP5	NM_001291902	125570	11115	Within	68312590	68449275	+	No colocalization
chr13	110483101	110487678	+	rep-CGI	CpG: 16	227	16	143	14.1	63	0.72	AluY	SINE	Alu					COL4A2-AS1	NR_046583	22789.5	17185.5	Downstream	110508179	110502575	-	No colocalization
chr17	4801634	4806201	+	rep-CGI	CpG: 18	250	18	145	14.4	58	0.88	AluY	SINE	Alu				ZBTB33	PSMB6	NM_002798	7754.5	5422.5	Downstream	4796163	4798495	+	No colocalization
chr5	372736	377301	+	hk-CGI	CpG: 80	584	80	467	27.4	80	0.86				dELS	dELS	enhD	EZH2	AHRR	NM_001377236	53305.5	63263.5	Within	321713	438282	+	Colocalization
chr17	81029788	81034351	+	hk-CGI	CpG: 19	251	19	164	15.1	65.3	0.71							HNRNPL	BAIAP2-DT	NR_026857	2649.5	2937.5	Within	81034719	81029132	-	Colocalization
chr16	30071142	30075701	+	rep-CGI	CpG: 17	241	17	148	14.1	61.4	0.77	FRAM	SINE	Alu	pELS	pELS	enhP	POLR2A	ALDOA	NM_001243177	7662.5	3007.5	Downstream	30065759	30070414	+	No colocalization
chr19	38185398	38189951	+	rep-CGI	CpG: 17	229	17	141	14.8	61.6	0.79	AluYe5	SINE	Alu					SNORD152	NR_145800	24579.5	24525.5	Downstream	38163095	38163149	+	Colocalization
chr5	178983301	178987853	+	hk-CGI	CpG: 35	435	35	300	16.1	69	0.68							CTCF	GRM6	NM_000843	9743	7249	Within	178995320	178978328	-	Colocalization
chr16	83962151	83966701	+	hk-CGI	CpG: 25	255	25	181	19.6	71	0.79							POLR2A	OSGIN1	NM_182981	11187	1906	Within	83953239	83966332	+	No colocalization
chr10	122161551	122166101	+	hk-CGI	CpG: 83	692	83	504	24	72.8	0.91				PLS.CTCF-bound	PLS	prom	POLR2A	TACC2	NM_001291879	50942	90716	Within	122112884	122254542	+	No colocalization
chr19	49554201	49558751	+	hk-CGI	CpG: 117	1638	117	1112	14.3	67.9	0.64	G-rich	Low_complexity	Low_complexity	dELS.CTCF-bound	dELS	enhD	SP1	NOSIP	NM_001270960	24080	1009	Within	49580556	49555467	-	No colocalization
chr11	417951	422501	+	hk-CGI	CpG: 113	1482	113	1009	15.2	68.1	0.66							POLR2A	SIGIRR	NM_001135053	2829	14511	Upstream	417397	405715	-	No colocalization
chr19	55324301	55328851	+	rep-CGI	CpG: 25	275	25	175	18.2	63.6	0.9	AluY	SINE	Alu	pELS.CTCF-bound	pELS	enhP	CEBPB	TMEM150B	NM_001085488	1235	13776	Upstream	55325341	55312800	-	No colocalization
chr2	238889538	238894073	+	hk-CGI	CpG: 23	252	23	160	18.3	63.5	0.91				dELS	dELS	enhD	CTCF	TWIST2	NM_001271893	43721.5	18728.5	Within	238848084	238910534	+	Colocalization
chr16	48368	52901	+	rep-CGI	CpG: 19	271	19	168	14	62	0.74	AluY	SINE	Alu				NCOA1	POLR3K	NM_016310	2973.5	4228.5	Within	53608	46406	-	No colocalization
chr17	83214025	83218551	+	hk-CGI	CpG: 222	2117	222	1349	21	63.7	1.03	L1MC4a	LINE	L1				ZBTB33	RPL23AP87	NR_029406	10608	24516	Upstream	83226896	83240804	+	Colocalization
chr8	143485501	143490018	+	hk-CGI	CpG: 117	1817	117	1114	12.9	61.3	0.9	L1ME3	LINE	L1				ZBTB33	ZC3H3	NM_015117	53687.5	50101.5	Within	143541447	143437658	-	No colocalization
chr9	128913759	128918266	+	rep-CGI	CpG: 19	235	19	142	16.2	60.4	0.9	AluY	SINE	Alu				POLR2A	PHYHD1	NM_001100876	4968.5	26025.5	Upstream	128920981	128942038	+	No colocalization
chr20	3164449	3168955	+	hk-CGI	CpG: 48	595	48	429	16.1	72.1	0.63	MIRb	SINE	MIR	pELS.CTCF-bound	pELS	enhP	CHD4	LZTS3	NM_001282533	6847	4086	Within	3173549	3162616	-	No colocalization
chr17	4898451	4902951	+	hk-CGI	CpG: 238	3137	238	2077	15.2	66.2	0.69				pELS.CTCF-bound	pELS	enhP	POLR2G	CHRNE	NM_000080	2397	2931	Within	4903098	4897770	-	No colocalization
chr21	42924701	42929201	+	rep-CGI	CpG: 22	274	22	169	16.1	61.7	0.85	AluY	SINE	Alu	pELS	pELS	enhP	THRA	ERVH48-1	NM_001308491	1353	9701	Upstream	42925598	42917250	-	No colocalization
chr16	88150551	88155051	+	hk-CGI	CpG: 22	245	22	152	18	62	0.94							NRF1	LINC02182	NR_110944	41479	42416	Upstream	88194280	88195217	+	No colocalization
chr11	67989001	67993501	+	hk-CGI	CpG: 118	1291	118	917	18.3	71	0.72				DNase-H3K4me3	DNase-H3K4me3	K4m3	EZH2	UNC93B1	NM_030930	12846	152	Within	68004097	67991099	-	No colocalization
chr19	50745151	50749651	+	rep-CGI	CpG: 20	270	20	165	14.8	61.1	0.8	AluY	SINE	Alu				ZBTB33	CLEC11A	NM_002975	24038	21693	Downstream	50723363	50725708	+	No colocalization
chr4	650701	655201	+	hk-CGI	CpG: 21	256	21	163	16.4	63.7	0.81							SAFB	PDE6B	NM_000283	27379	17831	Within	625572	670782	+	No colocalization
chr19	16886901	16891393	+	hk-CGI	CpG: 66	771	66	546	17.1	70.8	0.69				pELS.CTCF-bound	pELS	enhP	POLR2A	F2RL3	NM_003950	149	3459	Within	16888998	16892606	+	No colocalization
chr16	87911847	87916320	+	hk-CGI	CpG: 23	247	23	153	18.6	61.9	0.98							ZBTB33	CA5A	NM_001739	22445.5	26071.5	Within	87936529	87888012	-	No colocalization
chr11	110299931	110304401	+	rep-CGI	CpG: 31	359	31	262	17.3	73	0.65	LTR12C	LTR	ERV1				ZBTB33	RDX	NM_001260494	5454	72726	Upstream	110296712	110229440	-	No colocalization
chr18	2909601	2914067	+	hk-CGI	CpG: 18	248	18	158	14.5	63.7	0.72							POLR2G	EMILIN2	NM_032048	64829	4169	Within	2847005	2916003	+	No colocalization
chr19	2169595	2174053	+	rep-CGI	CpG: 19	277	19	183	13.7	66.1	0.63	MER41D	LTR	ERV1				RBM22	DOT1L	NM_032482	7892	60754	Within	2163932	2232578	+	Colocalization
chr11	68413001	68417457	+	hk-CGI	CpG: 19	203	19	125	18.7	61.6	0.99				dELS	dELS	enhD	SP1	LRP5	NM_001291902	102639	34046	Within	68312590	68449275	+	No colocalization
chr19	10108296	10112751	+	hk-CGI	CpG: 37	535	37	362	13.8	67.7	0.61				pELS	pELS	enhP	POLR2A	PPAN-P2RY11	NM_001040664	4162.5	4848.5	Within	10106361	10115372	+	No colocalization
chr16	56362101	56366554	+	hk-CGI	CpG: 15	202	15	125	14.9	61.9	0.79								AMFR	NM_001323511	60661.5	2876.5	Within	56424989	56361451	-	No colocalization
chr16	89798750	89803201	+	rep-CGI	CpG: 19	252	19	152	15.1	60.3	0.84	AluYk4	SINE	Alu					FANCA	NM_001351830	15671.5	2622.5	Within	89816647	89798353	-	No colocalization
chr2	112156951	112161401	+	hk-CGI	CpG: 55	752	55	458	14.6	60.9	0.8	(CCCCCTT)n	Simple_repeat	Simple_repeat	dELS.CTCF-bound	dELS	enhD	HNRNPK	FBLN7	NM_001128165	20792	29038	Within	112138384	112188214	+	No colocalization
chr12	3174401	3178851	+	rep-CGI	CpG: 21	236	21	146	17.8	61.9	0.96	AluY	SINE	Alu					TSPAN9	NM_001168320	99272	109938	Within	3077354	3286564	+	No colocalization
chr19	3406651	3411101	+	rep-CGI	CpG: 20	266	20	165	15	62	0.79	AluY	SINE	Alu				EGR1	NFIC	NM_001245005	49247	60341	Within	3359629	3469217	+	Colocalization
chr1	240760901	240765351	+	rep-CGI	CpG: 50	564	50	412	17.7	73	0.67	LTR12C	LTR	ERV1					GREM2	NM_022469	150971	273554	Upstream	240612155	240489572	-	No colocalization
chr18	50282051	50286491	+	hk-CGI	CpG: 141	1772	141	1154	15.9	65.1	0.75	(CCT)n	Simple_repeat	Simple_repeat	pELS.CTCF-bound	pELS	enhP	MTA3	CXXC1	NM_014593	4051	1929	Within	50288322	50282342	-	No colocalization
chr20	63694251	63698681	+	hk-CGI	CpG: 50	545	50	382	18.3	70.1	0.75				PLS.CTCF-bound	PLS	prom	POLR2A	TNFRSF6B	NM_003823	185	2216	Upstream	63696651	63698682	+	No colocalization
chr9	135658166	135662585	+	rep-CGI	CpG: 17	206	17	109	16.5	52.9	1.27	PABL_B-int	LTR	ERV1				ATF3	LCN9	NM_001001676	2945.5	5533.5	Upstream	135663321	135665909	+	No colocalization
chr1	148058946	148063351	+	hk-CGI	CpG: 87	1280	87	739	13.6	57.7	0.82	AluJb	SINE	Alu				IKZF1	PDE4DIPP1	NR_146087	11847.5	33628.5	Within	148049301	148094777	+	No colocalization
chr13	44412201	44416601	+	rep-CGI	CpG: 51	566	51	415	18	73.3	0.67	LTR12C	LTR	ERV1				ZNF316	TUSC8	NR_104174	8417	14152	Upstream	44405984	44400249	-	No colocalization
chr7	2676701	2681101	+	hk-CGI	CpG: 46	380	46	273	24.2	71.8	0.98	L2c	LINE	L2				RNF2	AMZ1	NM_133463	620	40782	Upstream	2679521	2719683	+	No colocalization
chr12	6325951	6330351	+	hk-CGI	CpG: 77	659	77	467	23.4	70.9	0.94				dELS.CTCF-bound	dELS	enhD	POLR2A	TNFRSF1A	NM_001065	13925	619	Downstream	6342076	6328770	-	Colocalization
chr7	6400601	6405001	+	hk-CGI	CpG: 17	233	17	146	14.6	62.7	0.76							POLR2G	RAC1	NM_006908	28275	1166	Within	6374526	6403967	+	No colocalization
chr5	1276801	1281201	+	hk-CGI	CpG: 18	246	18	154	14.6	62.6	0.75								TERT	NM_198253	16067	25830	Within	1295068	1253171	-	No colocalization
chr1	9771862	9776251	+	rep-CGI	CpG: 14	201	14	112	13.9	55.7	0.94	AluY	SINE	Alu					CLSTN1	NM_001009566	49908.5	45131.5	Within	9823965	9728925	-	No colocalization
chr11	126325744	126330132	+	rep-CGI	CpG: 18	222	18	152	16.2	68.5	0.78	L2a	LINE	L2				AGO2	DCPS	NM_014026	23879	22067	Within	126304059	126350005	+	No colocalization
chr19	10221518	10225901	+	hk-CGI	CpG: 62	893	62	562	13.9	62.9	0.71							MLLT1	S1PR2	NM_004230	7621.5	2277.5	Within	10231331	10221432	-	Colocalization
chr2	235863284	235867667	+	hk-CGI	CpG: 20	201	20	123	19.9	61.2	1.07				dELS	dELS	enhD	SUZ12	AGAP1	NM_014914	371434	266318	Within	235494042	236131793	+	Colocalization
chr2	127650778	127655156	+	hk-CGI	CpG: 18	241	18	161	14.9	66.8	0.68							MAX	LIMS2	NM_017980	11626	14547	Within	127664593	127638420	-	Colocalization
chr17	82124423	82128801	+	hk-CGI	CpG: 22	293	22	187	15	63.8	0.74								CCDC57	NM_001367828	86230	25143	Within	82212842	82101469	-	Colocalization
chr4	3370951	3375329	+	hk-CGI	CpG: 19	265	19	173	14.3	65.3	0.69				dELS.CTCF-bound	dELS	enhD	ATF7	RGS12	NM_002926	58994	59037	Within	3314146	3432177	+	Colocalization
chr13	113331973	113336351	+	rep-CGI	CpG: 18	201	18	123	17.9	61.2	1.17	(CACGCA)n	Simple_repeat	Simple_repeat				AGO2	GRTP1	NM_024719	29968	10000	Within	113364130	113324162	-	No colocalization
chr18	14485776	14490151	+	hk-CGI	CpG: 51	687	51	461	14.8	67.1	0.66								CXADRP3	NR_024076	10742.5	10009.5	Within	14498706	14477954	-	No colocalization
chr6	56429579	56433951	+	hk-CGI	CpG: 19	226	19	135	16.8	59.7	0.95								DST	NM_015548	211124	26230	Downstream	56642889	56457995	-	No colocalization
chr22	41320292	41324651	+	rep-CGI	CpG: 23	274	23	170	16.8	62	0.88	AluYa5	SINE	Alu				ESRRA	ZC3H7B	NM_017590	20947.5	37675.5	Within	41301524	41360147	+	Colocalization
chr19	8373251	8377606	+	rep-CGI	CpG: 29	321	29	234	18.1	72.9	0.68	LTR12C	LTR	ERV1				ZBTB33	ANGPTL4	NM_139314	11274.5	1058.5	Downstream	8364154	8374370	+	No colocalization
chr12	121824901	121829251	+	hk-CGI	CpG: 44	580	44	377	15.2	65	0.72							RBFOX2	SETD1B	NM_001353345	23068	5580	Within	121804008	121832656	+	No colocalization
chr10	14994251	14998601	+	rep-CGI	CpG: 50	525	50	335	19	63.8	0.94	SATR1	Satellite	Satellite					MEIG1	NR_147060	37039	8379	Downstream	14959387	14988047	+	No colocalization
chr17	2000251	2004601	+	rep-CGI	CpG: 18	236	18	143	15.3	60.6	0.86	AluYf1	SINE	Alu				MITF	LOC105371485	NR_135642	15289	18280	Upstream	2017715	2020706	+	No colocalization
chr1	43595151	43599501	+	hk-CGI	CpG: 30	288	30	205	20.8	71.2	0.85								PTPRF	NM_002840	66444	26339	Within	43530882	43623665	+	No colocalization
chr2	241182521	241186851	+	rep-CGI	CpG: 19	274	19	167	13.9	60.9	0.75	AluY	SINE	Alu				ZBTB33	ANO7	NM_001001666	3990	11479	Upstream	241188676	241196165	+	No colocalization
chr12	117038726	117043056	+	hk-CGI	CpG: 23	296	23	194	15.5	65.5	0.72							POLR2G	TESC	NM_017899	58525	1969	Within	117099416	117038922	-	No colocalization
chr6	157221396	157225712	+	rep-CGI	CpG: 23	202	23	137	22.8	67.8	0.99	L1MC4a	LINE	L1	dELS.CTCF-bound	dELS	enhD	NCOA1	TMEM242	NM_018452	99965	65470	Downstream	157323519	157289024	-	No colocalization
chr2	241050791	241055101	+	hk-CGI	CpG: 20	223	20	160	17.9	71.7	0.71								SNED1	NM_001080437	54329	42622	Within	240998617	241095568	+	Colocalization
chr9	136743301	136747601	+	hk-CGI	CpG: 21	245	21	177	17.1	72.2	0.85							GABPB1	LCN6	NM_198946	3074	1434	Within	136748525	136744017	-	Colocalization
chr1	6216251	6220551	+	rep-CGI	CpG: 21	295	21	166	14.2	56.3	0.9	AluSc8	SINE	Alu					RNF207	NM_207396	12283	2898	Within	6206118	6221299	+	No colocalization
chr4	3475951	3480251	+	hk-CGI	CpG: 28	365	28	254	15.3	69.6	0.69				CTCF-only.CTCF-bound	CTCF-only	CTCF	HNRNPL	DOK7	NM_001164673	14796	16381	Within	3463305	3494482	+	No colocalization
chr1	16481551	16485851	+	rep-CGI	CpG: 36	352	36	259	20.5	73.6	0.76	(CCCGGA)n	Simple_repeat	Simple_repeat					CROCCP3	NR_023386	9000	16266	Within	16492701	16467435	-	No colocalization
chr5	154743101	154747401	+	rep-CGI	CpG: 25	278	25	175	18	62.9	0.92	AluYa5	SINE	Alu				RCOR1	LARP1	NM_001367714	62273	72352	Within	154682978	154817603	+	Colocalization
chr20	51758551	51762851	+	rep-CGI	CpG: 20	273	20	165	14.7	60.4	0.81	AluY	SINE	Alu	dELS.CTCF-bound	dELS	enhD	POLR2A	SALL4	NM_020436	41820	21629	Downstream	51802521	51782330	-	Colocalization
chr13	113557751	113562051	+	hk-CGI	CpG: 50	499	50	350	20	70.1	0.94							POLR2G	TMCO3	NM_001349746	68881	9672	Downstream	113491020	113550229	+	No colocalization
chr20	3849801	3854101	+	rep-CGI	CpG: 34	408	34	243	16.7	59.6	0.94	AluY	SINE	Alu				ZBTB33	MAVS	NM_001206491	5153	24172	Within	3846798	3876123	+	No colocalization
chr13	112978901	112983201	+	hk-CGI	CpG: 17	245	17	156	13.9	63.7	0.69							POLR2A	MCF2L-AS1	NR_034002	12413	13568	Upstream	112968638	112967483	-	Colocalization
chr6	170261660	170265953	+	rep-CGI	CpG: 16	203	16	128	15.8	63.1	0.81	Tigger3b	DNA	TcMar-Tigger	dELS.CTCF-bound	dELS	enhD	RBM39	LOC154449	NR_002787	1237.5	9473.5	Upstream	170262569	170254333	-	No colocalization
chr22	41291270	41295551	+	rep-CGI	CpG: 20	269	20	163	14.9	60.6	0.82	AluY	SINE	Alu					RANGAP1	NM_001317930	8958.5	48632.5	Within	41302369	41244778	-	No colocalization
chr17	82066032	82070311	+	hk-CGI	CpG: 169	1523	169	1097	22.2	72	0.86	G-rich	Low_complexity	Low_complexity	PLS.CTCF-bound	PLS	prom	RBFOX2	DUS1L	NM_022156	2367.5	10666.5	Upstream	82065804	82057505	-	No colocalization
chr7	157262238	157266510	+	rep-CGI	CpG: 20	242	20	153	16.5	63.2	0.84	AluSx1	SINE	Alu					UBE3C	NM_014671	125449	4996	Within	157138925	157269370	+	No colocalization
chr10	132606030	132610301	+	rep-CGI	CpG: 30	442	30	258	13.6	58.4	0.8	L1MB2	LINE	L1	dELS.CTCF-bound	dELS	enhD	EP300	INPP5A	NM_005539	70379.5	175314	Within	132537786	132783480	+	Colocalization
chr20	29407628	29411893	+	hk-CGI	CpG: 97	1279	97	856	15.2	66.9	0.68	LSAU	Satellite	Satellite					FRG2EP	NR_037925	7200.5	4313.5	Downstream	29416961	29414074	-	No colocalization
chr5	67163101	67167365	+	hk-CGI	CpG: 48	560	48	378	17.1	67.5	0.76							POLR2G	CD180	NM_005582	31566	14380	Downstream	67196799	67179613	-	No colocalization
chr15	57307051	57311310	+	hk-CGI	CpG: 58	775	58	512	15	66.1	0.69				dELS.CTCF-bound	dELS	enhD	CTCF	LINC00926	NR_024433	8816.5	1411.5	Downstream	57300364	57307769	+	No colocalization
chr2	241767572	241771829	+	hk-CGI	CpG: 39	410	39	272	19	66.3	0.87				dELS.CTCF-bound	dELS	enhD	POLR2G	D2HGDH	NM_001287249	35071.5	889.5	Downstream	241734629	241768811	+	No colocalization
chr14	103916651	103920901	+	rep-CGI	CpG: 56	882	56	488	12.7	55.3	0.84	AluSc8	SINE	Alu	pELS	pELS	enhP	RBFOX2	ATP5MPL	NM_001127393	2753	6489	Within	103921529	103912287	-	Colocalization
chr17	75000251	75004501	+	hk-CGI	CpG: 73	774	73	546	18.9	70.5	0.76				dELS.CTCF-bound	dELS	enhD	CTCF	CDR2L	NM_014603	14745	3421	Within	74987631	75005797	+	No colocalization
chr11	47927451	47931701	+	rep-CGI	CpG: 22	237	22	146	18.6	61.6	1.01	AluY	SINE	Alu	dELS.CTCF-bound	dELS	enhD	PHF8	NUP160	NM_001318399	81032	90076	Upstream	47848544	47839500	-	No colocalization
chr10	129884551	129888801	+	hk-CGI	CpG: 19	230	19	137	16.5	59.6	0.93							CTCF	EBF3	NM_001375391	77598	51444	Within	129964274	129835232	-	No colocalization
chr17	78899701	78903951	+	hk-CGI	CpG: 24	220	24	150	21.8	68.2	0.94							MNT	CEP295NL	NM_001243540	1375	11248	Within	78903201	78890578	-	No colocalization
chr19	792351	796601	+	hk-CGI	CpG: 17	201	17	136	16.9	67.7	0.74				pELS.CTCF-bound	pELS	enhP	CTCF	PTBP1	NM_002819	2975	17836	Upstream	797451	812312	+	Colocalization
chr2	120439548	120443790	+	hk-CGI	CpG: 87	1134	87	735	15.3	64.8	0.73	MIRc	SINE	MIR	dELS.CTCF-bound	dELS	enhD	CTCF	LINC01101	NR_027181	24680	22665	Downstream	120466349	120464334	-	Colocalization
chr16	89500332	89504573	+	rep-CGI	CpG: 23	274	23	171	16.8	62.4	0.87	AluYa5	SINE	Alu					SPG7	NM_199367	5949.5	35268.5	Upstream	89508402	89537721	+	No colocalization
chr22	42489111	42493339	+	rep-CGI	CpG: 20	222	20	138	18	62.2	0.96	AluYc3	SINE	Alu					SERHL	NR_027786	9353	21335	Upstream	42500578	42512560	+	Colocalization
chr16	28744387	28748613	+	hk-CGI	CpG: 80	841	80	591	19	70.3	0.79	MIR1_Amn	SINE	MIR					NPIPB9	NM_001287250	5934	26323	Upstream	28752434	28772823	+	No colocalization
chr19	1180901	1185121	+	rep-CGI	CpG: 18	242	18	145	14.9	59.9	0.85	AluY	SINE	Alu				ZBTB33	STK11	NM_000455	22766	45420	Upstream	1205777	1228431	+	Colocalization
chr12	132200241	132204460	+	hk-CGI	CpG: 26	283	26	202	18.4	71.4	0.72							CTCF	GALNT9	NM_021808	3677.5	5979.5	Within	132206028	132196371	-	No colocalization
chr8	143257551	143261767	+	hk-CGI	CpG: 49	527	49	400	18.6	75.9	0.74				dELS	dELS	enhD	AGO1	ZFP41	NM_173832	12721	3046	Within	143246938	143262705	+	No colocalization
chrY	21532001	21536214	+	hk-CGI	CpG: 29	298	29	199	19.5	66.8	0.87								RBMY1B	NM_001320948	770.5	14986.5	Upstream	21534878	21549094	+	No colocalization
chr20	61543951	61548163	+	hk-CGI	CpG: 15	205	15	129	14.6	62.9	0.75								CDH4	NM_001794	293797	394560	Within	61252260	61940617	+	Colocalization
chr19	45687349	45691556	+	rep-CGI	CpG: 24	273	24	175	17.6	64.1	0.87	AluYe5	SINE	Alu					SNRPD2	NM_001369752	2500.5	1993.5	Within	45691953	45687459	-	Colocalization
chr17	80049845	80054051	+	rep-CGI	CpG: 19	230	19	139	16.5	60.4	0.92	AluYa5	SINE	Alu					CCDC40	NM_001330508	15307	17468	Within	80036641	80069416	+	Colocalization
chr20	57669101	57673307	+	hk-CGI	CpG: 30	402	30	242	14.9	60.2	0.82				dELS	dELS	enhD	HNRNPLL	PMEPA1	NM_001255976	19482	22809	Within	57690686	57648395	-	Colocalization
chr15	41376196	41380401	+	rep-CGI	CpG: 19	274	19	164	13.9	59.9	0.78	AluY	SINE	Alu				POLR2G	NDUFAF1	NM_016013	24197.5	9053.5	Downstream	41402496	41387352	-	No colocalization
chr11	67069150	67073351	+	hk-CGI	CpG: 30	274	30	193	21.9	70.4	0.89				dELS.CTCF-bound	dELS	enhD	RBFOX2	RHOD	NM_014578	14404.5	766.5	Within	67056846	67072017	+	No colocalization
chr12	6129901	6134101	+	rep-CGI	CpG: 29	254	29	190	22.8	74.8	0.82	LTR12C	LTR	ERV1	DNase-H3K4me3	DNase-H3K4me3	K4m3	ZBTB33	CD9	NM_001330312	67944	106265	Upstream	6199945	6238266	+	No colocalization
chr3	32464351	32468551	+	hk-CGI	CpG: 26	260	26	189	20	72.7	0.76				dELS.CTCF-bound	dELS	enhD	CTCF	CMTM6	NM_017801	36401	14860	Downstream	32502852	32481311	-	No colocalization
chr20	33664951	33669151	+	hk-CGI	CpG: 130	1178	130	848	22.1	72	0.85	(GGCGCG)n	Simple_repeat	Simple_repeat	pELS.CTCF-bound	pELS	enhP	POLR2A	ACTL10	NM_001024675	109	1474	Within	33666942	33668525	+	No colocalization
chr19	15370551	15374751	+	hk-CGI	CpG: 43	518	43	354	16.6	68.3	0.71	(GCCCCG)n	Simple_repeat	Simple_repeat				POLR2A	AKAP8	NM_005858	7136	19266	Within	15379787	15353385	-	No colocalization
chr11	3120101	3124301	+	hk-CGI	CpG: 16	235	16	153	13.6	65.1	0.64							POLR2G	OSBPL5	NM_020896	43109	35095	Within	3165310	3087106	-	No colocalization
chr16	1354087	1358272	+	hk-CGI	CpG: 41	403	41	284	20.3	70.5	0.87							RBFOX2	GNPTG	NM_032520	4249.5	7933.5	Within	1351930	1364113	+	Colocalization
chr7	130840101	130844280	+	rep-CGI	CpG: 23	274	23	170	16.8	62	0.88	AluY	SINE	Alu					MIR29A	NR_029503	34619.5	34555.5	Downstream	130876810	130876746	-	Colocalization
chr17	81035685	81039864	+	hk-CGI	CpG: 189	1441	189	1111	26.2	77.1	0.88	(GGCC)n	Simple_repeat	Simple_repeat	PLS.CTCF-bound	PLS	prom	SIN3A	BAIAP2-DT	NR_026857	3055.5	8642.5	Upstream	81034719	81029132	-	No colocalization
chr7	130381351	130385527	+	hk-CGI	CpG: 19	215	19	137	17.7	63.7	0.87				pELS.CTCF-bound	pELS	enhP	POLR2A	CPA1	NM_001868	2946	4669	Within	130380493	130388108	+	Colocalization
chr17	80055440	80059614	+	hk-CGI	CpG: 22	295	22	172	14.9	58.3	0.89				dELS	dELS	enhD	ATF4	CCDC40	NM_001330508	20886	11889	Within	80036641	80069416	+	Colocalization
chr21	41245737	41249901	+	hk-CGI	CpG: 16	203	16	130	15.8	64	0.77							POLR2A	BACE2	NM_138992	79660	34711	Within	41168159	41282530	+	No colocalization
chr20	64019888	64024051	+	rep-CGI	CpG: 15	214	15	127	14	59.3	0.8	(TG)n	Simple_repeat	Simple_repeat				POLR2A	C20orf204	NM_001348090	11756.5	17031.5	Upstream	64033726	64039001	+	No colocalization
chr19	490327	494490	+	rep-CGI	CpG: 37	485	37	287	15.3	59.2	0.9	AluY	SINE	Alu	dELS	dELS	enhD	ZBTB33	MADCAM1	NM_130762	4076.5	12934.5	Upstream	496485	505343	+	Colocalization
chr9	132038141	132042301	+	rep-CGI	CpG: 25	279	25	175	17.9	62.7	0.92	AluYa5	SINE	Alu				ZNF24	MED27	NM_001253882	39646	33129	Downstream	132079867	132073350	-	No colocalization
chr20	3681999	3686151	+	rep-CGI	CpG: 18	242	18	144	14.9	59.5	0.87	AluSc5	SINE	Alu	pELS.CTCF-bound	pELS	enhP	POLR2A	ADAM33	NM_001282447	2065	16101	Upstream	3682010	3667974	-	No colocalization
chr4	8022101	8026251	+	rep-CGI	CpG: 17	203	17	132	16.7	65	0.84	L1MC3	LINE	L1					ABLIM2	NM_001286688	47812	58850	Within	8071988	7965326	-	No colocalization
chr10	133218301	133222451	+	hk-CGI	CpG: 109	1015	109	788	21.5	77.6	0.74				DNase-H3K4me3	DNase-H3K4me3	K4m3	REST	UTF1	NM_003577	9840	11182	Upstream	133230216	133231558	+	No colocalization
chr14	91272251	91276401	+	hk-CGI	CpG: 22	249	22	166	17.7	66.7	0.8				dELS	dELS	enhD		GPR68	NM_001348437	20446	41795	Upstream	91253880	91232531	-	No colocalization
chr10	1240901	1245051	+	hk-CGI	CpG: 23	271	23	189	17	69.7	0.71								LINC00200	NR_015376	83209	78304	Downstream	1159767	1164672	+	Colocalization
chr1	11998151	12002301	+	rep-CGI	CpG: 20	249	20	142	16.1	57	1	AluYe6	SINE	Alu	dELS	dELS	enhD	ZBTB33	MFN2	NM_014874	19783	13282	Within	11980443	12013508	+	No colocalization
chr20	32763301	32767451	+	hk-CGI	CpG: 129	1256	129	919	20.5	73.2	0.77	G-rich	Low_complexity	Low_complexity	pELS.CTCF-bound	pELS	enhP	POLR2A	DNMT3B	NM_006892	2992	43980	Within	32762384	32809356	+	Colocalization
chr10	11299669	11303801	+	hk-CGI	CpG: 16	215	16	173	14.9	80.5	1								CELF2-AS1	NR_126062	42939	15098	Downstream	11344674	11316833	-	No colocalization
chr10	6213401	6217530	+	hk-CGI	CpG: 16	202	16	129	15.8	63.9	0.82							PCBP1	PFKFB3	NM_001314063	12534.5	20066.5	Within	6202931	6235532	+	No colocalization
chr13	24891651	24895780	+	hk-CGI	CpG: 28	311	28	219	18	70.4	0.73							POLR2G	CENPJ	NR_047595	29145.5	11437.5	Within	24922861	24882278	-	No colocalization
chr4	39971075	39975201	+	rep-CGI	CpG: 21	276	21	168	15.2	60.9	0.83	AluY	SINE	Alu	pELS.CTCF-bound	pELS	enhP	MLLT1	PDS5A	NM_001100400	4818	75168	Within	39977956	39897970	-	No colocalization
chr10	133379328	133383451	+	hk-CGI	CpG: 189	1713	189	1262	22.1	73.7	0.84	(CACGCG)n	Simple_repeat	Simple_repeat	pELS.CTCF-bound	pELS	enhP	RBFOX2	PAOX	NR_109766	2128.5	10304.5	Within	133379261	133391694	+	No colocalization
chr21	45254001	45258119	+	hk-CGI	CpG: 22	205	22	145	21.5	70.7	0.86							ZBTB33	LINC00334	NR_135279	21721	2670	Within	45234339	45258730	+	No colocalization
chr9	127950141	127954251	+	rep-CGI	CpG: 21	264	21	162	15.9	61.4	0.86	AluYf1	SINE	Alu				BMI1	FAM102A	NM_203305	1482	11615	Upstream	127950714	127940581	-	No colocalization
chr20	33676443	33680551	+	hk-CGI	CpG: 19	217	19	151	17.5	69.6	0.73				dELS.CTCF-bound	dELS	enhD	ZNF263	E2F1	NM_005225	7888	3021	Within	33686385	33675476	-	No colocalization
chr1	23991251	23995359	+	rep-CGI	CpG: 17	229	17	138	14.8	60.3	0.85	AluYc	SINE	Alu					SRSF10	NM_001191006	12978	28959	Upstream	23980327	23964346	-	No colocalization
chr19	1271151	1275258	+	hk-CGI	CpG: 704	10504	704	6660	13.4	63.4	0.67	AluJo	SINE	Alu	pELS	pELS	enhP	POLR2A	CIRBP	NR_023313	3873.5	1675.5	Within	1269331	1274880	+	No colocalization
chr15	41823451	41827558	+	hk-CGI	CpG: 92	1020	92	691	18	67.7	0.79				PLS.CTCF-bound	PLS	prom	CTCF	JMJD7	NM_001114632	2586.5	12076.5	Upstream	41828091	41837581	+	Colocalization
chr19	57708001	57712103	+	hk-CGI	CpG: 54	663	54	404	16.3	60.9	0.88	L2b	LINE	L2	pELS.CTCF-bound	pELS	enhP	MXI1	ZNF154	NM_001085384	848	13778	Upstream	57709204	57696274	-	No colocalization
chr4	128045751	128049851	+	rep-CGI	CpG: 38	388	38	290	19.6	74.7	0.7	LTR12C	LTR	ERV1				ZBTB33	LARP1B	NM_032239	13510	61100	Upstream	128061311	128108901	+	No colocalization
chrX	40620901	40625001	+	hk-CGI	CpG: 81	839	81	518	19.3	61.7	1.01				PLS	PLS	prom	ZBTB33	MPC1L	NM_001195522	614	1188	Upstream	40623565	40624139	+	No colocalization
chr13	114137201	114141301	+	hk-CGI	CpG: 43	635	43	398	13.5	62.7	1.13								RASA3	NM_001320821	6628	161469	Upstream	114132623	113977782	-	No colocalization
chr21	45291901	45296001	+	hk-CGI	CpG: 16	222	16	137	14.4	61.7	0.79				pELS.CTCF-bound	pELS	enhP	ZNF24	LINC00205	NR_026943	5900	3403	Within	45288051	45297354	+	No colocalization
chr17	6654351	6658451	+	hk-CGI	CpG: 105	1491	105	960	14.1	64.4	0.69	MIR	SINE	MIR	PLS.CTCF-bound	PLS	prom	EZH2	MIR4520-2	NR_039874	953	899	Downstream	6655448	6655502	+	No colocalization
chr4	139024501	139028601	+	rep-CGI	CpG: 25	279	25	171	17.9	61.3	0.96	AluY	SINE	Alu					NOCT	NM_012118	10771	19388	Within	139015780	139045939	+	No colocalization
chr11	64057773	64061856	+	rep-CGI	CpG: 68	863	68	568	15.8	65.8	0.73	(TTCA)n	Simple_repeat	Simple_repeat	dELS	dELS	enhD	ZNF24	FLRT1	NM_013280	23884.5	59356.5	Within	64035930	64119171	+	No colocalization
chr19	48889022	48893101	+	rep-CGI	CpG: 18	220	18	130	16.4	59.1	0.96	AluYc	SINE	Alu				MLLT1	TULP2	NM_003323	7682.5	10095.5	Within	48898744	48880966	-	Colocalization
chr9	129873329	129877405	+	hk-CGI	CpG: 31	435	31	265	14.3	60.9	0.79				dELS	dELS	enhD	RBFOX2	MIR6855	NR_106914	5763	5696	Downstream	129869604	129869671	+	No colocalization
chr22	20083401	20087476	+	hk-CGI	CpG: 38	568	38	334	13.4	58.8	0.77							YY1	MIR3618	NR_037412	306.5	394.5	Upstream	20085745	20085833	+	No colocalization
chr16	89960726	89964801	+	hk-CGI	CpG: 18	231	18	155	15.6	67.1	0.69							POLR2G	DEF8	NM_001242819	13344.5	5296.5	Within	89949419	89968060	+	Colocalization
chr2	219555734	219559801	+	hk-CGI	CpG: 20	265	20	181	15.1	68.3	0.65							RBFOX2	OBSL1	NM_015311	13771.5	7040.5	Within	219571539	219550727	-	Colocalization
chr22	38129185	38133251	+	hk-CGI	CpG: 27	264	27	182	20.5	68.9	0.86								PLA2G6	NM_001004426	50612	19724	Within	38181830	38111494	-	No colocalization
chr1	10028313	10032370	+	rep-CGI	CpG: 47	661	47	451	14.2	68.2	0.61	SVA_D	Retroposon	SVA				KDM1A	RBP7	NM_052960	33114.5	14320.5	Downstream	9997227	10016021	+	No colocalization
chr16	57525651	57529706	+	hk-CGI	CpG: 128	874	128	661	29.3	75.6	1.03	(CGCCCG)n	Simple_repeat	Simple_repeat	dELS.CTCF-bound	dELS	enhD	SIN3A	CCDC102A	NM_033212	8892.5	15498.5	Within	57536571	57512180	-	No colocalization
chr9	128350251	128354303	+	rep-CGI	CpG: 24	274	24	171	17.5	62.4	0.91	AluYa5	SINE	Alu				ZNF24	SLC27A4	NM_005094	11751	9193	Within	128340526	128361470	+	No colocalization
chr16	3363951	3368001	+	hk-CGI	CpG: 21	203	21	128	20.7	63.1	1.04				dELS.CTCF-bound	dELS	enhD	SIN3A	MTRNR2L4	NM_001190476	6692	5002	Downstream	3372668	3370978	-	No colocalization
chr19	56837551	56841601	+	hk-CGI	CpG: 83	1001	83	699	16.6	69.8	0.69				PLS.CTCF-bound	PLS	prom	RBM39	PEG3	NR_161476	1150	8559	Within	56840726	56831017	-	Colocalization
chr1	3240351	3244401	+	hk-CGI	CpG: 61	791	61	541	15.4	68.4	0.66							TAF15	PRDM16	NM_022114	173174	196245	Within	3069202	3438621	+	No colocalization
chr10	21506951	21511001	+	hk-CGI	CpG: 133	1841	133	1189	14.4	64.6	0.7	G-rich	Low_complexity	Low_complexity	dELS.CTCF-bound	dELS	enhD	RBM39	SKIDA1	NM_207371	16706	4498	Downstream	21525682	21513474	-	No colocalization
chr16	33973701	33977751	+	hk-CGI	CpG: 205	1894	205	1424	21.6	75.2	0.76	G-rich	Low_complexity	Low_complexity					MIR9901	NR_162093	187851	187947	Upstream	34163577	34163673	+	No colocalization
chr6	2682951	2687001	+	hk-CGI	CpG: 18	225	18	136	16	60.4	0.91							L3MBTL2	MYLK4	NM_001012418	65946	21340	Within	2750922	2663636	-	Colocalization
chr2	219294251	219298301	+	hk-CGI	CpG: 56	539	56	397	20.8	73.7	0.77	(AGGCCC)n	Simple_repeat	Simple_repeat	pELS.CTCF-bound	pELS	enhP	ZBTB40	MIR153-1	NR_029688	2076	2166	Upstream	219294200	219294110	-	Colocalization
chr17	3774651	3778701	+	rep-CGI	CpG: 19	275	19	167	13.8	60.7	0.76	AluYf1	SINE	Alu					ITGAE	NM_002208	24512	62049	Within	3801188	3714627	-	Colocalization
chr4	1055351	1059401	+	hk-CGI	CpG: 22	271	22	179	16.2	66.1	0.75				dELS.CTCF-bound	dELS	enhD	POLR2A	RNF212	NM_001366919	56188	1126	Within	1113564	1056250	-	Colocalization
chr9	125071911	125075954	+	rep-CGI	CpG: 25	274	25	172	18.2	62.8	0.94	AluY	SINE	Alu					SCAI	NM_001144877	69595.5	131324	Within	125143528	124942608	-	Colocalization
chr2	120306274	120310301	+	rep-CGI	CpG: 22	274	22	170	16.1	62	0.85	AluYa5	SINE	Alu					RALB	NM_002881	55436.5	13577.5	Downstream	120252851	120294710	+	Colocalization
chr22	15878201	15882228	+	rep-CGI	CpG: 23	314	23	203	14.6	64.6	0.7	GSATII	Satellite	centr					BMS1P22	NR_133911	59330.5	74517.5	Upstream	15820884	15805697	-	No colocalization
chr10	132167627	132171651	+	rep-CGI	CpG: 28	390	28	255	14.4	65.4	0.7	(CCCCTCA)n	Simple_repeat	Simple_repeat					DPYSL4	NM_006426	17308	36120	Upstream	132186947	132205759	+	No colocalization
chr19	4059591	4063613	+	hk-CGI	CpG: 19	214	19	157	17.8	73.4	0.69				dELS.CTCF-bound	dELS	enhD	POLR2A	ZBTB7A	NM_015898	5297	18300	Within	4066899	4043302	-	No colocalization
chr4	48674367	48678387	+	rep-CGI	CpG: 21	232	21	167	18.1	72	0.7	LTR12C	LTR	ERV1	dELS	dELS	enhD	ATF3	FRYL	NM_015030	103902	179021	Within	48780279	48497356	-	No colocalization
chr15	25732537	25736552	+	hk-CGI	CpG: 20	216	20	114	18.5	52.8	1.34							CTCF	ATP10A	NM_024490	128658	55832.5	Within	25863202	25678712	-	No colocalization
chr21	45895299	45899309	+	hk-CGI	CpG: 30	391	30	278	15.3	71.1	0.82								PCBP3	NM_001348245	49155	45146	Within	45848149	45942450	+	No colocalization
chr12	1566391	1570401	+	rep-CGI	CpG: 17	236	17	141	14.4	59.7	0.82	AluY	SINE	Alu					FBXL14	NM_152441	26185	2404	Within	1594581	1565992	-	Colocalization
chr2	84947996	84952001	+	rep-CGI	CpG: 23	273	23	166	16.8	60.8	0.92	AluYg6	SINE	Alu				U2AF2	TMSB10	NM_021103	44343.5	43327.5	Downstream	84905655	84906671	+	No colocalization
chr7	157039198	157043201	+	hk-CGI	CpG: 22	283	22	190	15.5	67.1	0.73				dELS.CTCF-bound	dELS	enhD	RNF2	MNX1-AS1	NR_038835	30343.5	24775.5	Downstream	157010856	157016424	+	Colocalization
chr20	63403536	63407537	+	hk-CGI	CpG: 20	261	20	184	15.3	70.5	0.64							HNRNPLL	KCNQ2	NM_004518	67118.5	5329.5	Within	63472655	63400207	-	No colocalization
chr12	132029351	132033351	+	rep-CGI	CpG: 17	211	17	123	16.1	58.3	0.96	AluSx4	SINE	Alu					SNORA49	NR_002979	128	9	Within	132031223	132031360	+	Colocalization
chr19	10247701	10251701	+	rep-CGI	CpG: 19	271	19	161	14	59.4	0.8	AluSc8	SINE	Alu				CTCF	MRPL4	NM_146387	2262	10344	Upstream	10251963	10260045	+	Colocalization
chr5	80266151	80270151	+	rep-CGI	CpG: 19	231	19	140	16.5	60.6	0.91	AluY	SINE	Alu					LOC644936	NR_004845	32327	30944	Downstream	80300478	80299095	-	Colocalization
chr17	18734101	18738101	+	rep-CGI	CpG: 23	281	23	174	16.4	61.9	0.87	AluYb8	SINE	Alu					TRIM16L	NM_001353225	13981	11	Within	18722120	18736112	+	No colocalization
chr1	851351	855351	+	hk-CGI	CpG: 28	348	28	192	16.1	55.2	1.06								LINC01128	NR_047525	25554	6095	Within	827797	859446	+	No colocalization
chr11	65183151	65187151	+	hk-CGI	CpG: 24	311	24	218	15.4	70.1	0.69				pELS.CTCF-bound	pELS	enhP	GABPA	LOC728975	NR_145677	3317	5281	Upstream	65181834	65179870	-	No colocalization
chr19	19664401	19668401	+	rep-CGI	CpG: 20	266	20	163	15	61.3	0.81	AluY	SINE	Alu					ZNF101	NM_001300949	1751	17105	Upstream	19668152	19683506	+	Colocalization
chr19	18128301	18132294	+	hk-CGI	CpG: 22	233	22	157	18.9	67.4	0.83							POLR2A	MAST3	NM_015016	32520.5	21388.5	Within	18097777	18151686	+	Colocalization
chr3	129134737	129138721	+	rep-CGI	CpG: 17	247	17	143	13.8	57.9	0.84	AluYm1	SINE	Alu					ISY1	NM_001199469	24334	9315	Within	129161063	129127414	-	Colocalization
chr11	67396981	67400964	+	hk-CGI	CpG: 17	230	17	150	14.8	65.2	0.7				dELS	dELS	enhD	POLR2A	PPP1CA	NM_206873	2885.5	790.5	Within	67401858	67398182	-	No colocalization
chr1	227558219	227562201	+	rep-CGI	CpG: 26	362	26	248	14.4	68.5	0.62	(GGACCCT)n	Simple_repeat	Simple_repeat	pELS	pELS	enhP		ZNF678	NM_178549	3345	102251	Upstream	227563555	227662461	+	No colocalization
chr1	181045423	181049401	+	rep-CGI	CpG: 36	429	36	317	16.8	73.9	0.62	LTR12C	LTR	ERV1				ZBTB33	MR1	NM_001194999	14026	14526	Within	181033386	181061938	+	Colocalization
chr20	53885027	53889004	+	rep-CGI	CpG: 22	266	22	162	16.5	60.9	0.9	AluYc	SINE	Alu				EWSR1	SUMO1P1	NR_002189	11306.5	12515.5	Upstream	53875709	53874500	-	Colocalization
chr19	58007801	58011774	+	hk-CGI	CpG: 53	680	53	439	15.6	64.6	0.75	FLAM_C	SINE	Alu	dELS.CTCF-bound	dELS	enhD	AGO2	LOC100128398	NR_036508	6894.5	2581.5	Downstream	58002893	58007206	+	No colocalization
chr10	69125940	69129912	+	rep-CGI	CpG: 20	246	20	154	16.3	62.6	0.85	AluYk3	SINE	Alu	dELS	dELS	enhD	MLLT1	VPS26A	NM_001035260	3774	46490	Within	69124152	69174416	+	No colocalization
chr8	18748130	18752101	+	rep-CGI	CpG: 16	206	16	117	15.5	56.8	0.99	LTR12C	LTR	ERV1					PSD3	NM_015310	263588	222814	Within	19013703	18527302	-	No colocalization
chr19	8419287	8423254	+	rep-CGI	CpG: 17	204	17	123	16.7	60.3	0.93	AluY	SINE	Alu				ZBTB33	MARCHF2	NM_001005415	7968.5	17744.5	Within	8413302	8439015	+	No colocalization
chr12	53264042	53268009	+	rep-CGI	CpG: 22	271	22	163	16.2	60.1	0.9	AluY	SINE	Alu				ZBTB33	MFSD5	NM_032889	13931.5	11619.5	Downstream	53252094	53254406	+	Colocalization
chr16	1009251	1013214	+	hk-CGI	CpG: 22	285	22	195	15.4	68.4	0.73							EZH2	SOX8	NM_014587	29463.5	24253.5	Downstream	981769	986979	+	No colocalization
chr20	37384901	37388864	+	hk-CGI	CpG: 96	844	96	616	22.7	73	0.85				pELS.CTCF-bound	pELS	enhP	CTCF	SRC	NM_198291	40743.5	19167.5	Within	37346139	37406050	+	No colocalization
chr6	3158892	3162851	+	hk-CGI	CpG: 77	691	77	506	22.3	73.2	0.83	(CGCGG)n	Simple_repeat	Simple_repeat	dELS.CTCF-bound	dELS	enhD	EZH2	TUBB2A	NM_001069	3327.5	7206.5	Upstream	3157544	3153665	-	No colocalization
chr12	132337093	132341051	+	rep-CGI	CpG: 31	386	31	254	16.1	65.8	0.75	Tigger7	DNA	TcMar-Tigger				EZH2	LOC101928416	NR_120467	9223	7497	Downstream	132329849	132331575	+	No colocalization
chr5	42950996	42954951	+	hk-CGI	CpG: 111	1359	111	833	16.3	61.3	0.87	AluSx1	SINE	Alu	dELS.CTCF-bound	dELS	enhD	CTCF	FLJ32255	NR_104643	40359.5	32424.5	Downstream	42993333	42985398	-	Colocalization
chr9	136667051	136671001	+	hk-CGI	CpG: 29	287	29	185	20.2	64.5	0.98							POLR2G	EGFL7	NM_201446	3259	3652	Within	136665767	136672678	+	No colocalization
chr2	241850651	241854601	+	hk-CGI	CpG: 19	230	19	148	16.5	64.3	0.81							AGO1	PDCD1	NM_005018	6268	2743	Within	241858894	241849883	-	No colocalization
chr9	136090151	136094101	+	hk-CGI	CpG: 257	2009	257	1551	25.6	77.2	0.86	(CGG)n	Simple_repeat	Simple_repeat	pELS.CTCF-bound	pELS	enhP	POLR2A	TMEM250	NM_001256526	26305	22454	Downstream	136118431	136114580	-	No colocalization
chr12	34289601	34293551	+	rep-CGI	CpG: 22	297	22	192	14.8	64.6	0.72	GSATII	Satellite	centr	dELS	dELS	enhD	YY1	ALG10	NM_032834	269081	263275	Downstream	34022495	34028301	+	No colocalization
chr1	3772701	3776651	+	hk-CGI	CpG: 108	1131	108	848	19.1	75	0.7				PLS	PLS	prom	POLR2A	SMIM1	NM_001163724	1928	1280	Within	3772748	3775956	+	Colocalization
chr4	1757751	1761701	+	rep-CGI	CpG: 23	246	23	192	18.7	78	0.91							AGO2	TACC3	NM_006342	38206	14556	Downstream	1721520	1745170	+	No colocalization
chr13	112915801	112919751	+	rep-CGI	CpG: 21	236	21	145	17.8	61.4	0.97	AluYa5	SINE	Alu					MCF2L-AS1	NR_034002	50862	49707	Downstream	112968638	112967483	-	No colocalization
chr2	43066701	43070651	+	hk-CGI	CpG: 50	428	50	311	23.4	72.7	0.92				dELS	dELS	enhD	EP300	LINC02580	NR_151714	33769	29069	Downstream	43102445	43097745	-	Colocalization
chr22	50502551	50506501	+	hk-CGI	CpG: 20	252	20	169	15.9	67.1	0.71				pELS.CTCF-bound	pELS	enhP	AGO2	LMF2	NM_001363816	3176	1578	Within	50507702	50502948	-	No colocalization
chr14	64545195	64549137	+	rep-CGI	CpG: 20	262	20	162	15.3	61.8	0.81	AluY	SINE	Alu					HSPA2	NM_021979	6699	3930	Downstream	64540467	64543236	+	No colocalization
chr9	127806748	127810689	+	hk-CGI	CpG: 44	397	44	300	22.2	75.6	0.82				dELS	dELS	enhD	POLR2A	FPGS	NM_001018078	5538.5	5362.5	Within	127803180	127814081	+	No colocalization
chr6	166615451	166619388	+	hk-CGI	CpG: 21	252	21	149	16.7	59.1	0.96							FOS	RPS6KA2	NM_001318937	245106	208056	Within	166862525	166409363	-	Colocalization
chr7	140465540	140469472	+	rep-CGI	CpG: 25	281	25	174	17.8	61.9	0.95	AluYb8	SINE	Alu					MKRN1	NM_001145125	12063	11324	Within	140479569	140456182	-	No colocalization
chr1	148243072	148247001	+	hk-CGI	CpG: 70	918	70	571	15.3	62.2	0.8	tRNA-Asn-AAT	tRNA	tRNA					LOC101927468	NR_120331	2034.5	36944.5	Within	148247071	148208092	-	No colocalization
chr3	177202651	177206579	+	rep-CGI	CpG: 47	600	47	424	15.7	70.7	0.63	LTR12C	LTR	ERV1				ZBTB33	TBL1XR1	NM_001321194	7133	185272	Upstream	177197482	177019343	-	No colocalization
chr2	240781401	240785328	+	hk-CGI	CpG: 95	1164	95	790	16.3	67.9	0.79				dELS	dELS	enhD	E2F6	KIF1A	NM_001379653	38038.5	69598.5	Within	240821403	240713766	-	No colocalization
chr9	127888392	127892309	+	hk-CGI	CpG: 19	234	19	149	16.2	63.7	0.8							RBFOX2	ST6GALNAC6	NM_001287001	7057.5	5030.5	Within	127897408	127885320	-	Colocalization
chr2	55222451	55226368	+	hk-CGI	CpG: 66	574	66	400	23	69.7	0.95	AluSg	SINE	Alu	pELS.CTCF-bound	pELS	enhP	ZFX	RPS27A	NM_001135592	7492.5	11443.5	Upstream	55231902	55235853	+	Colocalization
chr9	133976351	133980268	+	hk-CGI	CpG: 26	355	26	238	14.6	67	0.65	(CCGGCC)n	Simple_repeat	Simple_repeat	dELS.CTCF-bound	dELS	enhD	TAF15	BRD3OS	NR_149319	47165.5	52150.5	Upstream	134025475	134030460	+	Colocalization
chr19	52583951	52587867	+	hk-CGI	CpG: 26	334	26	217	15.6	65	0.77				pELS	pELS	enhP	POLR2A	ZNF701	NM_001172655	15246	1265	Within	52570663	52587174	+	No colocalization
chr1	201223293	201227209	+	hk-CGI	CpG: 17	237	17	162	14.3	68.4	0.62							EZH2	IGFN1	NM_001164586	34428	3701	Within	201190823	201228952	+	No colocalization
chr11	116834551	116838466	+	hk-CGI	CpG: 48	429	48	293	22.4	68.3	0.96				pELS.CTCF-bound	pELS	enhP	POLR2G	APOA1	NM_001318017	1113.5	758.5	Within	116837622	116835750	-	Colocalization
chr10	133155101	133159015	+	hk-CGI	CpG: 17	228	17	140	14.9	61.4	0.79								KNDC1	NM_001347864	3160	13562	Upstream	133160218	133170620	+	Colocalization
chr9	130430201	130434115	+	hk-CGI	CpG: 101	884	101	638	22.9	72.2	0.88	MIRc	SINE	MIR	dELS.CTCF-bound	dELS	enhD	EZH2	ASS1	NM_000050	12548	69116	Upstream	130444706	130501274	+	No colocalization
chr2	203640699	203644612	+	rep-CGI	CpG: 31	310	31	228	20	73.5	0.74	LTR12C	LTR	ERV1					CD28	NM_001243078	63818.5	96256.5	Upstream	203706474	203738912	+	No colocalization
chr9	137779048	137782956	+	hk-CGI	CpG: 62	700	62	408	17.7	58.3	1.37							CREB1	LOC651337	NR_147508	7404	3070	Downstream	137788406	137784072	-	Colocalization
chr10	133439401	133443309	+	hk-CGI	CpG: 25	276	25	188	18.1	68.1	0.87								SPRN	NM_001012508	16738	20690	Upstream	133424617	133420665	-	No colocalization
chr17	76379197	76383101	+	hk-CGI	CpG: 384	3665	384	2584	21	70.5	0.84	GA-rich	Low_complexity	Low_complexity	PLS.CTCF-bound	PLS	prom	POLR2G	SPHK1	NM_001355139	2054	6706	Upstream	76383203	76387855	+	No colocalization
chr19	4569698	4573601	+	rep-CGI	CpG: 22	237	22	148	18.6	62.4	0.97	AluY	SINE	Alu				ZBTB33	SEMA6B	NM_032108	11965.5	29057.5	Upstream	4559684	4542592	-	Colocalization
chr16	85461598	85465501	+	hk-CGI	CpG: 88	740	88	569	23.8	76.9	0.81				dELS	dELS	enhD	SIN3A	MIR5093	NR_049816	157224	157324	Upstream	85306325	85306225	-	No colocalization
chr15	72195149	72199051	+	hk-CGI	CpG: 96	751	96	554	25.6	73.8	0.94	(AATG)n	Simple_repeat	Simple_repeat	pELS.CTCF-bound	pELS	enhP	POLR2A	PKM	NM_001206799	32811	1928	Downstream	72229911	72199028	-	No colocalization
chr1	12008001	12011902	+	rep-CGI	CpG: 59	748	59	523	15.8	69.9	0.65	SVA_C	Retroposon	SVA					MFN2	NM_014874	29508.5	3556.5	Within	11980443	12013508	+	No colocalization
chr19	8447650	8451551	+	rep-CGI	CpG: 25	274	25	172	18.2	62.8	0.93	AluYa5	SINE	Alu				RBFOX2	HNRNPM	NM_001297418	4626.5	39511.5	Within	8444974	8489112	+	Colocalization
chr11	68748701	68752601	+	hk-CGI	CpG: 136	1508	136	1139	18	75.5	0.69				pELS.CTCF-bound	pELS	enhP	PRPF4	TESMIN	NM_001039656	869	14520	Within	68751520	68736131	-	Colocalization
chr20	29324101	29328001	+	hk-CGI	CpG: 28	408	28	233	13.7	57.1	0.85							MNT	FRG2EP	NR_037925	90910	88023	Downstream	29416961	29414074	-	Colocalization
chr17	1895501	1899401	+	hk-CGI	CpG: 15	215	15	122	14	56.7	0.87							FOXA2	RPA1	NM_001355121	67447	2631	Within	1830004	1900082	+	Colocalization
chr22	41917701	41921601	+	hk-CGI	CpG: 76	907	76	630	16.8	69.5	0.7				dELS.CTCF-bound	dELS	enhD	EZH2	MIR378I	NR_039760	3646	3570	Downstream	41923297	41923221	-	No colocalization
chr12	6288501	6292401	+	hk-CGI	CpG: 134	1509	134	880	17.8	58.3	1.07								PLEKHG6	NM_001384601	20230	28522	Upstream	6310681	6318973	+	No colocalization
chr22	43027551	43031451	+	rep-CGI	CpG: 20	242	20	147	16.5	60.7	0.91	AluYa5	SINE	Alu				ZMYM3	TTLL1-AS1	NR_125362	9083	22864	Upstream	43038584	43052365	+	Colocalization
chr9	134990051	134993951	+	rep-CGI	CpG: 33	388	33	283	17	72.9	0.64	LTR12C	LTR	ERV1					FCN1	NM_002003	74089	88770	Upstream	134917912	134903231	-	No colocalization
chr7	75157501	75161401	+	hk-CGI	CpG: 130	1296	130	931	20.1	71.8	0.79	(CGCCC)n	Simple_repeat	Simple_repeat				POLR2A	NCF1C	NR_003187	12547	2874	Within	75171998	75156577	-	No colocalization
chr17	76581351	76585251	+	hk-CGI	CpG: 145	1422	145	1012	20.4	71.2	0.81	(CCCG)n	Simple_repeat	Simple_repeat	pELS.CTCF-bound	pELS	enhP	EZH2	ST6GALNAC2	NM_006456	2559	17925	Within	76585860	76565376	-	No colocalization
chr19	991914	995802	+	hk-CGI	CpG: 51	657	51	455	15.5	69.3	0.65				dELS.CTCF-bound	dELS	enhD	RBFOX2	WDR18	NM_024100	9514	699	Within	984344	994557	+	No colocalization
chr17	41873589	41877475	+	rep-CGI	CpG: 62	791	62	544	15.7	68.8	0.66	SVA_D	Retroposon	SVA					ACLY	NM_001096	43419	8615	Within	41918951	41866917	-	No colocalization
chr5	177114451	177118328	+	hk-CGI	CpG: 35	328	35	230	21.3	70.1	0.87				dELS.CTCF-bound	dELS	enhD	RBFOX2	FGFR4	NM_022963	26840.5	18247.5	Downstream	177089549	177098142	+	No colocalization
chr8	97771101	97774974	+	rep-CGI	CpG: 17	230	17	142	14.8	61.7	0.79	LTR17	LTR	ERV1					LAPTM4B	NM_018407	2749.5	79975.5	Upstream	97775787	97853013	+	Colocalization
chr9	34049801	34053669	+	rep-CGI	CpG: 19	226	19	135	16.8	59.7	0.97	AluY	SINE	Alu				ZBTB33	DCAF12	NM_015397	74963	34651	Downstream	34126698	34086386	-	No colocalization
chr4	173516034	173519901	+	hk-CGI	CpG: 36	437	36	285	16.5	65.2	0.79				dELS	dELS	enhD	EZH2	HAND2	NM_021973	12261.5	8122.5	Downstream	173530229	173526090	-	No colocalization
chr2	659985	663851	+	hk-CGI	CpG: 19	243	19	160	15.6	65.8	0.76							TBP	TMEM18	NM_001352681	14786	1959	Downstream	676704	663877	-	Colocalization
chr16	89702251	89706117	+	hk-CGI	CpG: 172	1629	172	1181	21.1	72.5	0.8	(CCGCGCG)n	Simple_repeat	Simple_repeat	PLS.CTCF-bound	PLS	prom	POLR2A	SPATA2L	NM_152339	2479	7828	Upstream	89701705	89696356	-	No colocalization
chr7	99500643	99504501	+	hk-CGI	CpG: 78	989	78	619	15.8	62.6	0.82	AluSx3	SINE	Alu	PLS.CTCF-bound	PLS	prom	HDAC1	ZNF394	NM_001345967	2291	9333	Upstream	99500281	99493239	-	No colocalization
chr17	81643051	81646909	+	rep-CGI	CpG: 31	388	31	231	16	59.5	0.9	AluYa5	SINE	Alu					TSPAN10	NR_110866	2676	3775	Within	81642304	81648755	+	No colocalization
chr11	734351	738201	+	hk-CGI	CpG: 179	1847	179	1278	19.4	69.2	0.82							ZBTB7A	EPS8L2	NM_022772	30046	8549	Downstream	706230	727727	+	No colocalization
chr17	3589501	3593351	+	rep-CGI	CpG: 24	325	24	207	14.8	63.7	0.76								TRPV1	NM_080704	17985	25981	Within	3609411	3565445	-	No colocalization
chr12	121592651	121596501	+	rep-CGI	CpG: 25	308	25	183	16.2	59.4	0.93	AluY	SINE	Alu				ZBTB33	MIR548AQ	NR_049838	1952	2024	Upstream	121596528	121596600	+	Colocalization
chr11	68431201	68435051	+	hk-CGI	CpG: 24	203	24	145	23.6	71.4	0.93							AGO2	LRP5	NM_001291902	120536	16149	Within	68312590	68449275	+	No colocalization
chr9	36181163	36185001	+	rep-CGI	CpG: 17	219	17	132	15.5	60.3	0.87	AluYc3	SINE	Alu					CCIN	NM_005893	13695	11748	Downstream	36169387	36171334	+	Colocalization
chr21	45367601	45371433	+	rep-CGI	CpG: 21	236	21	151	17.8	64	0.87	L1ME3G	LINE	L1					LINC00316	NR_103811	27527	30928	Upstream	45341990	45338589	-	Colocalization
chr6	167993051	167996883	+	rep-CGI	CpG: 34	459	34	330	14.8	71.9	0.64				PLS.CTCF-bound	PLS	prom	HNRNPK	KIF25-AS1	NR_103750	2110	781	Within	167997077	167994186	-	No colocalization
chr12	124790996	124794827	+	rep-CGI	CpG: 21	273	21	167	15.4	61.2	0.83	AluY	SINE	Alu					SCARB1	NM_001367982	46759.5	7209.5	Within	124839671	124785702	-	Colocalization
chr19	47008922	47012751	+	rep-CGI	CpG: 64	802	64	558	16	69.6	0.66	SVA_D	Retroposon	SVA					NPAS1	NM_002517	8999.5	34938.5	Upstream	47019836	47045775	+	No colocalization
chr14	102284551	102288379	+	rep-CGI	CpG: 28	345	28	203	16.2	58.8	0.94	AluY	SINE	Alu					MOK	NM_001353827	18699	57630	Within	102305164	102228835	-	Colocalization
chr20	30280474	30284301	+	rep-CGI	CpG: 40	510	40	324	15.7	63.5	0.78	SST1	Satellite	centr	dELS	dELS	enhD	TCF12	LINC01597	NR_145432	4149.5	3482.5	Within	30286537	30278905	-	No colocalization
chr11	2533151	2536975	+	hk-CGI	CpG: 16	213	16	145	15	68.1	0.65				dELS.CTCF-bound	dELS	enhD	POLR2A	KCNQ1	NM_000218	90056	314042	Within	2445007	2849105	+	Colocalization
chr2	8160731	8164551	+	rep-CGI	CpG: 15	209	15	121	14.4	57.9	0.87	AluY	SINE	Alu					LINC00299	NR_034135	165778	154871	Within	8328419	8007770	-	No colocalization
chr17	28846901	28850720	+	rep-CGI	CpG: 18	240	18	142	15	59.2	0.89	AluY	SINE	Alu	pELS.CTCF-bound	pELS	enhP	CTCF	ERAL1	NM_005702	6204.5	12250.5	Upstream	28855015	28861061	+	Colocalization
chrY	9395738	9399551	+	hk-CGI	CpG: 40	520	40	372	15.4	71.5	0.64	(GGAGGT)n	Simple_repeat	Simple_repeat					TSPY3	NM_001077697	775.5	3572.5	Upstream	9398420	9401217	+	No colocalization
chr12	124553493	124557304	+	hk-CGI	CpG: 18	225	18	156	16	69.3	0.67				pELS.CTCF-bound	pELS	enhP	POLR2G	NCOR2	NM_001206654	12213.5	230984	Within	124567612	124324414	-	Colocalization
chr17	15625649	15629458	+	rep-CGI	CpG: 23	278	23	174	16.5	62.6	0.86	AluY	SINE	Alu					CDRT1	NM_006382	7849.5	43664.5	Upstream	15619704	15583889	-	Colocalization
chr16	3140101	3143910	+	hk-CGI	CpG: 34	488	34	310	13.9	63.5	0.84							POLR2A	ZNF213	NM_001134655	6977.5	798.5	Within	3135028	3142804	+	No colocalization
chr2	231527943	231531751	+	hk-CGI	CpG: 82	720	82	520	22.8	72.2	0.88	MIRc	SINE	MIR	PLS.CTCF-bound	PLS	prom	HNRNPLL	NMUR1	NM_006056	598	6661	Within	231530445	231523186	-	No colocalization
chr12	130424251	130428058	+	hk-CGI	CpG: 37	414	37	297	17.9	71.7	0.7							RAD21	PIWIL1	NM_004764	88268.5	53555.5	Downstream	130337886	130372599	+	No colocalization
chr10	132688497	132692301	+	hk-CGI	CpG: 99	1171	99	700	16.9	59.8	0.97	(GGCTCGA)n	Simple_repeat	Simple_repeat				ZNF263	INPP5A	NM_005539	152613	93081	Within	132537786	132783480	+	Colocalization
chr16	32199799	32203601	+	hk-CGI	CpG: 76	740	76	533	20.5	72	0.79	G-rich	Low_complexity	Low_complexity				CTCF	HERC2P4	NR_109773	13587	31658	Upstream	32188113	32170042	-	No colocalization
chr21	37588651	37592451	+	rep-CGI	CpG: 19	230	19	140	16.5	60.9	0.9	AluYa5	SINE	Alu					DYRK1A	NM_130438	170253	75175	Downstream	37420298	37515376	+	No colocalization
chr10	132661901	132665701	+	hk-CGI	CpG: 20	217	20	139	18.4	64.1	0.9				dELS	dELS	enhD		INPP5A	NM_005539	126015	119679	Within	132537786	132783480	+	Colocalization
chr6	33591701	33595501	+	hk-CGI	CpG: 34	297	34	212	22.9	71.4	0.91				PLS.CTCF-bound	PLS	prom	EZH2	LINC00336	NR_027908	263	7496	Upstream	33593338	33586105	-	No colocalization
chr1	228285201	228289001	+	hk-CGI	CpG: 17	208	17	139	16.3	66.8	0.74							MNT	OBSCN	NM_052843	79058	74149	Within	228208043	228361250	+	No colocalization
chr12	10208534	10212332	+	rep-CGI	CpG: 38	522	38	302	14.6	57.9	0.87	AluSp	SINE	Alu	pELS.CTCF-bound	pELS	enhP	ZBTB33	GABARAPL1	NM_001363598	2443	10549	Upstream	10212876	10220982	+	Colocalization
chr11	119308573	119312370	+	hk-CGI	CpG: 19	274	19	179	13.9	65.3	0.66							POLR2A	MCAM	NM_006500	6658.5	1942.5	Within	119317130	119308529	-	Colocalization
chr1	11066069	11069853	+	rep-CGI	CpG: 16	212	16	129	15.1	60.8	0.83	AluY	SINE	Alu					SRM	NM_003132	7943	13372	Upstream	11060018	11054589	-	No colocalization
chr1	146486551	146490332	+	hk-CGI	CpG: 68	918	68	572	14.8	62.3	0.77	tRNA-Asn-AAT	tRNA	tRNA	DNase-H3K4me3.CTCF-bound	DNase-H3K4me3	K4m3	CTCF	RNVU1-18	NR_004400	111636	111472	Downstream	146376806	146376970	+	No colocalization
chr19	48609674	48613451	+	hk-CGI	CpG: 30	396	30	276	15.2	69.7	0.63				pELS.CTCF-bound	pELS	enhP	AGO1	FAM83E	NM_017708	3513.5	11602.5	Within	48615076	48599960	-	No colocalization
chrY	9334828	9338601	+	hk-CGI	CpG: 25	314	25	223	15.9	71	0.64	(CCAGC)n	Simple_repeat	Simple_repeat					TSPY3	NM_001077697	748.5	3563.5	Upstream	9337463	9340278	+	No colocalization
chr12	121848401	121852172	+	rep-CGI	CpG: 25	288	25	173	17.4	60.1	0.97	AluY	SINE	Alu					HPD	NM_002150	8572.5	10760.5	Within	121858859	121839526	-	Colocalization
chr19	35939251	35943020	+	hk-CGI	CpG: 87	987	87	696	17.6	70.5	0.72	(CTGCCC)n	Simple_repeat	Simple_repeat				HNRNPL	LRFN3	NM_024509	4762.5	5488.5	Within	35936373	35946624	+	No colocalization
chr6	42908601	42912368	+	hk-CGI	CpG: 42	574	42	382	14.6	66.6	0.67	AluSp	SINE	Alu	dELS.CTCF-bound	dELS	enhD	EZH2	PTCRA	NM_001243169	5503.5	15352.5	Upstream	42915988	42925837	+	No colocalization
chr11	2165151	2168917	+	hk-CGI	CpG: 77	757	77	557	20.3	73.6	0.75				DNase-H3K4me3.CTCF-bound	DNase-H3K4me3	K4m3	KDM4A	TH	NM_000360	4781	3106	Within	2171815	2163928	-	No colocalization
chr7	5563891	5567653	+	rep-CGI	CpG: 38	545	38	335	13.9	61.5	0.74	AluSp	SINE	Alu	dELS.CTCF-bound	dELS	enhD	EP400	FSCN1	NM_003088	27043	40883	Upstream	5592815	5606655	+	Colocalization
chr21	45326301	45330061	+	rep-CGI	CpG: 19	263	19	177	14.4	67.3	0.65	MIRb	SINE	MIR				KDM1A	LINC00316	NR_103811	13809	10408	Downstream	45341990	45338589	-	Colocalization
chr22	18139751	18143507	+	rep-CGI	CpG: 15	211	15	125	14.2	59.2	0.83	AluY	SINE	Alu					TUBA8	NM_001193414	30821	9897	Downstream	18110808	18131732	+	No colocalization
chr1	228554829	228558585	+	hk-CGI	CpG: 266	3259	266	2141	16.3	65.7	0.76	(CA)n	Simple_repeat	Simple_repeat	PLS.CTCF-bound	PLS	prom	MGA	BTNL10	NM_001287262	44419	46349	Upstream	228512288	228510358	-	No colocalization
chr8	47761501	47765256	+	hk-CGI	CpG: 26	271	26	186	19.2	68.6	0.82				dELS	dELS	enhD	TAF15	CEBPD	NM_005195	25214.5	26466.5	Upstream	47738164	47736912	-	No colocalization
chr8	23004151	23007905	+	hk-CGI	CpG: 21	264	21	179	15.9	67.8	0.72								RHOBTB2	NM_001160037	10188	14171	Within	22995840	23020199	+	No colocalization
chrY	9355115	9358867	+	hk-CGI	CpG: 39	520	39	371	15	71.3	0.63	(GGAGGT)n	Simple_repeat	Simple_repeat					TSPY8	NM_001243721	851	3602	Upstream	9357842	9360593	+	No colocalization
chr19	7201301	7205052	+	rep-CGI	CpG: 18	231	18	137	15.6	59.3	0.91	AluY	SINE	Alu					INSR	NM_001079817	91237.5	90912.5	Within	7294414	7112264	-	No colocalization
chr7	4106401	4110151	+	rep-CGI	CpG: 19	224	19	146	17	65.2	0.83	AluY	SINE	Alu				EZH2	LOC105375131	NR_158215	26561	19335	Downstream	4134837	4127611	-	Colocalization
chr2	96863801	96867551	+	hk-CGI	CpG: 19	243	19	164	15.6	67.5	0.7							RBFOX2	SEMA4C	NM_017789	4404	5959	Within	96870080	96859717	-	Colocalization
chr11	66556751	66560501	+	hk-CGI	CpG: 45	427	45	287	21.1	67.2	0.93				DNase-H3K4me3	DNase-H3K4me3	K4m3	GMEB1	ACTN3	NM_001104	11724	4708	Within	66546902	66563334	+	No colocalization
chr7	100843851	100847601	+	rep-CGI	CpG: 17	237	17	144	14.3	60.8	0.81	AluY	SINE	Alu				MLLT1	SLC12A9-AS1	NR_146550	6888	8413	Within	100852614	100837313	-	Colocalization
chr20	45303951	45307701	+	hk-CGI	CpG: 39	434	39	310	18	71.4	0.71				PLS.CTCF-bound	PLS	prom	CTCF	MATN4	NM_003833	2703	12381	Within	45308529	45293445	-	No colocalization
chr9	6701651	6705401	+	hk-CGI	CpG: 77	1004	77	630	15.3	62.7	0.78	AluSx3	SINE	Alu	pELS.CTCF-bound	pELS	enhP	STAT5A	KDM4C	NM_001304341	54446	111623	Upstream	6757972	6815149	+	No colocalization
chr22	47162201	47165951	+	hk-CGI	CpG: 18	241	18	166	14.9	68.9	0.78								TBC1D22A	NM_001284305	390150	11623	Within	46773926	47175699	+	No colocalization
chr12	7711851	7715588	+	rep-CGI	CpG: 23	311	23	175	14.8	56.3	0.95	AluYm1	SINE	Alu					DPPA3	NM_199286	2287.5	3836.5	Within	7711432	7717556	+	Colocalization
chr15	96341451	96345187	+	hk-CGI	CpG: 15	201	15	133	14.9	66.2	0.68				pELS	pELS	enhP	SUZ12	NR2F2	NM_001145157	9555	3063	Downstream	96333764	96340256	+	No colocalization
chr7	150407316	150411051	+	hk-CGI	CpG: 96	826	96	608	23.2	73.6	0.86				dELS.CTCF-bound	dELS	enhD	HNRNPL	LOC728743	NR_027237	3432.5	3286.5	Within	150405751	150412470	+	No colocalization
chr9	128074001	128077733	+	rep-CGI	CpG: 25	264	25	160	18.9	60.6	1.06	AluYc	SINE	Alu				ZBTB33	NAIF1	NM_197956	8547	14635	Upstream	128067320	128061232	-	No colocalization
chr12	132092520	132096251	+	rep-CGI	CpG: 21	270	21	166	15.6	61.5	0.83	AluY	SINE	Alu				ZBTB33	EP400P1	NR_003290	10103.5	31954.5	Within	132084282	132126340	+	Colocalization
chr1	9261724	9265454	+	hk-CGI	CpG: 20	237	20	161	16.9	67.9	0.73							HNF4A	H6PD	NM_001282587	23743	7746	Within	9239846	9271335	+	No colocalization
chr3	52996623	53000351	+	rep-CGI	CpG: 16	213	16	128	15	60.1	0.84	AluYc	SINE	Alu					SFMBT1	NM_016329	47586	94915	Within	53046073	52903572	-	No colocalization
chr10	43432451	43436178	+	rep-CGI	CpG: 23	237	23	149	19.4	62.9	1	AluYe5	SINE	Alu				ZBTB33	SNORD3J	NR_145740	16874.5	17065.5	Upstream	43417440	43417249	-	Colocalization
chr19	41133887	41137610	+	hk-CGI	CpG: 69	775	69	495	17.8	63.9	0.89				pELS.CTCF-bound	pELS	enhP	CTCF	CYP2F1	NR_135528	21317.5	7367.5	Downstream	41114431	41128381	+	No colocalization
chr19	48968601	48972324	+	hk-CGI	CpG: 36	358	36	250	20.1	69.8	0.84							RBFOX2	FTL	NM_000146	5154.5	3583.5	Downstream	48965308	48966879	+	Colocalization
chrY	9504936	9508656	+	hk-CGI	CpG: 25	314	25	224	15.9	71.3	0.63	(CCAGC)n	Simple_repeat	Simple_repeat					FAM197Y3	NR_145461	1855	7456	Upstream	9504941	9499340	-	No colocalization
chr22	15747431	15751151	+	hk-CGI	CpG: 28	341	28	236	16.4	69.2	0.69							CTCF	PSLNR	NR_132385	8399	28994	Within	15740892	15778285	+	No colocalization
chr8	38178051	38181767	+	rep-CGI	CpG: 18	227	18	137	15.9	60.4	0.88	AluY	SINE	Alu				MLLT1	LSM1	NR_045493	3179	16589	Upstream	38176730	38163320	-	No colocalization
chr12	6543301	6547016	+	rep-CGI	CpG: 18	240	18	141	15	58.8	0.89	AluY	SINE	Alu				ZBTB33	IFFO1	NR_036467	10883.5	6198.5	Within	6556042	6538960	-	No colocalization
chr20	29761498	29765212	+	rep-CGI	CpG: 34	438	34	286	15.5	65.3	0.73	G-rich	Low_complexity	Low_complexity					MIR4477A	NR_039688	117108	117028	Downstream	29880463	29880383	-	No colocalization
chr12	120096501	120100212	+	hk-CGI	CpG: 22	311	22	183	14.1	58.8	0.85							POLR2A	RAB35	NM_006861	18396.5	3257.5	Within	120116753	120095099	-	No colocalization
chr13	21074901	21078606	+	hk-CGI	CpG: 58	692	58	507	16.8	73.3	0.68	MamRep1879	DNA	hAT-Tip100?	dELS.CTCF-bound	dELS	enhD	RBBP5	LATS2	NM_014572	15167.5	103718	Upstream	21061586	20973035	-	No colocalization
chr14	94769651	94773351	+	hk-CGI	CpG: 49	589	49	373	16.6	63.3	0.83				DNase-H3K4me3.CTCF-bound	DNase-H3K4me3	K4m3	EZH2	GSC-DT	NR_144432	860	2106	Within	94770641	94773607	+	No colocalization
chr4	1314951	1318651	+	hk-CGI	CpG: 23	213	23	141	21.6	66.2	1							AGO2	MAEA	NR_123716	26911	23336	Within	1289890	1340137	+	No colocalization
chr3	196175151	196178851	+	rep-CGI	CpG: 17	210	17	127	16.2	60.5	0.9	AluY	SINE	Alu					LINC00885	NR_034088	34366	16111	Downstream	196142635	196160890	+	No colocalization
chr22	38864301	38868001	+	hk-CGI	CpG: 89	873	89	624	20.4	71.5	0.82	(CCCCTGC)n	Simple_repeat	Simple_repeat	dELS	dELS	enhD	POLR2A	CBX6	NM_014292	6065	4730	Within	38872216	38861421	-	No colocalization
chr19	987701	991401	+	hk-CGI	CpG: 19	230	19	168	16.5	73	0.66				dELS.CTCF-bound	dELS	enhD	POLR2G	WDR18	NM_024100	5207	5006	Within	984344	994557	+	No colocalization
chr7	539051	542751	+	hk-CGI	CpG: 19	256	19	165	14.8	64.5	0.97							ZBTB33	HRAT92	NR_033963	20511	15669	Downstream	520390	525232	+	No colocalization
chr16	134351	138051	+	rep-CGI	CpG: 24	274	24	171	17.5	62.4	0.91	AluY	SINE	Alu				GATA1	HBZ	NM_005332	16442	18302	Upstream	152643	154503	+	Colocalization
chr13	109730801	109734501	+	rep-CGI	CpG: 50	522	50	392	19.2	75.1	0.68	LTR12C	LTR	ERV1					LINC00676	NR_103846	4378	2617	Downstream	109728273	109730034	+	No colocalization
chr8	144199901	144203601	+	hk-CGI	CpG: 41	477	41	379	17.2	79.5	0.7				dELS.CTCF-bound	dELS	enhD	HDAC2	MROH1	NM_032450	53736	60175	Within	144148015	144261926	+	Colocalization
chr16	31229548	31233244	+	rep-CGI	CpG: 95	1133	95	829	16.8	73.2	0.63	SVA_D	Retroposon	SVA					TRIM72	NM_001008274	17278	141	Within	31214118	31231537	+	No colocalization
chr1	19919285	19922977	+	rep-CGI	CpG: 22	267	22	163	16.5	61	0.89	AluY	SINE	Alu					PLA2G2E	NM_014589	2486	1123	Within	19923617	19920008	-	No colocalization
chr7	5236467	5240151	+	rep-CGI	CpG: 28	396	28	234	14.1	59.1	0.82	AluSx3	SINE	Alu					WIPI2	NM_001033520	24041	4454	Downstream	5214268	5233855	+	No colocalization
chr15	100772370	100776051	+	rep-CGI	CpG: 62	777	62	540	16	69.5	0.66	SVA_D	Retroposon	SVA					LOC105369201	NR_160702	75540.5	76367.5	Upstream	100849751	100850578	+	No colocalization
chr19	7609601	7613280	+	hk-CGI	CpG: 112	1401	112	982	16	70.1	0.66	(CCCAG)n	Simple_repeat	Simple_repeat				AGO2	CAMSAP3	NM_020902	15578.5	6863.5	Within	7595862	7618304	+	No colocalization
chr19	12577634	12581304	+	rep-CGI	CpG: 18	236	18	143	15.3	60.6	0.85	AluY	SINE	Alu				ZBTB33	ZNF490	NM_020714	31344	3369	Within	12610813	12576100	-	No colocalization
chr20	18226482	18230151	+	rep-CGI	CpG: 17	215	17	123	15.8	57.2	0.99	LTR12C	LTR	ERV1					KAT14	NR_028402	83218.5	39929.5	Downstream	18145098	18188387	+	No colocalization
chr2	174337532	174341201	+	hk-CGI	CpG: 202	2710	202	1640	14.9	60.5	0.81				dELS.CTCF-bound	dELS	enhD	EZH2	SP9	NM_001145250	4413.5	866.5	Downstream	174334953	174338500	+	No colocalization
chr17	80893033	80896701	+	hk-CGI	CpG: 40	306	40	230	26.1	75.2	1.12	L1M5	LINE	L1				AGO2	LOC400627	NR_148968	76346	71371	Downstream	80971213	80966238	-	No colocalization
chr13	100519151	100522813	+	rep-CGI	CpG: 25	262	25	166	19.1	63.4	0.96	AluYd8	SINE	Alu					GGACT	NM_033110	12820	9181	Downstream	100533802	100530163	-	No colocalization
chr20	63359191	63362851	+	hk-CGI	CpG: 130	1413	130	1020	18.4	72.2	0.71	(GGCGC)n	Simple_repeat	Simple_repeat	PLS.CTCF-bound	PLS	prom	KDM4A	LOC100130587	NR_110634	1034	10156	Within	63359987	63371177	+	Colocalization
chr19	40395743	40399401	+	hk-CGI	CpG: 46	511	46	338	18	66.1	0.82	L2a	LINE	L2	dELS	dELS	enhD	PHF8	PRX	NM_020956	15792	3809	Within	40413364	40393763	-	Colocalization
chr5	124797648	124801301	+	rep-CGI	CpG: 20	271	20	164	14.8	60.5	0.82	AluY	SINE	Alu				ZBTB33	ZNF608	NM_001385619	50650.5	162560	Upstream	124748824	124636914	-	No colocalization
chr20	36837548	36841201	+	hk-CGI	CpG: 20	208	20	137	19.2	65.9	0.9							POLR2A	SOGA1	NM_080627	24163.5	61928.5	Within	36863538	36777446	-	No colocalization
chr7	46325700	46329351	+	rep-CGI	CpG: 51	606	51	364	16.8	60.1	0.94	AluYa5	SINE	Alu					LOC730338	NR_134575	369596	360352	Downstream	46697122	46687878	-	No colocalization
chr1	9626501	9630151	+	hk-CGI	CpG: 45	470	45	334	19.1	71.1	0.76	MIRb	SINE	MIR	dELS.CTCF-bound	dELS	enhD	EZH2	PIK3CD-AS1	NR_027045	26260	24283	Downstream	9654586	9652609	-	No colocalization
chr15	22787151	22790801	+	hk-CGI	CpG: 185	1584	185	1133	23.4	71.5	0.91	(GGCAGGC)n	Simple_repeat	Simple_repeat	pELS.CTCF-bound	pELS	enhP	RBFOX2	GOLGA6L7	NM_001365371	12844	21340	Upstream	22776132	22767636	-	No colocalization
chr16	83725251	83728901	+	rep-CGI	CpG: 20	256	20	158	15.6	61.7	0.83	AluY	SINE	Alu					LOC102724163	NR_120308	76900	70159	Downstream	83803976	83797235	-	No colocalization
chr17	76349101	76352751	+	rep-CGI	CpG: 19	271	19	164	14	60.5	0.78	AluYe5	SINE	Alu				ZBTB33	PRPSAP1	NM_001366236	3272	40142	Within	76354198	76310784	-	No colocalization
chr18	63072451	63076101	+	rep-CGI	CpG: 22	274	22	169	16.1	61.7	0.86	AluY	SINE	Alu				CTCF	BCL2	NM_000633	245493	49069	Downstream	63319769	63123345	-	No colocalization
chr19	33035351	33039001	+	rep-CGI	CpG: 33	354	33	259	18.6	73.2	0.7	LTR12C	LTR	ERV1				SIN3A	RHPN2	NM_033103	27712	58585	Within	33064888	32978591	-	No colocalization
chr11	1928851	1932501	+	hk-CGI	CpG: 24	305	24	217	15.7	71.1	0.62	(CTTCCT)n	Simple_repeat	Simple_repeat	dELS	dELS	enhD		TNNT3	NM_001367847	7846	8026	Within	1922830	1938702	+	No colocalization
chr5	179653801	179657451	+	rep-CGI	CpG: 16	214	16	125	15	58.4	0.88	AluY	SINE	Alu					LOC105377763	NR_134260	2135	18669	Upstream	179657761	179674295	+	No colocalization
chr7	157346601	157350251	+	rep-CGI	CpG: 17	234	17	137	14.5	58.5	0.87	AluY	SINE	Alu	dELS.CTCF-bound	dELS	enhD	ZBTB33	DNAJB6	NM_005494	11423	37898	Within	157337003	157386324	+	No colocalization
chr5	348201	351851	+	rep-CGI	CpG: 15	204	15	121	14.7	59.3	0.84	AluY	SINE	Alu					PDCD6-AHRR	NR_165159	78381	88256	Within	271645	438282	+	No colocalization
chr3	183713501	183717151	+	rep-CGI	CpG: 19	236	19	140	16.1	59.3	0.94	AluY	SINE	Alu					YEATS2	NM_001351371	17530	78164	Within	183697796	183793490	+	No colocalization
chr19	55309751	55313401	+	hk-CGI	CpG: 27	285	27	193	18.9	67.7	0.83				pELS	pELS	enhP	RBFOX2	TMEM150B	NM_001085488	13765	1224	Downstream	55325341	55312800	-	Colocalization
chr1	8906482	8910121	+	rep-CGI	CpG: 31	397	31	229	15.6	57.7	0.96	AluYa5	SINE	Alu					ENO1-AS1	NR_038351	29467.5	28417.5	Downstream	8878834	8879884	+	No colocalization
chr2	151294171	151297809	+	rep-CGI	CpG: 40	413	40	306	19.4	74.1	0.71	LTR12C	LTR	ERV1				ZBTB33	NMI	NM_004688	6322	25521	Upstream	151289668	151270469	-	No colocalization
chr16	85428787	85432418	+	hk-CGI	CpG: 19	255	19	155	14.9	60.8	0.82	Charlie8	DNA	hAT-Charlie	dELS.CTCF-bound	dELS	enhD	EGR1	MIR5093	NR_049816	124278	124378	Upstream	85306325	85306225	-	No colocalization
chr16	84592325	84595956	+	rep-CGI	CpG: 22	254	22	160	17.3	63	0.9	AluYc	SINE	Alu				RBFOX2	COTL1	NM_021149	23937.5	28543.5	Within	84618078	84565597	-	Colocalization
chr8	42434545	42438169	+	hk-CGI	CpG: 71	995	71	625	14.3	62.8	0.73	(TCC)n	Simple_repeat	Simple_repeat				ZFX	SLC20A2	NM_001257180	64874	19883	Within	42501231	42416474	-	No colocalization
chr2	241855501	241859124	+	hk-CGI	CpG: 18	208	18	148	17.3	71.2	0.69				pELS	pELS	enhP	POLR2G	PDCD1	NM_005018	1581.5	7429.5	Within	241858894	241849883	-	No colocalization
chr3	120305301	120308924	+	hk-CGI	CpG: 71	826	71	560	17.2	67.8	0.77								LRRC58	NM_001099678	42241.5	17395.5	Downstream	120349354	120324508	-	No colocalization
chr14	102133434	102137051	+	rep-CGI	CpG: 33	388	33	279	17	71.9	0.66	LTR12C	LTR	ERV1					HSP90AA1	NM_001017963	4506.5	54501.5	Within	102139749	102080741	-	No colocalization
chr16	30579851	30583466	+	hk-CGI	CpG: 46	560	46	374	16.4	66.8	0.76							RBFOX2	ZNF785	NM_152458	4038.5	988.5	Within	30585697	30580670	-	No colocalization
chr1	2170651	2174266	+	hk-CGI	CpG: 25	210	25	137	23.8	65.2	1.32							KDM1A	PRKCZ-AS1	NR_146290	11416.5	9334.5	Downstream	2183875	2181793	-	No colocalization
chr19	18817101	18820710	+	rep-CGI	CpG: 18	239	18	144	15.1	60.3	0.85	AluY	SINE	Alu					UPF1	NM_001297549	13052.5	49324.5	Upstream	18831958	18868230	+	No colocalization
chr10	6188597	6192203	+	rep-CGI	CpG: 17	244	17	143	13.9	58.6	0.83	AluYf1	SINE	Alu				NR2F2	PFKFB3	NM_001145443	45480	45132	Within	6144920	6235532	+	Colocalization
chr21	41686651	41690257	+	hk-CGI	CpG: 35	375	35	280	18.7	74.7	0.7	L1MA9	LINE	L1				CREB1	LINC00111	NR_024367	9153	8882	Within	41679301	41697336	+	No colocalization
chr12	56047301	56050906	+	rep-CGI	CpG: 20	279	20	167	14.3	59.9	0.81	AluY	SINE	Alu				ELF1	RPS26	NM_001029	7186.5	4406.5	Downstream	56041917	56044697	+	Colocalization
chr16	87983946	87987551	+	hk-CGI	CpG: 24	323	24	214	14.9	66.3	0.72								BANP	NM_001384931	36511.5	91567.5	Within	87949237	88077316	+	Colocalization
chr11	9333201	9336806	+	rep-CGI	CpG: 18	236	18	142	15.3	60.2	0.88	AluY	SINE	Alu				ZBTB33	TMEM41B	NM_001165030	20410.5	39908.5	Upstream	9314593	9295095	-	Colocalization
chr19	38263951	38267555	+	hk-CGI	CpG: 97	853	97	622	22.7	72.9	0.86				pELS.CTCF-bound	pELS	enhP	ASH2L	PPP1R14A	NM_033256	9379	14517	Upstream	38256374	38251236	-	No colocalization
chr17	75035448	75039051	+	hk-CGI	CpG: 91	1288	91	748	14.1	58.1	0.84	tRNA-Arg-CGG	tRNA	tRNA	dELS.CTCF-bound	dELS	enhD	POLR2A	ATP5PD	NM_006356	9719.5	1612.5	Downstream	75046969	75038862	-	No colocalization
chr22	41308801	41312401	+	rep-CGI	CpG: 22	273	22	166	16.1	60.8	0.88	AluYg6	SINE	Alu				ATF3	ZC3H7B	NM_017590	9077	49546	Within	41301524	41360147	+	Colocalization
chr22	47114601	47118201	+	hk-CGI	CpG: 26	383	26	254	13.6	66.3	0.62								TBC1D22A	NM_001284305	342475	59298	Within	46773926	47175699	+	Colocalization
chr20	62371301	62374901	+	hk-CGI	CpG: 54	413	54	266	26.2	64.4	1.29							BCL3	RPS21	NM_001024	14001	15419	Upstream	62387102	62388520	+	No colocalization
chr22	15775251	15778851	+	hk-CGI	CpG: 38	558	38	377	13.6	67.6	0.6							CTCF	PSLNR	NR_132385	36159	1234	Within	15740892	15778285	+	No colocalization
chr22	15852451	15856051	+	hk-CGI	CpG: 41	301	41	233	27.2	77.4	0.91	(GCG)n	Simple_repeat	Simple_repeat					BMS1P22	NR_133911	33367	48554	Upstream	15820884	15805697	-	No colocalization
chr17	868151	871751	+	rep-CGI	CpG: 15	208	15	113	14.4	54.3	0.98	AluY	SINE	Alu					NXN	NM_022463	109825	70641	Within	979776	799310	-	Colocalization
chr12	130448401	130452001	+	hk-CGI	CpG: 20	251	20	145	15.9	57.8	0.96								RIMBP2	NM_015347	178255	54066	Within	130628456	130396135	-	No colocalization
chr6	7440101	7443701	+	rep-CGI	CpG: 39	526	39	361	14.8	68.6	0.63	LTR12C	LTR	ERV1				RBM39	RIOK1	NM_001348194	52073	23864	Downstream	7389828	7418037	+	No colocalization
chr1	20713951	20717551	+	hk-CGI	CpG: 126	1036	126	771	24.3	74.4	0.88	G-rich	Low_complexity	Low_complexity	PLS.CTCF-bound	PLS	prom	RNF2	SH2D5	NM_001103160	16952	3979	Downstream	20732703	20719730	-	No colocalization
chr3	12664891	12668491	+	rep-CGI	CpG: 22	230	22	143	19.1	62.2	1	AluY	SINE	Alu					RAF1	NM_001354689	2574	83091	Upstream	12664117	12583600	-	No colocalization
chr12	56486466	56490051	+	hk-CGI	CpG: 94	1301	94	866	14.5	66.6	0.67	G-rich	Low_complexity	Low_complexity	pELS.CTCF-bound	pELS	enhP	ZNF263	GLS2	NM_001280798	155.5	17315.5	Within	56488414	56470943	-	No colocalization
chr5	176594889	176598471	+	hk-CGI	CpG: 124	874	124	661	28.4	75.6	0.99	(GCCGGC)n	Simple_repeat	Simple_repeat	dELS.CTCF-bound	dELS	enhD	CTCF	GPRIN1	NM_052899	13476	879	Within	176610156	176595801	-	No colocalization
chr3	183767501	183771082	+	rep-CGI	CpG: 16	218	16	126	14.7	57.8	0.9	AluY	SINE	Alu					YEATS2	NM_001351369	59053.5	43333.5	Within	183710238	183812625	+	No colocalization
chr1	29187101	29190678	+	rep-CGI	CpG: 20	251	20	151	15.9	60.2	0.89	AluYk2	SINE	Alu	dELS	dELS	enhD	ZBTB33	MECR	NM_001024732	42044.5	3766.5	Downstream	29230934	29192656	-	No colocalization
chr1	3321431	3325004	+	hk-CGI	CpG: 24	346	24	235	13.9	67.9	0.6				dELS.CTCF-bound	dELS	enhD	RBFOX2	PRDM16	NM_022114	254016	115404	Within	3069202	3438621	+	Colocalization
chr12	118243492	118247065	+	rep-CGI	CpG: 19	239	19	143	15.9	59.8	0.9	AluY	SINE	Alu					TAOK3	NM_001346489	114426	95478.5	Within	118359705	118149800	-	No colocalization
chr3	128651313	128654885	+	rep-CGI	CpG: 54	586	54	441	18.4	75.3	0.65	LTR12C	LTR	ERV1	DNase-H3K4me3.CTCF-bound	DNase-H3K4me3	K4m3	SIN3A	RPN1	NM_002950	2281	33131	Upstream	128650818	128619968	-	No colocalization
chr19	1870701	1874272	+	hk-CGI	CpG: 20	217	20	147	18.4	67.7	0.82				dELS	dELS	enhD	RBFOX2	ABHD17A	NM_001130111	13009.5	4322.5	Downstream	1885496	1876809	-	Colocalization
chr2	236067430	236071001	+	rep-CGI	CpG: 23	272	23	168	16.9	61.8	0.89	AluY	SINE	Alu					GBX2	NM_001485	99170.5	96019.5	Downstream	236168386	236165235	-	Colocalization
chr1	8316485	8320051	+	hk-CGI	CpG: 74	675	74	466	21.9	69	0.92	ORSL	DNA	hAT-Tip100	pELS.CTCF-bound	pELS	enhP	CTCF	SLC45A1	NM_001379618	155	25897	Within	8318113	8344165	+	No colocalization
chr11	65633272	65636837	+	hk-CGI	CpG: 33	447	33	294	14.8	65.8	0.7							AGO2	MIR4690	NR_039839	1254.5	1314.5	Upstream	65636309	65636369	+	No colocalization
chr22	40973051	40976605	+	rep-CGI	CpG: 23	279	23	165	16.5	59.1	0.96	AluYj4	SINE	Alu					RBX1	NM_014248	23451	1519	Downstream	40951377	40973309	+	No colocalization
chr17	78800565	78804118	+	hk-CGI	CpG: 29	307	29	226	18.9	73.6	0.82							RBM39	USP36	NM_001385169	38472.5	14961.5	Within	78840814	78787380	-	No colocalization
chr1	21862901	21866453	+	hk-CGI	CpG: 23	243	23	173	18.9	71.2	0.76							POLR2G	HSPG2	NM_001291860	72633	42434	Within	21937310	21822243	-	No colocalization
chr2	85021051	85024601	+	rep-CGI	CpG: 19	275	19	161	13.8	58.5	0.81	AluY	SINE	Alu				CTCF	KCMF1	NM_020122	51666	36646	Within	84971160	85059472	+	No colocalization
chr7	47654801	47658351	+	rep-CGI	CpG: 21	274	21	167	15.3	60.9	0.84	AluY	SINE	Alu				CUX1	C7orf65	NM_001123065	1333	5072	Within	47655243	47661648	+	Colocalization
chr10	1100501	1104051	+	hk-CGI	CpG: 34	304	34	196	22.4	64.5	1.08							POLR2G	WDR37	NM_014023	45892	30096	Within	1056384	1132372	+	Colocalization
chr12	118130151	118133701	+	rep-CGI	CpG: 18	237	18	140	15.2	59.1	0.89	AluY	SINE	Alu				ZBTB33	PEBP1	NM_002567	4197	13658	Upstream	118136123	118145584	+	No colocalization
chr11	77189251	77192801	+	rep-CGI	CpG: 18	203	18	129	17.7	63.5	0.88	(GT)n	Simple_repeat	Simple_repeat				MNT	MYO7A	NM_000260	62781	24215	Within	77128245	77215241	+	No colocalization
chr10	131850701	131854251	+	hk-CGI	CpG: 25	251	25	151	19.9	60.2	1.11				CTCF-only.CTCF-bound	CTCF-only	CTCF		LINC01164	NR_038365	62277	80079	Upstream	131790199	131772397	-	No colocalization
chr14	102612101	102615651	+	rep-CGI	CpG: 23	263	23	164	17.5	62.4	0.91	AluYd8	SINE	Alu					RCOR1	NM_015156	21228	116683	Within	102592648	102730559	+	Colocalization
chr6	156959751	156963301	+	rep-CGI	CpG: 17	211	17	127	16.1	60.2	0.91	AluY	SINE	Alu				ZBTB33	ARID1B	NM_001371656	185501	249253	Within	156776025	157210779	+	Colocalization
chr11	1447451	1451001	+	hk-CGI	CpG: 30	355	30	251	16.9	70.7	0.68				pELS	pELS	enhP	FIP1L1	BRSK2	NM_001256630	38075	13463	Within	1411151	1462689	+	No colocalization
chr14	34562651	34566201	+	rep-CGI	CpG: 16	204	16	123	15.7	60.3	0.87	AluY	SINE	Alu				NFIC	RNVU1-18	NR_004400	8037	8201	Upstream	34556389	34556225	-	No colocalization
chr11	3665451	3669001	+	hk-CGI	CpG: 83	632	83	459	26.3	72.6	1	(AGC)n	Simple_repeat	Simple_repeat					CHRNA10	NM_001303035	4158	1640	Within	3671384	3665586	-	No colocalization
chr5	176290001	176293551	+	rep-CGI	CpG: 22	275	22	168	16	61.1	0.87	AluY	SINE	Alu					SIMC1	NM_001308196	53418	54215	Within	176238358	176345991	+	No colocalization
chr16	87613807	87617351	+	hk-CGI	CpG: 56	602	56	396	18.6	65.8	0.87								JPH3	NM_001271605	13072	10931	Downstream	87602507	87604648	+	No colocalization
chr4	145759796	145763332	+	hk-CGI	CpG: 24	307	24	195	15.6	63.5	0.79				dELS	dELS	enhD		C4orf51	NM_001080531	81419	28768	Downstream	145680145	145732796	+	No colocalization
chr15	62951867	62955401	+	hk-CGI	CpG: 29	299	29	206	19.4	68.9	0.83	AluSz	SINE	Alu				EGR1	TPM1-AS	NR_147233	95753	92399	Downstream	63049387	63046033	-	No colocalization
chr19	37304417	37307951	+	rep-CGI	CpG: 41	516	41	311	15.9	60.3	0.88	SST1	Satellite	centr	DNase-H3K4me3	DNase-H3K4me3	K4m3	NRF1	ZNF875	NR_148546	11697	23388	Upstream	37317881	37329572	+	Colocalization
chr12	130817801	130821334	+	hk-CGI	CpG: 60	743	60	467	16.2	62.9	0.82	Arthur1C	DNA	hAT-Tip100	dELS.CTCF-bound	dELS	enhD	IKZF1	STX2	NM_001351050	19682.5	21177.5	Within	130839250	130798390	-	No colocalization
chr16	31109073	31112605	+	hk-CGI	CpG: 115	1187	115	839	19.4	70.7	0.78				pELS.CTCF-bound	pELS	enhP	AGO1	BCKDK	NM_005881	2454	1952	Within	31108385	31112791	+	No colocalization
chr5	157689051	157692577	+	hk-CGI	CpG: 103	1230	103	795	16.7	64.6	0.81				DNase-H3K4me3.CTCF-bound	DNase-H3K4me3	K4m3	CTCF	C5orf52	NM_001145132	19282	10657	Downstream	157671532	157680157	+	No colocalization
chr16	85515639	85519165	+	rep-CGI	CpG: 20	274	20	164	14.6	59.9	0.83	AluY	SINE	Alu				ZBTB33	GSE1	NM_001134473	94006	158798	Upstream	85611408	85676200	+	No colocalization
chr2	10959551	10963076	+	hk-CGI	CpG: 37	457	37	314	16.2	68.7	0.69								KCNF1	NM_002236	49380.5	47088.5	Downstream	10911933	10914225	+	No colocalization
chr18	45835794	45839318	+	hk-CGI	CpG: 153	1715	153	1158	17.8	67.5	0.79	MIR	SINE	MIR	dELS.CTCF-bound	dELS	enhD	EZH2	SIGLEC15	NM_213602	11882	6528	Within	45825674	45844084	+	No colocalization
chr4	123537801	123541323	+	rep-CGI	CpG: 22	274	22	169	16.1	61.7	0.85	AluYa5	SINE	Alu					SPRY1	NM_005841	140023	135808	Downstream	123399539	123403754	+	Colocalization
chr15	74364432	74367951	+	hk-CGI	CpG: 66	536	66	386	24.6	72	0.97				pELS.CTCF-bound	pELS	enhP	RXRA	PPIAP46	NR_045207	4640.5	4150.5	Downstream	74361551	74362041	+	No colocalization
chr17	50535651	50539169	+	hk-CGI	CpG: 46	588	46	377	15.6	64.1	0.76							HNRNPL	LOC105371824	NR_135675	1344	117	Within	50538754	50537293	-	Colocalization
chr13	113260986	113264503	+	hk-CGI	CpG: 29	414	29	234	14	56.5	0.88								MIR8075	NR_107042	174.5	254.5	Upstream	113262919	113262999	+	Colocalization
chr19	43623688	43627201	+	rep-CGI	CpG: 26	217	26	149	24	68.7	1.08	(CCCCGC)n	Simple_repeat	Simple_repeat	dELS.CTCF-bound	dELS	enhD	CTCF	CADM4	NM_145296	14405.5	3077.5	Within	43639850	43622367	-	No colocalization
chr2	9471048	9474559	+	hk-CGI	CpG: 152	1356	152	963	22.4	71	0.89	MER2	DNA	TcMar-Tigger	PLS.CTCF-bound	PLS	prom	POLR2A	IAH1	NM_001039613	1746.5	16923.5	Upstream	9474550	9489727	+	No colocalization
chr16	67817000	67820510	+	rep-CGI	CpG: 36	421	36	244	17.1	58	1.03	AluYc	SINE	Alu				ZBTB33	TSNAXIP1	NM_001288990	11867	9313	Within	67806888	67828068	+	No colocalization
chr22	46379417	46382927	+	hk-CGI	CpG: 25	223	25	164	22.4	73.5	0.83							RBM39	TRMU	NM_018006	45459	23832	Downstream	46335713	46357340	+	No colocalization
chr19	11199451	11202959	+	hk-CGI	CpG: 21	214	21	128	19.6	59.8	1.12				pELS	pELS	enhP	RXRA	LOC105372273	NR_134909	2422	14963	Upstream	11203627	11216168	+	No colocalization
chr5	138575994	138579501	+	rep-CGI	CpG: 26	314	26	177	16.6	56.4	1.06	AluYc	SINE	Alu				CHD4	HSPA9	NM_004134	2346.5	23989.5	Upstream	138575401	138553758	-	Colocalization
chr9	134499196	134502701	+	hk-CGI	CpG: 26	257	26	157	20.2	61.1	1.09							HDAC6	RXRA	NM_001291921	94389.5	60363.5	Downstream	134406559	134440585	+	No colocalization
chr10	3554001	3557505	+	hk-CGI	CpG: 37	455	37	271	16.3	59.6	0.93				dELS.CTCF-bound	dELS	enhD	ATF7	LOC105376360	NR_131187	237059	195010	Within	3318694	3750763	+	No colocalization
chr3	177269651	177273155	+	rep-CGI	CpG: 33	352	33	262	18.8	74.4	0.68	LTR12C	LTR	ERV1				CHAMP1	LINC00501	NR_047465	23038	52032	Upstream	177294441	177323435	+	No colocalization
chr19	50401698	50405201	+	hk-CGI	CpG: 48	592	48	407	16.2	68.8	0.69							AGO2	POLD1	NR_046402	19103.5	14564.5	Within	50384346	50418014	+	No colocalization
chr19	8521801	8525302	+	rep-CGI	CpG: 21	278	21	169	15.1	60.8	0.83	AluY	SINE	Alu					ZNF414	NM_032370	9384.5	12216.5	Upstream	8514167	8511335	-	No colocalization
chr6	73410151	73413651	+	rep-CGI	CpG: 18	222	18	135	16.2	60.8	0.89	AluY	SINE	Alu				ZBTB33	DDX43	NM_018665	17074	5665	Within	73394827	73417566	+	Colocalization
chr8	41652351	41655851	+	hk-CGI	CpG: 64	723	64	531	17.7	73.4	0.66				dELS.CTCF-bound	dELS	enhD	EZH2	ANK1	NM_020480	11173	877	Within	41665274	41653224	-	No colocalization
chr4	621651	625151	+	rep-CGI	CpG: 19	263	19	171	14.4	65	0.7	(CA)n	Simple_repeat	Simple_repeat	pELS	pELS	enhP	MNT	PDE6B	NM_000283	2171	47381	Upstream	625572	670782	+	No colocalization
chr12	124989251	124992751	+	rep-CGI	CpG: 26	301	26	188	17.3	62.5	0.89	AluY	SINE	Alu				NR2C1	BRI3BP	NM_080626	2643	40229	Upstream	124993644	125031230	+	Colocalization
chr2	60971801	60975301	+	rep-CGI	CpG: 28	318	28	197	17.6	61.9	0.92	AluY	SINE	Alu	dELS.CTCF-bound	dELS	enhD	EED	PUS10	NM_001322124	43661	33139	Within	61017212	60940412	-	Colocalization
chr18	23576451	23579951	+	rep-CGI	CpG: 19	211	19	155	18	73.5	0.7	LTR12C	LTR	ERV1					NPC1	NM_000271	8305	46760	Within	23586506	23531441	-	Colocalization
chr3	48236901	48240401	+	rep-CGI	CpG: 23	281	23	175	16.4	62.3	0.86	AluYb9	SINE	Alu					CAMP	NM_004345	15157	13166	Downstream	48223494	48225485	+	No colocalization
chr10	6152176	6155661	+	rep-CGI	CpG: 20	280	20	172	14.3	61.4	0.77	AluY	SINE	Alu					MIR3155A	NR_036111	1723.5	1641.5	Downstream	6152195	6152277	+	Colocalization
chr19	55349740	55353225	+	hk-CGI	CpG: 18	249	18	158	14.5	63.5	0.83				pELS.CTCF-bound	pELS	enhP	EZH2	COX6B2	NM_001369799	3236.5	1777.5	Within	55354719	55349705	-	Colocalization
chr20	35814168	35817651	+	rep-CGI	CpG: 20	274	20	166	14.6	60.6	0.8	AluYa5	SINE	Alu					PHF20	NM_016436	43895.5	134460	Within	35772014	35950370	+	Colocalization
chr5	180628526	180632006	+	hk-CGI	CpG: 20	277	20	186	14.4	67.1	0.64							PRDM10	FLT4	NM_001354989	19334	22518	Within	180649600	180607748	-	No colocalization
chr17	38860626	38864105	+	rep-CGI	CpG: 16	202	16	120	15.8	59.4	0.92	AluY	SINE	Alu				ZBTB33	SNORA21	NR_002576	9370.5	9503.5	Upstream	38852995	38852862	-	No colocalization
chr19	1061101	1064577	+	hk-CGI	CpG: 52	721	52	495	14.4	68.7	0.63				pELS.CTCF-bound	pELS	enhP	POLR2G	ABCA7	NM_019112	22733	2732	Within	1040106	1065571	+	No colocalization
chr17	15599763	15603234	+	rep-CGI	CpG: 25	282	25	181	17.7	64.2	0.87	AluYe5	SINE	Alu					CDRT1	NM_006382	18205.5	17609.5	Within	15619704	15583889	-	No colocalization
chr20	49174351	49177822	+	rep-CGI	CpG: 22	272	22	167	16.2	61.4	0.87	AluYf1	SINE	Alu					STAU1	NM_001319135	43208.5	62748.5	Within	49219295	49113338	-	No colocalization
chr9	135994986	135998456	+	rep-CGI	CpG: 39	569	39	324	13.7	56.9	0.85	AluYc	SINE	Alu	dELS	dELS	enhD	MAX	UBAC1	NM_016172	35348	63753	Upstream	135961373	135932968	-	No colocalization
chr17	42651783	42655251	+	hk-CGI	CpG: 20	283	20	166	14.1	58.7	0.87				dELS.CTCF-bound	dELS	enhD	POLR2A	TUBG2	NM_016437	5766	13489	Upstream	42659283	42667006	+	Colocalization
chr1	21828051	21831518	+	hk-CGI	CpG: 22	265	22	182	16.6	68.7	0.7				dELS	dELS	enhD	POLR2G	LDLRAD2	NM_001013693	17520.5	4561.5	Downstream	21812264	21825223	+	No colocalization
chr12	132190039	132193501	+	hk-CGI	CpG: 145	1551	145	1047	18.7	67.5	0.82	L1PA6	LINE	L1	PLS.CTCF-bound	PLS	prom	EZH2	LINC02361	NR_146452	2075	5036	Upstream	132189695	132186734	-	No colocalization
chr19	1376095	1379551	+	hk-CGI	CpG: 36	422	36	282	17.1	66.8	0.77				pELS.CTCF-bound	pELS	enhP	POLR2G	PWWP3A	NM_001369792	20405	606	Within	1357418	1378429	+	No colocalization
chr1	1724747	1728201	+	hk-CGI	CpG: 84	836	84	537	20.1	64.2	0.98				PLS.CTCF-bound	PLS	prom	ZFX	SLC35E2A	NM_001199787	19525	1637	Within	1745999	1724837	-	No colocalization
chr4	26027997	26031451	+	hk-CGI	CpG: 25	272	25	198	18.4	72.8	0.7				dELS.CTCF-bound	dELS	enhD	ASH2L	SMIM20	NM_001145432	115533	99845	Downstream	25914191	25929879	+	No colocalization
chr1	3276051	3279501	+	hk-CGI	CpG: 47	676	47	455	13.9	67.3	0.61							POLR2A	PRDM16	NM_022114	208574	160845	Within	3069202	3438621	+	No colocalization
chr16	1178901	1182351	+	hk-CGI	CpG: 15	205	15	135	14.6	65.9	0.69								CACNA1H	NM_021098	27521	41141	Within	1153105	1221767	+	Colocalization
chr2	27440651	27444101	+	hk-CGI	CpG: 74	731	74	520	20.2	71.1	0.8	(CCCGC)n	Simple_repeat	Simple_repeat	PLS.CTCF-bound	PLS	prom	RBFOX2	KRTCAP3	NM_001321325	4	1921	Upstream	27442380	27444297	+	Colocalization
chr21	14082251	14085701	+	hk-CGI	CpG: 78	1016	78	657	15.4	64.7	0.73	LSU-rRNA_Hsa	rRNA	rRNA				ZBTB33	LIPI	NM_198996	122973	24835	Downstream	14206949	14108811	-	No colocalization
chr12	123380051	123383501	+	hk-CGI	CpG: 132	1845	132	1133	14.3	61.4	0.76	AluSp	SINE	Alu	PLS.CTCF-bound	PLS	prom	POLR2A	KMT5A	NM_001367389	2355	27577	Upstream	123384131	123409353	+	Colocalization
chr13	99986551	99990001	+	hk-CGI	CpG: 61	854	61	529	14.3	61.9	0.75				dELS	dELS	enhD	EZH2	ZIC2	NM_007129	6493	1511	Downstream	99981783	99986765	+	No colocalization
chr19	23201201	23204651	+	hk-CGI	CpG: 37	420	37	290	17.6	69	0.74				PLS.CTCF-bound	PLS	prom		ZNF724	NM_001355406	47468	18672	Downstream	23250394	23221598	-	No colocalization
chr16	1425551	1429001	+	hk-CGI	CpG: 49	591	49	425	16.6	71.9	0.65				dELS.CTCF-bound	dELS	enhD	CTCF	PERCC1	NM_001365310	3801	7165	Upstream	1431077	1434441	+	No colocalization
chr10	46554601	46558051	+	hk-CGI	CpG: 91	848	91	635	21.5	74.9	0.78	G-rich	Low_complexity	Low_complexity	pELS	pELS	enhP	KDM4A	GPRIN2	NM_001385287	1270	14591	Within	46557596	46541735	-	No colocalization
chr14	21187201	21190651	+	rep-CGI	CpG: 68	937	68	608	14.5	64.9	0.69	SVA_D	Retroposon	SVA					LINC00641	NR_038970	16577	11152	Downstream	21205503	21200078	-	No colocalization
chr12	51912901	51916351	+	hk-CGI	CpG: 25	303	25	196	16.5	64.7	0.79							RBFOX2	ACVRL1	NM_000020	7123	8735	Within	51907503	51923361	+	No colocalization
chr17	75897151	75900601	+	hk-CGI	CpG: 155	1521	155	1059	20.4	69.6	0.84	G-rich	Low_complexity	Low_complexity	pELS.CTCF-bound	pELS	enhP	POLR2A	MRPL38	NM_032478	6008	233	Within	75904884	75898643	-	Colocalization
chr22	50044401	50047851	+	hk-CGI	CpG: 17	229	17	140	14.8	61.1	0.81				dELS	dELS	enhD	CTCF	TTLL8	NM_001350317	12101	27552	Within	50058227	50018574	-	No colocalization
chr2	241239444	241242885	+	hk-CGI	CpG: 17	234	17	145	14.5	62	0.76							RBM22	HDLBP	NM_001320966	30800.5	13901.5	Within	241271965	241227263	-	Colocalization
chr17	81933347	81936785	+	hk-CGI	CpG: 25	311	25	209	16.1	67.2	0.72							RBFOX2	PYCR1	NM_001282280	2262	2681	Within	81937328	81932385	-	No colocalization
chr12	124814669	124818105	+	hk-CGI	CpG: 29	431	29	281	13.5	65.2	0.63	MIRc	SINE	MIR				NR3C1	SCARB1	NM_001367982	23284	30685	Within	124839671	124785702	-	No colocalization
chr16	21520581	21524013	+	hk-CGI	CpG: 127	1011	127	740	25.1	73.2	0.95	(CGCCCT)n	Simple_repeat	Simple_repeat	PLS.CTCF-bound	PLS	prom	L3MBTL2	SLC7A5P2	NR_002594	1853	4389	Upstream	21520444	21517908	-	Colocalization
chr8	142700051	142703482	+	hk-CGI	CpG: 102	1062	102	782	19.2	73.6	0.71	(CCTGCC)n	Simple_repeat	Simple_repeat	pELS.CTCF-bound	pELS	enhP	CTCF	LY6K	NM_001160355	1656.5	2399.5	Within	142700110	142704166	+	No colocalization
chr19	19534428	19537851	+	hk-CGI	CpG: 265	3913	265	2555	13.5	65.3	0.64	AluSx	SINE	Alu	pELS.CTCF-bound	pELS	enhP	SUZ12	YJEFN3	NM_001190328	7229.5	1441.5	Within	19528910	19537581	+	No colocalization
chr19	47739351	47742774	+	hk-CGI	CpG: 44	543	44	356	16.2	65.6	0.76							POLR2G	NOP53	NM_015710	4482.5	15995.5	Upstream	47745545	47757058	+	No colocalization
chr19	4725284	4728701	+	rep-CGI	CpG: 25	362	25	201	13.8	55.5	0.91	AluY	SINE	Alu				BCOR	DPP9	NM_001384616	3150.5	32852.5	Upstream	4723842	4694140	-	Colocalization
chr16	88799834	88803251	+	hk-CGI	CpG: 184	1883	184	1205	19.5	64	0.96	AluYe5	SINE	Alu	pELS.CTCF-bound	pELS	enhP	RBFOX2	CDT1	NM_030928	2245.5	7715.5	Upstream	88803788	88809258	+	No colocalization
chr19	39891201	39894617	+	hk-CGI	CpG: 59	583	59	407	20.2	69.8	0.83	(GCACGC)n	Simple_repeat	Simple_repeat	dELS.CTCF-bound	dELS	enhD	CTBP1	FCGBP	NM_003890	41717	29587	Within	39934626	39863322	-	No colocalization
chr19	48781340	48784756	+	rep-CGI	CpG: 20	243	20	150	16.5	61.7	0.91	AluY	SINE	Alu	dELS.CTCF-bound	dELS	enhD	ZBTB33	BCAT2	NM_001190	27981	12015	Downstream	48811029	48795063	-	No colocalization
chr7	25601736	25605151	+	rep-CGI	CpG: 23	242	23	150	19	62	0.99	L1PA2	LINE	L1				CTCF	LOC646588	NR_157818	59696.5	10143.5	Within	25663140	25593300	-	Colocalization
chr21	41906787	41910201	+	hk-CGI	CpG: 25	290	25	190	17.2	65.5	0.81							POLR2G	C2CD2	NM_199050	18209	23383	Within	41926703	41885111	-	No colocalization
chr7	2898887	2902301	+	rep-CGI	CpG: 22	289	22	175	15.2	60.6	0.84	AluY	SINE	Alu				EGR1	CARD11	NM_001324281	143273	5547	Downstream	3043867	2906141	-	No colocalization
chr16	89433338	89436751	+	hk-CGI	CpG: 16	201	16	129	15.9	64.2	0.81							POLR2G	LOC101927817	NR_110931	4127.5	19449.5	Within	89430917	89454494	+	Colocalization
chr20	63628801	63632212	+	rep-CGI	CpG: 26	278	26	176	18.7	63.3	0.94	AluY	SINE	Alu	dELS.CTCF-bound	dELS	enhD	POLR2A	MHENCR	NR_132417	3272.5	1682.5	Downstream	63627234	63628824	+	Colocalization
chr17	41525841	41529251	+	hk-CGI	CpG: 83	691	83	488	24	70.6	0.96				pELS.CTCF-bound	pELS	enhP	POLR2A	KRT19	NM_002276	762	3930	Within	41528308	41523616	-	No colocalization
chr7	3911892	3915301	+	rep-CGI	CpG: 17	234	17	136	14.5	58.1	0.88	AluY	SINE	Alu					SDK1	NM_152744	612346	355402	Within	3301251	4268999	+	Colocalization
chr19	10569644	10573051	+	rep-CGI	CpG: 20	274	20	165	14.6	60.2	0.82	AluYe5	SINE	Alu				EGR1	CDKN2D	NM_001800	2368.5	4888.5	Upstream	10568979	10566459	-	Colocalization
chr5	86568444	86571851	+	rep-CGI	CpG: 35	393	35	294	17.8	74.8	0.64	LTR12C	LTR	ERV1	dELS	dELS	enhD	NRF1	COX7C	NM_001867	47792.5	50814.5	Upstream	86617940	86620962	+	No colocalization
chr7	151600501	151603908	+	hk-CGI	CpG: 71	557	71	390	25.5	70	1.12							FOS	PRKAG2	NM_001304531	30413.5	46090.5	Within	151632618	151556114	-	No colocalization
chr16	88010447	88013851	+	hk-CGI	CpG: 17	206	17	117	16.5	56.8	1.03								BANP	NM_001384931	62912	65167	Within	87949237	88077316	+	Colocalization
chr5	141426049	141429451	+	hk-CGI	CpG: 49	449	49	300	21.8	66.8	0.98				pELS.CTCF-bound	pELS	enhP	E2F6	PCDHGB8P	NR_001297	1465	508	Within	141426285	141428258	+	Colocalization
chr12	53975201	53978601	+	hk-CGI	CpG: 170	2288	170	1446	14.9	63.2	0.74	G-rich	Low_complexity	Low_complexity	pELS	pELS	enhP	EZH2	HOXC11	NM_014212	3776	742	Within	53973125	53977643	+	No colocalization
chr3	75607151	75610551	+	rep-CGI	CpG: 23	262	23	183	17.6	69.8	0.72	SATR1	Satellite	Satellite					MIR1324	NR_031714	21911	22007	Upstream	75630762	75630858	+	No colocalization
chr1	32923201	32926601	+	rep-CGI	CpG: 29	366	29	264	15.8	72.1	0.61	HERVS71-int	LTR	ERV1	dELS.CTCF-bound	dELS	enhD	KDM4A	RNF19B	NM_001127361	39908	11547	Downstream	32964809	32936448	-	Colocalization
chr5	56033851	56037251	+	rep-CGI	CpG: 32	387	32	277	16.5	71.6	0.65	LTR12C	LTR	ERV1				ZBTB33	FLJ31104	NR_102755	40385	31904	Downstream	55995166	56003647	+	No colocalization
chr4	131975001	131978401	+	hk-CGI	CpG: 139	1770	139	1147	15.7	64.8	0.75	SST1	Satellite	centr	PLS	PLS	prom	POLR2A	SNHG27	NR_125884	211864	185219	Downstream	131764837	131791482	+	No colocalization
chr10	102230151	102233551	+	hk-CGI	CpG: 163	1616	163	1149	20.2	71.1	0.82	G-rich	Low_complexity	Low_complexity	pELS.CTCF-bound	pELS	enhP	EZH2	ELOVL3	NM_152310	5553	2264	Downstream	102226298	102229587	+	No colocalization
chr16	31475301	31478701	+	hk-CGI	CpG: 151	1815	151	1212	16.6	66.8	0.76	G-rich	Low_complexity	Low_complexity	dELS.CTCF-bound	dELS	enhD	EZH2	TGFB1I1	NM_015927	3797	959	Within	31473204	31477960	+	No colocalization
chr9	133143151	133146551	+	hk-CGI	CpG: 41	426	41	303	19.2	71.1	0.79				dELS.CTCF-bound	dELS	enhD	POLR2A	GBGT1	NM_001288572	19063	8096	Downstream	133163914	133152947	-	No colocalization
chr18	75124351	75127751	+	rep-CGI	CpG: 20	217	20	166	18.4	76.5	0.65	(GGCAGCC)n	Simple_repeat	Simple_repeat	dELS.CTCF-bound	dELS	enhD	NRF1	ZADH2	NM_001306093	79462	69058	Downstream	75205513	75195109	-	No colocalization
chr19	21078201	21081601	+	rep-CGI	CpG: 16	214	16	127	15	59.3	0.86	AluY	SINE	Alu				ZBTB33	ZNF714	NR_117086	2245	45179	Upstream	21082146	21125080	+	Colocalization
chr19	2619701	2623101	+	hk-CGI	CpG: 33	337	33	227	19.6	67.4	0.94				dELS.CTCF-bound	dELS	enhD	ZBTB40	MIR7850	NR_107004	9313	9392	Upstream	2630714	2630793	+	No colocalization
chr4	183481624	183485012	+	hk-CGI	CpG: 63	809	63	537	15.6	66.4	0.71	LTR12C	LTR	ERV1					LOC389247	NR_033995	21197	11418	Downstream	183504515	183494736	-	No colocalization
chr9	135981201	135984586	+	hk-CGI	CpG: 58	770	58	515	15.1	66.9	0.68							CTCF	UBAC1	NM_016172	21520.5	49925.5	Upstream	135961373	135932968	-	No colocalization
chr7	2399451	2402834	+	rep-CGI	CpG: 24	267	24	168	18	62.9	0.92	AluY	SINE	Alu				ZBTB33	CHST12	NM_018641	2467.5	47341.5	Upstream	2403610	2448484	+	No colocalization
chr16	85235920	85239301	+	hk-CGI	CpG: 43	388	43	294	22.2	75.8	0.77				dELS.CTCF-bound	dELS	enhD	SIN3A	MIR12128	NR_162142	29815.5	29715.5	Downstream	85207795	85207895	+	No colocalization
chr3	195886631	195890010	+	rep-CGI	CpG: 35	299	35	184	23.4	61.5	1.41	(TG)n	Simple_repeat	Simple_repeat				STAT5A	TNK2	NM_001382273	20230.5	24957.5	Within	195908551	195863363	-	No colocalization
chr16	1135901	1139280	+	rep-CGI	CpG: 22	273	22	166	16.1	60.8	0.87	L1ME2	LINE	L1	dELS	dELS	enhD	HNRNPLL	C1QTNF8	NM_207419	41346.5	49365.5	Upstream	1096244	1088225	-	No colocalization
chr16	84505349	84508726	+	hk-CGI	CpG: 17	231	17	144	14.7	62.3	0.8				pELS.CTCF-bound	pELS	enhP	ZBTB40	MEAK7	NM_020947	2378.5	30683.5	Upstream	84504659	84476354	-	No colocalization
chr17	78855375	78858751	+	hk-CGI	CpG: 18	214	18	137	16.8	64	0.84							TAF15	TIMP2	NM_003255	68324	4087	Within	78925387	78852976	-	No colocalization
chr1	9673075	9676451	+	rep-CGI	CpG: 19	237	19	142	16	59.9	0.92	AluYi6_4d	SINE	Alu				ZMYM3	PIK3CD-AS2	NR_126366	12811	2338	Within	9687574	9672425	-	No colocalization
chr8	143287327	143290701	+	hk-CGI	CpG: 202	2393	202	1584	16.9	66.2	0.78	AluJb	SINE	Alu	PLS.CTCF-bound	PLS	prom	KDM5B	ZNF696	NM_030895	2402	10936	Upstream	143291416	143299950	+	Colocalization
chr10	131936601	131939974	+	hk-CGI	CpG: 19	235	19	158	16.2	67.2	0.72				dELS	dELS	enhD	POLR2A	PPP2R2D	NM_018461	37280.5	21546.5	Within	131901007	131959834	+	No colocalization
chr11	364401	367774	+	rep-CGI	CpG: 22	235	22	147	18.7	62.6	0.99	AluY	SINE	Alu				ZBTB33	B4GALNT4	NM_178537	3410.5	16029.5	Upstream	369498	382117	+	Colocalization
chr3	81765801	81769173	+	rep-CGI	CpG: 45	443	45	326	20.3	73.6	0.75	LTR12C	LTR	ERV1				ZBTB33	GBE1	NM_000158	5842	277783	Upstream	81761645	81489704	-	No colocalization
chr12	120736434	120739801	+	hk-CGI	CpG: 24	226	24	160	21.2	70.8	0.85							RBFOX2	ACADS	NM_000017	12292.5	1890.5	Within	120725825	120740008	+	No colocalization
chr19	19303085	19306451	+	hk-CGI	CpG: 18	252	18	174	14.3	69	0.61							RBFOX2	SUGP1	NM_172231	15741	28736	Within	19320509	19276032	-	Colocalization
chr19	1357351	1360709	+	hk-CGI	CpG: 23	309	23	180	14.9	58.3	0.88				dELS.CTCF-bound	dELS	enhD	HDAC1	PWWP3A	NR_163149	1612	897	Within	1357418	1359927	+	No colocalization
chr16	382797	386154	+	hk-CGI	CpG: 196	1621	196	1213	24.2	74.8	0.86	(CCCGCC)n	Simple_repeat	Simple_repeat	PLS.CTCF-bound	PLS	prom	POLR2A	LOC100134368	NR_024453	2235.5	8484.5	Within	382240	392960	+	No colocalization
chr3	47681950	47685307	+	rep-CGI	CpG: 24	266	24	169	18	63.5	0.91	AluYc	SINE	Alu					SMARCC1	NM_003074	98264.5	98359.5	Within	47781893	47585269	-	Colocalization
chr11	64851650	64855006	+	hk-CGI	CpG: 78	1039	78	671	15	64.6	0.72	(CGTCGC)n	Simple_repeat	Simple_repeat	dELS	dELS	enhD	BCL3	EHD1	NM_006795	25293	1687	Within	64878621	64851641	-	No colocalization
chr21	43958946	43962301	+	hk-CGI	CpG: 24	300	24	205	16	68.3	0.69							IKZF1	AGPAT3	NM_001037553	35226.5	26966.5	Within	43925397	43987590	+	No colocalization
chr16	84876299	84879651	+	rep-CGI	CpG: 17	221	17	124	15.4	56.1	0.99	AluY	SINE	Alu				ZBTB33	CRISPLD2	NM_031476	57991	31533	Within	84819984	84909508	+	No colocalization
chr18	14145501	14148851	+	hk-CGI	CpG: 17	234	17	151	14.5	64.5	0.7								ZNF519	NM_145287	14741	47236	Upstream	14132435	14099940	-	Colocalization
chr17	81616251	81619601	+	rep-CGI	CpG: 73	865	73	606	16.9	70.1	0.69	SVA_D	Retroposon	SVA					NPLOC4	NM_017921	19186	61040	Within	81637112	81556886	-	No colocalization
chr20	50606551	50609901	+	hk-CGI	CpG: 23	204	23	152	22.5	74.5	0.81							RBM22	RIPOR3	NM_080829	28692	22117	Within	50636918	50586109	-	No colocalization
chr12	7861451	7864801	+	rep-CGI	CpG: 20	205	20	144	19.5	70.2	0.82	LTR12C	LTR	ERV1					SLC2A14	NM_001286237	28070	50613	Within	7891196	7812513	-	No colocalization
chr9	127822801	127826151	+	hk-CGI	CpG: 42	557	42	385	15.1	69.1	0.67				dELS.CTCF-bound	dELS	enhD	PHF8	LOC102723566	NR_136302	8411	1956	Downstream	127816065	127822520	+	No colocalization
chr1	155443751	155447101	+	rep-CGI	CpG: 23	259	23	161	17.8	62.2	0.93	AluYc	SINE	Alu				ZBTB33	ASH1L	NM_018489	117377	110159	Within	155562803	155335267	-	No colocalization
chr14	77640901	77644251	+	hk-CGI	CpG: 39	492	39	318	15.9	64.6	0.77				dELS	dELS	enhD	POLR2A	ALKBH1	NM_006020	65447	29827	Downstream	77708023	77672403	-	No colocalization
chr2	86195901	86199251	+	rep-CGI	CpG: 35	505	35	275	13.9	54.5	0.94	AluSq4	SINE	Alu	PLS.CTCF-bound	PLS	prom	MLLT1	MIR4779	NR_039939	4468	4551	Upstream	86193108	86193025	-	No colocalization
chr2	240572401	240575751	+	hk-CGI	CpG: 15	207	15	139	14.5	67.1	0.64							AGO2	RNPEPL1	NM_018226	5593	7296	Within	240568483	240581372	+	No colocalization
chr13	43968301	43971651	+	hk-CGI	CpG: 33	376	33	249	17.6	66.2	0.8							ATF2	NRAD1	NR_026955	52358	60487	Upstream	44022334	44030463	+	No colocalization
chr6	1523251	1526601	+	hk-CGI	CpG: 45	424	45	293	21.2	69.1	0.9	MLT1A0	LTR	ERVL-MaLR	dELS.CTCF-bound	dELS	enhD	CTCF	FOXCUT	NR_125804	80604	82430	Upstream	1605530	1607356	+	Colocalization
chr16	48056751	48060101	+	rep-CGI	CpG: 21	236	21	146	17.8	61.9	0.95	AluY	SINE	Alu					ABCC12	NM_033226	88344	24546	Downstream	48146770	48082972	-	Colocalization
chr9	92717451	92720801	+	hk-CGI	CpG: 54	741	54	491	14.6	66.3	0.66							POLR2A	BICD2	NM_015250	45707	7764	Within	92764833	92711362	-	No colocalization
chr17	19978401	19981751	+	hk-CGI	CpG: 27	285	27	193	18.9	67.7	0.83				dELS	dELS	enhD	ASH2L	AKAP10	NM_001330152	2220	75774	Upstream	19977856	19904302	-	No colocalization
chr14	101063071	101066401	+	hk-CGI	CpG: 48	741	48	424	13	57.2	0.8								MIR541	NR_030594	242	158	Downstream	101064494	101064578	+	No colocalization
chr10	28923648	28926978	+	hk-CGI	CpG: 27	311	27	190	17.4	61.1	0.93				dELS	dELS	enhD	ZNF444	C10orf126	NR_164114	78906	43416	Downstream	28846407	28881897	+	No colocalization
chr17	1694486	1697814	+	rep-CGI	CpG: 17	224	17	129	15.2	57.6	0.92	AluY	SINE	Alu					TLCD2	NM_001164407	14227	6665	Downstream	1710377	1702815	-	Colocalization
chr2	9392625	9395951	+	hk-CGI	CpG: 17	235	17	166	14.5	70.6	0.65							EGR1	ITGB1BP1	NM_001319068	28303	9187	Downstream	9422591	9403475	-	Colocalization
chr1	7663126	7666452	+	hk-CGI	CpG: 115	1799	115	1160	12.8	64.5	0.62	(TG)n	Simple_repeat	Simple_repeat				TAF1	CAMTA1	NM_001349621	4940	104917	Upstream	7669729	7769706	+	No colocalization
chr19	11501301	11504625	+	rep-CGI	CpG: 18	241	18	147	14.9	61	0.84	AluY	SINE	Alu					MIR7974	NR_107014	7341	7420	Upstream	11495622	11495543	-	No colocalization
chr9	127911701	127915024	+	hk-CGI	CpG: 34	412	34	270	16.5	65.5	0.77							MLLT1	ST6GALNAC4	NM_175039	3678.5	5477.5	Within	127917041	127907885	-	No colocalization
chr19	17557729	17561051	+	rep-CGI	CpG: 17	237	17	142	14.3	59.9	0.83	AluY	SINE	Alu				ZBTB33	COLGALT1	NM_024656	3742	23767	Within	17555648	17583157	+	No colocalization
chr13	41340579	41343901	+	rep-CGI	CpG: 20	267	20	160	15	59.9	0.84	AluYc	SINE	Alu					NAA16	NM_024561	30974	34790	Within	41311266	41377030	+	Colocalization
chr14	103121380	103124702	+	hk-CGI	CpG: 98	893	98	661	21.9	74	0.8	(GGCGG)n	Simple_repeat	Simple_repeat	PLS.CTCF-bound	PLS	prom	RBFOX2	LINC00677	NR_138038	132	2193	Upstream	103122909	103120848	-	Colocalization
chr16	11491801	11495119	+	hk-CGI	CpG: 31	333	31	264	18.6	79.3	0.89				dELS	dELS	enhD	SP1	LOC101927131	NR_110907	28201	20286	Downstream	11465259	11473174	+	No colocalization
chr19	6752234	6755551	+	hk-CGI	CpG: 82	1142	82	775	14.4	67.9	0.63				pELS	pELS	enhP	POLR2A	SH2D3A	NM_005490	13542.5	1731.5	Within	6767435	6752161	-	No colocalization
chr6	17579501	17582817	+	rep-CGI	CpG: 52	488	52	354	21.3	72.5	0.81	LTR12C	LTR	ERV1	pELS.CTCF-bound	pELS	enhP	POLR2A	FAM8A1	NM_016255	19142	30556	Upstream	17600301	17611715	+	No colocalization
chr8	140044435	140047751	+	hk-CGI	CpG: 20	237	20	144	16.9	60.8	0.92				dELS.CTCF-bound	dELS	enhD	POLR2A	TRAPPC9	NM_001321646	411651	318368	Within	140457744	139727725	-	No colocalization
chr19	57784551	57787865	+	hk-CGI	CpG: 62	646	62	415	19.2	64.2	0.93							POLR2G	ZNF586	NM_017652	16533	5592	Downstream	57769675	57780616	+	No colocalization
chr11	70658689	70662001	+	hk-CGI	CpG: 65	819	65	545	15.9	66.5	0.72	(CGG)n	Simple_repeat	Simple_repeat	PLS.CTCF-bound	PLS	prom	RBBP5	SHANK2	NM_001379226	166549	192491	Within	70826894	70467854	-	No colocalization
chr19	48735101	48738412	+	hk-CGI	CpG: 34	386	34	271	17.6	70.2	0.72				dELS.CTCF-bound	dELS	enhD	POLR2A	RASIP1	NM_017805	3853.5	16172.5	Within	48740610	48720584	-	No colocalization
chr16	67398001	67401309	+	hk-CGI	CpG: 40	426	40	297	18.8	69.7	0.77				dELS.CTCF-bound	dELS	enhD	CTCF	ZDHHC1	NM_013304	16822	5504	Within	67416477	67394151	-	No colocalization
chr16	85281945	85285252	+	hk-CGI	CpG: 22	254	22	165	17.3	65	0.89				pELS.CTCF-bound	pELS	enhP	CHD4	LINC00311	NR_038859	641.5	4480.5	Within	85282957	85288079	+	No colocalization
chr2	15709094	15712401	+	rep-CGI	CpG: 24	274	24	171	17.5	62.4	0.91	AluYa5	SINE	Alu					LINC01804	NR_110201	19966.5	8213.5	Within	15690781	15718961	+	Colocalization
chr17	29079344	29082651	+	hk-CGI	CpG: 106	1306	106	882	16.2	67.5	0.71	(GGAGCT)n	Simple_repeat	Simple_repeat				AGO2	TIAF1	NM_004740	5388.5	7477.5	Upstream	29075609	29073520	-	No colocalization
chr2	11750001	11753305	+	rep-CGI	CpG: 24	274	24	171	17.5	62.4	0.91	AluYa5	SINE	Alu				ZBTB33	LPIN1	NM_001349208	74110	75754	Within	11677543	11827407	+	No colocalization
chr1	44803399	44806701	+	hk-CGI	CpG: 72	639	72	469	22.5	73.4	0.84				pELS.CTCF-bound	pELS	enhP	RBFOX2	TCTEX1D4	NM_001013632	2235	859	Downstream	44807285	44805909	-	No colocalization
chr3	52230849	52234151	+	rep-CGI	CpG: 14	201	14	120	13.9	59.7	0.81	AluYc	SINE	Alu				REST	TWF2	NM_007284	6658	3889	Within	52239158	52228611	-	No colocalization
chr4	709651	712952	+	rep-CGI	CpG: 24	285	24	178	16.8	62.5	0.88	AluYb8	SINE	Alu					SLC49A3	NM_032219	22150.5	29473.5	Upstream	689151	681828	-	No colocalization
chr6	139281350	139284651	+	rep-CGI	CpG: 25	274	25	172	18.2	62.8	0.94	AluY	SINE	Alu					TXLNB	NM_153235	8997.5	42940.5	Within	139291998	139240060	-	Colocalization
chr16	85358951	85362251	+	rep-CGI	CpG: 17	202	17	135	16.8	66.8	0.76	(CA)n	Simple_repeat	Simple_repeat	dELS.CTCF-bound	dELS	enhD	POLR2A	MIR5093	NR_049816	54276	54376	Upstream	85306325	85306225	-	No colocalization
chr4	2397501	2400801	+	hk-CGI	CpG: 18	252	18	172	14.3	68.3	0.62				DNase-H3K4me3	DNase-H3K4me3	K4m3		ZFYVE28	NM_001172657	19494	68989	Within	2418645	2330162	-	No colocalization
chr6	26239251	26242551	+	hk-CGI	CpG: 28	254	28	150	22	59.1	1.26				pELS.CTCF-bound	pELS	enhP	POLR2A	H4C6	NM_003540	509	108	Downstream	26240392	26240793	+	No colocalization
chr17	45142501	45145801	+	hk-CGI	CpG: 61	623	61	463	19.6	74.3	0.71	G-rich	Low_complexity	Low_complexity	dELS.CTCF-bound	dELS	enhD	POLR2A	ACBD4	NM_024722	8465	25	Within	45135686	45144176	+	No colocalization
chr20	48663701	48667001	+	hk-CGI	CpG: 28	396	28	221	14.1	55.8	0.99	MIR	SINE	MIR				SKI	PREX1	NM_020820	162648	41099	Within	48827999	48624252	-	Colocalization
chr1	150581651	150584951	+	rep-CGI	CpG: 16	233	16	135	13.7	57.9	0.83	AluYk4	SINE	Alu				ZBTB33	MCL1	NM_182763	3563	8751	Upstream	150579738	150574550	-	No colocalization
chr20	47520651	47523951	+	rep-CGI	CpG: 18	238	18	141	15.1	59.2	0.87	AluY	SINE	Alu				ZBTB33	NCOA3	NM_001174088	20415	134569	Within	47501886	47656870	+	Colocalization
chr3	141775751	141779051	+	rep-CGI	CpG: 18	237	18	136	15.2	57.4	0.93	AluYi6	SINE	Alu					GRK7	NM_139209	13994	41951	Within	141763407	141819352	+	Colocalization
chr10	31361051	31364351	+	rep-CGI	CpG: 63	818	63	567	15.4	69.3	0.65	SVA_A	Retroposon	SVA				ZBTB33	LOC100505502	NM_001368169	37054	1275	Within	31399755	31361426	-	No colocalization
chr6	7424751	7428051	+	rep-CGI	CpG: 42	390	42	287	21.5	73.6	0.8	LTR12C	LTR	ERV1				RBM39	RIOK1	NM_001348194	36573	8364	Downstream	7389828	7418037	+	No colocalization
chr11	1823251	1826551	+	hk-CGI	CpG: 18	225	18	153	16	68	0.7							DPF2	SYT8	NM_001290333	9525	12620	Upstream	1834426	1837521	+	No colocalization
chr6	170266551	170269851	+	hk-CGI	CpG: 82	967	82	679	17	70.2	0.7							POLR2A	LOC285804	NR_126021	8561	1533	Within	170276762	170266668	-	No colocalization
chr17	73325901	73329201	+	rep-CGI	CpG: 22	240	22	148	18.3	61.7	0.99	AluY	SINE	Alu				ATF4	CDC42EP4	NM_012121	15550	43928	Upstream	73312001	73283623	-	Colocalization
chr12	96151901	96155201	+	rep-CGI	CpG: 26	278	26	176	18.7	63.3	0.94	AluY	SINE	Alu				L3MBTL2	ELK3	NM_005230	40823	116273	Upstream	96194374	96269824	+	No colocalization
chr16	68735451	68738751	+	hk-CGI	CpG: 114	1310	114	905	17.4	69.1	0.74	(GCT)n	Simple_repeat	Simple_repeat	pELS	pELS	enhP	EZH2	CDH1	NM_001317184	190	98435	Upstream	68737291	68835536	+	No colocalization
chr3	9662951	9666251	+	rep-CGI	CpG: 15	211	15	126	14.2	59.7	0.82	AluY	SINE	Alu				ZBTB33	MTMR14	NM_001077526	15097	37792	Within	9649504	9702393	+	No colocalization
chr17	8106481	8109776	+	hk-CGI	CpG: 95	1310	95	884	14.5	67.5	0.66	G-rich	Low_complexity	Low_complexity	DNase-H3K4me3.CTCF-bound	DNase-H3K4me3	K4m3	ASH2L	ALOXE3	NM_001165960	10787.5	12229.5	Within	8118916	8095899	-	Colocalization
chr16	84836757	84840051	+	rep-CGI	CpG: 21	275	21	166	15.3	60.4	0.85	AluY	SINE	Alu	dELS	dELS	enhD	POLR2A	CRISPLD2	NM_031476	18420	71104	Within	84819984	84909508	+	Colocalization
chr15	89646851	89650136	+	hk-CGI	CpG: 130	1139	130	831	22.8	73	0.86	(CCGCTCG)n	Simple_repeat	Simple_repeat	dELS.CTCF-bound	dELS	enhD	CTCF	KIF7	NM_198525	6973.5	20517.5	Within	89655467	89627976	-	No colocalization
chr17	61109120	61112401	+	rep-CGI	CpG: 25	310	25	190	16.1	61.3	0.87	L1PA2	LINE	L1					BCAS3	NM_017679	432910	282070	Within	60677850	61392831	+	Colocalization
chr20	62350451	62353729	+	hk-CGI	CpG: 62	736	62	504	16.8	68.5	0.73							AGO2	LAMA5-AS1	NR_109922	919	4388	Upstream	62353009	62356478	+	Colocalization
chr18	48976335	48979613	+	hk-CGI	CpG: 192	1642	192	1166	23.4	71	0.93	(GGC)n	Simple_repeat	Simple_repeat	dELS.CTCF-bound	dELS	enhD	POLR2A	SMAD7	NM_001190821	27263	58122	Upstream	48950711	48919852	-	No colocalization
chr16	83909393	83912669	+	rep-CGI	CpG: 19	257	19	143	14.8	55.6	0.96	MIRb	SINE	MIR					MLYCD	NM_012213	11917	16000	Within	83899114	83927031	+	No colocalization
chr9	111918426	111921701	+	rep-CGI	CpG: 22	266	22	163	16.5	61.3	0.9	AluYd8	SINE	Alu				ZBTB33	UGCG	NM_003358	23250.5	15303.5	Within	111896813	111935367	+	Colocalization
chr6	165852798	165856071	+	hk-CGI	CpG: 79	952	79	684	16.6	71.8	0.66	LTR16E1	LTR	ERVL	DNase-H3K4me3.CTCF-bound	DNase-H3K4me3	K4m3	EZH2	LINC00473	NR_026861	133604	69612.5	Downstream	165988039	165924047	-	No colocalization
chr1	37934051	37937322	+	rep-CGI	CpG: 21	260	21	159	16.2	61.2	0.87	AluY	SINE	Alu					INPP5B	NR_158630	11370.5	74990.5	Within	37947057	37860696	-	Colocalization
chr16	70499531	70502801	+	rep-CGI	CpG: 19	266	19	161	14.3	60.5	0.79	AluY	SINE	Alu				ZBTB33	COG4	NM_001195139	22388	20600	Within	70523554	70480566	-	No colocalization
chr22	23262301	23265569	+	hk-CGI	CpG: 64	766	64	539	16.7	70.4	0.74							POLR2A	FBXW4P1	NR_033408	1169	1064	Within	23262766	23264999	+	No colocalization
chr17	76306295	76309559	+	hk-CGI	CpG: 100	950	100	677	21.1	71.3	0.83							POLR2G	QRICH2	NR_130649	247	33879	Upstream	76307680	76274048	-	No colocalization
chr12	57233901	57237164	+	hk-CGI	CpG: 29	363	29	241	16	66.4	0.73				pELS.CTCF-bound	pELS	enhP	POLR2G	NDUFA4L2	NM_020142	5159.5	630.5	Within	57240692	57234902	-	No colocalization
chr17	78131001	78134264	+	hk-CGI	CpG: 92	999	92	733	18.4	73.4	0.68	MIRb	SINE	MIR	pELS.CTCF-bound	pELS	enhP	POLR2A	TMC8	NM_152468	1862.5	10335.5	Within	78130770	78142968	+	No colocalization
chr11	67475249	67478507	+	rep-CGI	CpG: 44	389	44	299	22.6	76.9	0.77	LTR12C	LTR	ERV1					TMEM134	NR_073412	7627	12521	Upstream	67469251	67464357	-	No colocalization
chr16	84236201	84239456	+	hk-CGI	CpG: 33	436	33	287	15.1	65.8	0.71								KCNG4	NM_172347	1921.5	16694.5	Within	84239750	84221134	-	No colocalization
chr10	70438901	70442151	+	hk-CGI	CpG: 119	1303	119	863	18.3	66.2	0.84	MIRb	SINE	MIR	pELS.CTCF-bound	pELS	enhP	EZH2	NODAL	NM_001329906	7422	8591	Within	70447948	70431935	-	No colocalization
chr1	155876151	155879401	+	rep-CGI	CpG: 18	231	18	141	15.6	61	0.86	AluY	SINE	Alu					SYT11	NM_152280	18210	7423	Within	155859566	155885199	+	Colocalization
chr22	41343151	41346401	+	hk-CGI	CpG: 20	234	20	147	17.1	62.8	0.87							AGO2	ZC3H7B	NM_017590	43252	15371	Within	41301524	41360147	+	No colocalization
chr9	94118051	94121301	+	rep-CGI	CpG: 33	427	33	256	15.5	60	0.86	L1HS	LINE	L1					PTPDC1	NM_001253829	35213	9823	Downstream	94084463	94109853	+	No colocalization
chr1	16953101	16956351	+	hk-CGI	CpG: 22	238	22	168	18.5	70.6	0.8								CROCC	NM_014675	32796	18234	Within	16921930	16972960	+	No colocalization
chr2	23228651	23231901	+	rep-CGI	CpG: 25	314	25	196	15.9	62.4	0.82	L1PA2	LINE	L1				CTCF	KLHL29	NM_052920	154902	478330	Upstream	23385178	23708606	+	No colocalization
chr21	44832401	44835651	+	rep-CGI	CpG: 18	236	18	142	15.3	60.2	0.87	AluY	SINE	Alu				ATF3	SUMO3	NM_001286416	15897	28410	Upstream	44818129	44805616	-	No colocalization
chr22	46407751	46411001	+	hk-CGI	CpG: 32	393	32	251	16.3	63.9	0.8								CELSR1	NM_001378328	128244	48203	Within	46537620	46361173	-	No colocalization
chr17	81872101	81875351	+	rep-CGI	CpG: 21	266	21	160	15.8	60.2	0.9	AluY	SINE	Alu	pELS	pELS	enhP	CTCF	ARHGDIA	NM_001185078	2389	6006	Upstream	81871337	81867720	-	No colocalization
chr15	43742651	43745901	+	rep-CGI	CpG: 20	252	20	151	15.9	59.9	0.9	AluY	SINE	Alu				IKZF2	CATSPER2P1	NR_002318	2022	8329	Within	43746298	43735947	-	No colocalization
chr17	1456601	1459851	+	rep-CGI	CpG: 19	269	19	168	14.1	62.5	0.73	AluY	SINE	Alu				REST	MYO1C	NM_001363855	27175	5959	Downstream	1485401	1464185	-	No colocalization
chr6	18009601	18012851	+	rep-CGI	CpG: 20	265	20	160	15.1	60.4	0.85	AluYb8	SINE	Alu				ZBTB33	KIF13A	NM_001243423	23591	60821	Upstream	17987635	17950405	-	Colocalization
chr17	4887363	4890609	+	rep-CGI	CpG: 23	233	23	168	19.7	72.1	0.76	(GCTCCCT)n	Simple_repeat	Simple_repeat	dELS.CTCF-bound	dELS	enhD	HNRNPK	CHRNE	NM_000080	14112	8784	Downstream	4903098	4897770	-	No colocalization
chr6	73306556	73309801	+	hk-CGI	CpG: 57	625	57	381	18.2	61	0.99				PLS.CTCF-bound	PLS	prom	CTCF	KHDC1	NR_027005	2186.5	34043.5	Within	73310365	73274135	-	No colocalization
chr1	149856260	149859501	+	rep-CGI	CpG: 19	236	19	140	16.1	59.3	0.92	AluYc	SINE	Alu					H4C15	NR_168447	3278.5	3786.5	Within	149861159	149854094	-	Colocalization
chr4	3315965	3319201	+	hk-CGI	CpG: 43	551	43	340	15.6	61.7	0.82							AGO2	RGS12	NM_002926	3437	114594	Within	3314146	3432177	+	No colocalization
chr14	70475021	70478251	+	rep-CGI	CpG: 57	689	57	509	16.5	73.9	0.61	SVA_C	Retroposon	SVA					ADAM20P1	NR_037933	7120	7758	Within	70483756	70468878	-	No colocalization
chr4	183719225	183722451	+	rep-CGI	CpG: 20	235	20	142	17	60.4	0.94	AluY	SINE	Alu				NBN	TRAPPC11	NM_021942	61546	7249	Downstream	183659292	183713589	+	No colocalization
chr1	156694732	156697957	+	rep-CGI	CpG: 19	269	19	162	14.1	60.2	0.79	AluY	SINE	Alu					CRABP2	NM_001878	9238.5	3262.5	Downstream	156705583	156699607	-	Colocalization
chr17	66601080	66604301	+	rep-CGI	CpG: 32	427	32	256	15	60	0.84	L1HS	LINE	L1				TAF1	PRKCA	NM_002737	300078	208052	Within	66302612	66810743	+	No colocalization
chr17	28798381	28801601	+	rep-CGI	CpG: 16	222	16	122	14.4	55	0.95	AluYe5	SINE	Alu				ZBTB33	FAM222B	NM_001288631	42799	44012	Within	28842790	28755979	-	No colocalization
chr19	2623731	2626951	+	rep-CGI	CpG: 16	230	16	137	13.9	59.6	0.81	AluY	SINE	Alu				CTCF	MIR7850	NR_107004	5373	5452	Upstream	2630714	2630793	+	No colocalization
chr16	29747233	29750451	+	rep-CGI	CpG: 21	239	21	176	17.6	73.6	0.65	LTR12C	LTR	ERV1				ZBTB33	C16orf54	NM_175900	2852	6378	Upstream	29745990	29742464	-	No colocalization
chr11	763114	766330	+	hk-CGI	CpG: 20	233	20	174	17.2	74.7	0.8				dELS	dELS	enhD	POLR2A	GATD1	NR_134867	12765	2500	Downstream	777487	767222	-	Colocalization
chr11	65605801	65609016	+	hk-CGI	CpG: 70	609	70	425	23	69.8	0.95				PLS.CTCF-bound	PLS	prom	AGO2	MAP3K11	NM_002419	6812.5	9652.5	Within	65614221	65597756	-	Colocalization
chr19	18149188	18152401	+	hk-CGI	CpG: 40	406	40	299	19.7	73.6	0.73	(CCCG)n	Simple_repeat	Simple_repeat	pELS	pELS	enhP	POLR2A	PIK3R2	NM_005027	2367.5	19737.5	Upstream	18153162	18170532	+	No colocalization
chr15	26892801	26896012	+	hk-CGI	CpG: 57	752	57	501	15.2	66.6	0.68								GABRA5	NM_000810	27345.5	54801.5	Within	26867061	26949208	+	No colocalization
chr5	132986001	132989212	+	rep-CGI	CpG: 15	214	15	124	14	57.9	0.84	AluY	SINE	Alu				ZBTB33	ZCCHC10	NM_017665	38942.5	9378.5	Downstream	133026549	132996985	-	No colocalization
chr10	132258201	132261411	+	hk-CGI	CpG: 17	222	17	150	15.3	67.6	0.67								STK32C	NM_173575	48144	52315	Within	132307950	132207491	-	Colocalization
chr11	35523451	35526658	+	rep-CGI	CpG: 19	257	19	179	14.8	69.6	0.61	G-rich	Low_complexity	Low_complexity	PLS.CTCF-bound	PLS	prom	POLR2A	PAMR1	NM_001282675	5245.5	93226.5	Within	35530300	35431828	-	Colocalization
chr1	6025651	6028855	+	hk-CGI	CpG: 20	250	20	167	16	66.8	0.72				PLS.CTCF-bound	PLS	prom	IKZF2	KCNAB2	NM_001199861	34578	73927	Within	5992675	6101180	+	No colocalization
chr17	78464498	78467701	+	rep-CGI	CpG: 59	799	59	555	14.8	69.5	0.61	SVA_C	Retroposon	SVA					DNAH17-AS1	NR_102401	18809.5	36956.5	Upstream	78484909	78503056	+	No colocalization
chr10	132133001	132136204	+	hk-CGI	CpG: 30	352	30	205	17	58.2	1.02							CTCF	JAKMIP3	NM_001323086	68657.5	50255.5	Within	132065945	132184858	+	No colocalization
chr19	8304750	8307951	+	hk-CGI	CpG: 69	705	69	481	19.6	68.2	0.84				PLS.CTCF-bound	PLS	prom	POLR2A	CD320	NM_016579	2007.5	4224.5	Within	8308358	8302126	-	No colocalization
chr11	86431051	86434252	+	hk-CGI	CpG: 35	297	35	201	23.6	67.7	1.03	(CGGCTG)n	Simple_repeat	Simple_repeat	PLS.CTCF-bound	PLS	prom		CCDC81	NM_001156474	57765.5	9545.5	Downstream	86374886	86423106	+	No colocalization
chr4	2954251	2957452	+	hk-CGI	CpG: 54	619	54	439	17.4	70.9	0.86				dELS.CTCF-bound	dELS	enhD	CTCF	NOP14	NM_001291978	7554.5	17915.5	Within	2963406	2937936	-	No colocalization
chr4	7012951	7016151	+	rep-CGI	CpG: 22	272	22	164	16.2	60.3	0.91	AluY	SINE	Alu				MLLT1	TBC1D14	NM_001286805	27044	18567	Within	6987507	7033118	+	No colocalization
chr1	248810351	248813551	+	hk-CGI	CpG: 43	422	43	305	20.4	72.3	0.78				dELS.CTCF-bound	dELS	enhD	AGO2	SH3BP5L	NM_001322463	13415	1506	Within	248825366	248810445	-	Colocalization
chr11	130039751	130042951	+	hk-CGI	CpG: 56	728	56	455	15.4	62.5	0.79	Tigger3c	DNA	TcMar-Tigger				ZBTB33	LINC00167	NR_024233	38728	35865	Downstream	130002623	130005486	+	No colocalization
chr17	49148401	49151601	+	rep-CGI	CpG: 24	274	24	171	17.5	62.4	0.91	AluYa5	SINE	Alu					B4GALNT2	NM_001159388	17542	19988	Within	49132459	49169989	+	Colocalization
chr11	68447401	68450601	+	hk-CGI	CpG: 23	258	23	174	17.8	67.4	0.85							FOSL2	LRP5	NM_001291902	136411	274	Within	68312590	68449275	+	No colocalization
chr17	1673651	1676851	+	rep-CGI	CpG: 18	248	18	152	14.5	61.3	0.79	AluY	SINE	Alu					PRPF8	NM_006445	9616	24623	Within	1684867	1650628	-	No colocalization
chr19	779101	782301	+	rep-CGI	CpG: 49	745	49	449	13.2	60.3	0.73	L1MB7	LINE	L1	dELS.CTCF-bound	dELS	enhD	KDM1A	MISP	NR_135168	29590	16383	Downstream	751111	764318	+	No colocalization
chr17	7765751	7768951	+	hk-CGI	CpG: 18	269	18	162	13.4	60.2	0.76				dELS.CTCF-bound	dELS	enhD	CTCF	DNAH2	NM_020877	49608	66360	Within	7717743	7833711	+	No colocalization
chr9	136284501	136287701	+	rep-CGI	CpG: 17	216	17	139	15.7	64.4	0.77	L1MB3	LINE	L1					CCDC187	NR_111982	17993	5160	Within	136304094	136280941	-	No colocalization
chr1	38877401	38880601	+	rep-CGI	CpG: 25	295	25	178	16.9	60.3	0.94	AluYc3	SINE	Alu				ZBTB33	GJA9	NM_030772	2586	4933	Within	38881587	38874068	-	Colocalization
chr9	126675260	126678451	+	rep-CGI	CpG: 24	274	24	171	17.5	62.4	0.91	AluY	SINE	Alu				EZH2	LMX1B	NM_002316	62928.5	24176.5	Within	126613927	126701032	+	Colocalization
chr11	130189531	130192715	+	hk-CGI	CpG: 21	207	21	145	20.3	70	0.83				dELS.CTCF-bound	dELS	enhD	HNRNPL	ST14	NM_021978	31342	19239	Within	130159781	130210362	+	No colocalization
chr6	35338751	35341933	+	rep-CGI	CpG: 70	889	70	617	15.7	69.4	0.65	SVA_C	Retroposon	SVA				KDM1A	DEF6	NM_022047	42525	18571	Downstream	35297817	35321771	+	No colocalization
chr6	27663451	27666632	+	rep-CGI	CpG: 19	236	19	141	16.1	59.7	0.92	AluY	SINE	Alu	dELS.CTCF-bound	dELS	enhD	ZBTB33	LINC01012	NR_038292	29036.5	44115.5	Upstream	27694078	27709157	+	No colocalization
chr16	66799235	66802416	+	hk-CGI	CpG: 48	519	48	326	18.5	62.8	0.94							POLR2G	NAE1	NM_003905	30150.5	2051.5	Downstream	66830976	66802877	-	No colocalization
chr22	24064021	24067201	+	rep-CGI	CpG: 65	808	65	548	16.1	67.8	0.7	SVA_D	Retroposon	SVA					CABIN1	NM_012295	54308	113017	Within	24011303	24178628	+	No colocalization
chr3	12815044	12818223	+	hk-CGI	CpG: 18	214	18	131	16.8	61.2	0.9							ZNF316	CAND2	NM_001162499	19954.5	18169.5	Within	12796679	12834803	+	Colocalization
chr18	79377475	79380653	+	hk-CGI	CpG: 36	404	36	253	17.8	62.6	0.91				dELS.CTCF-bound	dELS	enhD	CTCF	NFATC1	NM_172390	16865	90951	Upstream	79395929	79470015	+	No colocalization
chr19	48836089	48839267	+	hk-CGI	CpG: 26	286	26	197	18.2	68.9	0.77				pELS.CTCF-bound	pELS	enhP	ASH2L	HSD17B14	NM_016246	1187	24661	Upstream	48836491	48813017	-	No colocalization
chr17	81886974	81890151	+	hk-CGI	CpG: 22	282	22	175	15.6	62.1	0.83							RBFOX2	ALYREF	NM_005782	3023.5	728.5	Within	81891586	81887834	-	No colocalization
chr10	118699439	118702615	+	rep-CGI	CpG: 18	240	18	144	15	60	0.86	AluY	SINE	Alu				ZBTB33	CACUL1	NM_153810	53943	24617	Within	118754970	118676410	-	No colocalization
chr1	149834401	149837576	+	rep-CGI	CpG: 19	236	19	140	16.1	59.3	0.92	AluYc	SINE	Alu					H4C15	NR_168447	3332.5	3728.5	Within	149832656	149839717	+	Colocalization
chr10	62278879	62282051	+	rep-CGI	CpG: 25	355	25	193	14.1	54.4	0.96	LTR12C	LTR	ERV1	dELS	dELS	enhD	ZBTB33	RTKN2	NM_001282941	11621	42309	Upstream	62268844	62238156	-	No colocalization
chr16	85532401	85535569	+	rep-CGI	CpG: 22	284	22	163	15.5	57.4	0.95	L1ME2	LINE	L1	dELS.CTCF-bound	dELS	enhD	CBX2	GSE1	NM_001134473	77423	142215	Upstream	85611408	85676200	+	Colocalization
chr1	27633351	27636518	+	hk-CGI	CpG: 24	251	24	181	19.1	72.1	0.74				PLS.CTCF-bound	PLS	prom	CTCF	FGR	NM_005248	250.5	22871.5	Within	27635185	27612063	-	No colocalization
chr5	179325351	179328516	+	rep-CGI	CpG: 17	211	17	128	16.1	60.7	0.89	AluY	SINE	Alu					ADAMTS2	NM_021599	18527.5	176260	Within	179345461	179150674	-	No colocalization
chr19	15223951	15227113	+	hk-CGI	CpG: 74	716	74	496	20.7	69.3	0.89	(CAACCGT)n	Simple_repeat	Simple_repeat	pELS.CTCF-bound	pELS	enhP	POLR2A	EPHX3	NM_024794	6916	1386	Downstream	15232448	15226918	-	Colocalization
chr19	37548441	37551601	+	hk-CGI	CpG: 67	834	67	521	16.1	62.5	0.83	(TG)n	Simple_repeat	Simple_repeat					ZNF571-AS1	NR_038247	1073	37326	Within	37548948	37587347	+	No colocalization
chr9	61669451	61672611	+	rep-CGI	CpG: 40	485	40	319	16.5	65.8	0.76	SST1	Satellite	centr				NRF1	FAM27C	NR_027421	183052	184309	Upstream	61854083	61855340	+	No colocalization
chr17	37009321	37012481	+	rep-CGI	CpG: 23	281	23	174	16.4	61.9	0.88	AluYb9	SINE	Alu					AATF	NM_012138	61948	45970	Within	36948953	37056871	+	No colocalization
chr11	77136392	77139551	+	hk-CGI	CpG: 60	498	60	367	24.1	73.7	0.89	(CGCCGT)n	Simple_repeat	Simple_repeat	dELS.CTCF-bound	dELS	enhD	EBF1	MYO7A	NM_000260	9726.5	77269.5	Within	77128245	77215241	+	No colocalization
chr4	138996666	138999825	+	rep-CGI	CpG: 21	267	21	162	15.7	60.7	0.87	AluY	SINE	Alu				ZBTB33	NOCT	NM_012118	17534.5	47693.5	Upstream	139015780	139045939	+	No colocalization
chr4	75607101	75610257	+	rep-CGI	CpG: 28	356	28	204	15.7	57.3	0.98	AluY	SINE	Alu				ZBTB33	CDKL2	NM_001330724	21849	32184	Within	75630528	75576495	-	Colocalization
chr14	20504325	20507477	+	rep-CGI	CpG: 22	248	22	154	17.7	62.1	0.94	AluY	SINE	Alu					RNASE10	NM_001012975	1669	5221	Within	20504232	20511122	+	No colocalization
chr17	7785251	7788401	+	hk-CGI	CpG: 23	266	23	166	17.3	62.4	0.89							CTCF	DNAH2	NM_020877	69083	46885	Within	7717743	7833711	+	Colocalization
chr16	2840751	2843901	+	hk-CGI	CpG: 25	231	25	148	21.6	64.1	1.06				pELS.CTCF-bound	pELS	enhP	GABPA	PRSS30P	NR_026864	425	2754	Within	2842751	2839572	-	No colocalization
chr3	49398051	49401201	+	rep-CGI	CpG: 15	205	15	118	14.6	57.6	0.9	AluY	SINE	Alu					RHOA	NM_001664	12350	40481	Within	49411976	49359145	-	No colocalization
chr1	2930051	2933201	+	hk-CGI	CpG: 19	232	19	165	16.4	71.1	0.65								ACTRT2	NM_080431	89840	91277	Upstream	3021466	3022903	+	Colocalization
chr17	81961551	81964701	+	hk-CGI	CpG: 18	227	18	156	15.9	68.7	0.67				pELS	pELS	enhP	EZH2	NOTUM	NM_178493	1939	10620	Upstream	81961187	81952506	-	No colocalization
chr8	98062851	98066001	+	hk-CGI	CpG: 56	490	56	350	22.9	71.4	0.9				PLS.CTCF-bound	PLS	prom	EZH2	ERICH5	NM_001170806	95	29184	Upstream	98064521	98093610	+	No colocalization
chr8	70469401	70472551	+	rep-CGI	CpG: 20	277	20	159	14.4	57.4	0.89	AluSc	SINE	Alu	pELS	pELS	enhP		LOC101926892	NR_110653	157	14711	Upstream	70471133	70485687	+	Colocalization
chr3	194611251	194614401	+	rep-CGI	CpG: 16	213	16	128	15	60.1	0.84	AluYc	SINE	Alu					TMEM44	NM_001166306	20593	25149	Within	194633419	194587677	-	Colocalization
chr14	100326601	100329751	+	hk-CGI	CpG: 23	304	23	209	15.1	68.8	0.65				dELS.CTCF-bound	dELS	enhD	RBFOX2	SLC25A47	NM_001350877	4838	2245	Within	100323338	100330421	+	Colocalization
chr14	104801851	104805001	+	hk-CGI	CpG: 25	278	25	176	18	63.3	0.9				pELS	pELS	enhP	ZFX	ZBTB42	NM_001137601	2326	1285	Within	104801100	104804711	+	No colocalization
chr3	43362951	43366101	+	hk-CGI	CpG: 18	206	18	145	17.5	70.4	0.71				dELS	dELS	enhD	NR2F2	SNRK-AS1	NR_046757	12564	17608	Upstream	43351962	43346918	-	Colocalization
chr17	76021201	76024351	+	hk-CGI	CpG: 87	1165	87	822	14.9	70.6	0.61	(CCGCCCCTG)n	Simple_repeat	Simple_repeat	DNase-H3K4me3	DNase-H3K4me3	K4m3	PCBP1	EVPL	NM_001320747	4530	15932	Within	76027306	76006844	-	No colocalization
chr16	30324001	30327151	+	rep-CGI	CpG: 31	379	31	227	16.4	59.9	0.92	AluYa5	SINE	Alu					SMG1P5	NR_002453	9798	40559	Within	30335374	30285017	-	No colocalization
chr1	3581951	3585101	+	hk-CGI	CpG: 46	568	46	372	16.2	65.5	0.91								MIR551A	NR_030277	22736	22831	Upstream	3560790	3560695	-	Colocalization
chr2	239936251	239939401	+	hk-CGI	CpG: 30	375	30	239	16	63.7	0.79				dELS	dELS	enhD		MIR4786	NR_039949	5268	5188	Downstream	239943094	239943014	-	No colocalization
chr22	47028143	47031288	+	hk-CGI	CpG: 19	261	19	175	14.6	67	0.67							MEIS2	TBC1D22A	NM_001284305	255790	145984	Within	46773926	47175699	+	Colocalization
chr3	114236480	114239621	+	rep-CGI	CpG: 17	215	17	122	15.8	56.7	1.02	LTR12C	LTR	ERV1					ZNF80	NM_007136	472.5	3420.5	Upstream	114237578	114234630	-	Colocalization
chr5	171448912	171452051	+	hk-CGI	CpG: 84	767	84	569	21.9	74.2	0.81	(CCCCGCC)n	Simple_repeat	Simple_repeat	dELS	dELS	enhD	POLR2A	FGF18	NM_003862	30835.5	7144.5	Within	171419646	171457626	+	Colocalization
chr8	70103712	70106851	+	rep-CGI	CpG: 17	216	17	132	15.7	61.1	0.85	AluSx	SINE	Alu	pELS	pELS	enhP	ATF3	PRDM14	NM_024504	34029.5	53631.5	Upstream	70071252	70051650	-	Colocalization
chr2	61395263	61398401	+	rep-CGI	CpG: 27	266	27	169	20.3	63.5	1.02	AluYd8	SINE	Alu					SNORA70B	NR_003707	20545	20411	Downstream	61417377	61417243	-	Colocalization
chr3	41946867	41950001	+	rep-CGI	CpG: 15	206	15	121	14.6	58.7	0.85	AluYf1	SINE	Alu					TRAK1	NM_001265608	142922	264183	Upstream	42091356	42212617	+	No colocalization
chr1	23916968	23920101	+	rep-CGI	CpG: 21	271	21	166	15.5	61.3	0.84	AluY	SINE	Alu				ZBTB33	MIR378F	NR_039615	10534.5	10612.5	Upstream	23929069	23929147	+	No colocalization
chr8	142774001	142777133	+	hk-CGI	CpG: 118	1132	118	822	20.8	72.6	0.84				PLS.CTCF-bound	PLS	prom	SP1	LYNX1	NM_177457	2305	4366	Within	142777872	142771201	-	No colocalization
chr4	8624051	8627183	+	hk-CGI	CpG: 22	284	22	169	15.5	59.5	0.89	AluSg	SINE	Alu					CPZ	NM_001014447	32853	5865	Downstream	8592764	8619752	+	Colocalization
chr17	50115681	50118810	+	hk-CGI	CpG: 60	473	60	353	25.4	74.6	0.92	L2b	LINE	L2	dELS.CTCF-bound	dELS	enhD	EZH2	SAMD14	NM_174920	12914.5	7206.5	Within	50130160	50110039	-	Colocalization
chr22	35338501	35341629	+	rep-CGI	CpG: 22	280	22	162	15.7	57.9	0.95	AluYa5	SINE	Alu					MIR6069	NR_106717	3266	3345	Upstream	35336799	35336720	-	No colocalization
chr12	131776351	131779477	+	hk-CGI	CpG: 23	239	23	156	19.2	65.3	1.02							POLR2G	SFSWAP	NM_004592	66825	21824	Within	131711089	131799738	+	No colocalization
chr10	44291651	44294777	+	hk-CGI	CpG: 24	264	24	202	18.2	76.5	0.88							RELB	LINC02881	NR_164139	465	1435	Within	44292749	44294649	+	No colocalization
chr8	71545451	71548575	+	hk-CGI	CpG: 99	959	99	673	20.6	70.2	0.84				PLS.CTCF-bound	PLS	prom	EZH2	EYA1	NM_001370336	1081	349581	Within	71548094	71197432	-	No colocalization
chr19	2486101	2489225	+	hk-CGI	CpG: 119	1354	119	927	17.6	68.5	0.75	MIRb	SINE	MIR	dELS.CTCF-bound	dELS	enhD	SUZ12	GADD45B	NM_015675	11537	9406	Downstream	2476126	2478257	+	No colocalization
chr9	33018031	33021151	+	hk-CGI	CpG: 21	225	21	155	18.7	68.9	0.79							RBFOX2	DNAJA1	NM_001314039	5611	20316	Upstream	33025202	33039907	+	No colocalization
chr21	44290981	44294101	+	hk-CGI	CpG: 30	304	30	215	19.7	70.7	0.79				dELS	dELS	enhD	GABPA	AIRE	NM_000383	6666	6107	Within	44285875	44298648	+	No colocalization
chr8	40430631	40433751	+	rep-CGI	CpG: 23	294	23	177	15.6	60.2	0.87	L1PA2	LINE	L1					SIRLNT	NR_156738	88828	99019	Upstream	40343363	40333172	-	Colocalization
chr19	57933082	57936201	+	hk-CGI	CpG: 42	464	42	290	18.1	62.5	0.94				PLS.CTCF-bound	PLS	prom	ASH2L	ZNF418	NM_001317030	760.5	12760.5	Within	57935402	57921881	-	Colocalization
chr9	95348451	95351568	+	hk-CGI	CpG: 103	998	103	706	20.6	70.7	0.83	(GCGCCC)n	Simple_repeat	Simple_repeat	dELS	dELS	enhD	EZH2	LOC100507346	NR_038982	113598	120010	Upstream	95463608	95470019	+	No colocalization
chr9	136662536	136665651	+	hk-CGI	CpG: 168	1201	168	981	28	81.7	0.84				pELS.CTCF-bound	pELS	enhP	RBFOX2	EGFL7	NR_046367	5238.5	8584.5	Within	136658855	136672678	+	No colocalization
chr1	155188388	155191501	+	hk-CGI	CpG: 548	6833	548	4865	16	71.2	0.66	(CCT)n	Simple_repeat	Simple_repeat	pELS.CTCF-bound	pELS	enhP	POLR2A	MUC1	NM_001204295	2970.5	4121.5	Within	155192915	155185823	-	No colocalization
chrY	6263891	6267001	+	hk-CGI	CpG: 25	313	25	222	16	70.9	0.64	(CCAGC)n	Simple_repeat	Simple_repeat					FAM197Y9	NR_145462	1511	7114	Upstream	6263935	6258332	-	No colocalization
chr7	19245043	19248151	+	rep-CGI	CpG: 32	384	32	278	16.7	72.4	0.64	LTR12C	LTR	ERV1				CTCF	FERD3L	NM_152898	101176	101816	Upstream	19145421	19144781	-	No colocalization
chr12	24901599	24904707	+	hk-CGI	CpG: 70	647	70	448	21.6	69.2	0.91				PLS.CTCF-bound	PLS	prom	POLR2A	BCAT1	NM_005504	45948	93130	Within	24949101	24810023	-	No colocalization
chr16	2142301	2145401	+	rep-CGI	CpG: 34	510	34	298	13.3	58.4	0.79	AluY	SINE	Alu					RAB26	NM_001308053	4292	10310	Upstream	2148143	2154161	+	No colocalization
chr8	19072151	19075251	+	rep-CGI	CpG: 19	229	19	140	16.6	61.1	0.92	AluYj4	SINE	Alu					LOC100128993	NR_038919	171821	109974	Downstream	19245522	19183675	-	Colocalization
chr15	85767751	85770851	+	hk-CGI	CpG: 61	894	61	565	13.6	63.2	0.69							C11orf30	MIR1276	NR_031682	1277	1194	Downstream	85770578	85770495	-	No colocalization
chr3	47482651	47485751	+	rep-CGI	CpG: 17	225	17	132	15.1	58.7	0.89	AluY	SINE	Alu					ELP6	NM_001363957	29144	11438	Downstream	47513345	47495639	-	No colocalization
chr3	12793401	12796501	+	rep-CGI	CpG: 18	231	18	140	15.6	60.6	0.86	AluY	SINE	Alu				BCOR	CAND2	NM_001162499	1728	39852	Upstream	12796679	12834803	+	No colocalization
chr4	9497701	9500801	+	hk-CGI	CpG: 102	1092	102	768	18.7	70.3	0.76				DNase-H3K4me3	DNase-H3K4me3	K4m3	KDM4A	DEFB131A	NM_001040448	54718	48737	Downstream	9444533	9450514	+	Colocalization
chr11	66624051	66627151	+	hk-CGI	CpG: 25	208	25	123	24	59.1	1.4							POLR2A	RBM14	NM_001198837	8972	4325	Within	66616629	66629926	+	No colocalization
chr15	92395051	92398151	+	hk-CGI	CpG: 188	1844	188	1304	20.4	70.7	0.82	(CGCTGC)n	Simple_repeat	Simple_repeat	PLS.CTCF-bound	PLS	prom	PHF8	ST8SIA2	NM_006011	2721	72127	Within	92393880	92468728	+	No colocalization
chr1	53076101	53079201	+	hk-CGI	CpG: 43	579	43	382	14.9	66	0.69							ZBTB33	PODN	NM_001199081	15439	7843	Within	53062212	53085494	+	No colocalization
chr11	67283645	67286736	+	hk-CGI	CpG: 49	716	49	461	13.7	64.4	0.66				dELS.CTCF-bound	dELS	enhD	POLR2A	GRK2	NM_001619	18718.5	1365.5	Within	67266472	67286556	+	No colocalization
chr2	96860076	96863165	+	hk-CGI	CpG: 19	215	19	148	17.7	68.8	0.77				dELS.CTCF-bound	dELS	enhD	POLR2A	SEMA4C	NM_017789	8459.5	1903.5	Within	96870080	96859717	-	No colocalization
chr9	27090992	27094081	+	rep-CGI	CpG: 32	389	32	280	16.5	72	0.64	LTR12C	LTR	ERV1					TEK	NM_001290077	16603.5	137642	Upstream	27109140	27230178	+	No colocalization
chr17	7693801	7696885	+	rep-CGI	CpG: 16	236	16	142	13.6	60.2	0.76	AluY	SINE	Alu				ZBTB33	WRAP53	NM_001143991	7915	8159	Within	7687428	7703502	+	Colocalization
chr1	16656253	16659337	+	hk-CGI	CpG: 32	279	32	216	22.9	77.4	0.77	AluJb	SINE	Alu					RNVU1-18	NR_004400	9153	8989	Downstream	16666948	16666784	-	No colocalization
chr1	86341701	86344781	+	rep-CGI	CpG: 24	274	24	171	17.5	62.4	0.91	AluY	SINE	Alu					MIR7856	NR_107010	14446	14390	Downstream	86357687	86357631	-	Colocalization
chr19	4555275	4558355	+	hk-CGI	CpG: 19	207	19	133	18.4	64.3	0.96							ATF7	SEMA6B	NM_032108	2869	14223	Within	4559684	4542592	-	Colocalization
chr8	37797501	37800579	+	hk-CGI	CpG: 200	2052	200	1471	19.5	71.7	0.76	(CTG)n	Simple_repeat	Simple_repeat	pELS.CTCF-bound	pELS	enhP	EZH2	ADGRA2	NM_032777	2158	45856	Within	37796882	37844896	+	No colocalization
chr10	13273636	13276711	+	rep-CGI	CpG: 20	221	20	135	18.1	61.1	0.99	AluY	SINE	Alu					PHYH	NM_001323084	24572.5	2621.5	Downstream	13299746	13277795	-	Colocalization
chr10	124792551	124795619	+	hk-CGI	CpG: 126	1471	126	906	17.1	61.6	0.91	(TTTGT)n	Simple_repeat	Simple_repeat	pELS.CTCF-bound	pELS	enhP	YY1	EEF1AKMT2	NM_001304467	2198	36252	Upstream	124791887	124757833	-	No colocalization
chr16	3292951	3296018	+	rep-CGI	CpG: 18	235	18	142	15.3	60.4	0.87	AluY	SINE	Alu				ZBTB33	ZNF263	NM_005741	10994.5	3025.5	Downstream	3283490	3291459	+	Colocalization
chr9	89281484	89284551	+	rep-CGI	CpG: 32	382	32	281	16.8	73.6	0.62	LTR12C	LTR	ERV1	dELS.CTCF-bound	dELS	enhD	DPF2	MIR3153	NR_036108	29206.5	29288.5	Upstream	89312224	89312306	+	No colocalization
chr9	128708888	128711951	+	rep-CGI	CpG: 21	238	21	150	17.6	63	0.9	AluYe5	SINE	Alu				ZBTB33	PKN3	NM_001317926	7917.5	10496.5	Within	128702502	128720916	+	No colocalization
chr15	43788638	43791701	+	rep-CGI	CpG: 17	236	17	144	14.4	61	0.79	AluY	SINE	Alu	dELS	dELS	enhD	POLR2A	MIR1282	NR_031695	3589.5	3488.5	Downstream	43793759	43793658	-	Colocalization
chr19	18785742	18788801	+	hk-CGI	CpG: 338	4056	338	2693	16.7	66.4	0.76	(CCTCCT)n	Simple_repeat	Simple_repeat	pELS	pELS	enhP	EZH2	COMP	NM_000095	4033.5	4499.5	Within	18791305	18782772	-	Colocalization
chr17	81737920	81740978	+	hk-CGI	CpG: 24	291	24	199	16.5	68.4	0.71				dELS	dELS	enhD	RBM39	SLC25A10	NM_001270888	27166	18437	Downstream	81712283	81721012	+	Colocalization
chr1	161035851	161038908	+	hk-CGI	CpG: 47	453	47	320	20.8	70.6	0.84				PLS.CTCF-bound	PLS	prom	REST	TSTD1	NM_001113205	1584.5	251.5	Downstream	161038964	161037631	-	No colocalization
chr18	79327195	79330251	+	hk-CGI	CpG: 60	699	60	410	17.2	58.7	1								NFATC1	NM_172390	67206	141292	Upstream	79395929	79470015	+	No colocalization
chr5	134481601	134484656	+	rep-CGI	CpG: 41	603	41	362	13.6	60	0.76	AluSq2	SINE	Alu	dELS	dELS	enhD	ZBTB33	LINC01843	NR_105045	23422.5	26101.5	Upstream	134506551	134509230	+	No colocalization
chr6	73448101	73451156	+	rep-CGI	CpG: 23	280	23	168	16.4	60	0.92	AluY	SINE	Alu	pELS.CTCF-bound	pELS	enhP	RELB	CGAS	NM_138441	2668.5	25918.5	Within	73452297	73423710	-	No colocalization
chr14	30362647	30365701	+	rep-CGI	CpG: 32	426	32	257	15	60.3	0.83	L1PA2	LINE	L1	dELS.CTCF-bound	dELS	enhD	L3MBTL2	G2E3-AS1	NR_151720	213183	73817	Downstream	30577357	30437991	-	No colocalization
chr6	587251	590305	+	rep-CGI	CpG: 22	230	22	134	19.1	58.3	1.13	L2c	LINE	L2				MLLT1	EXOC2	NR_073064	104363	103641	Within	693141	485137	-	Colocalization
chr1	31534198	31537251	+	rep-CGI	CpG: 23	277	23	173	16.6	62.5	0.87	AluYk2	SINE	Alu				RNF2	LINC01226	NR_027085	17290.5	11479.5	Downstream	31518434	31524245	+	Colocalization
chr12	49247551	49250603	+	rep-CGI	CpG: 18	241	18	141	14.9	58.5	0.89	AluY	SINE	Alu				ZBTB33	TUBA1C	NM_001303114	21152	24261	Within	49227925	49273338	+	No colocalization
chr7	105669449	105672501	+	rep-CGI	CpG: 21	283	21	172	14.8	60.8	0.82	AluYf1	SINE	Alu				ZBTB33	ATXN7L1	NM_001318229	8180	57502	Within	105679155	105613473	-	No colocalization
chr17	39203350	39206401	+	rep-CGI	CpG: 23	281	23	174	16.4	61.9	0.87	AluYb8	SINE	Alu				POLR2A	RPL19	NM_001330200	4553.5	145.5	Downstream	39200322	39204730	+	No colocalization
chr4	112781801	112784851	+	rep-CGI	CpG: 19	249	19	155	15.3	62.2	0.82	AluY	SINE	Alu					MIR302B	NR_029857	134769	134842	Upstream	112648557	112648484	-	No colocalization
chrX	1668851	1671901	+	rep-CGI	CpG: 23	267	23	166	17.2	62.2	0.91	AluY	SINE	Alu					ASMT	NM_001171039	55244	27295	Downstream	1615132	1643081	+	No colocalization
chr10	119040601	119043651	+	hk-CGI	CpG: 39	565	39	343	13.8	60.7	0.81							POLR2A	NANOS1	NM_199461	12413	8396	Downstream	119029713	119033730	+	No colocalization
chr10	114178851	114181901	+	rep-CGI	CpG: 28	330	28	223	17	67.6	0.81	G-rich	Low_complexity	Low_complexity	PLS.CTCF-bound	PLS	prom	POLR2A	MIR2110	NR_031747	6197	6272	Upstream	114174179	114174104	-	No colocalization
chr16	85549851	85552901	+	rep-CGI	CpG: 31	410	31	236	15.1	57.6	0.92	AluY	SINE	Alu				POLR2A	GSE1	NM_001134473	60032	124824	Upstream	85611408	85676200	+	Colocalization
chr12	57476251	57479301	+	hk-CGI	CpG: 99	1107	99	756	17.9	68.3	0.77				dELS.CTCF-bound	dELS	enhD	EZH2	ARHGAP9	NM_032496	2090	5508	Within	57479866	57472268	-	No colocalization
chr12	132318251	132321301	+	hk-CGI	CpG: 21	270	21	182	15.6	67.4	0.69							ZBTB33	LOC101928416	NR_120467	10073	11799	Upstream	132329849	132331575	+	No colocalization
chr11	116706651	116709701	+	hk-CGI	CpG: 45	503	45	329	17.9	65.4	0.84	MIR	SINE	MIR	dELS.CTCF-bound	dELS	enhD	POLR2A	BUD13	NM_032725	64811	39998	Downstream	116772987	116748174	-	No colocalization
chr3	125737251	125740301	+	rep-CGI	CpG: 33	345	33	231	19.1	67	0.86	SATR2	Satellite	Satellite					LOC105374312	NR_153417	35937	59177	Upstream	125774713	125797953	+	No colocalization
chr19	4792751	4795801	+	hk-CGI	CpG: 181	2023	181	1319	17.9	65.2	0.84				pELS.CTCF-bound	pELS	enhP	RBFOX2	FEM1A	NM_018708	2543	6997	Within	4791733	4801273	+	No colocalization
chr6	34262201	34265251	+	rep-CGI	CpG: 34	409	34	245	16.6	59.9	0.93	(GCC)n	Simple_repeat	Simple_repeat				ATF3	SMIM29	NM_001008704	14618	17347	Upstream	34249108	34246379	-	No colocalization
chr2	95388201	95391251	+	hk-CGI	CpG: 19	249	19	165	15.3	66.3	0.7				dELS.CTCF-bound	dELS	enhD	CTCF	FAHD2A	NM_016044	12981	26890	Upstream	95402707	95416616	+	Colocalization
chr4	186203351	186206401	+	hk-CGI	CpG: 44	361	44	234	24.4	64.8	1.36	MIRb	SINE	MIR	dELS	dELS	enhD	HNRNPLL	CYP4V2	NM_207352	13310	8587	Within	186191566	186213463	+	No colocalization
chr9	124836301	124839351	+	rep-CGI	CpG: 43	380	43	287	22.6	75.5	0.79	LTR12C	LTR	ERV1					WDR38	NM_001276374	15590	20065	Upstream	124853416	124857891	+	No colocalization
chr1	15836451	15839501	+	hk-CGI	CpG: 242	2863	242	1761	16.9	61.5	0.89	(GC)n	Simple_repeat	Simple_repeat	dELS.CTCF-bound	dELS	enhD	POLR2A	FLJ37453	NR_024279	10171	3762	Within	15848147	15834214	-	Colocalization
chr4	186888451	186891501	+	hk-CGI	CpG: 42	465	42	316	18.1	68	0.84				pELS.CTCF-bound	pELS	enhP	HDAC1	FAT1	NM_005245	166120	302183	Upstream	186723856	186587793	-	No colocalization
chr4	3306201	3309251	+	hk-CGI	CpG: 20	230	20	138	17.4	60	0.99							ZBTB33	MSANTD1	NM_001042690	58568	51113	Downstream	3249158	3256613	+	No colocalization
chr3	196659601	196662651	+	hk-CGI	CpG: 56	710	56	455	15.8	64.1	0.77				dELS	dELS	enhD	POLR2A	NRROS	NM_198565	21433	877	Within	196639693	196662003	+	No colocalization
chr9	34379701	34382751	+	hk-CGI	CpG: 45	414	45	297	21.7	71.7	0.86	(GGCGG)n	Simple_repeat	Simple_repeat	pELS.CTCF-bound	pELS	enhP	EZH2	C9orf24	NM_147168	363	2207	Within	34381589	34379019	-	No colocalization
chr9	19442301	19445351	+	rep-CGI	CpG: 20	236	20	143	16.9	60.6	0.96	AluYm1	SINE	Alu					ACER2	NM_001010887	34818	8678	Within	19409008	19452504	+	Colocalization
chr9	136101201	136104251	+	hk-CGI	CpG: 28	359	28	240	15.6	66.9	0.71							KDM1A	TMEM250	NM_001256526	15705	11854	Downstream	136118431	136114580	-	No colocalization
chr4	8629751	8632801	+	hk-CGI	CpG: 26	348	26	212	14.9	60.9	0.82	AluSg	SINE	Alu					CPZ	NM_001014447	38512	11524	Downstream	8592764	8619752	+	Colocalization
chr16	1037751	1040801	+	hk-CGI	CpG: 29	343	29	227	16.9	66.2	0.78							EZH2	SSTR5-AS1	NR_027242	39455	24804	Downstream	1078731	1064080	-	No colocalization
chr17	7680601	7683651	+	rep-CGI	CpG: 17	217	17	128	15.7	59	0.92	AluY	SINE	Alu				POLR2A	TP53	NM_001126114	5424	13725	Within	7687550	7668401	-	Colocalization
chr17	45119951	45123001	+	hk-CGI	CpG: 65	496	65	367	26.2	74	0.96							ZBTB33	PLCD3	NM_133373	11039	12518	Within	45132515	45108958	-	No colocalization
chr7	989751	992801	+	hk-CGI	CpG: 75	860	75	601	17.4	69.9	0.84							RBFOX2	CYP2W1	NM_017781	8096	1636	Downstream	983180	989640	+	No colocalization
chr10	119259057	119262101	+	rep-CGI	CpG: 66	828	66	570	15.9	68.8	0.67	SVA_D	Retroposon	SVA					GRK5	NM_005308	53009	199166	Within	119207570	119459745	+	No colocalization
chr7	66381194	66384232	+	rep-CGI	CpG: 20	226	20	139	17.7	61.5	0.97	AluYc3	SINE	Alu				FOS	LINC00174	NR_026873	17695	6670	Within	66400408	66376043	-	Colocalization
chr7	152893751	152896786	+	hk-CGI	CpG: 29	248	29	192	23.4	77.4	0.78				DNase-H3K4me3.CTCF-bound	DNase-H3K4me3	K4m3	CTCF	ACTR3B	NM_001350943	135520	39889.5	Downstream	152759748	152855379	+	No colocalization
chr7	140409601	140412634	+	rep-CGI	CpG: 23	281	23	173	16.4	61.6	0.88	AluYb8	SINE	Alu					RAB19	NM_001008749	7060.5	16856.5	Within	140404057	140427974	+	No colocalization
chr14	74585669	74588701	+	hk-CGI	CpG: 23	253	23	173	18.2	68.4	0.78							ZNF263	LTBP2	NM_000428	25052	89003	Within	74612237	74498182	-	No colocalization
chr19	55658801	55661831	+	rep-CGI	CpG: 27	202	27	147	26.7	72.8	1.02	(CGGAGC)n	Simple_repeat	Simple_repeat				RBFOX2	U2AF2	NM_001012478	5282	14400	Within	55655034	55674716	+	No colocalization
chr9	129597499	129600528	+	hk-CGI	CpG: 59	586	59	437	20.1	74.6	0.73	L2b	LINE	L2	dELS.CTCF-bound	dELS	enhD	POLR2G	C9orf50	NM_199350	21762.5	13210.5	Downstream	129620776	129612224	-	No colocalization
chr11	822172	825201	+	hk-CGI	CpG: 110	1322	110	943	16.6	71.3	0.65	G-rich	Low_complexity	Low_complexity	PLS.CTCF-bound	PLS	prom	POLR2G	PNPLA2	NM_020376	4773.5	1884.5	Within	818913	825571	+	No colocalization
chr1	10540781	10543807	+	rep-CGI	CpG: 19	246	19	138	15.4	56.1	0.99	AluSc8	SINE	Alu					PEX14	NM_004565	67345	88464	Within	10474949	10630758	+	No colocalization
chr6	118645851	118648876	+	rep-CGI	CpG: 17	237	17	143	14.3	60.3	0.81	AluY	SINE	Alu				ZBTB33	CEP85L	NM_001178035	62711.5	186592	Within	118710075	118460771	-	No colocalization
chr7	133422777	133425801	+	rep-CGI	CpG: 22	282	22	174	15.6	61.7	0.84	AluYb9	SINE	Alu					EXOC4	NM_001037126	171223	59903	Within	133253066	133484192	+	No colocalization
chr11	134382240	134385264	+	hk-CGI	CpG: 86	702	86	498	24.5	70.9	0.98	(TCCCTGC)n	Simple_repeat	Simple_repeat				MNT	B3GAT1	NM_018644	28166	5249	Within	134411918	134378503	-	No colocalization
chr1	50420128	50423151	+	hk-CGI	CpG: 513	7243	513	4404	14.2	60.8	0.77	(GCC)n	Simple_repeat	Simple_repeat	pELS.CTCF-bound	pELS	enhP	EZH2	DMRTA2	NM_032110	1803.5	4090.5	Within	50423443	50417549	-	No colocalization
chr22	29307829	29310851	+	hk-CGI	CpG: 191	2478	191	1663	15.4	67.1	0.69	MIRc	SINE	MIR	pELS.CTCF-bound	pELS	enhP	CTCF	GAS2L1	NM_001362985	2318	3447	Within	29307022	29312787	+	No colocalization
chr18	10414132	10417151	+	hk-CGI	CpG: 19	238	19	158	16	66.4	0.76							GABPB1	LINC01254	NR_110775	1271.5	10509.5	Upstream	10414370	10405132	-	Colocalization
chr9	92003151	92006169	+	rep-CGI	CpG: 19	270	19	158	14.1	58.5	0.83	AluY	SINE	Alu					SPTLC1	NM_001281303	110753	26486	Downstream	92115413	92031146	-	No colocalization
chr4	9490901	9493918	+	hk-CGI	CpG: 15	201	15	136	14.9	67.7	0.65								DEFB131A	NM_001040448	47876.5	41895.5	Downstream	9444533	9450514	+	Colocalization
chr19	39307401	39310418	+	hk-CGI	CpG: 157	1464	157	1041	21.4	71.1	0.85				dELS.CTCF-bound	dELS	enhD	RBBP5	LRFN1	NM_020862	11953.5	2344.5	Within	39320863	39306565	-	No colocalization
chr16	1374136	1377151	+	hk-CGI	CpG: 45	557	45	397	16.2	71.3	0.64							POLR2G	UNKL	NM_001276414	4008.5	12439.5	Within	1379652	1363204	-	No colocalization
chr6	158937812	158940826	+	hk-CGI	CpG: 26	327	26	207	15.9	63.3	0.83				dELS.CTCF-bound	dELS	enhD	GATAD2B	C6orf99	NR_160979	50843	28966	Downstream	158888476	158910353	+	No colocalization
chr20	45823051	45826062	+	hk-CGI	CpG: 51	586	51	388	17.4	66.2	0.83	G-rich	Low_complexity	Low_complexity	dELS.CTCF-bound	dELS	enhD	RNF2	TNNC2	NM_003279	2755.5	1341.5	Within	45827312	45823215	-	No colocalization
chr12	6936941	6939951	+	hk-CGI	CpG: 106	1122	106	774	18.9	69	0.8	(GCGAGC)n	Simple_repeat	Simple_repeat	dELS.CTCF-bound	dELS	enhD	POLR2G	ATN1	NM_001940	10488	3875	Within	6927958	6942321	+	No colocalization
chr19	48869301	48872310	+	hk-CGI	CpG: 48	472	48	299	20.3	63.3	1.01	MSR1	Satellite	Satellite	PLS.CTCF-bound	PLS	prom	DPF2	PPP1R15A	NM_014330	1585.5	5256.5	Upstream	48872391	48876062	+	No colocalization
chr13	114197793	114200801	+	hk-CGI	CpG: 268	1740	268	1262	30.8	72.5	1.17							EZH2	MIR548AR	NR_049839	45207	45264	Upstream	114244504	114244561	+	No colocalization
chr20	3069801	3072809	+	hk-CGI	CpG: 105	1006	105	724	20.9	72	0.82	(CCCCG)n	Simple_repeat	Simple_repeat	pELS.CTCF-bound	pELS	enhP	SUZ12	OXT	NM_000915	314	1212	Upstream	3071619	3072517	+	No colocalization
chr1	109087443	109090451	+	hk-CGI	CpG: 84	1089	84	643	15.4	59	0.89	AluSp	SINE	Alu	pELS.CTCF-bound	pELS	enhP	MLLT1	TMEM167B	NM_001322248	1816	7987	Upstream	109090763	109096934	+	No colocalization
chr13	24290144	24293151	+	rep-CGI	CpG: 24	281	24	174	17.1	61.9	0.91	AluYb8	SINE	Alu					SPATA13	NM_001286795	20898.5	15420.5	Within	24270749	24307068	+	No colocalization
chr11	31817894	31820901	+	hk-CGI	CpG: 54	688	54	456	15.7	66.3	0.71				pELS	pELS	enhP	EZH2	PAUPAR	NR_117094	7168.5	9905.5	Upstream	31826566	31829303	+	No colocalization
chr15	90768551	90771557	+	rep-CGI	CpG: 16	231	16	139	13.9	60.2	0.77	AluY	SINE	Alu				FOS	BLM	NM_000057	52709	46112	Within	90717345	90816166	+	No colocalization
chr8	143977395	143980401	+	hk-CGI	CpG: 424	5012	424	3443	16.9	68.7	0.72	(CCAC)n	Simple_repeat	Simple_repeat	pELS.CTCF-bound	pELS	enhP	EZH2	PARP10	NM_001317895	7562	1741	Within	143986460	143977157	-	No colocalization
chr12	104213551	104216555	+	hk-CGI	CpG: 80	775	80	519	20.6	67	0.92	(CCGGCGG)n	Simple_repeat	Simple_repeat	pELS.CTCF-bound	pELS	enhP	EZH2	TXNRD1	NM_001093771	725	135254	Upstream	104215778	104350307	+	No colocalization
chr20	63190199	63193201	+	hk-CGI	CpG: 17	217	17	145	15.7	66.8	0.72								MIR124-3	NR_029670	13201	13114	Downstream	63178499	63178586	+	No colocalization
chr6	27830551	27833551	+	hk-CGI	CpG: 47	437	47	276	21.5	63.2	1.08				PLS.CTCF-bound	PLS	prom	ASH2L	H4C12	NM_003541	491	878	Upstream	27831560	27831173	-	No colocalization
chr11	1353701	1356701	+	rep-CGI	CpG: 18	232	18	139	15.5	59.9	0.87	AluYa5	SINE	Alu				CTBP1	TOLLIP-AS1	NR_029409	45494	44494	Downstream	1309707	1310707	+	Colocalization
chr17	43990601	43993601	+	rep-CGI	CpG: 18	224	18	132	16.1	58.9	0.97	AluYc3	SINE	Alu				CEBPB	PYY	NM_004160	12344	39369	Within	44004445	43952732	-	No colocalization
chr14	104784151	104787151	+	hk-CGI	CpG: 19	216	19	157	17.6	72.7	0.7							RBFOX2	AKT1	NM_001382433	10097	16302	Within	104795748	104769349	-	No colocalization
chr2	131474001	131477001	+	hk-CGI	CpG: 42	529	42	344	15.9	65	0.76							USF2	TUBA3D	NM_080386	617	7433	Upstream	131476118	131482934	+	No colocalization
chr6	1850701	1853701	+	rep-CGI	CpG: 22	274	22	169	16.1	61.7	0.86	AluY	SINE	Alu					GMDS	NM_001253846	323790	228402	Within	2175991	1623799	-	No colocalization
chr17	75085851	75088851	+	hk-CGI	CpG: 61	629	61	467	19.4	74.2	0.71				PLS.CTCF-bound	PLS	prom	CTCF	SLC16A5	NM_001271765	413	18809	Upstream	75087764	75106160	+	No colocalization
chr1	36339701	36342701	+	hk-CGI	CpG: 20	222	20	145	18	65.3	0.84				dELS	dELS	enhD	POLR2G	EVA1B	NM_018166	17047	19172	Upstream	36324154	36322029	-	No colocalization
chr22	31662551	31665551	+	rep-CGI	CpG: 19	237	19	141	16	59.5	0.93	AluY	SINE	Alu				ZBTB33	PISD	NM_001326421	1487	45561	Upstream	31662564	31618490	-	Colocalization
chr19	45010951	45013951	+	hk-CGI	CpG: 45	397	45	291	22.7	73.3	0.84							POLR2A	RELB	NM_006509	10988	25741	Within	45001463	45038192	+	No colocalization
chr12	6645551	6648551	+	hk-CGI	CpG: 55	678	55	444	16.2	65.5	0.78				PLS.CTCF-bound	PLS	prom	POLR2A	ACRBP	NM_032489	381	8977	Within	6647432	6638074	-	No colocalization
chr17	49133001	49136001	+	hk-CGI	CpG: 87	929	87	626	18.7	67.4	0.88				PLS.CTCF-bound	PLS	prom	EZH2	B4GALNT2	NM_001159388	2042	35488	Within	49132459	49169989	+	No colocalization
chr2	232874251	232877251	+	hk-CGI	CpG: 157	1211	157	914	25.9	75.5	0.92	(CGGCCA)n	Simple_repeat	Simple_repeat	dELS.CTCF-bound	dELS	enhD	RBFOX2	SNORC	NM_001346121	324	2953	Within	232875427	232878704	+	No colocalization
chr10	695451	698451	+	hk-CGI	CpG: 17	239	17	155	14.2	64.9	0.68							TAF1	DIP2C-AS1	NM_001355390	46917	44296	Downstream	650034	652655	+	No colocalization
chr1	226641551	226644551	+	hk-CGI	CpG: 15	221	15	145	13.6	65.6	0.64							EGR1	ITPKB-IT1	NR_103784	32017	13028	Downstream	226675068	226656079	-	Colocalization
chr13	112897051	112900051	+	hk-CGI	CpG: 29	392	29	245	14.8	62.5	0.76							RBFOX2	MCF2L-AS1	NR_034002	70087	68932	Downstream	112968638	112967483	-	Colocalization
chr8	144271151	144274151	+	hk-CGI	CpG: 54	688	54	475	15.7	69	0.68	(CAGCCTG)n	Simple_repeat	Simple_repeat	dELS	dELS	enhD	MTA2	BOP1	NM_015201	18787	10607	Within	144291438	144262044	-	No colocalization
chr12	65738368	65741366	+	hk-CGI	CpG: 136	1280	136	918	21.2	71.7	0.83	(GGCGG)n	Simple_repeat	Simple_repeat	dELS.CTCF-bound	dELS	enhD	ASH2L	RPSAP52	NR_026825	87107	18153	Downstream	65826974	65758020	-	No colocalization
chr5	140881851	140884838	+	hk-CGI	CpG: 136	1069	136	728	25.4	68.1	1.12							REST	PCDHA13	NM_031865	1076.5	1350.5	Within	140882268	140884695	+	No colocalization
chr2	231255592	231258575	+	hk-CGI	CpG: 28	292	28	189	19.2	64.7	0.92							ZBTB33	ARMC9	NM_001291656	58453.5	88118.5	Within	231198630	231345202	+	Colocalization
chr22	49999901	50002883	+	hk-CGI	CpG: 99	1084	99	796	18.3	73.4	0.69				dELS	dELS	enhD	TBP	IL17REL	NM_001001694	11373	9582	Within	50012765	49991810	-	No colocalization
chr7	131142127	131145105	+	rep-CGI	CpG: 15	204	15	116	14.7	56.9	0.93	AluY	SINE	Alu					LINC-PINT	NR_015431	33700	199457	Upstream	131109916	130944159	-	No colocalization
chr7	149065974	149068951	+	hk-CGI	CpG: 39	409	39	296	19.1	72.4	0.74				dELS.CTCF-bound	dELS	enhD	CTCF	ZNF786	NM_152411	23255.5	2177.5	Downstream	149090718	149069640	-	No colocalization
chr17	58689699	58692674	+	hk-CGI	CpG: 40	430	40	272	18.6	63.3	0.93				PLS.CTCF-bound	PLS	prom	ZFX	RAD51C	NM_002876	1385.5	4193.5	Upstream	58692572	58695380	+	No colocalization
chr2	201137451	201140425	+	rep-CGI	CpG: 26	203	26	152	25.6	74.9	0.92	G-rich	Low_complexity	Low_complexity	PLS	PLS	prom	POLR2G	CFLAR	NM_001351592	9610	2662	Within	201129328	201141600	+	No colocalization
chr16	68701501	68704475	+	rep-CGI	CpG: 22	275	22	168	16	61.1	0.87	AluYi6	SINE	Alu				CTCF	CDH3	NM_001793	57679	2696	Downstream	68645309	68700292	+	Colocalization
chr16	87634551	87637521	+	rep-CGI	CpG: 22	322	22	201	13.7	62.4	0.7	MIR	SINE	MIR				ZFX	JPH3	NR_073379	34202	62119	Within	87601834	87698155	+	Colocalization
chr1	64414132	64417101	+	rep-CGI	CpG: 26	293	26	182	17.7	62.1	0.93	AluY	SINE	Alu					MIR4794	NR_039957	164230	164304	Upstream	64579846	64579921	+	No colocalization
chr1	144804351	144807319	+	hk-CGI	CpG: 65	778	65	521	16.7	67	0.75								SRGAP2-AS1	NR_104189	164467	114067	Within	144641368	144919902	+	No colocalization
chr9	5040484	5043451	+	hk-CGI	CpG: 118	1699	118	1048	13.9	61.7	0.73	AluYb9	SINE	Alu	pELS	pELS	enhP	POLR2G	JAK2	NM_001322195	56882.5	86215.5	Within	4985085	5128183	+	No colocalization
chr3	122489501	122492467	+	rep-CGI	CpG: 25	278	25	173	18	62.2	0.94	AluYg6	SINE	Alu					KPNA1	NR_026698	23955	69081	Within	122514939	122421903	-	Colocalization
chr1	117086189	117089151	+	rep-CGI	CpG: 22	270	22	169	16.3	62.6	0.85	AluY	SINE	Alu					TTF2	NM_003594	27345	19783	Within	117060325	117107453	+	No colocalization
chr1	182951701	182954663	+	hk-CGI	CpG: 85	825	85	590	20.6	71.5	0.81				PLS	PLS	prom	HNRNPK	SHCBP1L	NM_030933	16	53318	Upstream	182953166	182899864	-	No colocalization
chr19	11446651	11449612	+	hk-CGI	CpG: 20	250	20	170	16	68	0.69							RBFOX2	PRKCSH	NM_001289102	12392.5	2835.5	Within	11435739	11450967	+	No colocalization
chr12	49289401	49292361	+	rep-CGI	CpG: 16	229	16	134	14	58.5	0.83	AluY	SINE	Alu				ZBTB33	PRPH	NM_006262	4265	7803	Upstream	49295146	49298684	+	No colocalization
chr10	5496642	5499601	+	hk-CGI	CpG: 65	730	65	498	17.8	68.2	0.77				PLS	PLS	prom	ZHX2	CALML5	NM_017422	1448.5	574.5	Downstream	5499570	5498696	-	No colocalization
chr5	150457692	150460651	+	rep-CGI	CpG: 17	235	17	139	14.5	59.1	0.84	AluY	SINE	Alu				KDM5A	RPS14	NM_001025071	9432.5	16537.5	Upstream	150449739	150442634	-	No colocalization
chr4	1281051	1284006	+	rep-CGI	CpG: 23	326	23	178	14.1	54.6	1.2	L1M2	LINE	L1					CTBP1-DT	NR_033339	33089.5	29521.5	Downstream	1249439	1253007	+	Colocalization
chr3	48489701	48492656	+	rep-CGI	CpG: 21	270	21	165	15.6	61.1	0.84	AluYk2	SINE	Alu				POLR2A	SHISA5	NM_001272066	13647.5	23381.5	Within	48504826	48467797	-	Colocalization
chr9	19463096	19466051	+	rep-CGI	CpG: 39	344	39	258	22.7	75	0.89	(GCTGCGG)n	Simple_repeat	Simple_repeat	pELS.CTCF-bound	pELS	enhP	CTCF	ACER2	NM_001010887	55565.5	12069.5	Downstream	19409008	19452504	+	No colocalization
chr15	40367451	40370404	+	hk-CGI	CpG: 96	928	96	664	20.7	71.6	0.81				pELS.CTCF-bound	pELS	enhP	ZFX	DISP2	NM_033510	10709.5	9691.5	Within	40358218	40378619	+	No colocalization
chr15	96320684	96323637	+	hk-CGI	CpG: 151	1906	151	1222	15.8	64.1	0.78				PLS	PLS	prom	EZH2	NR2F2	NM_001145155	3884.5	18095.5	Upstream	96326045	96340256	+	No colocalization
chr1	3265798	3268751	+	hk-CGI	CpG: 33	395	33	260	16.7	65.8	0.78				DNase-H3K4me3	DNase-H3K4me3	K4m3	EZH2	PRDM16	NM_022114	198072	171346	Within	3069202	3438621	+	No colocalization
chr12	57608400	57611351	+	hk-CGI	CpG: 28	369	28	246	15.2	66.7	0.69				PLS.CTCF-bound	PLS	prom	NR2F2	DTX3	NM_001286246	5052.5	73.5	Downstream	57604823	57609802	+	No colocalization
chr22	39662001	39664952	+	hk-CGI	CpG: 94	903	94	653	20.8	72.3	0.8				dELS	dELS	enhD	EZH2	CACNA1I	NM_021096	92724.5	26258.5	Within	39570752	39689735	+	No colocalization
chr16	2284051	2287001	+	hk-CGI	CpG: 18	239	18	162	15.1	67.8	0.67								MIR4717	NR_039868	10907	10835	Downstream	2274619	2274691	+	Colocalization
chr12	132080751	132083701	+	rep-CGI	CpG: 21	230	21	140	18.3	60.9	0.99	AluY	SINE	Alu				ZBTB33	EP400P1	NR_003290	2056	44114	Upstream	132084282	132126340	+	No colocalization
chr19	14132401	14135351	+	rep-CGI	CpG: 26	275	26	174	18.9	63.3	0.95	AluY	SINE	Alu				ZBTB33	ASF1B	NM_018154	2713	14365	Within	14136589	14119511	-	Colocalization
chr8	66961001	66963951	+	hk-CGI	CpG: 231	2212	231	1493	20.9	67.5	0.92				pELS.CTCF-bound	pELS	enhP	EZH2	TCF24	NM_001193502	115	15976	Within	66962591	66946500	-	No colocalization
chr16	48414751	48417701	+	rep-CGI	CpG: 56	728	56	487	15.4	66.9	0.69	SVA_B	Retroposon	SVA				SKI	SIAH1	NM_003031	30813	55691	Upstream	48385413	48360535	-	No colocalization
chr22	18047101	18050051	+	hk-CGI	CpG: 27	289	27	176	18.7	60.9	1.04				dELS.CTCF-bound	dELS	enhD	POLR2A	LINC01634	NR_024417	19192	10608	Downstream	18029384	18037968	+	No colocalization
chr5	43077501	43080451	+	rep-CGI	CpG: 37	517	37	302	14.3	58.4	0.85	AluYe5	SINE	Alu				ZBTB33	LOC100506639	NR_102752	11954	14582	Within	43067022	43093558	+	No colocalization
chr1	3595551	3598501	+	hk-CGI	CpG: 29	409	29	264	14.2	64.5	0.68							EZH2	TPRG1L	NM_182752	27988	33101	Upstream	3625014	3630127	+	No colocalization
chr1	1878601	1881551	+	rep-CGI	CpG: 21	222	21	138	18.9	62.2	1	AluYc3	SINE	Alu				ZBTB33	LOC105378949	NR_168263	11103	12650	Upstream	1891179	1892726	+	No colocalization
chr17	1733501	1736451	+	hk-CGI	CpG: 42	439	42	299	19.1	68.1	0.83							RBM39	WDR81	NM_001163811	10273	3609	Within	1724703	1738585	+	No colocalization
chr9	127943251	127946201	+	hk-CGI	CpG: 33	437	33	283	15.1	64.8	0.72	MIR	SINE	MIR				RBFOX2	FAM102A	NM_203305	5988	4145	Within	127950714	127940581	-	No colocalization
chr13	20434701	20437651	+	hk-CGI	CpG: 54	564	54	382	19.1	67.7	0.84				pELS.CTCF-bound	pELS	enhP	AGO2	MIR4499	NR_039721	2330	2399	Upstream	20433846	20433777	-	No colocalization
chr11	119320651	119323601	+	hk-CGI	CpG: 59	647	59	464	18.2	71.7	0.71				dELS.CTCF-bound	dELS	enhD	POLR2A	MIR6756	NR_106814	9114	9177	Upstream	119313012	119312949	-	No colocalization
chr21	9068251	9071201	+	hk-CGI	CpG: 20	207	20	143	19.3	69.1	0.81								TEKT4P2	NR_038327	60035	1371	Within	9129761	9068355	-	No colocalization
chr1	44986851	44989801	+	rep-CGI	CpG: 24	283	24	178	17	62.9	0.86	AluY	SINE	Alu				NFRKB	HECTD3	NM_024602	22998	14221	Downstream	45011324	45002547	-	No colocalization
chr12	118117451	118120401	+	rep-CGI	CpG: 20	275	20	166	14.5	60.4	0.81	AluY	SINE	Alu					PEBP1	NM_002567	17197	26658	Upstream	118136123	118145584	+	No colocalization
chr9	81693001	81695951	+	rep-CGI	CpG: 21	274	21	168	15.3	61.3	0.83	AluY	SINE	Alu					LOC101927502	NR_109772	4764	82423	Within	81689712	81776899	+	Colocalization
chr17	48549809	48552751	+	hk-CGI	CpG: 88	939	88	634	18.7	67.5	0.82	(CCG)n	Simple_repeat	Simple_repeat	pELS.CTCF-bound	pELS	enhP	EZH2	HOXB-AS1	NR_102279	6930	39	Downstream	48544350	48551241	+	No colocalization
chr20	62927401	62930339	+	hk-CGI	CpG: 50	521	50	356	19.2	68.3	0.82				PLS.CTCF-bound	PLS	prom	IKZF1	DIDO1	NM_022105	9082	23873	Within	62937952	62904997	-	No colocalization
chr14	73245164	73248101	+	hk-CGI	CpG: 58	623	58	454	18.6	72.9	0.7				PLS.CTCF-bound	PLS	prom	DPF2	LOC101928123	NR_135248	631.5	2615.5	Upstream	73246001	73244017	-	No colocalization
chr2	130356544	130359479	+	rep-CGI	CpG: 19	236	19	146	16.1	61.9	0.85	AluY	SINE	Alu				ZBTB33	PTPN18	NM_014369	1956.5	17393.5	Within	130356055	130375405	+	No colocalization
chr4	15700951	15703883	+	hk-CGI	CpG: 46	451	46	302	20.4	67	0.92	(GCT)n	Simple_repeat	Simple_repeat	PLS.CTCF-bound	PLS	prom	POLR2A	BST1	NM_004334	647	30370	Upstream	15703064	15732787	+	No colocalization
chr2	23571801	23574732	+	rep-CGI	CpG: 21	267	21	154	15.7	57.7	0.95	AluYc	SINE	Alu					KLHL29	NM_052920	188088	135340	Within	23385178	23708606	+	No colocalization
chr1	33279923	33282851	+	rep-CGI	CpG: 20	249	20	170	16.1	68.3	0.73	(ACC)n	Simple_repeat	Simple_repeat				AGO2	ZNF362	NM_152493	24896	19332	Within	33256491	33300719	+	No colocalization
chr9	137292435	137295363	+	hk-CGI	CpG: 192	1763	192	1299	21.8	73.7	0.8	(CCCTCGG)n	Simple_repeat	Simple_repeat	pELS.CTCF-bound	pELS	enhP	POLR2G	NRARP	NM_001004354	8372	5731	Downstream	137302271	137299630	-	No colocalization
chr22	42921000	42923928	+	rep-CGI	CpG: 18	236	18	143	15.3	60.6	0.85	AluY	SINE	Alu				POLR2A	PACSIN2	NM_001349970	37872	52699	Within	42960336	42869765	-	No colocalization
chr1	19337684	19340612	+	hk-CGI	CpG: 25	266	25	179	18.8	67.3	0.84				dELS.CTCF-bound	dELS	enhD	CTCF	SLC66A1	NR_109848	26823	6720	Downstream	19312325	19332428	+	No colocalization
chr14	103219549	103222475	+	hk-CGI	CpG: 100	818	100	617	24.4	75.4	0.86	G-rich	Low_complexity	Low_complexity	dELS.CTCF-bound	dELS	enhD	EZH2	LINC00605	NR_033938	31984	33792	Upstream	103189028	103187220	-	No colocalization
chr1	158087851	158090775	+	rep-CGI	CpG: 25	285	25	178	17.5	62.5	0.91	AluY	SINE	Alu					KIRREL1	NM_018240	95669	10949	Within	157993644	158100262	+	No colocalization
chr12	47304832	47307754	+	rep-CGI	CpG: 18	226	18	164	15.9	72.6	0.61	LTR12D	LTR	ERV1				SP1	LOC105369747	NR_135024	1106	377	Within	47307399	47305916	-	No colocalization
chr8	43204033	43206955	+	rep-CGI	CpG: 21	230	21	154	18.3	67	0.83	5S	rRNA	rRNA					HGSNAT	NM_001363227	65031	2640	Downstream	43140463	43202854	+	No colocalization
chr19	55356480	55359401	+	hk-CGI	CpG: 16	209	16	132	15.3	63.2	0.78				pELS	pELS	enhP	NFIC	FAM71E2	NM_001145402	5319.5	3033.5	Within	55363260	55354907	-	Colocalization
chr6	168516830	168519751	+	hk-CGI	CpG: 29	306	29	195	19	63.7	0.94								SMOC2	NM_022138	77107.5	149702	Within	168441183	168667992	+	No colocalization
chr16	81084632	81087551	+	rep-CGI	CpG: 25	285	25	179	17.5	62.8	0.9	AluYb8	SINE	Alu					GCSH	NR_033249	10303.5	4147.5	Within	81096395	81081944	-	No colocalization
chr10	36732984	36735901	+	rep-CGI	CpG: 19	247	19	141	15.4	57.1	0.96	LTR12C	LTR	ERV1				PKNOX1	ANKRD30A	NM_052997	391414	498124	Upstream	37125856	37232567	+	Colocalization
chr19	49199084	49202001	+	rep-CGI	CpG: 19	249	19	150	15.3	60.2	0.87	AluY	SINE	Alu				ZBTB40	TRPM4	NM_017636	42751.5	11293.5	Within	49157791	49211836	+	No colocalization
chr6	169239401	169242317	+	hk-CGI	CpG: 20	217	20	147	18.4	67.7	0.81							POLR2A	THBS2	NM_001381940	12987	10016	Within	169253846	169230843	-	No colocalization
chr11	77586251	77589164	+	rep-CGI	CpG: 23	259	23	165	17.8	63.7	0.89	AluJr	SINE	Alu	pELS	pELS	enhP	ZBTB33	AQP11	NM_001363477	1926.5	22648.5	Upstream	77589634	77610356	+	Colocalization
chr17	12998351	13001264	+	rep-CGI	CpG: 21	269	21	164	15.6	61	0.85	AluY	SINE	Alu					ELAC2	NM_018127	18219.5	8196.5	Within	13018027	12991611	-	Colocalization
chr19	41329551	41332463	+	hk-CGI	CpG: 35	332	35	246	21.1	74.1	0.77	G-rich	Low_complexity	Low_complexity	dELS	dELS	enhD	KDM4A	TGFB1	NM_000660	22915	685	Within	41353922	41330322	-	Colocalization
chr22	41681501	41684411	+	hk-CGI	CpG: 42	489	42	305	17.2	62.4	0.89				PLS.CTCF-bound	PLS	prom	KDM5A	SNU13	NM_005008	5911	9024	Within	41688867	41673932	-	No colocalization
chr7	55729540	55732449	+	rep-CGI	CpG: 26	379	26	227	13.7	59.9	0.77	AluY	SINE	Alu				ATF7	FKBP9P1	NR_003949	26427.5	49921.5	Upstream	55704567	55681073	-	No colocalization
chr2	156327651	156330560	+	hk-CGI	CpG: 64	798	64	538	16	67.4	0.71				pELS.CTCF-bound	pELS	enhP	SUZ12	NR4A2	NM_006186	3615.5	4669.5	Within	156332721	156324436	-	No colocalization
chr4	6724701	6727610	+	hk-CGI	CpG: 22	289	22	192	15.2	66.4	0.69				dELS.CTCF-bound	dELS	enhD	RBFOX2	BLOC1S4	NM_018366	9982.5	8493.5	Downstream	6716173	6717662	+	Colocalization
chr17	962351	965259	+	rep-CGI	CpG: 20	236	20	145	16.9	61.4	0.93	AluY	SINE	Alu				TRIM28	TIMM22	NM_013337	33323	39866	Upstream	997128	1003671	+	No colocalization
chr3	48658771	48661679	+	hk-CGI	CpG: 303	3332	303	2226	18.2	66.8	0.82	OldhAT1	DNA	hAT-Ac	pELS	pELS	enhP	POLR2G	LINC02585	NR_111921	3542	8945	Upstream	48663767	48669170	+	No colocalization
chr8	52744294	52747201	+	rep-CGI	CpG: 20	268	20	163	14.9	60.8	0.82	AluSx1	SINE	Alu				MITF	RB1CC1	NM_001083617	31281.5	123290	Upstream	52714466	52622457	-	Colocalization
chr9	15232001	15234908	+	hk-CGI	CpG: 20	250	20	157	16	62.8	0.82							CTCF	TTC39B	NM_152574	73905.5	62611.5	Within	15307360	15170843	-	No colocalization
chr6	17727031	17729938	+	rep-CGI	CpG: 42	383	42	288	21.9	75.2	0.78	LTR12C	LTR	ERV1				ZBTB33	LOC105374952	NR_134618	21442.5	17457.5	Downstream	17707042	17711027	+	No colocalization
chr19	14404401	14407307	+	hk-CGI	CpG: 58	738	58	523	15.7	70.9	0.63	(GCCCC)n	Simple_repeat	Simple_repeat	dELS.CTCF-bound	dELS	enhD	CTCF	DDX39A	NM_005804	13487	2943	Downstream	14419341	14408797	-	Colocalization
chr10	46836295	46839201	+	hk-CGI	CpG: 19	223	19	149	17	66.8	0.77								AGAP13P	NR_165819	21209	652	Downstream	46816539	46837096	+	No colocalization
chr15	74021196	74024101	+	hk-CGI	CpG: 60	533	60	364	22.5	68.3	0.98							POLR2A	PML	NM_033238	27933.5	25173.5	Within	73994715	74047822	+	Colocalization
chr22	37888051	37890955	+	rep-CGI	CpG: 20	272	20	165	14.7	60.7	0.81	AluY	SINE	Alu				POLR2A	EIF3L	NM_016091	40085	96	Downstream	37849418	37889407	+	No colocalization
chr22	24492951	24495855	+	hk-CGI	CpG: 98	1041	98	720	18.8	69.2	0.79				PLS	PLS	prom	SUZ12	UPB1	NM_016327	928	33987	Upstream	24495331	24528390	+	No colocalization
chr9	123389749	123392652	+	hk-CGI	CpG: 28	336	28	189	16.7	56.2	1.06							POLR2G	MIR601	NR_030332	11402.5	11323.5	Downstream	123402603	123402524	-	Colocalization
chr1	224271551	224274453	+	rep-CGI	CpG: 24	274	24	169	17.5	61.7	0.93	AluYa5	SINE	Alu				ZBTB33	NVL	NM_002533	57170	45658	Within	224330172	224227344	-	Colocalization
chr6	13771800	13774701	+	rep-CGI	CpG: 29	388	29	273	14.9	70.4	0.61	LTR12C	LTR	ERV1				ZBTB33	MCUR1	NM_001031713	41309.5	13297.5	Downstream	13814560	13786548	-	No colocalization
chr21	37281551	37284451	+	rep-CGI	CpG: 37	391	37	283	18.9	72.4	0.72	LTR12C	LTR	ERV1				ZBTB33	VPS26C	NM_001331018	14893	59582	Upstream	37268108	37223419	-	Colocalization
chr12	132430601	132433501	+	hk-CGI	CpG: 24	229	24	145	21	63.3	1.05							EP300	FBRSL1	NM_001382741	58099	79904	Upstream	132490150	132511955	+	Colocalization
chr18	11958901	11961801	+	rep-CGI	CpG: 69	924	69	634	14.9	68.6	0.63	SVA_D	Retroposon	SVA				ZBTB33	IMPA2	NM_014214	21155	70526	Upstream	11981506	12030877	+	No colocalization
chr22	41276501	41279401	+	rep-CGI	CpG: 21	241	21	149	17.4	61.8	0.93	AluYa5	SINE	Alu					RANGAP1	NM_001317930	24418	33173	Within	41302369	41244778	-	No colocalization
chr8	18614651	18617551	+	rep-CGI	CpG: 25	274	25	173	18.2	63.1	0.92	AluYa5	SINE	Alu					PSD3	NM_206909	192766	88799	Within	18808867	18527302	-	Colocalization
chr22	41378001	41380901	+	rep-CGI	CpG: 19	275	19	164	13.8	59.6	0.78	AluSx1	SINE	Alu				ZBTB33	TEF	NM_001145398	12119	19877	Within	41367332	41399328	+	No colocalization
chr4	834301	837201	+	rep-CGI	CpG: 47	630	47	390	14.9	61.9	0.78	L1MB7	LINE	L1				POLR2A	CPLX1	NM_006651	9622	50795	Upstream	826129	784956	-	No colocalization
chr11	18453701	18456601	+	hk-CGI	CpG: 39	458	39	299	17	65.3	0.8				PLS.CTCF-bound	PLS	prom	CTCF	LDHAL6A	NM_001144071	704	24450	Upstream	18455855	18479601	+	No colocalization
chr5	141350151	141353051	+	hk-CGI	CpG: 71	740	71	494	19.2	66.8	0.86								PCDHGB1	NM_032095	1341	1092	Within	141350260	141352693	+	No colocalization
chr11	78208651	78211551	+	hk-CGI	CpG: 19	267	19	170	14.2	63.7	0.71				dELS	dELS	enhD	POLR2A	USP35	NM_020798	21183	5131	Within	78188918	78215232	+	Colocalization
chr17	81609619	81612519	+	rep-CGI	CpG: 24	281	24	175	17.1	62.3	0.9	AluYb8	SINE	Alu					NPLOC4	NM_017921	26043	54183	Within	81637112	81556886	-	No colocalization
chr10	72325751	72328651	+	rep-CGI	CpG: 37	389	37	289	19	74.3	0.69	LTR12C	LTR	ERV1				ZBTB33	DNAJB12	NM_001365081	27718	5633	Downstream	72354919	72332834	-	No colocalization
chr7	66130801	66133701	+	rep-CGI	CpG: 17	241	17	143	14.1	59.3	0.82	AluY	SINE	Alu					CRCP	NM_001040647	17434	22315	Within	66114817	66154566	+	No colocalization
chr20	63063201	63066101	+	hk-CGI	CpG: 23	344	23	231	13.4	67.2	0.61				dELS	dELS	enhD	EZH2	LINC01749	NR_033370	55269	20420	Within	63009382	63085071	+	Colocalization
chr6	34710251	34713151	+	rep-CGI	CpG: 17	238	17	140	14.3	58.8	0.84	AluY	SINE	Alu				ZBTB33	LOC101929243	NR_134626	14757	14230	Downstream	34696944	34697471	+	Colocalization
chr17	16689051	16691951	+	hk-CGI	CpG: 94	1351	94	892	13.9	66	0.65	(GGCTT)n	Simple_repeat	Simple_repeat	PLS.CTCF-bound	PLS	prom	CTCF	CCDC144A	NM_014695	261	87379	Within	16690240	16777880	+	No colocalization
chr10	112991101	112994001	+	rep-CGI	CpG: 17	245	17	154	13.9	62.9	0.71	AluY	SINE	Alu					SNORA87	NR_132769	52803	53025	Upstream	113045354	113045576	+	No colocalization
chr17	42546828	42549727	+	hk-CGI	CpG: 81	810	81	560	20	69.1	0.84	(GGCCGG)n	Simple_repeat	Simple_repeat	pELS.CTCF-bound	pELS	enhP	SIN3A	LOC108783654	NR_144402	6524.5	4157.5	Downstream	42554802	42552435	-	No colocalization
chr19	42258557	42261451	+	rep-CGI	CpG: 15	213	15	123	14.1	57.7	0.87	AluYk4	SINE	Alu	dELS	dELS	enhD	ATF7	ERF	NM_006494	4876	12436	Upstream	42255128	42247568	-	No colocalization
chr19	48403868	48406751	+	hk-CGI	CpG: 37	421	37	301	17.6	71.5	0.69	(GCAGTGC)n	Simple_repeat	Simple_repeat				POLR2A	GRIN2D	NM_000836	11642.5	39621.5	Within	48393667	48444931	+	No colocalization
chr19	11621151	11624032	+	rep-CGI	CpG: 21	274	21	169	15.3	61.7	0.81	AluY	SINE	Alu	dELS.CTCF-bound	dELS	enhD	L3MBTL2	ZNF627	NM_001290083	25109.5	3430.5	Downstream	11597482	11619161	+	No colocalization
chr5	180613832	180616713	+	hk-CGI	CpG: 34	535	34	348	12.7	65	0.69							ETV6	FLT4	NM_182925	34327.5	13767.5	Within	180649600	180601505	-	No colocalization
chr2	127615645	127618525	+	rep-CGI	CpG: 23	292	23	180	15.8	61.6	0.85	AluYb8	SINE	Alu					LIMS2	NM_001256542	31168	21335	Downstream	127648253	127638420	-	Colocalization
chr22	19082281	19085160	+	rep-CGI	CpG: 85	1030	85	730	16.5	70.9	0.66	SVA_D	Retroposon	SVA					DGCR2	NM_001173533	38733.5	47439.5	Within	19122454	19036281	-	No colocalization
chr17	44138722	44141601	+	hk-CGI	CpG: 64	778	64	497	16.5	63.9	0.81	AluSg4	SINE	Alu	PLS.CTCF-bound	PLS	prom	NRF1	HROB	NM_001321310	1767.5	22314.5	Upstream	44141929	44162476	+	No colocalization
chr5	73380051	73382929	+	hk-CGI	CpG: 193	2301	193	1473	16.8	64	0.82				DNase-H3K4me3.CTCF-bound	DNase-H3K4me3	K4m3	EZH2	LINC02230	NR_146627	43585	42727	Downstream	73337905	73338763	+	No colocalization
chr4	183756284	183759159	+	hk-CGI	CpG: 20	257	20	170	15.6	66.1	0.78				dELS.CTCF-bound	dELS	enhD	CTCF	TRAPPC11	NM_021942	98429.5	44132.5	Downstream	183659292	183713589	+	No colocalization
chr13	18598241	18601115	+	hk-CGI	CpG: 76	1104	76	715	13.8	64.8	0.66	(GGCGCTG)n	Simple_repeat	Simple_repeat				CTCF	LINC00417	NR_047508	140421	138421	Downstream	18740099	18738099	-	No colocalization
chr4	170090778	170093651	+	rep-CGI	CpG: 46	552	46	398	16.7	72.1	0.64	LTR12C	LTR	ERV1	pELS	pELS	enhP	EZH2	AADAT	NM_001286683	1827.5	31993.5	Upstream	170090387	170060221	-	No colocalization
chr13	110384851	110387723	+	hk-CGI	CpG: 24	322	24	196	14.9	60.9	1.02				dELS	dELS	enhD		COL4A2	NM_001846	79004	126922	Within	110307283	110513209	+	No colocalization
chr16	2297030	2299901	+	hk-CGI	CpG: 26	354	26	233	14.7	65.8	0.68							POLR2G	ABCA3	NM_001089	42262.5	22585.5	Within	2340728	2275880	-	No colocalization
chr13	52349981	52352851	+	rep-CGI	CpG: 40	589	40	333	13.6	56.5	0.85	HAL1ME	LINE	L1				ZBTB33	LINC02333	NR_120400	17122	9533	Downstream	52334294	52341883	+	Colocalization
chr2	91747191	91750060	+	hk-CGI	CpG: 58	414	58	335	28	80.9	0.88	(CCGCTG)n	Simple_repeat	Simple_repeat					GGT8P	NR_003503	26715.5	33501.5	Upstream	91775341	91782127	+	No colocalization
chr9	36581801	36584669	+	rep-CGI	CpG: 31	392	31	229	15.8	58.4	0.94	AluY	SINE	Alu				ZBTB33	MELK	NM_001256692	10374	94448	Within	36572861	36677683	+	Colocalization
chr19	13808551	13811419	+	hk-CGI	CpG: 37	411	37	284	18	69.1	0.76							POLR2G	ZSWIM4	NM_023072	14543	22230	Within	13795442	13832215	+	No colocalization
chr19	49000184	49003051	+	rep-CGI	CpG: 18	231	18	141	15.6	61	0.85	AluY	SINE	Alu				POLR2A	RUVBL2	NM_001321191	8170.5	14377.5	Within	48993447	49015995	+	Colocalization
chr18	79144339	79147206	+	hk-CGI	CpG: 18	266	18	178	13.5	66.9	0.76								ATP9B	NM_198531	76379.5	232510	Within	79069393	79378282	+	No colocalization
chr8	22175636	22178501	+	hk-CGI	CpG: 35	399	35	289	17.5	72.4	0.69	(CCCGC)n	Simple_repeat	Simple_repeat	dELS	dELS	enhD	KDM4A	BMP1	NR_033404	11697.5	24413.5	Within	22165371	22201482	+	No colocalization
chr8	37838737	37841601	+	hk-CGI	CpG: 117	1085	117	795	21.6	73.3	0.8	(CCGCC)n	Simple_repeat	Simple_repeat	dELS.CTCF-bound	dELS	enhD	POLR2A	BRF2	NM_018310	9692	3098	Downstream	37849861	37843267	-	No colocalization
chr11	445013	447875	+	hk-CGI	CpG: 47	479	47	314	19.6	65.6	0.91	MIR	SINE	MIR	dELS.CTCF-bound	dELS	enhD	DPF2	ANO9	NM_001347882	4433	28507	Upstream	442011	417937	-	No colocalization
chr19	15237239	15240101	+	hk-CGI	CpG: 32	437	32	305	14.6	69.8	0.61	(GCT)n	Simple_repeat	Simple_repeat	dELS.CTCF-bound	dELS	enhD	POLR2G	EPHX3	NM_001142886	5623	11749	Upstream	15233047	15226921	-	No colocalization
chr4	1489139	1492001	+	hk-CGI	CpG: 18	201	18	150	17.9	74.6	0.65							ZMYM3	NKX1-1	NM_001290079	84128	87639	Upstream	1406442	1402931	-	No colocalization
chr10	125773545	125776407	+	hk-CGI	CpG: 79	757	79	569	20.9	75.2	0.74	G-rich	Low_complexity	Low_complexity				ZBTB33	MMP21	NM_147191	845	8521	Within	125775821	125766455	-	No colocalization
chr8	125451051	125453911	+	rep-CGI	CpG: 23	281	23	168	16.4	59.8	0.93	AluY	SINE	Alu				ZBTB33	TRIB1	NM_001282985	20273	14076	Downstream	125432208	125438405	+	No colocalization
chr19	1302251	1305109	+	hk-CGI	CpG: 30	281	30	199	21.4	70.8	0.85				dELS	dELS	enhD	AGO2	EFNA2	NM_001405	17808	2250	Downstream	1285872	1301430	+	Colocalization
chr17	16404544	16407401	+	rep-CGI	CpG: 20	228	20	140	17.5	61.4	0.94	AluY	SINE	Alu					TRPV2	NM_016113	9597.5	31030.5	Upstream	16415570	16437003	+	No colocalization
chr13	112559101	112561958	+	rep-CGI	CpG: 23	274	23	170	16.8	62	0.88	AluYa5	SINE	Alu					TUBGCP3	NM_001286279	27655.5	14048.5	Within	112588185	112546481	-	No colocalization
chr4	8963601	8966454	+	hk-CGI	CpG: 98	1094	98	772	17.9	70.6	0.72	(GGCCCC)n	Simple_repeat	Simple_repeat	DNase-H3K4me3	DNase-H3K4me3	K4m3		HMX1	NM_018942	93188.5	97980.5	Upstream	8871839	8867047	-	No colocalization
chr16	67661298	67664151	+	hk-CGI	CpG: 188	2109	188	1413	17.8	67	0.8	(GGGC)n	Simple_repeat	Simple_repeat	PLS.CTCF-bound	PLS	prom	CTCF	PARD6A	NM_001037281	1765.5	49.5	Within	67660959	67662774	+	Colocalization
chr16	1304449	1307301	+	rep-CGI	CpG: 18	259	18	155	13.9	59.8	0.8	AluY	SINE	Alu	dELS	dELS	enhD	ZBTB33	UBE2I	NM_194261	3276	21142	Upstream	1309151	1327017	+	Colocalization
chr20	5783749	5786601	+	rep-CGI	CpG: 21	236	21	145	17.8	61.4	0.97	AluY	SINE	Alu				RBFOX2	SHLD1	NM_001303478	34789	79232	Within	5750386	5864407	+	Colocalization
chr20	16226799	16229651	+	rep-CGI	CpG: 19	236	19	139	16.1	58.9	0.95	AluY	SINE	Alu				MGA	KIF16B	NM_001199865	345223	43878	Downstream	16573448	16272103	-	No colocalization
chr1	1916201	1919051	+	hk-CGI	CpG: 126	1293	126	946	19.5	73.2	0.73	(GCAGCA)n	Simple_repeat	Simple_repeat	pELS.CTCF-bound	pELS	enhP	POLR2A	TMEM52	NM_178545	1653	36	Within	1919279	1917590	-	No colocalization
chr10	132308801	132311651	+	hk-CGI	CpG: 239	1975	239	1477	24.2	74.8	0.87	G-rich	Low_complexity	Low_complexity	PLS.CTCF-bound	PLS	prom	CTCF	STK32C	NM_001318881	21654	13543	Downstream	132331880	132323769	-	No colocalization
chr19	3886651	3889501	+	rep-CGI	CpG: 21	262	21	159	16	60.7	0.88	AluY	SINE	Alu					ATCAY	NM_033064	7392	40006	Within	3880684	3928082	+	No colocalization
chr5	1243301	1246151	+	hk-CGI	CpG: 23	315	23	212	14.6	67.3	0.65	(GT)n	Simple_repeat	Simple_repeat				EZH2	SLC6A18	NM_182632	19346	1463	Within	1225380	1246189	+	No colocalization
chr17	1252401	1255251	+	rep-CGI	CpG: 38	558	38	332	13.6	59.5	0.78	AluY	SINE	Alu	PLS.CTCF-bound	PLS	prom	SIN3A	BHLHA9	NM_001164405	16617	17989	Upstream	1270443	1271815	+	No colocalization
chr9	137074451	137077301	+	hk-CGI	CpG: 223	2466	223	1734	18.1	70.3	0.73	(GGGGC)n	Simple_repeat	Simple_repeat	PLS.CTCF-bound	PLS	prom	KDM4A	UAP1L1	NM_207309	1640	8662	Upstream	137077516	137084538	+	No colocalization
chr17	29170951	29173801	+	rep-CGI	CpG: 18	218	18	134	16.5	61.5	0.9	AluYk2	SINE	Alu				ZBTB33	MYO18A	NM_001346765	8022	101254	Within	29180398	29071122	-	No colocalization
chr2	241819451	241822301	+	rep-CGI	CpG: 22	271	22	179	16.2	66.1	0.74	(CCGT)n	Simple_repeat	Simple_repeat				AGO1	NEU4	NM_001167599	9481	3463	Downstream	241811395	241817413	+	No colocalization
chr16	58499001	58501851	+	hk-CGI	CpG: 41	556	41	372	14.7	66.9	0.66				pELS	pELS	enhP	SAP30	NDRG4	NM_001242835	284	13193	Within	58500142	58513619	+	No colocalization
chr8	144595751	144598601	+	hk-CGI	CpG: 18	206	18	129	17.5	62.6	0.9								ARHGAP39	NM_001308208	88670	67998	Within	144685846	144529178	-	No colocalization
chr14	34646351	34649201	+	rep-CGI	CpG: 22	266	22	164	16.5	61.7	0.89	AluYk2	SINE	Alu				HNRNPLL	SNX6	NM_021249	17628	86684	Upstream	34630148	34561092	-	No colocalization
chr10	132963251	132966101	+	hk-CGI	CpG: 27	390	27	231	13.8	59.2	1.12				PLS.CTCF-bound	PLS	prom	ZNF444	LINC01167	NR_125763	2439	3337	Upstream	132962237	132961339	-	Colocalization
chr16	75275701	75278551	+	rep-CGI	CpG: 16	236	16	142	13.6	60.2	0.78	AluY	SINE	Alu					BCAR1	NM_001170715	9119	48946	Upstream	75268007	75228180	-	No colocalization
chr1	52093201	52096051	+	rep-CGI	CpG: 21	256	21	147	16.4	57.4	1.01	AluY	SINE	Alu	DNase-H3K4me3	DNase-H3K4me3	K4m3	POLR2G	BTF3L4	NM_152265	38332	3910	Downstream	52056294	52090716	+	No colocalization
chr7	101689851	101692701	+	rep-CGI	CpG: 24	274	24	171	17.5	62.4	0.91	AluYa5	SINE	Alu					MYL10	NM_138403	61980	77947	Upstream	101629296	101613329	-	Colocalization
chr13	98307451	98310301	+	rep-CGI	CpG: 23	277	23	171	16.6	61.7	0.88	AluYi6	SINE	Alu					FARP1	NM_005766	165783	146296	Within	98143093	98455172	+	No colocalization
chr19	45911851	45914701	+	hk-CGI	CpG: 21	217	21	145	19.4	66.8	0.87							CTCF	NANOS2	NM_001029861	1502	62	Within	45914778	45913214	-	No colocalization
chr19	48200351	48203201	+	rep-CGI	CpG: 17	267	17	159	12.7	59.6	0.73	AluY	SINE	Alu					ZSWIM9	NM_199341	31097	4156	Downstream	48170679	48197620	+	Colocalization
chr1	29258351	29261201	+	hk-CGI	CpG: 121	1515	121	1033	16	68.2	0.69	G-rich	Low_complexity	Low_complexity	dELS.CTCF-bound	dELS	enhD	EZH2	PTPRU	NM_001195001	23255	67024	Within	29236521	29326800	+	No colocalization
chr20	59007451	59010301	+	hk-CGI	CpG: 82	693	82	543	23.7	78.4	0.79	(CTGCC)n	Simple_repeat	Simple_repeat	PLS.CTCF-bound	PLS	prom	POLR2A	CTSZ	NM_001336	1622	13692	Upstream	59007254	58995184	-	No colocalization
chr17	43584701	43587551	+	rep-CGI	CpG: 18	263	18	156	13.7	59.3	0.79	AluY	SINE	Alu	dELS.CTCF-bound	dELS	enhD	CHD4	ETV4	NM_001079675	39786	58281	Upstream	43546340	43527845	-	Colocalization
chr13	98473751	98476601	+	hk-CGI	CpG: 22	305	22	194	14.4	63.6	0.72							RXRA	STK24	NM_003576	46949	24978	Within	98522125	98450198	-	Colocalization
chr12	29383901	29386751	+	rep-CGI	CpG: 33	380	33	282	17.4	74.2	0.63	LTR12C	LTR	ERV1				ZBTB33	ERGIC2	NM_016570	4154	47974	Upstream	29381172	29337352	-	Colocalization
chr2	236176701	236179551	+	hk-CGI	CpG: 128	1736	128	1028	14.7	59.2	0.84	(T)n	Simple_repeat	Simple_repeat	dELS.CTCF-bound	dELS	enhD	EZH2	GBX2	NM_001485	9740	12891	Upstream	236168386	236165235	-	No colocalization
chr14	99173751	99176601	+	hk-CGI	CpG: 283	2407	283	1709	23.5	71	0.94	(CTC)n	Simple_repeat	Simple_repeat	dELS	dELS	enhD	GABPA	BCL11B	NM_001282238	97021	5889	Within	99272197	99169287	-	No colocalization
chr4	7481734	7484582	+	hk-CGI	CpG: 45	702	45	441	12.8	62.8	0.71								SORCS2	NM_020777	290621	259669	Within	7192537	7742827	+	No colocalization
chr9	137876651	137879492	+	hk-CGI	CpG: 267	2213	267	1671	24.1	75.5	0.86	G-rich	Low_complexity	Low_complexity	PLS	PLS	prom	POLR2A	LOC100133077	NR_121583	14498.5	10147.5	Within	137892570	137867924	-	No colocalization
chr15	34191469	34194308	+	rep-CGI	CpG: 22	274	22	169	16.1	61.7	0.85	AluYh3	SINE	Alu				CTCF	KATNBL1	NM_024713	17207.5	52215.5	Within	34210096	34140673	-	Colocalization
chr19	11169563	11172401	+	hk-CGI	CpG: 19	260	19	169	14.6	65	0.69							SRF	KANK2	NM_001379555	26563	6713	Within	11197545	11164269	-	Colocalization
chr19	478495	481332	+	rep-CGI	CpG: 29	367	29	242	15.8	65.9	0.77	L2b	LINE	L2	dELS.CTCF-bound	dELS	enhD	RBM39	ODF3L2	NM_001385598	11710.5	16553.5	Within	491624	463360	-	No colocalization
chr3	146790234	146793071	+	rep-CGI	CpG: 21	243	21	151	17.3	62.1	0.91	AluY	SINE	Alu					LINC02010	NR_135560	130270	133566	Upstream	146921922	146925218	+	No colocalization
chr5	134033065	134035901	+	rep-CGI	CpG: 20	286	20	171	14	59.8	0.79	AluY	SINE	Alu					VDAC1	NM_003374	29508	62613	Upstream	134004975	133971870	-	No colocalization
chr1	235992221	235995051	+	hk-CGI	CpG: 37	398	37	264	18.6	66.3	0.85							AGO2	NID1	NM_002508	71454	17805	Within	236065090	235975831	-	No colocalization
chr22	37844622	37847451	+	rep-CGI	CpG: 20	274	20	167	14.6	60.9	0.8	AluYa5	SINE	Alu					MIR659	NR_030396	1737.5	1640.5	Downstream	37847774	37847677	-	Colocalization
chr11	130207651	130210479	+	hk-CGI	CpG: 37	442	37	302	16.7	68.3	0.72				dELS	dELS	enhD	CTCF	ST14	NM_021978	49284	1297	Within	130159781	130210362	+	No colocalization
chr20	1294674	1297501	+	hk-CGI	CpG: 17	234	17	164	14.5	70.1	0.61								SNPH	NM_014723	29794.5	13239.5	Within	1266293	1309327	+	Colocalization
chr5	50551	53378	+	hk-CGI	CpG: 87	1094	87	677	15.9	61.9	0.85				DNase-H3K4me3.CTCF-bound	DNase-H3K4me3	K4m3	EZH2	PLEKHG4B	NM_052909	40202.5	138002	Upstream	92167	189966	+	No colocalization
chr9	6714801	6717628	+	hk-CGI	CpG: 49	527	49	336	18.6	63.8	0.92				pELS	pELS	enhP	SIN3A	KDM4C	NM_001304341	41757.5	98934.5	Upstream	6757972	6815149	+	No colocalization
chr16	87865336	87868162	+	rep-CGI	CpG: 20	267	20	161	15	60.3	0.83	AluY	SINE	Alu	pELS	pELS	enhP	POLR2A	MIR11401	NR_162122	12854	12785	Downstream	87853895	87853964	+	No colocalization
chr6	33521226	33524051	+	rep-CGI	CpG: 46	481	46	358	19.1	74.4	0.69	LTR12C	LTR	ERV1	DNase-H3K4me3	DNase-H3K4me3	K4m3	MGA	BAK1	NM_001188	57637.5	49912.5	Downstream	33580276	33572551	-	No colocalization
chr20	35174178	35177002	+	hk-CGI	CpG: 48	617	48	416	15.6	67.4	0.69	MIRc	SINE	MIR	PLS	PLS	prom	POLR2A	PROCR	NM_006404	3519	1772	Within	35172071	35177362	+	No colocalization
chr13	111254128	111256951	+	hk-CGI	CpG: 77	838	77	516	18.4	61.6	1.03							BACH1	ARHGEF7	NM_001320853	52480.5	50192.5	Within	111203059	111305732	+	No colocalization
chr7	94704401	94707220	+	rep-CGI	CpG: 21	256	21	184	16.4	71.9	0.64	LTR12C	LTR	ERV1					PEG10	NM_001184962	49441.5	36116.5	Downstream	94656369	94669694	+	No colocalization
chr9	136985741	136988560	+	hk-CGI	CpG: 102	1307	102	942	15.6	72.1	0.6				dELS	dELS	enhD	EZH2	LCNL1	NM_207510	4158.5	1392.5	Downstream	136982992	136985758	+	No colocalization
chr2	6493987	6496806	+	hk-CGI	CpG: 20	211	20	126	19	59.7	1.06								LINC01247	NR_110251	119974	129388	Upstream	6375422	6366009	-	No colocalization
chr8	98258891	98261710	+	rep-CGI	CpG: 23	243	23	148	18.9	60.9	1.02	L1PA2	LINE	L1				CLOCK	NIPAL2	NM_001321635	33934.5	70475.5	Within	98294235	98189825	-	Colocalization
chr12	96107932	96110751	+	rep-CGI	CpG: 36	343	36	257	21	74.9	0.75	LTR12C	LTR	ERV1	dELS	dELS	enhD		LTA4H	NM_001256643	65821.5	108590	Upstream	96043520	96000752	-	Colocalization
chr19	37208637	37211455	+	rep-CGI	CpG: 16	220	16	131	14.5	59.5	0.83	AluYm1	SINE	Alu	pELS	pELS	enhP	ASH2L	ZNF585B	NM_152279	490	28468	Within	37210536	37181578	-	No colocalization
chr13	110456651	110459469	+	hk-CGI	CpG: 52	513	52	377	20.3	73.5	0.76								COL4A2-AS2	NM_001267044	5227	1664	Within	110463287	110456396	-	No colocalization
chr6	44152351	44155169	+	hk-CGI	CpG: 18	229	18	156	15.7	68.1	0.68							AGO2	TMEM63B	NM_018426	26207	1759	Within	44127553	44155519	+	No colocalization
chr21	36317001	36319817	+	rep-CGI	CpG: 20	257	20	156	15.6	60.7	0.86	AluYc	SINE	Alu					MORC3	NM_015358	1787	58223	Upstream	36320196	36376632	+	Colocalization
chr7	47693551	47696367	+	rep-CGI	CpG: 23	266	23	165	17.3	62	0.91	AluYa5	SINE	Alu					C7orf65	NM_001123065	39716	33311	Downstream	47655243	47661648	+	No colocalization
chr14	49912187	49915003	+	rep-CGI	CpG: 21	250	21	154	16.8	61.6	0.93	AluYh3a3	SINE	Alu				ZBTB33	ARF6	NM_001663	20514	16541	Downstream	49893081	49897054	+	Colocalization
chr9	38686701	38689515	+	rep-CGI	CpG: 21	259	21	160	16.2	61.8	0.85	AluY	SINE	Alu				RNF2	FAM201A	NR_027294	67021	64828	Downstream	38621087	38623280	+	No colocalization
chr6	4077101	4079914	+	hk-CGI	CpG: 87	669	87	525	26	78.5	0.85				PLS.CTCF-bound	PLS	prom	PHF8	FAM217A	NM_173563	629.5	10141.5	Within	4079137	4068366	-	No colocalization
chr17	49511743	49514556	+	hk-CGI	CpG: 23	273	23	193	16.8	70.7	0.69				pELS.CTCF-bound	pELS	enhP	CTCF	MIR6165	NR_106751	2333.5	2249.5	Downstream	49510816	49510900	+	No colocalization
chr17	31445440	31448251	+	rep-CGI	CpG: 15	204	15	122	14.7	59.8	0.83	AluY	SINE	Alu				CTCF	RAB11FIP4	NM_032932	55171.5	91365.5	Within	31391674	31538211	+	No colocalization
chr6	98842241	98845051	+	hk-CGI	CpG: 42	453	42	321	18.5	70.9	0.74				dELS	dELS	enhD	EZH2	POU3F2	NM_005604	9073	4188	Downstream	98834573	98839458	+	No colocalization
chr3	37232242	37235051	+	rep-CGI	CpG: 38	403	38	294	18.9	73	0.71	LTR12C	LTR	ERV1				ZBTB33	LOC152048	NR_149029	10548.5	8143.5	Downstream	37244195	37241790	-	No colocalization
chr2	239188393	239191201	+	hk-CGI	CpG: 21	263	21	179	16	68.1	0.7								MGC16025	NR_026664	5660	3533	Downstream	239195457	239193330	-	Colocalization
chr4	188031643	188034451	+	rep-CGI	CpG: 17	243	17	148	14	60.9	0.78	AluSx	SINE	Alu	dELS	dELS	enhD	CHD1	ZFP42	NM_174900	37277	28001	Downstream	187995770	188005046	+	No colocalization
chr17	81350951	81353758	+	rep-CGI	CpG: 68	797	68	554	17.1	69.5	0.71	LTR12C	LTR	ERV1				ZBTB33	LOC100130370	NR_164138	32770.5	23082.5	Downstream	81385125	81375437	-	No colocalization
chr5	159095001	159097806	+	hk-CGI	CpG: 75	1074	75	649	14	60.4	0.77	(AC)n	Simple_repeat	Simple_repeat	dELS	dELS	enhD	EZH2	LINC02202	NR_109890	4078.5	21074.5	Upstream	159100482	159117478	+	No colocalization
chr7	78075247	78078051	+	rep-CGI	CpG: 23	281	23	175	16.4	62.3	0.86	AluYb9	SINE	Alu					PHTF2	NM_001127357	236522	119145	Downstream	77840127	77957504	+	Colocalization
chr16	86551770	86554573	+	rep-CGI	CpG: 18	245	18	171	14.7	69.8	0.6	LTR12C	LTR	ERV1	DNase-H3K4me3.CTCF-bound	DNase-H3K4me3	K4m3	POLR2A	FLJ30679	NR_026674	2147.5	4127.5	Upstream	86555319	86557299	+	Colocalization
chr2	240317301	240320103	+	rep-CGI	CpG: 18	246	18	150	14.6	61	0.8	AluY	SINE	Alu					GPC1	NM_002081	116960	149374	Upstream	240435662	240468076	+	No colocalization
chr10	68716551	68719352	+	rep-CGI	CpG: 22	247	22	150	17.8	60.7	0.99	AluY	SINE	Alu	pELS	pELS	enhP	ZBTB33	SNORD98	NR_003076	37219.5	37286.5	Upstream	68755171	68755238	+	Colocalization
chr17	1805851	1808651	+	rep-CGI	CpG: 19	232	19	140	16.4	60.3	0.91	AluY	SINE	Alu					SMYD4	NM_052928	22651	27767	Within	1829902	1779484	-	No colocalization
chr14	31525051	31527851	+	rep-CGI	CpG: 36	357	36	258	20.2	72.3	0.77	LTR12C	LTR	ERV1				CTCF	GPR33	NM_001197184	38412	43577	Upstream	31488039	31482874	-	Colocalization
chr2	38535151	38537951	+	hk-CGI	CpG: 48	450	48	322	21.3	71.6	0.83				PLS.CTCF-bound	PLS	prom	RNF2	HNRNPLL	NM_138394	66377	25417	Downstream	38602928	38561968	-	No colocalization
chrX	154506001	154508801	+	hk-CGI	CpG: 19	216	19	154	17.6	71.3	0.7							RBFOX2	FAM3A	NM_001171134	8841	1243	Within	154516242	154506158	-	No colocalization
chr17	42107451	42110251	+	hk-CGI	CpG: 34	456	34	313	14.9	68.6	0.66				dELS.CTCF-bound	dELS	enhD	CTCF	DHX58	NM_024119	3863	7441	Within	42112714	42101410	-	Colocalization
chr1	3429551	3432351	+	rep-CGI	CpG: 18	229	18	157	15.7	68.6	0.69	GA-rich	Low_complexity	Low_complexity				CTCF	ARHGEF16	NM_014448	23713	50162	Upstream	3454664	3481113	+	No colocalization
chr2	131493951	131496751	+	rep-CGI	CpG: 24	332	24	196	14.5	59	0.85	AluSg7	SINE	Alu				EP400	MIR4784	NR_039945	4115	4192	Upstream	131491236	131491159	-	No colocalization
chr15	75355951	75358751	+	hk-CGI	CpG: 26	305	26	209	17	68.5	0.73							AGO2	MIR631	NR_030360	3666	3741	Upstream	75353685	75353610	-	No colocalization
chr8	98972001	98974801	+	hk-CGI	CpG: 193	2399	193	1519	16.1	63.3	0.81	(AAAC)n	Simple_repeat	Simple_repeat	dELS	dELS	enhD	ZBTB33	OSR2	NM_001142462	28960	21303	Downstream	98944441	98952098	+	No colocalization
chr14	65278751	65281551	+	hk-CGI	CpG: 79	1224	79	741	12.9	60.5	0.71	AluSg	SINE	Alu				RBM39	MIR4708	NR_039857	55032	54966	Downstream	65335183	65335117	-	No colocalization
chr22	18135551	18138351	+	rep-CGI	CpG: 20	223	20	136	17.9	61	0.99	AluY	SINE	Alu				ZBTB33	TUBA8	NM_001193414	26143	5219	Downstream	18110808	18131732	+	No colocalization
chr15	37094834	37097634	+	rep-CGI	CpG: 24	228	24	153	21.1	67.1	0.98	(CCCCAG)n	Simple_repeat	Simple_repeat	dELS	dELS	enhD	CHD7	MEIS2	NM_002399	5065	205214	Within	37101299	36891020	-	No colocalization
chr10	43412251	43415051	+	rep-CGI	CpG: 20	272	20	166	14.7	61	0.8	AluYf1	SINE	Alu				ZBTB33	SNORD3J	NR_145740	3789	3598	Downstream	43417440	43417249	-	No colocalization
chr13	113117201	113120001	+	hk-CGI	CpG: 28	285	28	195	19.6	68.4	0.85								F7	NM_019616	12811	2084	Within	113105790	113120685	+	No colocalization
chr19	1905901	1908701	+	hk-CGI	CpG: 34	391	34	269	17.4	68.8	0.74				dELS	dELS	enhD	ZFX	ADAT3	NM_001329533	1903	6146	Within	1905398	1913447	+	No colocalization
chr7	81070760	81073556	+	rep-CGI	CpG: 18	225	18	136	16	60.4	0.89	AluYa5	SINE	Alu					SEMA3C	NM_001350120	149769	329621	Upstream	80922389	80742537	-	Colocalization
chr22	41329764	41332556	+	rep-CGI	CpG: 37	500	37	283	14.8	56.6	0.92	AluSp	SINE	Alu					ZC3H7B	NM_017590	29636	28987	Within	41301524	41360147	+	No colocalization
chr1	6615547	6618336	+	rep-CGI	CpG: 20	237	20	142	16.9	59.9	0.95	AluSg	SINE	Alu				HDAC1	PHF13	NM_153812	3211.5	7088.5	Within	6613730	6624030	+	No colocalization
chr1	161027451	161030239	+	rep-CGI	CpG: 69	887	69	609	15.6	68.7	0.66	SVA_B	Retroposon	SVA				ZBTB33	TSTD1	NM_001113205	10119	8786	Downstream	161038964	161037631	-	No colocalization
chr5	95849951	95852737	+	rep-CGI	CpG: 37	401	37	293	18.5	73.1	0.69	LTR12C	LTR	ERV1				ZBTB33	LINC01554	NR_026936	887	8788	Upstream	95852231	95860132	+	No colocalization
chr19	29672816	29675601	+	hk-CGI	CpG: 75	788	75	533	19	67.6	0.83							POLR2G	PLEKHF1	NM_024310	8748.5	1267.5	Within	29665460	29675476	+	Colocalization
chr1	200998269	201001053	+	hk-CGI	CpG: 26	341	26	218	15.2	63.9	0.75	AluSp	SINE	Alu					KIF21B	NM_001252102	24053	30272	Within	201023714	200969389	-	No colocalization
chr15	41509417	41512201	+	hk-CGI	CpG: 200	2161	200	1495	18.5	69.2	0.77	MamRep1879	DNA	hAT-Tip100?	pELS.CTCF-bound	pELS	enhP	EZH2	LTK	NM_002344	3018	7173	Within	41513827	41503636	-	No colocalization
chr19	42305968	42308751	+	hk-CGI	CpG: 21	206	21	138	20.4	67	0.92							ZBTB33	PRR19	NM_199285	5228.5	3461.5	Within	42302131	42310821	+	Colocalization
chr9	133553399	133556181	+	hk-CGI	CpG: 23	269	23	193	17.1	71.7	0.66				CTCF-only.CTCF-bound	CTCF-only	CTCF	CTCF	ADAMTSL2	NM_014694	20087	20729	Within	133534703	133575519	+	No colocalization
chr22	42750148	42752929	+	rep-CGI	CpG: 48	596	48	408	16.1	68.5	0.69	SVA_D	Retroposon	SVA					A4GALT	NR_146459	30668.5	33290.5	Upstream	42720870	42718248	-	No colocalization
chr20	52151751	52154532	+	hk-CGI	CpG: 19	213	19	145	17.8	68.1	0.78							RBM39	ZFP64	NM_199427	38843.5	69131.5	Within	52191985	52084010	-	No colocalization
chr2	44942496	44945277	+	hk-CGI	CpG: 202	2585	202	1680	15.6	65	0.74	(GT)n	Simple_repeat	Simple_repeat	pELS.CTCF-bound	pELS	enhP	EZH2	SIX3	NM_005413	2185.5	2184.5	Within	44941701	44946071	+	No colocalization
chr11	12920978	12923758	+	rep-CGI	CpG: 20	245	20	150	16.3	61.2	0.88	AluYa5	SINE	Alu				MAFK	LINC00958	NR_038904	67180	57165	Downstream	12989548	12979533	-	No colocalization
chr4	121763835	121766614	+	hk-CGI	CpG: 83	705	83	497	23.5	70.5	0.95	GA-rich	Low_complexity	Low_complexity	PLS.CTCF-bound	PLS	prom	EZH2	PP12613	NR_024365	640.5	1583.5	Within	121764584	121766808	+	No colocalization
chr19	37853972	37856751	+	hk-CGI	CpG: 95	1248	95	765	15.2	61.3	0.81	AluSx1	SINE	Alu	PLS.CTCF-bound	PLS	prom	POLR2A	WDR87BP	NR_040015	165.5	31639.5	Upstream	37855196	37823722	-	No colocalization
chr17	47423301	47426079	+	rep-CGI	CpG: 26	282	26	179	18.4	63.5	0.93	AluY	SINE	Alu					EFCAB13	NM_152347	100736	16621	Within	47323954	47441311	+	No colocalization
chr12	6747524	6750301	+	hk-CGI	CpG: 25	284	25	195	17.6	68.7	0.75							RBFOX2	MLF2	NM_005439	4003.5	921.5	Within	6752916	6747991	-	No colocalization
chr1	145282151	145284927	+	rep-CGI	CpG: 18	210	18	128	17.1	61	0.95	AluY	SINE	Alu				ZBTB33	RNVU1-14	NR_104075	2424	2260	Downstream	145281115	145281279	+	No colocalization
chr20	58465501	58468277	+	hk-CGI	CpG: 63	599	63	438	21	73.1	0.79							MYC	APCDD1L	NM_153360	48510	7789	Within	58515399	58459100	-	No colocalization
chr7	63580489	63583261	+	hk-CGI	CpG: 18	240	18	159	15	66.2	0.69								MIR4283-1	NR_036246	39214	39294	Upstream	63621089	63621169	+	Colocalization
chr2	3604195	3606966	+	hk-CGI	CpG: 26	310	26	235	16.8	75.8	0.79				pELS	pELS	enhP	BRD4	COLEC11	NM_001255983	10749.5	39063.5	Within	3594831	3644644	+	No colocalization
chr2	108691451	108694222	+	rep-CGI	CpG: 22	278	22	173	15.8	62.2	0.83	AluYk2	SINE	Alu				ZBTB33	LIMS1-AS1	NR_149074	14235.5	16042.5	Upstream	108678601	108676794	-	Colocalization
chr16	1251498	1254268	+	rep-CGI	CpG: 39	421	39	299	18.5	71	0.75	L1MEc	LINE	L1					TPSD1	NM_012217	3185	6125	Upstream	1256068	1259008	+	Colocalization
chr2	227457017	227459786	+	rep-CGI	CpG: 16	230	16	134	13.9	58.3	0.82	AluY	SINE	Alu				ZNF687	MIR5703	NR_049888	13729.5	13785.5	Upstream	227472131	227472187	+	Colocalization
chr11	61867691	61870457	+	rep-CGI	CpG: 23	342	23	198	13.5	57.9	0.81	AluYe6	SINE	Alu					MIR6746	NR_106804	9204	9141	Downstream	61878278	61878215	-	No colocalization
chr2	96878891	96881656	+	rep-CGI	CpG: 19	236	19	147	16.1	62.3	0.84	AluY	SINE	Alu	dELS	dELS	enhD	POLR2G	FAM178B	NM_001172667	14888.5	4392.5	Within	96895162	96875881	-	Colocalization
chr19	32603987	32606751	+	hk-CGI	CpG: 16	236	16	156	13.6	66.1	0.62							RBM22	SNORA68B	NR_145718	3100	2967	Downstream	32608469	32608336	-	No colocalization
chr11	66332301	66335065	+	hk-CGI	CpG: 22	255	22	187	17.3	73.3	0.64							CTCF	RIN1	NM_001363559	3091	3443	Within	66336774	66330240	-	No colocalization
chr5	177306500	177309263	+	rep-CGI	CpG: 28	345	28	246	16.2	71.3	0.66	(CCCGCT)n	Simple_repeat	Simple_repeat	dELS	dELS	enhD	POLR2A	MXD3	NM_001142935	4016.5	2383.5	Within	177311898	177305498	-	No colocalization
chr16	88961301	88964062	+	rep-CGI	CpG: 15	202	15	129	14.9	63.9	0.74	L1MB5	LINE	L1				POLR2A	LOC100129697	NR_168285	23411.5	8899.5	Downstream	88939270	88953782	+	Colocalization
chr19	5823641	5826401	+	hk-CGI	CpG: 20	231	20	163	17.3	70.6	0.7							AGO1	NRTN	NM_004558	19955	3303	Within	5805066	5828324	+	Colocalization
chr19	1305892	1308651	+	hk-CGI	CpG: 54	601	54	368	18	61.2	0.97	AluSx	SINE	Alu	PLS	PLS	prom	NRF1	EFNA2	NM_001405	21399.5	5841.5	Downstream	1285872	1301430	+	No colocalization
chr18	76776143	76778901	+	rep-CGI	CpG: 27	316	27	234	17.1	74.1	0.62	LTR12C	LTR	ERV1					ZNF236-DT	NR_040024	44773	17209	Downstream	76822295	76794731	-	Colocalization
chr2	201081743	201084501	+	rep-CGI	CpG: 24	285	24	178	16.8	62.5	0.88	AluYb8	SINE	Alu					NDUFB3	NM_001257102	11122	2628	Within	201072000	201085750	+	Colocalization
chr5	180199194	180201951	+	rep-CGI	CpG: 18	236	18	139	15.3	58.9	0.9	AluY	SINE	Alu					RASGEF1C	NM_175062	8638.5	99778.5	Within	180209211	180100794	-	Colocalization
chr12	67717595	67720351	+	rep-CGI	CpG: 36	369	36	274	19.5	74.3	0.71	LTR12C	LTR	ERV1					LINC02421	NR_110063	10502	9927	Within	67729475	67709046	-	No colocalization
chr1	2478147	2480901	+	hk-CGI	CpG: 24	279	24	194	17.2	69.5	0.72				dELS	dELS	enhD	CTCF	PLCH2	NM_001303012	12074	26008	Within	2467450	2505532	+	No colocalization
chr12	14772247	14775001	+	hk-CGI	CpG: 69	732	69	463	18.9	63.3	0.96				PLS.CTCF-bound	PLS	prom	POLR2A	H2AJ	NR_027716	711	4378	Upstream	14774335	14778002	+	Colocalization
chr14	99642397	99645151	+	hk-CGI	CpG: 98	850	98	614	23.1	72.2	0.89	MIR3	SINE	MIR	PLS.CTCF-bound	PLS	prom	SUZ12	HHIPL1	NM_001329411	39237	26564	Within	99604537	99670338	+	No colocalization
chr20	37942748	37945501	+	hk-CGI	CpG: 34	348	34	250	19.5	71.8	0.78	(CCCG)n	Simple_repeat	Simple_repeat	CTCF-only.CTCF-bound	CTCF-only	CTCF	CTCF	VSTM2L	NM_080607	40998.5	1220.5	Within	37903126	37945345	+	No colocalization
chr19	11594548	11597301	+	hk-CGI	CpG: 79	1001	79	632	15.8	63.1	0.79	AluSq2	SINE	Alu	PLS.CTCF-bound	PLS	prom	CTCF	ZNF627	NM_001290083	1557.5	23236.5	Upstream	11597482	11619161	+	No colocalization
chr11	66171448	66174201	+	rep-CGI	CpG: 19	274	19	165	13.9	60.2	0.78	AluYm1	SINE	Alu				ZBTB33	PACS1	NM_018026	102554	71919.5	Within	66070271	66244744	+	No colocalization
chr17	43644457	43647210	+	hk-CGI	CpG: 72	607	72	460	23.7	75.8	0.83				dELS.CTCF-bound	dELS	enhD	SUZ12	MEOX1	NM_013999	15729.5	5444.5	Within	43661563	43640389	-	No colocalization
chr16	81352101	81354852	+	rep-CGI	CpG: 25	288	25	182	17.4	63.2	0.89	AluYe5	SINE	Alu	dELS	dELS	enhD		GAN	NM_001377486	38515.5	37332.5	Within	81314961	81390809	+	Colocalization
chr16	25057751	25060501	+	rep-CGI	CpG: 39	391	39	292	19.9	74.7	0.72	LTR12C	LTR	ERV1					LINC02175	NR_135196	7760	9829	Upstream	25066886	25068955	+	No colocalization
chr3	129045001	129047751	+	hk-CGI	CpG: 143	1515	143	1082	18.9	71.4	0.74				pELS.CTCF-bound	pELS	enhP	GABPA	GP9	NM_000174	14402	16030	Upstream	129060778	129062406	+	Colocalization
chr2	240981801	240984551	+	hk-CGI	CpG: 40	366	40	269	21.9	73.5	0.82				DNase-H3K4me3.CTCF-bound	DNase-H3K4me3	K4m3	CTCF	UICLM	NR_033841	15725	28558	Upstream	240967451	240954618	-	Colocalization
chr8	143816201	143818951	+	hk-CGI	CpG: 175	1333	175	1012	26.3	75.9	0.91	(GCG)n	Simple_repeat	Simple_repeat	pELS.CTCF-bound	pELS	enhP	POLR2A	MIR937	NR_030633	4534	4620	Upstream	143813042	143812956	-	No colocalization
chr22	36453451	36456201	+	hk-CGI	CpG: 63	573	63	414	22	72.3	0.85				pELS.CTCF-bound	pELS	enhP	RBFOX2	TXN2	NM_012473	26814	12219	Downstream	36481640	36467045	-	No colocalization
chr2	131827201	131829951	+	hk-CGI	CpG: 312	3171	312	2239	19.7	70.6	0.8	G-rich	Low_complexity	Low_complexity				CTCF	CDRT15P3	NR_161366	26915	33616	Upstream	131801661	131794960	-	No colocalization
chr5	72995901	72998651	+	hk-CGI	CpG: 29	373	29	259	15.5	69.4	0.65							AGO2	FCHO2	NM_001146032	41236	93246	Within	72956040	73090522	+	No colocalization
chr5	141100401	141103151	+	hk-CGI	CpG: 88	914	88	625	19.3	68.4	0.83								PCDHB3	NM_018937	1304	2047	Within	141100472	141103823	+	No colocalization
chr9	39130601	39133351	+	hk-CGI	CpG: 43	286	43	216	30.1	75.5	1.06							CREB1	CNTNAP3	NM_033655	156191	67267	Within	39288167	39064709	-	No colocalization
chr2	74514901	74517651	+	hk-CGI	CpG: 299	3471	299	2367	17.2	68.2	0.74	(GCCCCA)n	Simple_repeat	Simple_repeat	pELS.CTCF-bound	pELS	enhP	EZH2	TLX2	NM_016170	1827	872	Within	74514449	74517148	+	No colocalization
chr1	121006651	121009401	+	hk-CGI	CpG: 148	2294	148	1365	12.9	59.5	0.73	tRNA-Glu-GAA	tRNA	tRNA				EZH2	PDE4DIPP4	NR_135813	44141	22335	Within	121052167	120985691	-	No colocalization
chr12	116505851	116508601	+	hk-CGI	CpG: 45	412	45	294	21.8	71.4	0.87				dELS.CTCF-bound	dELS	enhD	EP300	LINC00173	NR_027345	26195	28295	Upstream	116533421	116535521	+	No colocalization
chr16	28613201	28615951	+	hk-CGI	CpG: 43	442	43	322	19.5	72.9	0.74								SULT1A1	NM_177536	9010	8990	Within	28623586	28605586	-	No colocalization
chr1	154670601	154673351	+	rep-CGI	CpG: 20	229	20	169	17.5	73.8	0.64	LTR12C	LTR	ERV1					ADAR	NM_001365045	43979	89919	Upstream	154627997	154582057	-	No colocalization
chr17	63661651	63664401	+	rep-CGI	CpG: 23	279	23	170	16.5	60.9	0.9	AluY	SINE	Alu					MAP3K3	NM_002401	40610	33279	Within	63622416	63696305	+	Colocalization
chr4	182158901	182161651	+	rep-CGI	CpG: 25	283	25	176	17.7	62.2	0.93	AluY	SINE	Alu					MIR1305	NR_031640	9016	9102	Upstream	182169292	182169378	+	No colocalization
chr7	129515001	129517751	+	rep-CGI	CpG: 20	263	20	163	15.2	62	0.81	AluY	SINE	Alu				ZNF316	SMKR1	NM_001195243	13846	3458	Downstream	129502530	129512918	+	No colocalization
chr7	4307301	4310051	+	hk-CGI	CpG: 25	310	25	199	16.1	64.2	0.83							NANOG	SDK1	NM_001079653	178992	39677	Downstream	4129684	4268999	+	No colocalization
chr19	44965001	44967751	+	rep-CGI	CpG: 21	262	21	158	16	60.3	0.89	AluY	SINE	Alu				ZBTB33	CLPTM1	NM_001282176	11792	26970	Within	44954584	44993346	+	No colocalization
chr13	80978518	80981261	+	rep-CGI	CpG: 17	222	17	133	15.3	59.9	0.87	AluY	SINE	Alu					LINC00377	NR_125770	38500.5	64552.5	Upstream	81018390	81044442	+	No colocalization
chr2	48402178	48404921	+	rep-CGI	CpG: 21	248	21	147	16.9	59.3	0.98	AluY	SINE	Alu				ZBTB33	FOXN2	NM_001375452	88868.5	24254.5	Downstream	48314681	48379295	+	No colocalization
chr17	75519715	75522458	+	hk-CGI	CpG: 32	370	32	253	17.3	68.4	0.74				dELS	dELS	enhD	RBFOX2	TSEN54	NM_207346	4559.5	3648.5	Within	75516527	75524735	+	No colocalization
chr2	97748546	97751287	+	rep-CGI	CpG: 21	274	21	168	15.3	61.3	0.82	AluY	SINE	Alu	dELS.CTCF-bound	dELS	enhD	ZBTB33	ZAP70	NM_207519	16617.5	10056.5	Downstream	97733299	97739860	+	No colocalization
chr10	125969851	125972591	+	rep-CGI	CpG: 32	417	32	284	15.3	68.1	0.66	SVA_B	Retroposon	SVA				CTCF	FANK1-AS1	NR_102707	2052	966	Downstream	125973273	125972187	-	No colocalization
chr18	13133751	13136491	+	rep-CGI	CpG: 49	551	49	400	17.8	72.6	0.67	LTR12C	LTR	ERV1				AGO1	CEP192	NM_032142	143760	10085	Downstream	12991361	13125036	+	No colocalization
chr2	161425951	161428691	+	hk-CGI	CpG: 99	1154	99	722	17.2	62.6	0.88	G-rich	Low_complexity	Low_complexity	dELS.CTCF-bound	dELS	enhD	EZH2	TBR1	NM_006593	11025	1451	Downstream	161416296	161425870	+	No colocalization
chr20	34708514	34711251	+	hk-CGI	CpG: 146	1728	146	1204	16.9	69.7	0.7	(CCCCGC)n	Simple_repeat	Simple_repeat	dELS.CTCF-bound	dELS	enhD	CTCF	TP53INP2	NM_001329431	5164.5	3553.5	Within	34704718	34713436	+	No colocalization
chr7	63788388	63791120	+	hk-CGI	CpG: 116	974	116	743	23.8	76.3	0.83	(CGG)n	Simple_repeat	Simple_repeat	PLS	PLS	prom	POLR2A	MIR4283-1	NR_036246	168665	168585	Downstream	63621089	63621169	+	Colocalization
chr10	28895571	28898301	+	rep-CGI	CpG: 35	347	35	258	20.2	74.4	0.73	LTR12C	LTR	ERV1				ZBTB33	C10orf126	NR_164114	50529	15039	Downstream	28846407	28881897	+	No colocalization
chr5	172337394	172340123	+	rep-CGI	CpG: 28	404	28	262	13.9	64.9	0.66	(CCGCTC)n	Simple_repeat	Simple_repeat					LOC100288254	NR_130933	53162.5	40382.5	Downstream	172285596	172298376	+	No colocalization
chr6	73522443	73525172	+	hk-CGI	CpG: 36	278	36	209	25.9	75.2	0.92				PLS.CTCF-bound	PLS	prom	DPF2	EEF1A1	NM_001402	2775.5	8058.5	Upstream	73521032	73515749	-	No colocalization
chr16	74903701	74906430	+	rep-CGI	CpG: 17	215	17	131	15.8	60.9	0.87	AluY	SINE	Alu				ZBTB33	WDR59	NM_030581	80057.5	33704.5	Within	74985123	74871361	-	No colocalization
chr12	57783483	57786211	+	rep-CGI	CpG: 20	272	20	152	14.7	55.9	0.94	AluSx	SINE	Alu				MLLT1	TSFM	NM_001172696	2061	12740	Within	57782786	57797587	+	No colocalization
chr5	1024151	1026876	+	hk-CGI	CpG: 23	299	23	205	15.4	68.6	0.71								NKD2	NM_001271082	16552.5	13298.5	Within	1008961	1038812	+	No colocalization
chr6	134903551	134906276	+	rep-CGI	CpG: 42	381	42	285	22	74.8	0.79	LTR12C	LTR	ERV1					ALDH8A1	NM_001193480	45187.5	12478.5	Downstream	134950101	134917392	-	No colocalization
chr7	53494627	53497351	+	rep-CGI	CpG: 33	389	33	282	17	72.5	0.65	LTR12C	LTR	ERV1					LINC01446	NR_038371	315942	159519	Downstream	53811931	53655508	-	No colocalization
chr21	43786151	43788874	+	hk-CGI	CpG: 35	472	35	281	14.8	59.5	0.86							DPF2	RRP1	NM_003683	2063.5	17765.5	Upstream	43789576	43805278	+	Colocalization
chr1	93509393	93512116	+	rep-CGI	CpG: 24	278	24	175	17.3	62.9	0.88	AluYa5	SINE	Alu					FNBP1L	NM_001164473	62624.5	43906.5	Within	93448130	93554661	+	Colocalization
chr14	101928232	101930951	+	hk-CGI	CpG: 24	351	24	212	13.7	60.4	0.75				dELS	dELS	enhD	AGO2	PPP2R5C	NM_001352912	119730	1600.5	Downstream	101809862	101927991	+	No colocalization
chr10	124609773	124612491	+	hk-CGI	CpG: 17	221	17	160	15.4	72.4	1.11							HNRNPL	FAM53B	NM_014661	133246	8159	Downstream	124744378	124619291	-	No colocalization
chr2	112180401	112183119	+	hk-CGI	CpG: 48	457	48	327	21	71.6	0.82	L2b	LINE	L2	dELS.CTCF-bound	dELS	enhD	HDAC2	FBLN7	NM_153214	43376	6458	Within	112138384	112188218	+	No colocalization
chr14	45145435	45148151	+	rep-CGI	CpG: 21	236	21	145	17.8	61.4	0.96	AluYa5	SINE	Alu					FANCM	NM_001308134	10855	20399	Within	45135938	45167192	+	No colocalization
chr1	247010901	247013616	+	rep-CGI	CpG: 20	274	20	166	14.6	60.6	0.81	AluY	SINE	Alu					ZNF670-ZNF695	NR_037894	66554.5	66712.5	Within	247078813	246945546	-	No colocalization
chr13	113143297	113146011	+	rep-CGI	CpG: 21	256	21	170	16.4	66.4	0.77	L1ME2z	LINE	L1				RBFOX2	F10	NM_001312675	21856	4875	Within	113122798	113149529	+	No colocalization
chr14	102311601	102314315	+	hk-CGI	CpG: 41	451	41	293	18.2	65	0.86	L2a	LINE	L2	dELS.CTCF-bound	dELS	enhD	ASH2L	ZNF839	NM_001267827	4547	29409	Upstream	102317505	102342367	+	No colocalization
chr7	76393537	76396251	+	hk-CGI	CpG: 97	803	97	594	24.2	74	0.9				dELS.CTCF-bound	dELS	enhD	POLR2G	SSC4D	NM_080744	14803	5558	Within	76409697	76389336	-	No colocalization
chr3	139019489	139022201	+	hk-CGI	CpG: 113	1202	113	809	18.8	67.3	0.84				PLS.CTCF-bound	PLS	prom	CTCF	PRR23B	NM_001013650	81	1815	Within	139020926	139019030	-	No colocalization
chr12	42226601	42229312	+	hk-CGI	CpG: 183	1998	183	1542	18.3	77.2	0.62	SVA_F	Retroposon	SVA					YAF2	NM_001190980	10411.5	3266.5	Downstream	42238368	42231223	-	No colocalization
chr11	2794891	2797601	+	hk-CGI	CpG: 30	394	30	248	15.2	62.9	0.77								KCNQ1-AS1	NR_130721	65323	43888	Downstream	2861569	2840134	-	No colocalization
chr11	134286291	134289001	+	rep-CGI	CpG: 21	276	21	171	15.2	62	0.81	AluY	SINE	Alu				BCOR	GLB1L3	NM_001080407	11268	31918	Within	134276378	134319564	+	No colocalization
chr9	107817398	107820107	+	rep-CGI	CpG: 54	591	54	437	18.3	73.9	0.67	LTR12C	LTR	ERV1				MAFK	KLF4	NM_004235	328984	333902	Upstream	107489769	107484851	-	No colocalization
chr15	43452193	43454901	+	rep-CGI	CpG: 19	236	19	141	16.1	59.7	0.92	AluYk12	SINE	Alu				MAFK	TP53BP1	NM_005657	57093	50487	Within	43510640	43403060	-	No colocalization
chr5	141355101	141357808	+	hk-CGI	CpG: 18	237	18	149	15.2	62.9	0.77							L3MBTL2	PCDHGA4	NM_032053	1434.5	1278.5	Within	141355020	141357733	+	Colocalization
chr12	123346144	123348851	+	rep-CGI	CpG: 20	266	20	160	15	60.2	0.84	AluY	SINE	Alu					MIR8072	NR_107039	17345.5	17265.5	Downstream	123364843	123364763	-	No colocalization
chr10	21619801	21622505	+	rep-CGI	CpG: 39	605	39	339	12.9	56	0.84	AluY	SINE	Alu				ZBTB33	MLLT10	NM_001324297	87805	122477	Within	21533348	21743630	+	No colocalization
chr4	138087601	138090305	+	rep-CGI	CpG: 68	681	68	496	20	72.8	0.75	LTR12C	LTR	ERV1	PLS	PLS	prom		LINC00616	NR_037866	41732	61531	Within	138130685	138027422	-	No colocalization
chr7	74695801	74698505	+	rep-CGI	CpG: 18	236	18	143	15.3	60.6	0.86	AluY	SINE	Alu				ZBTB33	GTF2I	NM_001280800	39489	19913	Within	74657664	74717066	+	No colocalization
chr22	23718164	23720865	+	rep-CGI	CpG: 23	262	23	163	17.6	62.2	0.92	AluYk4	SINE	Alu					RGL4	NM_001329425	23099.5	20346.5	Downstream	23696415	23699168	+	No colocalization
chr1	3113951	3116652	+	rep-CGI	CpG: 46	400	46	238	23	59.5	1.47	(CA)n	Simple_repeat	Simple_repeat	dELS	dELS	enhD	STAT5A	MIR4251	NR_036215	12672.5	12733.5	Upstream	3127974	3128035	+	Colocalization
chr19	3911901	3914601	+	rep-CGI	CpG: 17	236	17	143	14.4	60.6	0.81	AluY	SINE	Alu				MLLT1	ATCAY	NM_033064	32567	14831	Within	3880684	3928082	+	Colocalization
chr5	33500801	33503501	+	hk-CGI	CpG: 25	309	25	223	16.2	72.2	0.62							ZBTB33	TARS1	NM_152295	61187	34065	Downstream	33440964	33468086	+	No colocalization
chr4	80201101	80203801	+	hk-CGI	CpG: 182	1715	182	1202	21.2	70.1	0.86	G-rich	Low_complexity	Low_complexity	dELS.CTCF-bound	dELS	enhD	EZH2	PRDM8	NM_001099403	4949	1877	Within	80197502	80204328	+	No colocalization
chr2	23560951	23563651	+	hk-CGI	CpG: 28	290	28	207	19.3	71.4	0.77							TAF1	KLHL29	NM_052920	177123	146305	Within	23385178	23708606	+	Colocalization
chr8	144470851	144473551	+	hk-CGI	CpG: 106	905	106	673	23.4	74.4	0.86				dELS.CTCF-bound	dELS	enhD	EZH2	KIFC2	NM_001369769	5865	2001	Within	144466336	144474202	+	No colocalization
chr5	1212051	1214751	+	hk-CGI	CpG: 18	213	18	143	16.9	67.1	0.93							AGO1	SLC6A19	NM_001003841	11807	11710	Within	1201594	1225111	+	No colocalization
chr16	29609601	29612301	+	rep-CGI	CpG: 20	238	20	144	16.8	60.5	0.93	AluY	SINE	Alu				NBN	MIR3680-2	NR_049833	11686	11773	Upstream	29599265	29599178	-	No colocalization
chr15	101653251	101655951	+	hk-CGI	CpG: 141	1535	141	1001	18.4	65.2	0.86	AluSc8	SINE	Alu	pELS.CTCF-bound	pELS	enhP	POLR2A	TM2D3	NM_025141	2210	12756	Upstream	101652391	101641845	-	No colocalization
chr3	155308701	155311401	+	rep-CGI	CpG: 21	205	21	148	20.5	72.2	0.82	G-rich	Low_complexity	Low_complexity				CHAMP1	STRIT1	NM_001352129	16368	19825	Upstream	155293683	155290226	-	No colocalization
chr8	143426201	143428901	+	hk-CGI	CpG: 380	3107	380	2274	24.5	73.2	0.92	(GCC)n	Simple_repeat	Simple_repeat	PLS.CTCF-bound	PLS	prom	EZH2	MAFA	NM_201589	3181	512	Downstream	143430732	143428063	-	No colocalization
chr4	47376151	47378851	+	rep-CGI	CpG: 35	397	35	288	17.6	72.5	0.67	LTR12C	LTR	ERV1				L3MBTL2	COMMD8	NM_017845	86201	73287	Downstream	47463702	47450788	-	No colocalization
chr19	11798551	11801251	+	rep-CGI	CpG: 23	287	23	161	16	56.1	1.04	AluSg	SINE	Alu				SUZ12	ZNF491	NM_152356	1379	8601	Within	11798522	11808502	+	Colocalization
chr1	145232901	145235601	+	hk-CGI	CpG: 37	206	37	169	35.9	82	1.07							CTCF	PPIAL4F	NM_001164262	7948	7163	Downstream	145242199	145241414	-	No colocalization
chr14	55176501	55179201	+	rep-CGI	CpG: 19	225	19	139	16.9	61.8	0.91	AluY	SINE	Alu					DLGAP5	NM_001146015	13734	29717	Within	55191585	55148134	-	Colocalization
chr8	117944301	117947001	+	rep-CGI	CpG: 20	240	20	146	16.7	60.8	0.92	AluY	SINE	Alu				FOXA1	EXT1	NM_000127	166175	151162	Within	118111826	117794489	-	No colocalization
chr3	133783401	133786101	+	hk-CGI	CpG: 35	402	35	284	17.4	70.6	0.7							AGO1	TF	NM_001354704	38359	11890	Within	133746392	133796641	+	No colocalization
chr15	78762251	78764951	+	hk-CGI	CpG: 20	236	20	166	16.9	70.3	0.69				dELS	dELS	enhD	ZBTB33	LOC646938	NR_036495	11565	10209	Downstream	78752036	78753392	+	No colocalization
chr17	18083201	18085901	+	rep-CGI	CpG: 25	344	25	202	14.5	58.7	0.86	AluY	SINE	Alu					DRG2	NM_001388	3396	23418	Upstream	18087947	18107969	+	No colocalization
chr8	85179469	85182168	+	rep-CGI	CpG: 21	272	21	166	15.4	61	0.84	AluYi6	SINE	Alu				ZBTB33	LOC102723322	NR_134311	3777.5	8742.5	Upstream	85177041	85172076	-	Colocalization
chr2	120348784	120351483	+	hk-CGI	CpG: 42	590	42	379	14.2	64.2	0.69							HNRNPLL	INHBB	NM_002193	3998.5	1669.5	Within	120346135	120351803	+	No colocalization
chr7	74067171	74069869	+	rep-CGI	CpG: 18	234	18	142	15.4	60.7	0.84	AluY	SINE	Alu				IKZF1	ELN	NM_001278914	40348	1386	Within	74028172	74069906	+	No colocalization
chr10	669914	672612	+	hk-CGI	CpG: 132	1307	132	799	20.2	61.1	1.08				dELS	dELS	enhD	CREB1	DIP2C-AS1	NM_001355390	21229	18608	Downstream	650034	652655	+	No colocalization
chr1	43590810	43593503	+	hk-CGI	CpG: 44	424	44	298	20.8	70.3	0.84							AGO2	PTPRF	NM_002840	61274.5	31508.5	Within	43530882	43623665	+	No colocalization
chr22	15759211	15761901	+	hk-CGI	CpG: 32	389	32	272	16.5	69.9	0.7								PSLNR	NR_132385	19664	17729	Within	15740892	15778285	+	No colocalization
chr17	67954825	67957510	+	rep-CGI	CpG: 20	242	20	147	16.5	60.7	0.92	AluY	SINE	Alu					C17orf58	NM_181656	37438.5	34930.5	Downstream	67993606	67991098	-	No colocalization
chr3	126343168	126345851	+	hk-CGI	CpG: 31	288	31	196	21.5	68.1	0.93	(CCTGCC)n	Simple_repeat	Simple_repeat				RBFOX2	KLF15	NM_014079	12898.5	1875.5	Within	126357408	126342634	-	Colocalization
chr2	218844701	218847383	+	rep-CGI	CpG: 78	976	78	692	16	70.9	0.64	SVA_F	Retroposon	SVA					PRKAG3	NM_017431	14239	23662	Upstream	218831803	218822380	-	No colocalization
chr4	185238931	185241612	+	rep-CGI	CpG: 80	1032	80	733	15.5	71	0.61	SVA_D	Retroposon	SVA				HNRNPK	SNX25	NM_001378040	30715.5	70638.5	Within	185209556	185310910	+	No colocalization
chr22	19175421	19178101	+	hk-CGI	CpG: 209	1755	209	1330	23.8	75.8	0.83	G-rich	Low_complexity	Low_complexity	PLS.CTCF-bound	PLS	prom	POLR2A	SLC25A1	NM_001287387	1744	1181	Within	19178505	19175580	-	Colocalization
chr2	105892251	105894930	+	hk-CGI	CpG: 39	468	39	303	16.7	64.7	0.8							AGO2	NCK2	NM_001004720	41744.5	681.5	Within	105851846	105894272	+	No colocalization
chr22	30554624	30557303	+	hk-CGI	CpG: 113	1213	113	801	18.6	66	0.87				DNase-H3K4me3.CTCF-bound	DNase-H3K4me3	K4m3	CTCF	GAL3ST1	NM_001318115	4812.5	1329.5	Within	30560776	30554634	-	No colocalization
chr4	189307222	189309901	+	hk-CGI	CpG: 157	2238	157	1461	14	65.3	0.66								LINC01262	NR_121679	351044	352924	Upstream	189659605	189661486	+	Colocalization
chr5	172253373	172256051	+	hk-CGI	CpG: 21	233	21	161	18	69.1	0.76							AGO2	UBTD2	NM_152277	29052	45067	Within	172283764	172209645	-	No colocalization
chr1	246634524	246637201	+	rep-CGI	CpG: 26	312	26	194	16.7	62.2	0.87	MER48	LTR	ERV1				ZBTB33	CNST	NM_152609	69407.5	32732.5	Within	246566455	246668595	+	No colocalization
chr12	49953927	49956601	+	hk-CGI	CpG: 45	446	45	322	20.2	72.2	0.77				pELS	pELS	enhP	EZH2	AQP2	NM_000486	4528	3614	Within	49950736	49958878	+	No colocalization
chr15	34136151	34138824	+	rep-CGI	CpG: 15	203	15	119	14.8	58.6	0.86	AluY	SINE	Alu				ZBTB33	PGBD4	NM_152595	35405.5	28801.5	Downstream	34102082	34108686	+	No colocalization
chr8	43086451	43089123	+	rep-CGI	CpG: 18	229	18	134	15.7	58.5	0.93	AluY	SINE	Alu					FNTA	NM_002027	31465	2005	Downstream	43056322	43085782	+	No colocalization
chr6	27216379	27219051	+	rep-CGI	CpG: 27	390	27	230	13.8	59	0.8	AluSq	SINE	Alu				ZBTB33	PRSS16	NM_005865	29985	38905	Upstream	27247700	27256620	+	Colocalization
chr21	33671129	33673801	+	rep-CGI	CpG: 19	280	19	164	13.6	58.6	0.79	AluSc	SINE	Alu				ZNF316	CRYZL1	NM_145858	30724	83125	Upstream	33641741	33589340	-	Colocalization
chr11	379184	381854	+	hk-CGI	CpG: 140	1473	140	1018	19	69.1	0.8							AGO2	B4GALNT4	NM_178537	11021	1598	Within	369498	382117	+	No colocalization
chr6	26565447	26568117	+	rep-CGI	CpG: 26	266	26	172	19.5	64.7	0.95	AluY	SINE	Alu				ZBTB33	LOC105374988	NR_134611	2541	7916	Upstream	26569323	26574698	+	No colocalization
chr19	9792751	9795420	+	hk-CGI	CpG: 142	1638	142	1130	17.3	69	0.88				pELS.CTCF-bound	pELS	enhP	SIN3A	LOC100505555	NR_148545	905.5	6680.5	Upstream	9793180	9787405	-	No colocalization
chr7	64575201	64577869	+	rep-CGI	CpG: 48	571	48	383	16.8	67.1	0.75	SVA_D	Retroposon	SVA					LOC641746	NR_033245	6074	7216	Upstream	64582609	64583751	+	No colocalization
chr11	126415601	126418268	+	hk-CGI	CpG: 49	419	49	302	23.4	72.1	0.9				dELS.CTCF-bound	dELS	enhD	PHF8	ST3GAL4	NM_001254759	10848.5	2296.5	Downstream	126406086	126414638	+	No colocalization
chr8	143980935	143983601	+	rep-CGI	CpG: 27	347	27	210	15.6	60.5	0.85	AluY	SINE	Alu	dELS.CTCF-bound	dELS	enhD	CTCF	PARP10	NM_001317895	4192	5111	Within	143986460	143977157	-	No colocalization
chr1	144553651	144556317	+	rep-CGI	CpG: 19	238	19	145	16	60.9	0.89	AluY	SINE	Alu				ZBTB33	RNVU1-2A	NR_145576	3041	3206	Upstream	144551943	144551778	-	No colocalization
chr1	996251	998912	+	hk-CGI	CpG: 449	4023	449	2929	22.3	72.8	0.84	G-rich	Low_complexity	Low_complexity	PLS.CTCF-bound	PLS	prom	RBFOX2	HES4	NM_021170	2515.5	1381.5	Downstream	1000097	998963	-	No colocalization
chr2	25204451	25207111	+	hk-CGI	CpG: 57	476	57	356	23.9	74.8	0.86				PLS.CTCF-bound	PLS	prom	CTCF	LINC01381	NR_132378	1469	3421	Within	25204312	25209202	+	No colocalization
chr12	42286051	42288711	+	hk-CGI	CpG: 25	282	25	189	17.7	67	0.8								ZCRB1	NM_033114	38713	24704	Downstream	42326094	42312085	-	No colocalization
chr2	52570601	52573258	+	hk-CGI	CpG: 123	1654	123	1083	14.9	65.5	0.73	(GCAGCC)n	Simple_repeat	Simple_repeat				TAF1	MIR4431	NR_039630	130686	130592	Downstream	52702615	52702521	-	No colocalization
chr5	154646151	154648806	+	hk-CGI	CpG: 57	861	57	524	13.2	60.9	0.72	FRAM	SINE	Alu	dELS.CTCF-bound	dELS	enhD	TAF1	MIR1303	NR_031638	38296.5	38382.5	Upstream	154685775	154685861	+	No colocalization
chr2	239007351	239010005	+	hk-CGI	CpG: 20	259	20	150	15.4	57.9	0.92								MIR4440	NR_039642	60236	60138	Downstream	239068914	239068816	-	No colocalization
chr10	133387349	133390001	+	hk-CGI	CpG: 22	215	22	160	20.5	74.4	0.74				pELS.CTCF-bound	pELS	enhP	POLR2A	PAOX	NR_109766	9414	3019	Within	133379261	133391694	+	No colocalization
chr20	53757301	53759951	+	rep-CGI	CpG: 21	228	21	140	18.4	61.4	0.99	AluYe5	SINE	Alu	dELS.CTCF-bound	dELS	enhD	ZNF384	SUMO1P1	NR_002189	117083	115874	Downstream	53875709	53874500	-	No colocalization
chr12	124736901	124739551	+	hk-CGI	CpG: 18	230	18	140	15.7	60.9	0.86				dELS.CTCF-bound	dELS	enhD	ASH2L	SCARB1	NM_001367982	101445	47476	Downstream	124839671	124785702	-	Colocalization
chr17	43754101	43756751	+	hk-CGI	CpG: 75	561	75	415	26.7	74	0.99				dELS.CTCF-bound	dELS	enhD	EZH2	SOST	NM_025237	3365	1689	Within	43758791	43753737	-	No colocalization
chr6	42958001	42960651	+	hk-CGI	CpG: 63	691	63	482	18.2	69.8	0.75	MamRep605	LTR?	LTR?	PLS.CTCF-bound	PLS	prom	POLR2A	GNMT	NR_134899	1427	4554	Upstream	42960753	42963880	+	No colocalization
chr3	197943901	197946551	+	rep-CGI	CpG: 20	274	20	170	14.6	62	0.77	AluY	SINE	Alu					RPL35A	NM_001316311	4963	11384	Upstream	197950189	197956610	+	Colocalization
chr17	20801751	20804401	+	rep-CGI	CpG: 25	327	25	187	15.3	57.2	0.94	AluYm1	SINE	Alu					CCDC144NL	NR_164128	93087	60318	Downstream	20896163	20863394	-	No colocalization
chr9	131373651	131376301	+	hk-CGI	CpG: 69	783	69	487	17.6	62.2	0.91	AluY	SINE	Alu	dELS.CTCF-bound	dELS	enhD	IKZF2	PRRC2B	NM_001384822	1326	125217	Within	131373650	131500193	+	Colocalization
chr5	180657501	180660151	+	rep-CGI	CpG: 46	594	46	390	15.5	65.7	0.74	(CCCACCC)n	Simple_repeat	Simple_repeat	DNase-H3K4me3	DNase-H3K4me3	K4m3	KDM4A	LINC02222	NR_146728	25269	27717	Upstream	180684095	180686543	+	No colocalization
chr11	72434751	72437401	+	hk-CGI	CpG: 71	996	71	596	14.3	59.8	0.8	AluSx1	SINE	Alu	PLS.CTCF-bound	PLS	prom	ZNF143	CLPB	NM_001258394	1392	143651	Upstream	72434684	72292425	-	No colocalization
chr6	17375151	17377801	+	rep-CGI	CpG: 21	274	21	164	15.3	59.9	0.87	AluY	SINE	Alu					RBM24	NM_153020	93776	82608	Downstream	17282700	17293868	+	Colocalization
chr10	33307901	33310551	+	rep-CGI	CpG: 21	276	21	165	15.2	59.8	0.87	AluY	SINE	Alu					NRP1	NM_001024629	25441	111606	Within	33334667	33197620	-	Colocalization
chr16	85373351	85376001	+	hk-CGI	CpG: 21	277	21	194	15.2	70	0.62				dELS	dELS	enhD	RBM22	MIR5093	NR_049816	68351	68451	Upstream	85306325	85306225	-	No colocalization
chr12	122591001	122593651	+	rep-CGI	CpG: 35	390	35	285	17.9	73.1	0.67	LTR12C	LTR	ERV1					KNTC1	NM_014708	65078	34070	Within	122527248	122626396	+	No colocalization
chr5	141095301	141097951	+	hk-CGI	CpG: 103	1008	103	692	20.4	68.7	0.87								PCDHB2	NM_018936	2012	2075	Within	141094614	141098701	+	No colocalization
chr22	43153151	43155801	+	rep-CGI	CpG: 23	281	23	174	16.4	61.9	0.87	AluYb8	SINE	Alu				EP400	TSPO	NM_000714	2918	8766	Within	43151558	43163242	+	Colocalization
chr8	15559951	15562601	+	rep-CGI	CpG: 20	227	20	134	17.6	59	1.01	L1PA2	LINE	L1				YY1	TUSC3	NM_001356429	21014	199391	Within	15540262	15760667	+	Colocalization
chr3	183479901	183482551	+	rep-CGI	CpG: 16	234	16	139	13.7	59.4	0.81	AluY	SINE	Alu					SNORA63E	NR_145763	27413	27280	Downstream	183453813	183453946	+	Colocalization
chr2	121703351	121706001	+	rep-CGI	CpG: 24	289	24	179	16.6	61.9	0.88	AluYb8	SINE	Alu					NIFK-AS1	NR_037857	55023	23884	Within	121649653	121728560	+	No colocalization
chr17	1996901	1999551	+	hk-CGI	CpG: 150	1571	150	1100	19.1	70	0.78	(AC)n	Simple_repeat	Simple_repeat	dELS.CTCF-bound	dELS	enhD	EZH2	RTN4RL1	NM_178568	27108	63550	Within	2025334	1934676	-	No colocalization
chr13	110511551	110514201	+	hk-CGI	CpG: 23	263	23	169	17.5	64.3	0.86							HNRNPL	COL4A2-AS1	NR_046583	4697	10301	Upstream	110508179	110502575	-	No colocalization
chr6	14002001	14004651	+	rep-CGI	CpG: 41	476	41	337	17.2	70.8	0.69	LTR12C	LTR	ERV1	dELS.CTCF-bound	dELS	enhD	ZBTB33	RNF182	NM_152737	78375	23017	Downstream	13924951	13980309	+	No colocalization
chr6	157515301	157517951	+	rep-CGI	CpG: 21	240	21	144	17.5	60	1	AluY	SINE	Alu	dELS	dELS	enhD	RBFOX2	ZDHHC14	NM_153746	135437	157312	Within	157381189	157673938	+	Colocalization
chr8	79890501	79893151	+	hk-CGI	CpG: 72	636	72	476	22.6	74.8	0.82				dELS.CTCF-bound	dELS	enhD	POLR2A	LOC101927040	NR_110954	20089	122447	Upstream	79871737	79769379	-	Colocalization
chr1	111740151	111742801	+	hk-CGI	CpG: 184	2314	184	1518	15.9	65.6	0.74	L2a	LINE	L2	PLS.CTCF-bound	PLS	prom	POLR2A	INKA2-AS1	NR_038951	1636	6322	Within	111739840	111747798	+	No colocalization
chr2	74918051	74920701	+	hk-CGI	CpG: 50	637	50	386	15.7	60.6	0.86	AluSc8	SINE	Alu	pELS.CTCF-bound	pELS	enhP	AGO1	LINC01291	NR_125792	10246	19042	Within	74909130	74938418	+	No colocalization
chr6	168000651	168003301	+	hk-CGI	CpG: 15	211	15	141	14.2	66.8	0.67								KIF25-AS1	NR_103750	4899	7790	Upstream	167997077	167994186	-	No colocalization
chr7	5070501	5073151	+	hk-CGI	CpG: 37	468	37	325	15.8	69.4	0.67	(GCT)n	Simple_repeat	Simple_repeat	PLS	PLS	prom	AGO1	RBAKDN	NR_015343	233	1397	Upstream	5072059	5073223	+	No colocalization
chr17	63940501	63943151	+	hk-CGI	CpG: 26	296	26	177	17.6	59.8	0.99							POLR2G	CD79B	NM_001329050	9495	13087	Upstream	63932331	63928739	-	No colocalization
chr1	11077401	11080050	+	rep-CGI	CpG: 23	274	23	169	16.8	61.7	0.89	AluYa5	SINE	Alu					EXOSC10	NM_001001998	21143.5	12107.5	Within	11099869	11066618	-	Colocalization
chr6	169139058	169141701	+	hk-CGI	CpG: 43	532	43	372	16.2	69.9	0.67								LINC01615	NR_132622	21921.5	17711.5	Downstream	169162301	169158091	-	No colocalization
chrY	307064	309702	+	hk-CGI	CpG: 47	559	47	382	16.8	68.3	0.72								GTPBP6	NM_012227	10436	3634	Within	318819	304749	-	No colocalization
chr11	62686001	62688639	+	hk-CGI	CpG: 72	795	72	568	18.1	71.4	0.71				pELS.CTCF-bound	pELS	enhP	AGO1	LRRN4CL	NM_203422	2210	915	Within	62689530	62686405	-	Colocalization
chr18	12755401	12758034	+	rep-CGI	CpG: 19	267	19	162	14.2	60.7	0.78	AluY	SINE	Alu				ZBTB33	LINC01882	NR_110763	7295.5	17232.5	Upstream	12749422	12739485	-	Colocalization
chr5	141338936	141341568	+	hk-CGI	CpG: 59	691	59	457	17.1	66.1	0.78								PCDHGA2	NM_032009	1493	3055	Within	141338759	141343307	+	No colocalization
chr14	64741072	64743701	+	hk-CGI	CpG: 23	246	23	182	18.7	74	0.68								PLEKHG3	NM_001308147	37963.5	7862.5	Within	64704423	64750249	+	No colocalization
chr2	32312022	32314651	+	rep-CGI	CpG: 20	265	20	164	15.1	61.9	0.8	AluY	SINE	Alu				ZBTB33	YIPF4	NM_032312	35433.5	3257.5	Within	32277903	32316594	+	No colocalization
chr14	67816993	67819621	+	rep-CGI	CpG: 27	382	27	219	14.1	57.3	0.87	AluY	SINE	Alu	pELS	pELS	enhP	MLLT1	ZFYVE26	NM_015346	1717	71786	Upstream	67816590	67746521	-	Colocalization
chr2	38402501	38405129	+	rep-CGI	CpG: 77	1000	77	707	15.4	70.7	0.62	SVA_D	Retroposon	SVA				IKZF1	LINC01883	NR_146454	27478	29758	Upstream	38431293	38433573	+	No colocalization
chr20	48635293	48637921	+	hk-CGI	CpG: 24	284	24	202	16.9	71.1	0.67							ZBTB33	PREX1	NM_020820	191392	12355	Within	48827999	48624252	-	Colocalization
chr16	3441629	3444256	+	hk-CGI	CpG: 41	471	41	292	17.4	62	0.93				pELS	pELS	enhP	YY1	ZNF597	NM_152457	561.5	10529.5	Within	3443504	3432413	-	No colocalization
chr16	4882974	4885601	+	hk-CGI	CpG: 70	940	70	599	14.9	63.7	0.75							POLR2A	UBN1	NM_001288656	35908.5	1886.5	Downstream	4848379	4882401	+	No colocalization
chr3	153367825	153370451	+	rep-CGI	CpG: 24	274	24	170	17.5	62	0.92	AluY	SINE	Alu					LINC02877	NR_160966	115356	133559	Upstream	153484494	153502697	+	Colocalization
chr17	7203094	7205719	+	hk-CGI	CpG: 24	350	24	227	13.7	64.9	0.66				dELS.CTCF-bound	dELS	enhD	RBFOX2	DLG4	NR_135527	15643.5	14516.5	Within	7220050	7189890	-	No colocalization
chr22	20504801	20507424	+	hk-CGI	CpG: 54	573	54	389	18.8	67.9	0.82				PLS.CTCF-bound	PLS	prom	PHF8	KLHL22	NR_033825	10317.5	64594.5	Upstream	20495795	20441518	-	No colocalization
chr10	71874293	71876916	+	rep-CGI	CpG: 67	870	67	605	15.4	69.5	0.64	SVA_D	Retroposon	SVA				ZBTB33	PSAP	NM_001042466	24353.5	59307.5	Upstream	71851251	71816297	-	No colocalization
chr21	42586901	42589523	+	hk-CGI	CpG: 271	3006	271	1852	18	61.6	1.17							STAT1	LINC01671	NR_131192	26883	11191	Downstream	42615095	42599403	-	No colocalization
chr9	129336585	129339207	+	hk-CGI	CpG: 45	493	45	317	18.3	64.3	0.91				dELS	dELS	enhD	POLR2A	LINC01503	NR_120685	974	9581	Within	129336922	129347477	+	No colocalization
chr11	6455881	6458501	+	hk-CGI	CpG: 54	575	54	389	18.8	67.7	0.82								TRIM3	NM_033278	16750	8579	Within	6473941	6448612	-	No colocalization
chr16	28366701	28369321	+	hk-CGI	CpG: 80	844	80	597	19	70.7	0.78	MIR1_Amn	SINE	MIR					NPIPB6	NM_001282524	5151	25494	Upstream	28362860	28342517	-	Colocalization
chr16	87179286	87181905	+	rep-CGI	CpG: 23	275	23	172	16.7	62.5	0.86	AluSx1	SINE	Alu					LOC101928708	NR_110939	31518.5	45833.5	Upstream	87212114	87226429	+	Colocalization
chr1	45537582	45540201	+	rep-CGI	CpG: 21	274	21	166	15.3	60.6	0.84	AluY	SINE	Alu				MLLT1	AKR1A1	NM_001202413	11890.5	31159.5	Upstream	45550782	45570051	+	Colocalization
chr22	46213384	46216001	+	hk-CGI	CpG: 54	665	54	413	16.2	62.1	1.07							AGO2	PPARA	NM_001362873	63898.5	29063.5	Within	46150794	46243756	+	No colocalization
chr2	108642185	108644801	+	rep-CGI	CpG: 27	278	27	177	19.4	63.7	0.97	AluY	SINE	Alu				ZBTB33	LIMS1	NM_001371500	22243	19309	Within	108621250	108662802	+	No colocalization
chr5	65101751	65104365	+	hk-CGI	CpG: 56	517	56	358	21.7	69.2	0.92	(CCCGC)n	Simple_repeat	Simple_repeat	dELS.CTCF-bound	dELS	enhD	ASH2L	CWC27	NM_005869	334129	84308	Downstream	64768929	65018750	+	No colocalization
chr22	20669688	20672301	+	hk-CGI	CpG: 86	884	86	640	19.5	72.4	0.74	(CGGCCC)n	Simple_repeat	Simple_repeat				POLR2G	POM121L4P	NR_024592	18559.5	20726.5	Upstream	20689554	20691721	+	No colocalization
chr6	43150651	43153263	+	rep-CGI	CpG: 38	500	38	300	15.2	60	0.85	AluY	SINE	Alu	dELS	dELS	enhD	ATF7	SRF	NM_003131	19311	29549	Upstream	43171268	43181506	+	Colocalization
chr7	148928039	148930651	+	rep-CGI	CpG: 22	303	22	175	14.5	57.8	0.89	AluY	SINE	Alu				ZBTB33	RNY5	NR_001571	12142	12226	Upstream	148941487	148941571	+	Colocalization
chr17	19713439	19716051	+	hk-CGI	CpG: 32	341	32	241	18.8	70.7	0.75				DNase-H3K4me3.CTCF-bound	DNase-H3K4me3	K4m3	YY1	SLC47A2	NR_135624	4234	36431	Within	19718979	19678314	-	No colocalization
chr12	123412740	123415351	+	rep-CGI	CpG: 26	258	26	195	20.2	75.6	0.71	LTR12C	LTR	ERV1					RILPL2	NR_130703	22687.5	992.5	Downstream	123436733	123415038	-	No colocalization
chr17	1148351	1150960	+	rep-CGI	CpG: 23	253	23	156	18.2	61.7	0.96	MER1B	DNA	hAT-Charlie					ABR	NM_001322841	80066.5	146138	Within	1229722	1003518	-	No colocalization
chr5	103140342	103142951	+	rep-CGI	CpG: 26	262	26	166	19.8	63.4	1	AluYd8	SINE	Alu					PPIP5K2	NM_001345871	21346.5	71152.5	Within	103120300	103212799	+	No colocalization
chr13	23141142	23143751	+	rep-CGI	CpG: 20	267	20	180	15	67.4	0.66	LTR12C	LTR	ERV1					SGCG	NM_001378244	18060.5	182716	Upstream	23160507	23325162	+	Colocalization
chr13	98245642	98248251	+	rep-CGI	CpG: 24	328	24	188	14.6	57.3	0.9	AluYe5	SINE	Alu				CHD4	MIR3170	NR_036129	38423.5	38346.5	Downstream	98208523	98208600	+	No colocalization
chr17	17955501	17958109	+	rep-CGI	CpG: 39	499	39	354	15.6	70.9	0.62	LTR12C	LTR	ERV1				BCOR	DRC3	NM_001130092	16056	51129	Upstream	17972861	18007934	+	No colocalization
chr2	8837751	8840358	+	rep-CGI	CpG: 17	204	17	120	16.7	58.8	0.97	AluY	SINE	Alu				ZBTB33	KIDINS220	NM_001348745	1441.5	81854.5	Upstream	8837613	8757200	-	Colocalization
chr2	241541445	241544051	+	hk-CGI	CpG: 131	1374	131	998	19.1	72.6	0.73				dELS.CTCF-bound	dELS	enhD	EZH2	BOK-AS1	NR_033346	16395	1637	Downstream	241559143	241544385	-	No colocalization
chr4	8150296	8152901	+	hk-CGI	CpG: 34	466	34	290	14.6	62.2	0.75	MIR3	SINE	MIR	dELS	dELS	enhD	RAD51	SH3TC1	NM_018986	47690.5	89504.5	Upstream	8199289	8241103	+	No colocalization
chr17	39722598	39725201	+	hk-CGI	CpG: 17	206	17	138	16.5	67	0.74				dELS	dELS	enhD	RBFOX2	MIR4728	NR_039881	2594.5	2661.5	Upstream	39726494	39726561	+	No colocalization
chr17	2616599	2619201	+	rep-CGI	CpG: 16	240	16	133	13.3	55.4	0.87	AluY	SINE	Alu					PAFAH1B1	NM_000430	24247	67715	Within	2593653	2685615	+	No colocalization
chr16	4726499	4729101	+	rep-CGI	CpG: 18	269	18	162	13.4	60.2	0.75	AluY	SINE	Alu					ANKS3	NM_001242929	6577	31291	Within	4734377	4696509	-	No colocalization
chr14	67472601	67475201	+	hk-CGI	CpG: 48	570	48	374	16.8	65.6	0.8	AluSz	SINE	Alu				HNRNPLL	TMEM229B	NM_001348543	14820	3633	Within	67488721	67470268	-	No colocalization
chr6	99602301	99604901	+	hk-CGI	CpG: 83	954	83	627	17.4	65.7	0.81				dELS.CTCF-bound	dELS	enhD	EZH2	PRDM13	NM_021620	3231	11961	Upstream	99606832	99615562	+	No colocalization
chr13	114095901	114098501	+	hk-CGI	CpG: 16	215	16	137	14.9	63.7	0.74								RASA3	NM_001320821	35422	119419	Within	114132623	113977782	-	No colocalization
chr6	166308551	166311151	+	hk-CGI	CpG: 214	2036	214	1503	21	73.8	0.78	(GGGGCG)n	Simple_repeat	Simple_repeat	pELS	pELS	enhP	EZH2	PRR18	NM_175922	1459	4552	Upstream	166308392	166305299	-	No colocalization
chr9	128248901	128251501	+	hk-CGI	CpG: 99	975	99	726	20.3	74.5	0.73				dELS.CTCF-bound	dELS	enhD	SIN3A	MIR3154	NR_036110	5171	5255	Upstream	128245030	128244946	-	Colocalization
chr8	23382201	23384801	+	rep-CGI	CpG: 19	241	19	148	15.8	61.4	0.86	AluY	SINE	Alu					LOC100507156	NR_038323	47294	17376	Downstream	23336207	23366125	+	No colocalization
chr11	67663101	67665701	+	hk-CGI	CpG: 22	296	22	192	14.9	64.9	0.71				dELS.CTCF-bound	dELS	enhD	CTCF	ALDH3B2	NM_001354345	10330	2247	Within	67674731	67662154	-	No colocalization
chr1	24534251	24536851	+	hk-CGI	CpG: 19	218	19	141	17.4	64.7	0.84				dELS.CTCF-bound	dELS	enhD	MTA2	RCAN3	NM_001251985	21238	1469	Within	24514313	24537020	+	Colocalization
chr1	21602401	21605001	+	hk-CGI	CpG: 20	201	20	139	19.9	69.2	0.84				dELS.CTCF-bound	dELS	enhD	POLR2G	RAP1GAP	NM_001145658	48197	7481	Within	21651898	21596220	-	No colocalization
chr22	28721251	28723851	+	rep-CGI	CpG: 18	236	18	143	15.3	60.6	0.87	AluY	SINE	Alu					CHEK2	NM_145862	19283	34809	Within	28741834	28687742	-	No colocalization
chr2	101479701	101482301	+	rep-CGI	CpG: 27	305	27	188	17.7	61.6	0.94	AluY	SINE	Alu					RFX8	NM_001145664	5889	83643	Upstream	101475112	101397358	-	Colocalization
chr13	52241451	52244051	+	rep-CGI	CpG: 21	275	21	167	15.3	60.7	0.84	AluY	SINE	Alu					MRPS31P5	NR_002816	48284	75042	Upstream	52194467	52167709	-	No colocalization
chr11	65755751	65758351	+	rep-CGI	CpG: 25	284	25	175	17.6	61.6	0.94	AluYa5	SINE	Alu					AP5B1	NM_138368	23925	16846	Downstream	65780976	65773897	-	Colocalization
chr1	2205551	2208151	+	hk-CGI	CpG: 143	1434	143	1073	19.9	74.8	0.76				dELS.CTCF-bound	dELS	enhD	POLR2A	FAAP20	NM_001282670	5869	17303	Within	2212720	2189548	-	No colocalization
chr11	125088501	125091101	+	rep-CGI	CpG: 35	397	35	292	17.6	73.6	0.65	LTR12C	LTR	ERV1					SLC37A2	NM_001145290	26497	715	Within	125063304	125090516	+	No colocalization
chr5	77971951	77974551	+	hk-CGI	CpG: 50	437	50	321	22.9	73.5	0.86				dELS.CTCF-bound	dELS	enhD	EZH2	LOC101929154	NR_105013	15005	14155	Downstream	77958246	77959096	+	No colocalization
chr9	72478401	72481001	+	rep-CGI	CpG: 17	216	17	121	15.7	56	1.03	LTR12C	LTR	ERV1	dELS	dELS	enhD		ZFAND5	NM_001102421	114493	128289	Upstream	72365208	72351412	-	No colocalization
chr14	76774001	76776601	+	hk-CGI	CpG: 43	368	43	258	23.4	70.1	0.95	(GCCCCC)n	Simple_repeat	Simple_repeat	dELS	dELS	enhD	POLR2A	VASH1	NM_014909	13834	7714	Within	76761467	76783015	+	Colocalization
chr3	184338101	184340701	+	hk-CGI	CpG: 34	252	34	187	27	74.2	1				PLS.CTCF-bound	PLS	prom	CTCF	FAM131A	NM_001366134	3476	6874	Within	184335925	184346275	+	No colocalization
chr4	40892955	40895555	+	rep-CGI	CpG: 17	236	17	139	14.4	58.9	0.85	AluY	SINE	Alu					APBB2	NM_001166054	37063	84229	Upstream	40857192	40810026	-	No colocalization
chr4	8745251	8747851	+	hk-CGI	CpG: 29	392	29	251	14.8	64	0.72								HMX1	NM_001306142	125288	99524	Downstream	8871839	8846075	-	No colocalization
chr7	105492351	105494951	+	rep-CGI	CpG: 24	272	24	170	17.6	62.5	0.91	AluYa5	SINE	Alu					PUS7	NM_019042	28620	37149	Within	105522271	105456502	-	Colocalization
chr5	140875351	140877951	+	hk-CGI	CpG: 127	1017	127	691	25	67.9	1.09							REST	PCDHA12	NM_031864	1344	1238	Within	140875307	140877889	+	Colocalization
chr17	18245551	18248151	+	hk-CGI	CpG: 69	893	69	597	15.5	66.9	0.69	(CCCCGC)n	Simple_repeat	Simple_repeat	dELS.CTCF-bound	dELS	enhD	POLR2A	FLII	NM_002018	11887	2035	Within	18258738	18244816	-	No colocalization
chr13	52195001	52197601	+	hk-CGI	CpG: 132	1964	132	1123	13.4	57.2	0.82	AluSx	SINE	Alu	pELS.CTCF-bound	pELS	enhP	CHD4	MRPS31P5	NR_002816	1834	28592	Upstream	52194467	52167709	-	No colocalization
chr11	2395201	2397801	+	hk-CGI	CpG: 27	343	27	224	15.7	65.3	0.74							POLR2A	TSSC4	NM_001297658	4248	7375	Upstream	2400749	2403876	+	No colocalization
chr2	236169051	236171651	+	hk-CGI	CpG: 541	6969	541	4384	15.5	62.9	0.78	(GGC)n	Simple_repeat	Simple_repeat	pELS.CTCF-bound	pELS	enhP	EZH2	GBX2	NM_001485	1965	5116	Upstream	236168386	236165235	-	No colocalization
chr7	128028634	128031228	+	hk-CGI	CpG: 235	1695	235	1276	27.7	75.3	0.98	(CCTCCCC)n	Simple_repeat	Simple_repeat	pELS.CTCF-bound	pELS	enhP	POLR2A	LRRC4	NM_022143	1506	2861	Within	128031437	128027070	-	No colocalization
chr3	121839720	121842313	+	rep-CGI	CpG: 23	315	23	174	14.6	55.2	0.98	AluSg7	SINE	Alu				ZBTB33	EAF2	NM_001320041	5837.5	45509.5	Within	121835179	121886526	+	No colocalization
chr4	3471358	3473951	+	hk-CGI	CpG: 33	407	33	285	16.2	70	0.67				dELS.CTCF-bound	dELS	enhD	ZSCAN29	DOK7	NM_001164673	9349.5	21827.5	Within	3463305	3494482	+	No colocalization
chr5	150165996	150168587	+	hk-CGI	CpG: 124	1196	124	869	20.7	72.7	0.8	(GCG)n	Simple_repeat	Simple_repeat	PLS	PLS	prom	EZH2	CDX1	NM_001804	514.5	17266.5	Within	150166777	150184558	+	No colocalization
chr12	132265812	132268401	+	hk-CGI	CpG: 26	246	26	151	21.1	61.4	1.21								GALNT9	NM_001122636	62482.5	70735.5	Within	132329589	132196371	-	No colocalization
chr2	32067783	32070372	+	rep-CGI	CpG: 20	266	20	161	15	60.5	0.83	AluY	SINE	Alu				ZBTB33	DPY30	NR_135585	29242.5	45186.5	Upstream	32039835	32023891	-	No colocalization
chr13	19816251	19818839	+	hk-CGI	CpG: 23	277	23	186	16.6	67.1	0.74				pELS.CTCF-bound	pELS	enhP	CTCF	ZMYM5	NM_001142684	46104	5936	Downstream	19863649	19823481	-	No colocalization
chr19	55514051	55516637	+	rep-CGI	CpG: 18	266	18	163	13.5	61.3	0.73	AluY	SINE	Alu					SSC5D	NM_001144950	26909	3755	Within	55488435	55519099	+	No colocalization
chr7	156121965	156124551	+	hk-CGI	CpG: 16	203	16	124	15.8	61.1	0.86								LOC389602	NR_168378	160702	154296	Downstream	155962556	155968962	+	No colocalization
chr17	38181801	38184385	+	hk-CGI	CpG: 21	285	21	196	14.7	68.8	0.62								TBC1D3	NM_001123391	9462	1618	Within	38192555	38181475	-	No colocalization
chr1	145166451	145169034	+	hk-CGI	CpG: 126	1926	126	1159	13.1	60.2	0.72	L2	LINE	L2					LOC644634	NR_145442	135.5	3643.5	Upstream	145167607	145164099	-	No colocalization
chr12	132437951	132440534	+	hk-CGI	CpG: 27	267	27	197	20.2	73.8	0.74	(GGGC)n	Simple_repeat	Simple_repeat				MGA	FBRSL1	NM_001382741	50907.5	72712.5	Upstream	132490150	132511955	+	No colocalization
chr5	138344837	138347419	+	hk-CGI	CpG: 19	213	19	146	17.8	68.5	0.8							POLR2A	FAM53C	NM_001350195	7863	3601	Within	138338265	138349729	+	No colocalization
chr13	112695876	112698457	+	hk-CGI	CpG: 69	1033	69	686	13.4	66.4	0.61				dELS	dELS	enhD	RBFOX2	ATP11AUN	NR_164109	50123.5	12669.5	Downstream	112647043	112684497	+	No colocalization
chr5	32160572	32163151	+	rep-CGI	CpG: 17	232	17	141	14.7	60.8	0.81	AluY	SINE	Alu				ZBTB33	GOLPH3	NM_022130	12457.5	37146.5	Within	32174319	32124715	-	No colocalization
chr5	83022	85601	+	hk-CGI	CpG: 174	2219	174	1533	15.7	69.1	0.86	L2a	LINE	L2				ZNF687	PLEKHG4B	NM_052909	7855.5	105654	Upstream	92167	189966	+	No colocalization
chr12	121373351	121375923	+	rep-CGI	CpG: 28	318	28	228	17.6	71.7	0.69	LTR12C	LTR	ERV1					RNF34	NM_001256858	25445	49715	Upstream	121400082	121424352	+	No colocalization
chr1	148077200	148079771	+	rep-CGI	CpG: 48	557	48	382	17.2	68.6	0.74	LTR12C	LTR	ERV1					PDE4DIPP1	NR_146087	29184.5	16291.5	Within	148049301	148094777	+	No colocalization
chr21	34070432	34073001	+	hk-CGI	CpG: 222	1480	222	1147	30	77.5	1	(GGCGG)n	Simple_repeat	Simple_repeat	PLS.CTCF-bound	PLS	prom	RBFOX2	SLC5A3	NM_006933	1860.5	34543.5	Upstream	34073577	34106260	+	No colocalization
chr15	99046383	99048951	+	rep-CGI	CpG: 18	235	18	145	15.3	61.7	0.83	AluY	SINE	Alu					LUNAR1	NR_126487	32964	16621	Downstream	99014703	99031046	+	No colocalization
chr17	59307738	59310306	+	rep-CGI	CpG: 26	358	26	205	14.5	57.3	0.91	AluYc	SINE	Alu	dELS	dELS	enhD	SKI	MIR4729	NR_039882	57060	57132	Upstream	59366082	59366154	+	No colocalization
chr11	66474639	66477206	+	hk-CGI	CpG: 27	315	27	225	17.1	71.4	0.67							POLR2A	LOC101928069	NR_120586	4326.5	2433.5	Within	66480249	66473489	-	No colocalization
chr5	39786543	39789110	+	rep-CGI	CpG: 31	394	31	237	15.7	60.2	0.87	L1PA2	LINE	L1					LINC00603	NR_104633	264464	265498	Upstream	40052290	40053324	+	Colocalization
chr10	29365101	29367667	+	rep-CGI	CpG: 29	373	29	267	15.5	71.6	0.61	LTR12C	LTR	ERV1					SVIL-AS1	NR_003930	43149	55988	Upstream	29409533	29422372	+	No colocalization
chr8	63161901	63164467	+	rep-CGI	CpG: 18	205	18	141	17.6	68.8	0.79	LTR12C	LTR	ERV1				ZBTB33	YTHDF3-AS1	NR_102684	5258	4540	Downstream	63168442	63167724	-	Colocalization
chr2	241142936	241145501	+	rep-CGI	CpG: 20	270	20	167	14.8	61.9	0.78	AluY	SINE	Alu					PASK	NM_001252124	5253.5	30912.5	Within	241149472	241113306	-	Colocalization
chr17	4517951	4520515	+	rep-CGI	CpG: 20	278	20	171	14.4	61.5	0.77	AluY	SINE	Alu				IKZF1	SPNS2	NM_001124758	20353	19802	Within	4498880	4539035	+	No colocalization
chr19	52922651	52925215	+	hk-CGI	CpG: 25	245	25	170	20.4	69.4	0.87				PLS.CTCF-bound	PLS	prom	POLR2A	ZNF888	NM_001384656	505	19519	Upstream	52923428	52904414	-	No colocalization
chr5	14458937	14461501	+	hk-CGI	CpG: 39	333	39	239	23.4	71.8	0.91	(CTCCCT)n	Simple_repeat	Simple_repeat	dELS.CTCF-bound	dELS	enhD	POLR2A	SNORD170	NR_145815	3763	3848	Upstream	14463982	14464067	+	Colocalization
chr7	156153701	156156263	+	hk-CGI	CpG: 141	1811	141	1041	15.6	57.5	1.27	(A)n	Simple_repeat	Simple_repeat					LOC389602	NR_168378	192426	186020	Downstream	155962556	155968962	+	Colocalization
chr1	145504001	145506562	+	rep-CGI	CpG: 48	557	48	382	17.2	68.6	0.74	LTR12C	LTR	ERV1					NBPF25P	NR_104217	102576	67062.5	Downstream	145607858	145572344	-	No colocalization
chr15	90273401	90275962	+	hk-CGI	CpG: 53	453	53	305	23.4	67.3	1.03	(CTCCG)n	Simple_repeat	Simple_repeat				POLR2A	NGRN	NM_001033088	9010.5	2470.5	Downstream	90265671	90272211	+	Colocalization
chr5	39574145	39576705	+	rep-CGI	CpG: 18	235	18	138	15.3	58.7	0.91	AluY	SINE	Alu					LINC02104	NR_104632	54995	50717	Downstream	39520430	39524708	+	No colocalization
chr19	45063591	45066151	+	hk-CGI	CpG: 83	790	83	579	21	73.3	0.79	(CTCCTC)n	Simple_repeat	Simple_repeat				HNRNPK	ZNF296	NM_145288	11607	6628	Downstream	45076478	45071499	-	No colocalization
chr6	3298001	3300560	+	rep-CGI	CpG: 23	285	23	177	16.1	62.1	0.85	AluYb8	SINE	Alu					SLC22A23	NM_001382318	24869.5	30307.5	Within	3324150	3268973	-	No colocalization
chr12	115284692	115287251	+	rep-CGI	CpG: 24	301	24	179	15.9	59.5	0.91	L1PA3	LINE	L1				GATA3	TBX3	NM_016569	601796	615718	Upstream	114684175	114670254	-	Colocalization
chr6	6605443	6608001	+	rep-CGI	CpG: 45	487	45	352	18.5	72.3	0.71	LTR12C	LTR	ERV1	DNase-H3K4me3	DNase-H3K4me3	K4m3	NRF1	LY86	NM_004271	18003	48260	Within	6588719	6654982	+	No colocalization
chr7	23585001	23587558	+	hk-CGI	CpG: 44	550	44	340	16	61.8	0.85							ZBTB33	CLK2P1	NR_002711	247.5	1564.5	Within	23586527	23584715	-	No colocalization
chr2	222154345	222156901	+	rep-CGI	CpG: 17	216	17	127	15.7	58.8	0.91	L1PA2	LINE	L1				FOXA2	PAX3	NM_001127366	143375	44263	Downstream	222298998	222199886	-	No colocalization
chr14	92686445	92689001	+	hk-CGI	CpG: 135	1481	135	1041	18.2	70.3	0.74	(GAAT)n	Simple_repeat	Simple_repeat	dELS.CTCF-bound	dELS	enhD	EZH2	LGMN	NM_001008530	60904	16086	Downstream	92748627	92703809	-	No colocalization
chr10	133215201	133217757	+	hk-CGI	CpG: 22	267	22	181	16.5	67.8	0.72								UTF1	NM_003577	13737	15079	Upstream	133230216	133231558	+	No colocalization
chr16	57759901	57762455	+	hk-CGI	CpG: 29	352	29	243	16.5	69	0.69				pELS.CTCF-bound	pELS	enhP	POLR2A	KIFC3	NM_001318712	13900	2962	Within	57775078	57758216	-	No colocalization
chr13	84892751	84895305	+	rep-CGI	CpG: 20	241	20	148	16.6	61.4	0.9	AluYh3	SINE	Alu					SNORA107	NR_132852	110375	110250	Downstream	84783653	84783778	+	No colocalization
chr11	70717301	70719855	+	hk-CGI	CpG: 16	222	16	133	14.4	59.9	0.85							EZH2	SHANK2	NM_001379226	108316	250724	Within	70826894	70467854	-	Colocalization
chr16	89536501	89539054	+	hk-CGI	CpG: 29	333	29	216	17.4	64.9	0.83							RBFOX2	SPG7	NM_003119	29375.5	19988.5	Within	89508402	89557766	+	No colocalization
chr2	5554571	5557123	+	rep-CGI	CpG: 22	279	22	171	15.8	61.3	0.86	AluY	SINE	Alu					LINC01248	NR_110580	135271	78293	Downstream	5691118	5634140	-	Colocalization
chr12	19796950	19799501	+	rep-CGI	CpG: 22	263	22	160	16.7	60.8	0.91	AluY	SINE	Alu					LINC02398	NR_040098	216458	300642	Upstream	20014684	20098868	+	No colocalization
chr5	56085950	56088501	+	rep-CGI	CpG: 23	274	23	170	16.8	62	0.88	AluYa5	SINE	Alu					ANKRD55	NM_024669	146104	12453.5	Downstream	56233330	56099679	-	No colocalization
chr1	178036201	178038751	+	hk-CGI	CpG: 48	454	48	332	21.1	73.1	0.79				PLS.CTCF-bound	PLS	prom	CTCF	CRYZL2P	NR_037167	531	31337	Within	178038007	178006139	-	No colocalization
chr17	40045601	40048151	+	rep-CGI	CpG: 23	275	23	170	16.7	61.8	0.89	AluYa5	SINE	Alu					MED24	NM_001079518	7532	27773	Within	40054408	40019103	-	No colocalization
chr20	58150051	58152601	+	hk-CGI	CpG: 25	256	25	172	19.5	67.2	0.87				PLS.CTCF-bound	PLS	prom	POLR2A	C20orf85	NM_178456	425	9824	Within	58150901	58161150	+	Colocalization
chr16	88966801	88969351	+	hk-CGI	CpG: 50	764	50	503	13.1	65.8	0.6	MIR	SINE	MIR	dELS	dELS	enhD	POLR2G	LOC100129697	NR_168285	28806	14294	Downstream	88939270	88953782	+	No colocalization
chr8	6805151	6807701	+	hk-CGI	CpG: 20	279	20	175	14.3	62.7	0.73								XKR5	NM_001289973	29098	2093	Downstream	6835524	6808519	-	Colocalization
chr3	73109551	73112101	+	hk-CGI	CpG: 22	289	22	165	15.2	57.1	1.01	U2	snRNA	snRNA					EBLN2	NM_018029	49168	47506	Downstream	73061658	73063320	+	No colocalization
chr4	1095101	1097651	+	hk-CGI	CpG: 31	439	31	283	14.1	64.5	0.75								RNF212	NR_159502	17188	24899	Within	1113564	1071477	-	Colocalization
chr6	168410951	168413501	+	hk-CGI	CpG: 26	214	26	152	24.3	71	1.03								DACT2	NM_001286350	92449	105323	Upstream	168319777	168306903	-	No colocalization
chr11	118643851	118646401	+	rep-CGI	CpG: 19	234	19	143	16.2	61.1	0.89	AluY	SINE	Alu					MIR6716	NR_106773	1127	1047	Downstream	118643999	118644079	+	No colocalization
chr8	23221651	23224201	+	rep-CGI	CpG: 22	275	22	170	16	61.8	0.84	AluY	SINE	Alu				MLLT1	LOC389641	NR_033928	2294	8000	Upstream	23225220	23230926	+	No colocalization
chr6	34426401	34428951	+	rep-CGI	CpG: 16	220	16	132	14.5	60	0.81	AluSq2	SINE	Alu				ZBTB33	RPS10	NM_001203245	1607	10223	Upstream	34426069	34417453	-	No colocalization
chr13	106421801	106424351	+	rep-CGI	CpG: 17	237	17	139	14.3	58.6	0.86	AluY	SINE	Alu					LINC00460	NR_163477	46513	44481	Downstream	106376563	106378595	+	No colocalization
chr6	110972751	110975301	+	rep-CGI	CpG: 20	238	20	143	16.8	60.1	0.96	AluYa5	SINE	Alu				ZBTB33	GTF3C6	NM_138408	15321	6154	Downstream	110958705	110967872	+	No colocalization
chr13	36213351	36215901	+	hk-CGI	CpG: 49	624	49	434	15.7	69.6	0.65				PLS.CTCF-bound	PLS	prom	PHF8	SOHLH2	NM_001282147	11	32635	Upstream	36214615	36181991	-	No colocalization
chr1	161604951	161607501	+	hk-CGI	CpG: 129	1374	129	922	18.8	67.1	0.83				DNase-H3K4me3	DNase-H3K4me3	K4m3	ZBTB33	HSPA7	NR_024151	168	2325	Within	161606058	161608551	+	No colocalization
chr20	34267501	34270051	+	hk-CGI	CpG: 54	589	54	400	18.3	67.9	0.8				dELS.CTCF-bound	dELS	enhD	POLR2A	ASIP	NM_001672	27354	568	Within	34241422	34269344	+	No colocalization
chr5	134711501	134714051	+	rep-CGI	CpG: 20	270	20	165	14.8	61.1	0.8	AluY	SINE	Alu				ZBTB33	SEC24A	NM_021982	63992	15133	Within	134648784	134727909	+	Colocalization
chr10	15424451	15427001	+	rep-CGI	CpG: 20	216	20	124	18.5	57.4	1.18	LTR12C	LTR	ERV1				ZBTB33	FAM171A1	NM_001010924	54437	214082	Upstream	15371289	15211644	-	Colocalization
chr19	5842351	5844901	+	hk-CGI	CpG: 37	509	37	334	14.5	65.6	0.68								FUT3	NM_001382746	5283	739	Within	5848909	5842887	-	No colocalization
chr19	22517101	22519651	+	hk-CGI	CpG: 82	865	82	617	19	71.3	0.75	(GCTCCG)n	Simple_repeat	Simple_repeat	dELS	dELS	enhD		LOC101929124	NR_110427	9573	2618	Downstream	22527949	22520994	-	No colocalization
chr4	98956951	98959501	+	rep-CGI	CpG: 23	283	23	174	16.3	61.5	0.87	AluYb8	SINE	Alu					MIR3684	NR_037455	39160	39234	Upstream	98997386	98997460	+	No colocalization
chr22	39993651	39996201	+	hk-CGI	CpG: 133	1006	133	772	26.4	76.7	0.9	(CGGGGC)n	Simple_repeat	Simple_repeat	PLS.CTCF-bound	PLS	prom	PHF8	FAM83F	NM_138435	27	48608	Upstream	39994953	40043534	+	No colocalization
chr8	85275601	85278151	+	rep-CGI	CpG: 33	352	33	257	18.8	73	0.7	LTR12C	LTR	ERV1					CA13	NM_198584	31419	7197	Within	85245457	85284073	+	No colocalization
chr6	73452351	73454901	+	hk-CGI	CpG: 101	1146	101	752	17.6	65.6	0.82	AluJo	SINE	Alu	pELS.CTCF-bound	pELS	enhP	POLR2A	CGAS	NM_138441	1329	29916	Upstream	73452297	73423710	-	No colocalization
chr1	32360251	32362801	+	hk-CGI	CpG: 126	1073	126	806	23.5	75.1	0.84	G-rich	Low_complexity	Low_complexity	PLS.CTCF-bound	PLS	prom	POLR2A	FAM229A	NM_001167676	717	257	Within	32362243	32361269	-	Colocalization
chr19	46020951	46023501	+	hk-CGI	CpG: 22	288	22	200	15.3	69.4	0.65				PLS.CTCF-bound	PLS	prom	POLR2G	PGLYRP1	NM_005091	827	3072	Within	46023053	46019154	-	No colocalization
chr19	48717527	48720076	+	hk-CGI	CpG: 20	258	20	190	15.5	73.6	0.61				pELS.CTCF-bound	pELS	enhP	POLR2A	MAMSTR	NM_001130915	923.5	6077.5	Within	48719725	48712724	-	No colocalization
chr19	18055153	18057701	+	rep-CGI	CpG: 17	240	17	143	14.2	59.6	0.82	AluY	SINE	Alu				ZBTB33	IL12RB1	NM_005535	30507	2567	Downstream	18086934	18058994	-	No colocalization
chr17	45167428	45169975	+	hk-CGI	CpG: 25	328	25	217	15.2	66.2	0.72				pELS.CTCF-bound	pELS	enhP	AGO1	LOC105371795	NR_135646	2783.5	102.5	Downstream	45171485	45168804	-	Colocalization
chr18	75915633	75918179	+	hk-CGI	CpG: 86	741	86	525	23.2	70.9	0.93				dELS.CTCF-bound	dELS	enhD	POLR2A	LINC01898	NR_134646	204503	220824	Upstream	75712403	75696082	-	No colocalization
chr15	82952978	82955523	+	rep-CGI	CpG: 21	244	21	142	17.2	58.2	1.02	AluY	SINE	Alu				POLR2A	RAMAC	NM_031452	31958.5	36806.5	Upstream	82986209	82991057	+	No colocalization
chr1	33159351	33161894	+	hk-CGI	CpG: 24	268	24	184	17.9	68.7	0.76							AGO2	TRIM62	NM_001330483	15927.5	15221.5	Within	33176550	33145401	-	No colocalization
chr19	23417451	23419993	+	rep-CGI	CpG: 46	463	46	360	19.9	77.8	0.66	SVA_C	Retroposon	SVA					LINC01224	NR_126449	2648	19487	Upstream	23416074	23399235	-	No colocalization
chr12	9449430	9451972	+	rep-CGI	CpG: 42	367	42	276	22.9	75.2	0.81	LTR12C	LTR	ERV1	DNase-H3K4me3.CTCF-bound	DNase-H3K4me3	K4m3	CTCF	DDX12P	NR_033399	2529	33011	Upstream	9448172	9417690	-	No colocalization
chr3	183490347	183492887	+	hk-CGI	CpG: 28	276	28	186	20.3	67.4	0.89							ZBTB33	KLHL6	NM_130446	64089	4067	Within	183555706	183487550	-	No colocalization
chr14	100823901	100826434	+	hk-CGI	CpG: 45	666	45	420	13.5	63.1	0.68				PLS.CTCF-bound	PLS	prom	EP300	MIR2392	NR_039729	10677.5	10593.5	Downstream	100814490	100814574	+	No colocalization
chr16	72870	75401	+	hk-CGI	CpG: 103	856	103	666	24.1	77.8	0.8	(GGCCCC)n	Simple_repeat	Simple_repeat	pELS.CTCF-bound	pELS	enhP	AGO1	MPG	NM_001015054	2882.5	11715.5	Upstream	77018	85851	+	No colocalization
chr19	47787582	47790113	+	rep-CGI	CpG: 18	223	18	130	16.1	58.3	0.98	AluSq4	SINE	Alu				ZBTB33	SELENOW	NM_003009	10145.5	4165.5	Downstream	47778702	47784682	+	Colocalization
chr1	167696736	167699267	+	rep-CGI	CpG: 20	265	20	164	15.1	61.9	0.8	AluY	SINE	Alu				POLR2G	RCSD1	NM_001322924	67770.5	10694.5	Within	167630231	167708696	+	No colocalization
chr11	32436551	32439080	+	hk-CGI	CpG: 33	456	33	289	14.5	63.4	0.72				pELS.CTCF-bound	pELS	enhP	EZH2	WT1-AS	NR_120546	1777.5	1641.5	Within	32436038	32439457	+	No colocalization
chr16	28600275	28602801	+	hk-CGI	CpG: 43	442	43	322	19.5	72.9	0.74								SULT1A1	NM_177530	7790	4048	Downstream	28609328	28605586	-	No colocalization
chr11	85933875	85936401	+	hk-CGI	CpG: 46	477	46	329	19.3	69	0.81	(GCGCCC)n	Simple_repeat	Simple_repeat	DNase-H3K4me3	DNase-H3K4me3	K4m3	RBM39	CCDC83	NM_001286159	79756	15125	Downstream	85855382	85920013	+	No colocalization
chr1	24675001	24677525	+	rep-CGI	CpG: 20	236	20	145	16.9	61.4	0.91	AluYa5	SINE	Alu				POLR2G	SRRM1	NM_001366596	32685	2982	Downstream	24643578	24673281	+	No colocalization
chr1	71512601	71515124	+	rep-CGI	CpG: 34	440	34	263	15.5	59.8	0.87	L1HS	LINE	L1					NEGR1-IT1	NR_046218	323150	280368	Downstream	71837012	71794231	-	No colocalization
chr22	15783379	15785901	+	hk-CGI	CpG: 37	444	37	297	16.7	66.9	0.75							CTCF	DUXAP8	NR_122113	313	42794	Upstream	15784953	15827434	+	No colocalization
chr18	26511051	26513570	+	rep-CGI	CpG: 19	236	19	142	16.1	60.2	0.91	AluY	SINE	Alu					KCTD1	NM_001258221	37503.5	57400.5	Within	26549814	26454910	-	No colocalization
chr5	27119583	27122101	+	rep-CGI	CpG: 21	281	21	160	14.9	56.9	0.94	LTR12C	LTR	ERV1					CDH9	NM_016279	82256	240246	Upstream	27038586	26880596	-	No colocalization
chr20	57348233	57350751	+	rep-CGI	CpG: 36	387	36	288	18.6	74.4	0.67	LTR12C	LTR	ERV1				MNT	MTRNR2L3	NM_001190472	10006	8954	Downstream	57359498	57358446	-	No colocalization
chr1	120412051	120414567	+	rep-CGI	CpG: 15	215	15	130	14	60.5	0.78	AluY	SINE	Alu					PFN1P2	NR_003242	20800	18894	Downstream	120434109	120432203	-	Colocalization
chr19	12710601	12713117	+	rep-CGI	CpG: 20	281	20	166	14.2	59.1	0.82	AluYk3	SINE	Alu				RBFOX2	TNPO2	NM_001382236	12073	12659	Within	12723932	12699200	-	No colocalization
chr6	13541101	13543616	+	rep-CGI	CpG: 51	551	51	399	18.5	72.4	0.71	LTR12C	LTR	ERV1	DNase-H3K4me3	DNase-H3K4me3	K4m3		SIRT5	NM_031244	32169.5	63379.5	Upstream	13574528	13605738	+	No colocalization
chr16	58514188	58516701	+	hk-CGI	CpG: 134	1212	134	865	22.1	71.4	0.87	(GGGGC)n	Simple_repeat	Simple_repeat	pELS.CTCF-bound	pELS	enhP	RBFOX2	SETD6	NR_134583	33.5	5087.5	Upstream	58515478	58520532	+	No colocalization
chr16	3498379	3500891	+	hk-CGI	CpG: 139	1660	139	1003	16.7	60.4	0.92	MIR	SINE	MIR	PLS.CTCF-bound	PLS	prom	ZNF217	C16orf90	NM_001353384	2983	6152	Upstream	3496652	3493483	-	No colocalization
chr11	64894389	64896901	+	hk-CGI	CpG: 32	418	32	291	15.3	69.6	0.64							ZBTB33	MIR6750	NR_106808	2792	2717	Downstream	64898437	64898362	-	No colocalization
chr3	129487489	129490001	+	rep-CGI	CpG: 15	225	15	132	13.3	58.7	0.79	AluY	SINE	Alu	dELS	dELS	enhD	POLR2A	IFT122	NM_001280541	48522	31762	Within	129440223	129520507	+	No colocalization
chr2	202366140	202368651	+	rep-CGI	CpG: 23	302	23	181	15.2	59.9	0.85	AluY	SINE	Alu	dELS	dELS	enhD	ZBTB33	SNORD11	NR_003031	74345.5	74261.5	Downstream	202293050	202293134	+	Colocalization
chr1	31703501	31706012	+	hk-CGI	CpG: 27	332	27	244	16.3	73.5	0.6	(GGA)n	Simple_repeat	Simple_repeat	PLS.CTCF-bound	PLS	prom	RBM39	COL16A1	NM_001856	739.5	52493.5	Upstream	31704017	31652263	-	Colocalization
chr4	1576146	1578656	+	hk-CGI	CpG: 33	405	33	277	16.3	68.4	0.7				pELS	pELS	enhP	ASH2L	FAM53A	NM_001013622	106590	62479	Downstream	1683991	1639880	-	No colocalization
chr2	230827501	230830011	+	hk-CGI	CpG: 82	799	82	593	20.5	74.2	0.75				dELS.CTCF-bound	dELS	enhD	MGA	ITM2C	NM_001287241	35428	50492	Upstream	230864184	230879248	+	No colocalization
chr17	30685895	30688403	+	rep-CGI	CpG: 20	266	20	157	15	59	0.87	AluY	SINE	Alu				ZBTB33	SUZ12P1	NR_024187	22458	82901	Upstream	30709607	30770050	+	No colocalization
chr19	2602043	2604551	+	rep-CGI	CpG: 17	223	17	140	15.2	62.8	0.77	AluSq2	SINE	Alu	dELS.CTCF-bound	dELS	enhD	KDM1A	GNG7	NM_052847	99397	92079	Within	2702694	2511218	-	No colocalization
chr8	121666397	121668901	+	rep-CGI	CpG: 46	510	46	369	18	72.4	0.69	LTR12C	LTR	ERV1					HAS2-AS1	NR_002835	28304	22325	Downstream	121639345	121645324	+	No colocalization
chr6	105980097	105982601	+	hk-CGI	CpG: 60	661	60	420	18.2	63.5	0.9	(GGTTCCC)n	Simple_repeat	Simple_repeat	dELS.CTCF-bound	dELS	enhD	SUZ12	PRDM1	NM_001198	104986	128587	Upstream	106086335	106109936	+	No colocalization
chr2	238632450	238634954	+	hk-CGI	CpG: 33	315	33	187	21	59.4	1.2							RBFOX2	LINC01107	NR_037809	78203	123013	Upstream	238555499	238510689	-	Colocalization
chr2	228754649	228757151	+	rep-CGI	CpG: 27	360	27	215	15	59.7	0.85	L1PA2	LINE	L1					LINC01807	NR_151716	144505	272638	Upstream	228611395	228483262	-	Colocalization
chr13	80277550	80280051	+	rep-CGI	CpG: 23	299	23	214	15.4	71.6	0.61	LTR12C	LTR	ERV1					SPRY2	NM_001318537	60858.5	57175.5	Downstream	80339659	80335976	-	Colocalization
chr5	126852801	126855302	+	rep-CGI	CpG: 23	279	23	204	16.5	73.1	0.62	LTR12C	LTR	ERV1				ZBTB33	LMNB1	NM_005573	76916.5	17031.5	Downstream	126777135	126837020	+	No colocalization
chr6	25708651	25711151	+	rep-CGI	CpG: 18	239	18	142	15.1	59.4	0.87	AluY	SINE	Alu					H2AC1	NM_170745	16661	16161	Downstream	25726562	25726062	-	No colocalization
chr5	6754551	6757051	+	rep-CGI	CpG: 26	283	26	171	18.4	60.4	1.01	(CGCGGCA)n	Simple_repeat	Simple_repeat				AGO2	TENT4A	NM_006999	42370	1243	Within	6713431	6757044	+	No colocalization
chr17	40177051	40179551	+	hk-CGI	CpG: 118	1191	118	884	19.8	74.2	0.72	(CGC)n	Simple_repeat	Simple_repeat	pELS.CTCF-bound	pELS	enhP	POLR2G	RAPGEFL1	NM_001303534	1292	17355	Within	40177009	40195656	+	No colocalization
chr13	27953951	27956451	+	hk-CGI	CpG: 136	1241	136	862	21.9	69.5	0.91				pELS.CTCF-bound	pELS	enhP	EZH2	LINC00543	NR_135254	1676	162	Within	27953525	27955363	+	No colocalization
chr8	21749051	21751551	+	hk-CGI	CpG: 24	257	24	173	18.7	67.3	0.84							ZNF24	GFRA2	NM_001165038	38574	59904	Within	21788875	21690397	-	Colocalization
chr17	7099001	7101501	+	rep-CGI	CpG: 46	478	46	350	19.2	73.2	0.72	LTR12C	LTR	ERV1				EZH2	ASGR2	NM_080914	14059	1070	Downstream	7114310	7101321	-	No colocalization
chr7	1409501	1412001	+	hk-CGI	CpG: 27	282	27	177	19.1	62.8	1.02							EGR1	MICALL2	NM_182924	48719	23607	Downstream	1459470	1434358	-	No colocalization
chr13	109802051	109804551	+	rep-CGI	CpG: 21	276	21	170	15.2	61.6	0.81	AluY	SINE	Alu					IRS2	NM_003749	16718	50607	Upstream	109786583	109752694	-	No colocalization
chr19	48621001	48623501	+	rep-CGI	CpG: 24	283	24	173	17	61.1	0.91	AluYg6	SINE	Alu				ZBTB33	SPHK2	NM_001243876	2961	8155	Within	48619290	48630406	+	Colocalization
chr11	47217801	47220301	+	rep-CGI	CpG: 16	219	16	130	14.6	59.4	0.85	AluY	SINE	Alu					DDB2	NM_001300734	4110	20167	Within	47214941	47239218	+	No colocalization
chr9	107508251	107510751	+	rep-CGI	CpG: 21	270	21	165	15.6	61.1	0.84	AluY	SINE	Alu					KLF4	NM_004235	19732	24650	Upstream	107489769	107484851	-	Colocalization
chr22	37818551	37821051	+	hk-CGI	CpG: 69	628	69	443	22	70.5	0.89				dELS.CTCF-bound	dELS	enhD	POLR2G	GALR3	NM_003614	3580	5684	Upstream	37823381	37825485	+	No colocalization
chr8	54059101	54061601	+	rep-CGI	CpG: 23	281	23	174	16.4	61.9	0.87	AluYb8	SINE	Alu					LYPLA1	NM_001279360	41203	13985	Within	54101554	54046366	-	No colocalization
chr13	25467101	25469601	+	hk-CGI	CpG: 84	793	84	570	21.2	71.9	0.82	(CCGCCCG)n	Simple_repeat	Simple_repeat	pELS.CTCF-bound	pELS	enhP	CTCF	NUP58	NM_001008564	166727	125930	Downstream	25301624	25342421	+	No colocalization
chr21	36294301	36296801	+	rep-CGI	CpG: 39	279	39	198	28	71	1.13	(GCCGCA)n	Simple_repeat	Simple_repeat	PLS	PLS	prom	ZBTB33	MORC3	NM_015358	24645	81081	Upstream	36320196	36376632	+	No colocalization
chr22	32352601	32355101	+	rep-CGI	CpG: 38	507	38	342	15	67.5	0.68	REP522	Satellite	telo	pELS.CTCF-bound	pELS	enhP	CTCF	RFPL3	NM_006604	1033	7310	Upstream	32354884	32361161	+	No colocalization
chr3	9881001	9883501	+	rep-CGI	CpG: 22	275	22	167	16	60.7	0.88	AluY	SINE	Alu					CIDEC	NM_001199552	1998	15538	Upstream	9880253	9866713	-	No colocalization
chr12	121396801	121399301	+	rep-CGI	CpG: 22	273	22	167	16.1	61.2	0.87	AluY	SINE	Alu				ZBTB33	RNF34	NM_001256858	2031	26301	Upstream	121400082	121424352	+	Colocalization
chr9	137668601	137671101	+	rep-CGI	CpG: 18	210	18	144	17.1	68.6	0.91	L2	LINE	L2	dELS.CTCF-bound	dELS	enhD	PRPF4	EHMT1	NM_001354612	50847	94925	Within	137619004	137764776	+	No colocalization
chr6	170086551	170089051	+	hk-CGI	CpG: 102	1451	102	1019	14.1	70.2	0.67				dELS	dELS	enhD	HNRNPK	LOC102724511	NR_125878	72840	75226	Upstream	170160641	170163027	+	No colocalization
chr10	132884651	132887151	+	hk-CGI	CpG: 22	315	22	180	14	57.1	0.87							MGA	CFAP46	NM_001200049	56669	77510	Within	132942570	132808391	-	No colocalization
chr1	46586951	46589451	+	rep-CGI	CpG: 23	275	23	171	16.7	62.2	0.88	AluYe5	SINE	Alu				CEBPB	MKNK1	NM_001135553	16067	30795	Within	46604268	46557406	-	No colocalization
chr4	187611451	187613951	+	hk-CGI	CpG: 31	252	31	170	24.6	67.5	1.08	MER58C	DNA	hAT-Charlie				NRF1	LINC02492	NR_110436	59940	79822	Within	187672641	187532879	-	No colocalization
chr12	452151	454651	+	hk-CGI	CpG: 116	1339	116	865	17.3	64.6	0.83	AluY	SINE	Alu	dELS.CTCF-bound	dELS	enhD	RBM39	CCDC77	NM_001130146	51758	10761	Downstream	401643	442640	+	No colocalization
chr9	130649801	130652301	+	rep-CGI	CpG: 16	235	16	139	13.6	59.1	0.8	AluY	SINE	Alu					PRDM12	NM_021619	13542	31932	Upstream	130664593	130682983	+	No colocalization
chr17	67396951	67399451	+	rep-CGI	CpG: 18	230	18	139	15.7	60.4	0.87	AluY	SINE	Alu				REST	PSMD12	NM_002816	31624	60286	Upstream	67366577	67337915	-	No colocalization
chr8	42756201	42758701	+	rep-CGI	CpG: 20	241	20	134	16.6	55.6	1.07	AluY	SINE	Alu					CHRNA6	NM_004198	11335	4816	Within	42768786	42752635	-	Colocalization
chr19	41643251	41645751	+	hk-CGI	CpG: 140	1421	140	1081	19.7	76.1	0.68	SVA_F	Retroposon	SVA					CEACAM4	NM_001817	17427	25531	Upstream	41627074	41618970	-	No colocalization
chr9	137591251	137593751	+	hk-CGI	CpG: 218	1502	218	1163	29	77.4	0.97	(GCC)n	Simple_repeat	Simple_repeat	PLS.CTCF-bound	PLS	prom	POLR2A	ZMYND19	NM_138462	1989	10421	Upstream	137590512	137582080	-	No colocalization
chr19	7476401	7478901	+	hk-CGI	CpG: 22	251	22	181	17.5	72.1	0.68				dELS	dELS	enhD	POLR2G	PEX11G	NM_001270539	11384	777	Within	7489035	7476874	-	No colocalization
chr22	50771901	50774401	+	rep-CGI	CpG: 24	280	24	173	17.1	61.8	0.91	AluY	SINE	Alu					RABL2B	NM_007081	10485	5646	Within	50783636	50767505	-	No colocalization
chr7	19687133	19689632	+	rep-CGI	CpG: 24	274	24	171	17.5	62.4	0.91	AluY	SINE	Alu					POLR1F	NM_001002926	20654.5	7077.5	Downstream	19709037	19695460	-	Colocalization
chr9	78441613	78444109	+	rep-CGI	CpG: 41	431	41	312	19	72.4	0.73	LTR12C	LTR	ERV1					PSAT1	NM_058179	145737	112768	Downstream	78297124	78330093	+	No colocalization
chr1	247115401	247117894	+	hk-CGI	CpG: 17	257	17	181	13.2	70.4	0.63							EGR1	C1orf229	NR_167894	4230.5	6493.5	Upstream	247112417	247110154	-	Colocalization
chr18	2549824	2552313	+	rep-CGI	CpG: 24	274	24	170	17.5	62	0.92	AluY	SINE	Alu					METTL4	NM_001308401	20436.5	13539.5	Within	2571505	2537529	-	No colocalization
chr16	86738351	86740839	+	rep-CGI	CpG: 33	259	33	173	25.5	66.8	1.23	MER83	LTR	ERV1				PKNOX1	LINC02188	NR_135182	17505	1769	Downstream	86722090	86737826	+	No colocalization
chr7	138145218	138147705	+	rep-CGI	CpG: 23	239	23	177	19.2	74.1	0.71	LTR12C	LTR	ERV1					MIR4468	NR_039678	22704.5	22640.5	Downstream	138123757	138123821	+	Colocalization
chr16	29901092	29903579	+	hk-CGI	CpG: 23	307	23	210	15	68.4	0.64				pELS.CTCF-bound	pELS	enhP	HNRNPLL	ASPHD1	NM_181718	1848.5	3720.5	Within	29900487	29906056	+	No colocalization
chr19	21482215	21484701	+	hk-CGI	CpG: 61	839	61	567	14.5	67.6	0.64	AluJb	SINE	Alu	PLS.CTCF-bound	PLS	prom	CTCF	LINC00664	NR_037194	256	19780	Upstream	21483714	21503238	+	Colocalization
chr1	54402851	54405337	+	hk-CGI	CpG: 259	2147	259	1593	24.1	74.2	0.89	(CCGC)n	Simple_repeat	Simple_repeat	PLS.CTCF-bound	PLS	prom	POLR2A	SSBP3	NM_018070	2300	178663	Within	54406394	54225431	-	No colocalization
chr13	22924916	22927401	+	hk-CGI	CpG: 101	1149	101	822	17.6	71.5	0.73	(GGGGGT)n	Simple_repeat	Simple_repeat	dELS.CTCF-bound	dELS	enhD	ASH2L	BASP1P1	NR_033774	27977.5	29129.5	Upstream	22898181	22897029	-	No colocalization
chr16	89211567	89214051	+	rep-CGI	CpG: 24	274	24	171	17.5	62.4	0.91	AluY	SINE	Alu					SLC22A31	NM_001384770	11131	17049	Upstream	89201678	89195760	-	Colocalization
chr4	40181401	40183884	+	rep-CGI	CpG: 21	275	21	167	15.3	60.7	0.84	AluY	SINE	Alu				ZBTB33	RHOH	NM_001278364	10323.5	62121.5	Upstream	40192966	40244764	+	No colocalization
chr7	101820351	101822834	+	rep-CGI	CpG: 19	240	19	146	15.8	60.8	0.87	AluY	SINE	Alu				L3MBTL2	MYL10	NM_138403	192296	208264	Upstream	101629296	101613329	-	No colocalization
chr8	713118	715601	+	hk-CGI	CpG: 57	796	57	537	14.3	67.5	0.63								ERICH1	NM_207332	16864.5	50160.5	Within	731224	664199	-	No colocalization
chr1	1828901	1831383	+	rep-CGI	CpG: 18	246	18	151	14.6	61.4	0.8	AluYc3	SINE	Alu					GNB1	NM_002074	60945	44857	Within	1891087	1785285	-	Colocalization
chr10	45698683	45701164	+	hk-CGI	CpG: 19	223	19	149	17	66.8	0.77								AGAP10P	NR_160521	21408.5	543.5	Downstream	45678515	45699380	+	No colocalization
chr14	105245951	105248429	+	hk-CGI	CpG: 219	1947	219	1351	22.5	69.4	0.93	(GCCCGC)n	Simple_repeat	Simple_repeat	pELS.CTCF-bound	pELS	enhP	CTCF	BTBD6	NM_033271	1342	3903	Upstream	105248532	105251093	+	No colocalization
chr3	136985824	136988301	+	rep-CGI	CpG: 39	426	39	315	18.3	73.9	0.67	LTR12C	LTR	ERV1				POLR2G	IL20RB	NM_144717	29080.5	24021.5	Within	136957982	137011084	+	No colocalization
chr1	147679001	147681477	+	rep-CGI	CpG: 33	404	33	294	16.3	72.8	0.62	LTR12C	LTR	ERV1					ACP6	NR_136636	9715	32872	Upstream	147670524	147647367	-	No colocalization
chr5	926085	928560	+	hk-CGI	CpG: 77	815	77	552	18.9	67.7	0.83				dELS.CTCF-bound	dELS	enhD	SUZ12	TRIP13	NM_004237	34439.5	9202.5	Downstream	892883	918120	+	No colocalization
chr16	9876	12351	+	rep-CGI	CpG: 67	522	67	373	25.7	71.5	1.01	TAR1	Satellite	telo				NRF1	DDX11L10	NR_045117	440.5	2976.5	Upstream	11554	14090	+	No colocalization
chr10	7933801	7936276	+	rep-CGI	CpG: 17	227	17	137	15	60.4	0.86	AluYc	SINE	Alu				ZBTB33	TAF3	NM_031923	116534	81592.5	Within	7818504	8016631	+	No colocalization
chr1	118988686	118991160	+	hk-CGI	CpG: 19	205	19	125	18.5	61	1				PLS.CTCF-bound	PLS	prom	EZH2	LOC105378933	NR_135034	11482	10420	Downstream	119001405	119000343	-	Colocalization
chr2	68446901	68449374	+	rep-CGI	CpG: 18	243	18	142	14.8	58.4	0.88	AluY	SINE	Alu				ZBTB33	FBXO48	NM_001024680	19156.5	11283.5	Downstream	68467294	68459421	-	No colocalization
chr11	1751928	1754401	+	hk-CGI	CpG: 35	452	35	316	15.5	69.9	0.63							BCL3	CTSD	NM_001909	10762.5	410.5	Within	1763927	1752754	-	No colocalization
chr2	96817251	96819723	+	hk-CGI	CpG: 243	1920	243	1404	25.3	73.1	0.95	(GGC)n	Simple_repeat	Simple_repeat	pELS.CTCF-bound	pELS	enhP	POLR2A	CNNM3-DT	NR_149141	4830	6249	Upstream	96813657	96812238	-	Colocalization
chr7	73796779	73799251	+	rep-CGI	CpG: 67	815	67	558	16.4	68.5	0.7	SVA_D	Retroposon	SVA					CLDN3	NM_001306	27745	29019	Upstream	73770270	73768996	-	No colocalization
chr6	7985633	7988101	+	hk-CGI	CpG: 41	514	41	312	16	60.7	0.89								PIP5K1P1	NR_027712	766	3477	Within	7986101	7990344	+	No colocalization
chr11	2188484	2190951	+	rep-CGI	CpG: 20	281	20	165	14.2	58.7	0.84	AluY	SINE	Alu					MIR4686	NR_039834	16655.5	16579.5	Downstream	2173062	2173138	+	Colocalization
chr13	113364651	113367118	+	hk-CGI	CpG: 199	2278	199	1583	17.5	69.5	0.73	AluSx3	SINE	Alu	PLS	PLS	prom	POLR2A	GRTP1-AS1	NR_046541	14212.5	4017.5	Downstream	113351672	113361867	+	No colocalization
chr5	75332684	75335151	+	rep-CGI	CpG: 32	391	32	279	16.4	71.4	0.64	LTR12C	LTR	ERV1				ZBTB33	HMGCR	NM_001130996	3249.5	28183.5	Upstream	75337167	75362101	+	No colocalization
chr8	127802950	127805416	+	rep-CGI	CpG: 19	247	19	152	15.4	61.5	0.83	AluY	SINE	Alu	dELS	dELS	enhD	ZBTB33	MIR1204	NR_031609	8222	8155	Downstream	127795961	127796028	+	No colocalization
chr1	77869093	77871559	+	rep-CGI	CpG: 123	1509	123	1111	16.3	73.6	0.6	SVA_E	Retroposon	SVA					NEXN-AS1	NR_103535	19213	11021	Downstream	77889539	77881347	-	No colocalization
chr1	84556301	84558766	+	rep-CGI	CpG: 23	276	23	170	16.7	61.6	0.89	AluYa5	SINE	Alu					CTBS	NM_004388	16906.5	7923.5	Within	84574440	84549610	-	No colocalization
chr1	16978637	16981101	+	hk-CGI	CpG: 81	812	81	584	20	71.9	0.81	(C)n	Simple_repeat	Simple_repeat	pELS.CTCF-bound	pELS	enhP	ASH2L	MFAP2	NM_001135247	1717	5366	Within	16981586	16974503	-	No colocalization
chr11	2256701	2259165	+	rep-CGI	CpG: 21	246	21	152	17.1	61.8	0.92	AluY	SINE	Alu	dELS.CTCF-bound	dELS	enhD	RAD51	ASCL2	NM_005170	12655	10564	Downstream	2270588	2268497	-	Colocalization
[truncated: 16,447 more rows]

## Sheet: Myo_Hyper-DMC
Dataset EV6
B, Differentially methylated CGI (DMC) of the DNA from shDiPRO1 human myobalsts versus shCtl. The gene annotation with hg38 genome was realized using EaSeq tool. The CGI annotation was done using USCS Unmasked CpG track.
rep-CGI: repeat-associated unmasked CpG islands
hk-CGI: masked CpG islands associated with housekeeping genes
Hypermethylated DMC
Chromosome	Start	End	Strand	CGI type	CGI Name	CGI length	CpG Num	GC Num	perCpG	perGC	ObsExp	RepName	RepClass	RepFamily	ccre_ENCODE_cCREs	encode_cCREs	ucsc_cCREs	TF Clusters	Gene Name	Acc#	Distance to tss	Distance to end	Relative position	tss	end	dir	RMS_shDiPRO1_CGI
chrX	153948901	153964601	+	hk-CGI	CpG: 69	1009	69	688	13.7	68.2	0.6	(TGG)n	Simple_repeat	Simple_repeat				POLR2G	HCFC1	NM_005334	15067	9195	Within	153971818	153947556	-	No colocalization
chr19	45345351	45358701	+	hk-CGI	CpG: 21	202	21	148	20.8	73.3	0.81				DNase-H3K4me3.CTCF-bound	DNase-H3K4me3	K4m3	HNRNPLL	KLC3	NM_177417	11277	507	Downstream	45340749	45351519	+	No colocalization
chr7	321701	332701	+	hk-CGI	CpG: 52	570	52	413	18.2	72.5	0.7	(CCCCGC)n	Simple_repeat	Simple_repeat	dELS.CTCF-bound	dELS	enhD	CTCF	FOXL3-OT1	NR_164665	35973	32779	Downstream	291228	294422	+	No colocalization
chr11	1969701	1979701	+	hk-CGI	CpG: 23	312	23	215	14.7	68.9	0.62								MRPL23-AS1	NR_024471	15219	8507	Downstream	1989920	1983208	-	No colocalization
chr11	1994601	2003251	+	hk-CGI	CpG: 27	298	27	203	18.1	68.1	0.78								H19	NR_131224	2540	3751	Within	2001466	1995175	-	No colocalization
chr19	41344501	41351551	+	hk-CGI	CpG: 33	339	33	251	19.5	74	0.72				pELS.CTCF-bound	pELS	enhP	EZH2	TGFB1	NM_000660	5896	17704	Within	41353922	41330322	-	No colocalization
chr21	43811251	43818201	+	rep-CGI	CpG: 20	235	20	183	17	77.9	0.95	L2a	LINE	L2	dELS	dELS	enhD	KDM4A	AATBC	NR_026961	2159	8969	Upstream	43812567	43805757	-	No colocalization
chr16	88849901	88856601	+	hk-CGI	CpG: 135	1333	135	970	20.3	72.8	0.77	(CCTCC)n	Simple_repeat	Simple_repeat	PLS.CTCF-bound	PLS	prom	PCBP1	TRAPPC2L	NR_134671	2968	9435	Upstream	88856219	88862686	+	No colocalization
chr8	22547601	22553701	+	hk-CGI	CpG: 117	963	117	727	24.3	75.5	0.87	(TCCGGCC)n	Simple_repeat	Simple_repeat	PLS.CTCF-bound	PLS	prom	EZH2	SORBS3	NM_005775	1275	25137	Upstream	22551926	22575788	+	No colocalization
chr19	49058001	49063951	+	hk-CGI	CpG: 40	526	40	345	15.2	65.6	0.71				PLS.CTCF-bound	PLS	prom	POLR2A	NTF4	NM_006179	2891	163	Downstream	49063867	49061139	-	No colocalization
chrX	58260951	58266801	+	rep-CGI	CpG: 17	228	17	141	14.9	61.8	0.79	GSATX	Satellite	centr					ZXDA	NM_007156	353418	358447	Upstream	57910458	57905429	-	No colocalization
chrX	153441951	153447801	+	hk-CGI	CpG: 49	610	49	421	16.1	69	0.68	G-rich	Low_complexity	Low_complexity				POLR2G	TREX2	NM_080701	1611	157	Within	153446487	153444719	-	No colocalization
chr1	2452701	2458501	+	hk-CGI	CpG: 30	417	30	285	14.4	68.3	0.62							CREB1	PLCH2	NM_001303012	11849	49931	Upstream	2467450	2505532	+	No colocalization
chr22	42499651	42505251	+	hk-CGI	CpG: 87	1003	87	723	17.3	72.1	0.71	MIR	SINE	MIR	PLS.CTCF-bound	PLS	prom	SP1	SERHL	NR_027786	1873	10109	Within	42500578	42512560	+	Colocalization
chr11	283151	288451	+	hk-CGI	CpG: 147	1338	147	989	22	73.9	0.81	G-rich	Low_complexity	Low_complexity	pELS.CTCF-bound	pELS	enhP	POLR2A	NLRP6	NM_138329	7232	413	Downstream	278569	285388	+	No colocalization
chr11	1081451	1086551	+	hk-CGI	CpG: 19	224	19	153	17	68.3	0.73								MUC2	NM_002457	9127	26507	Within	1074874	1110508	+	No colocalization
chr17	81865201	81870201	+	hk-CGI	CpG: 64	975	64	648	13.1	66.5	0.6	(CCCCAG)n	Simple_repeat	Simple_repeat	pELS.CTCF-bound	pELS	enhP	POLR2A	ARHGDIA	NM_001185077	3296	19	Downstream	81870997	81867720	-	No colocalization
chr1	161019151	161023756	+	hk-CGI	CpG: 41	507	41	323	16.2	63.7	0.82				PLS.CTCF-bound	PLS	prom	POLR2A	F11R	NM_001382730	301.5	26243.5	Upstream	161021152	160995210	-	No colocalization
chr1	2592501	2597101	+	hk-CGI	CpG: 20	264	20	185	15.2	70.1	0.63								PRXL2B	NM_001195740	8025	3333	Downstream	2586776	2591468	+	No colocalization
chr1	2501901	2506501	+	hk-CGI	CpG: 42	479	42	357	17.5	74.5	0.63							PCBP1	PLCH2	NM_001303013	27887	1329	Within	2476314	2505530	+	No colocalization
chr14	104868001	104872601	+	rep-CGI	CpG: 36	390	36	250	18.5	64.1	1.22	(GT)n	Simple_repeat	Simple_repeat				STAT5A	MIR12121	NR_162135	4988	4890	Downstream	104865313	104865411	+	No colocalization
chr8	144672601	144677151	+	rep-CGI	CpG: 20	255	20	185	15.7	72.5	0.6	LTR12D	LTR	ERV1					ZNF251	NM_138367	80655	46032	Downstream	144755531	144720908	-	No colocalization
chr17	1180151	1184601	+	hk-CGI	CpG: 161	1457	161	1090	22.1	74.8	0.79	(GCGGG)n	Simple_repeat	Simple_repeat	PLS.CTCF-bound	PLS	prom	POLR2A	ABR	NM_001322842	47346	43514	Downstream	1229722	1225890	-	No colocalization
chr6	26548501	26552851	+	hk-CGI	CpG: 32	334	32	221	19.2	66.2	0.88	Charlie4a	DNA	hAT-Charlie	dELS.CTCF-bound	dELS	enhD	AGO1	HMGN4	NM_006353	12311	3743	Downstream	26538365	26546933	+	Colocalization
chr8	1359251	1363601	+	hk-CGI	CpG: 30	392	30	258	15.3	65.8	0.72								LOC286083	NR_111948	58819	65393	Upstream	1302607	1296033	-	No colocalization
chr13	110311201	110315401	+	hk-CGI	CpG: 43	449	43	356	19.2	79.3	0.7								MIR8073	NR_107040	27656	27728	Upstream	110340957	110341029	+	Colocalization
chr11	2908001	2911951	+	hk-CGI	CpG: 82	804	82	608	20.4	75.6	0.71				DNase-H3K4me3	DNase-H3K4me3	K4m3	HNRNPK	SLC22A18	NM_183233	10286	15270	Within	2899690	2925246	+	No colocalization
chrY	375151	379051	+	hk-CGI	CpG: 22	311	22	194	14.1	62.4	0.74								PPP2R3B	NM_013239	9806	43169	Within	386907	333932	-	No colocalization
chrX	49228101	49231951	+	hk-CGI	CpG: 26	311	26	194	16.7	62.4	0.89				dELS	dELS	enhD	RBFOX2	CACNA1F	NM_005183	3314	24964	Within	49233340	49205062	-	No colocalization
chr8	144721801	144725501	+	rep-CGI	CpG: 19	251	19	151	15.1	60.2	0.85	AluYf1	SINE	Alu					ZNF251	NM_138367	31880	2743	Within	144755531	144720908	-	No colocalization
chr11	2803701	2807401	+	hk-CGI	CpG: 34	439	34	280	15.5	63.8	0.77				dELS	dELS	enhD	POLR2A	KCNQ1-AS1	NR_130721	56018	34583	Downstream	2861569	2840134	-	No colocalization
chr22	38506801	38510501	+	hk-CGI	CpG: 149	1352	149	883	22	65.3	1.04	(CTCGC)n	Simple_repeat	Simple_repeat	PLS.CTCF-bound	PLS	prom	POLR2A	DDX17	NM_001098504	2340	25214	Upstream	38506311	38483437	-	No colocalization
chr9	93305351	93309001	+	hk-CGI	CpG: 25	239	25	162	20.9	67.8	0.92							ZSCAN29	C9orf129	NR_166069	39127	22312	Downstream	93346303	93329488	-	No colocalization
chr17	76535569	76539201	+	hk-CGI	CpG: 157	1285	157	964	24.4	75	0.87	(GT)n	Simple_repeat	Simple_repeat	PLS	PLS	prom	EZH2	PRCD	NR_033357	9800	7991	Within	76527585	76545376	+	No colocalization
chr17	81516901	81520501	+	hk-CGI	CpG: 122	1314	122	946	18.6	72	0.72				PLS.CTCF-bound	PLS	prom	POLR2A	ACTG1	NR_037688	5902	8731	Upstream	81512799	81509970	-	No colocalization
chr16	66692701	66696251	+	hk-CGI	CpG: 170	1437	170	1082	23.7	75.3	0.84	(GCC)n	Simple_repeat	Simple_repeat	PLS.CTCF-bound	PLS	prom	CTCF	CMTM4	NM_178818	2267	79727	Within	66696743	66614749	-	No colocalization
chr13	49219151	49222701	+	hk-CGI	CpG: 188	1417	188	1041	26.5	73.5	0.98	(GCGCA)n	Simple_repeat	Simple_repeat	pELS.CTCF-bound	pELS	enhP	EZH2	MLNR	NM_001507	589	1451	Within	49220337	49222377	+	No colocalization
chr1	19663301	19666751	+	hk-CGI	CpG: 176	1642	176	1218	21.4	74.2	0.8	(GCGCG)n	Simple_repeat	Simple_repeat	pELS.CTCF-bound	pELS	enhP	EZH2	HTR6	NM_000871	152	15940	Within	19664874	19680966	+	No colocalization
chr2	176066301	176069751	+	hk-CGI	CpG: 77	1088	77	687	14.2	63.1	0.71				dELS	dELS	enhD	EZH2	EVX2	NM_001080458	15936	12080	Downstream	176083962	176080106	-	No colocalization
chrX	9893651	9896951	+	hk-CGI	CpG: 23	295	23	204	15.6	69.2	0.65								SHROOM2	NM_001649	108873	54142	Within	9786428	9949443	+	No colocalization
chr7	148363001	148366251	+	rep-CGI	CpG: 19	222	19	160	17.1	72.1	0.68	LTR12C	LTR	ERV1					C7orf33	NM_145304	226139	251234	Upstream	148590765	148615860	+	No colocalization
chr19	36970901	36974101	+	hk-CGI	CpG: 64	876	64	578	14.6	66	0.69				PLS.CTCF-bound	PLS	prom	HNF4A	ZNF568	NM_001204838	56173	25431	Within	36916328	36997932	+	No colocalization
chrX	36962001	36965201	+	hk-CGI	CpG: 98	628	98	518	31.2	82.5	0.92	(CCCCGC)n	Simple_repeat	Simple_repeat				YY1	FAM47C	NM_001013736	44764	48063	Upstream	37008365	37011664	+	No colocalization
chr17	75750501	75753651	+	hk-CGI	CpG: 69	592	69	452	23.3	76.4	0.81	MIRc	SINE	MIR	dELS.CTCF-bound	dELS	enhD	CTCF	GALK1	NM_001381985	13116	608	Within	75765192	75751468	-	No colocalization
chr16	68524931	68528051	+	rep-CGI	CpG: 40	504	40	363	15.9	72	0.61	LTR12C	LTR	ERV1				NRF1	ZFP90	NM_001305206	12799	40640	Upstream	68539290	68567131	+	No colocalization
chr8	1700201	1703301	+	hk-CGI	CpG: 47	320	47	232	29.4	72.5	1.13				dELS.CTCF-bound	dELS	enhD	RBBP5	LOC101927752	NR_134302	61583	60211	Downstream	1763334	1761962	-	No colocalization
chr16	87988251	87991351	+	hk-CGI	CpG: 39	427	39	305	18.3	71.4	0.75							ZBTB33	BANP	NM_001384931	40564	87515	Within	87949237	88077316	+	No colocalization
chr1	220688601	220691651	+	hk-CGI	CpG: 90	742	90	544	24.3	73.3	0.92	G-rich	Low_complexity	Low_complexity	pELS.CTCF-bound	pELS	enhP	CTCF	C1orf115	NM_024709	236	9027	Upstream	220690362	220699153	+	No colocalization
chrX	70907351	70910351	+	rep-CGI	CpG: 27	390	27	223	13.8	57.2	0.85	AluSp	SINE	Alu					SLC7A3	NM_001048164	22245	16728	Downstream	70931096	70925579	-	No colocalization
chr2	24008451	24011425	+	hk-CGI	CpG: 66	580	66	431	22.8	74.3	0.82				PLS.CTCF-bound	PLS	prom	POLR2G	MFSD2B	NM_001346880	146	16837	Upstream	24010084	24026775	+	No colocalization
chrX	153735901	153738851	+	rep-CGI	CpG: 15	204	15	139	14.7	68.1	0.63	MLT1C	LTR	ERVL-MaLR				ATF2	ABCD1	NM_000033	12521	7379	Within	153724855	153744755	+	No colocalization
chrX	39819501	39822451	+	hk-CGI	CpG: 141	1278	141	898	22.1	70.3	0.89	(CGCCCG)n	Simple_repeat	Simple_repeat	dELS.CTCF-bound	dELS	enhD	MAFK	MIR1587	NR_039763	16584	16637	Upstream	39837560	39837613	+	No colocalization
chr9	134453217	134456151	+	rep-CGI	CpG: 27	351	27	250	15.4	71.2	0.61	MIRb	SINE	MIR	dELS.CTCF-bound	dELS	enhD	POLR2A	RXRA	NM_001291921	48125	14099	Downstream	134406559	134440585	+	No colocalization
chrX	41379851	41382751	+	rep-CGI	CpG: 19	229	19	141	16.6	61.6	0.89	AluY	SINE	Alu				ZBTB33	DDX3X	NR_126093	47994	16829	Downstream	41333307	41364472	+	No colocalization
chrY	12372751	12375651	+	rep-CGI	CpG: 16	234	16	139	13.7	59.4	0.8	AluY	SINE	Alu					GYG2P1	NR_033667	47389	31914	Downstream	12421590	12406115	-	No colocalization
chr15	34494301	34497201	+	hk-CGI	CpG: 175	1646	175	1108	21.3	67.3	0.94				pELS.CTCF-bound	pELS	enhP	EZH2	MIR1233-1	NR_036050	32620	32538	Downstream	34528371	34528289	-	No colocalization
chr9	136200401	136203301	+	hk-CGI	CpG: 526	6836	526	4621	15.4	67.6	0.67	G-rich	Low_complexity	Low_complexity	pELS.CTCF-bound	pELS	enhP	EZH2	LHX3	NM_178138	3277	5602	Within	136205128	136196249	-	No colocalization
chr10	132393692	132396551	+	hk-CGI	CpG: 248	1752	248	1395	28.3	79.6	0.9	(CGG)n	Simple_repeat	Simple_repeat	pELS.CTCF-bound	pELS	enhP	POLR2A	PWWP2B	NM_001098637	2077.5	22732.5	Upstream	132397199	132417854	+	No colocalization
chr15	30882251	30885101	+	hk-CGI	CpG: 18	228	18	156	15.8	68.4	0.67							ATF2	FAN1	NM_001146095	20175	28112	Upstream	30903851	30911788	+	No colocalization
chr19	41226601	41229416	+	hk-CGI	CpG: 68	773	68	520	17.6	67.3	0.78	AluJb	SINE	Alu	pELS.CTCF-bound	pELS	enhP	TAF1	AXL	NM_001699	8786.5	33757.5	Within	41219222	41261766	+	No colocalization
chr22	43343151	43345951	+	hk-CGI	CpG: 219	1937	219	1422	22.6	73.4	0.85	(TC)n	Simple_repeat	Simple_repeat	PLS.CTCF-bound	PLS	prom	MXI1	LINC01639	NR_146918	55779	65130	Upstream	43400330	43409681	+	No colocalization
chr2	240671501	240674301	+	hk-CGI	CpG: 101	1026	101	744	19.7	72.5	0.75	MER45R	DNA	hAT-Tip100	DNase-H3K4me3.CTCF-bound	DNase-H3K4me3	K4m3	TAF1	AQP12B	NM_001102467	9984	3516	Downstream	240682885	240676417	-	No colocalization
chr5	1154351	1157151	+	hk-CGI	CpG: 147	1271	147	977	23.1	76.9	0.78	(GGCTCG)n	Simple_repeat	Simple_repeat	dELS	dELS	enhD	RBBP5	CTD-3080P12.3	NR_109911	22854	17344	Downstream	1178605	1173095	-	No colocalization
chr19	35558051	35560836	+	hk-CGI	CpG: 91	1117	91	767	16.3	68.7	0.72	G-rich	Low_complexity	Low_complexity	dELS.CTCF-bound	dELS	enhD	KDM4A	ATP4A	NM_000704	4214.5	9413.5	Within	35563658	35550030	-	No colocalization
chrX	71167351	71170101	+	hk-CGI	CpG: 19	265	19	182	14.3	68.7	0.62							ZBTB33	NLGN3	NM_001321276	23886	2475	Within	71144840	71171201	+	No colocalization
chr5	179528301	179531001	+	hk-CGI	CpG: 48	500	48	343	19.2	68.6	0.82	Charlie5	DNA	hAT-Charlie	dELS.CTCF-bound	dELS	enhD	ASH2L	LOC100128340	NR_149047	12940	13182	Upstream	179516711	179516469	-	No colocalization
chr11	67501701	67504401	+	hk-CGI	CpG: 149	1283	149	981	23.2	76.5	0.83				pELS	pELS	enhP	POLR2G	CDK2AP2	NR_073484	5111	3445	Downstream	67508162	67506496	-	No colocalization
chr1	27914851	27917551	+	hk-CGI	CpG: 81	951	81	581	17	61.1	0.95				PLS.CTCF-bound	PLS	prom	RBFOX2	RPA2	NM_001355129	1404	24676	Upstream	27914797	27891525	-	No colocalization
chrY	21403601	21406301	+	hk-CGI	CpG: 25	293	25	191	17.1	65.2	0.8				pELS	pELS	enhP		RBMY2EP	NR_001574	3389	9804	Upstream	21401562	21395147	-	No colocalization
chr19	17393251	17395901	+	hk-CGI	CpG: 42	395	42	296	21.3	74.9	0.77				pELS.CTCF-bound	pELS	enhP	POLR2A	BST2	NM_004335	11054	8362	Downstream	17405630	17402938	-	No colocalization
chrX	9991851	9994501	+	hk-CGI	CpG: 22	240	22	171	18.3	71.2	0.75	Tigger1	DNA	TcMar-Tigger					CLDN34	NM_001195081	25819	24824	Downstream	9967357	9968352	+	No colocalization
chr19	44842051	44844701	+	hk-CGI	CpG: 42	504	42	358	16.7	71	0.68	(AGCCC)n	Simple_repeat	Simple_repeat	pELS.CTCF-bound	pELS	enhP	TAF1	NECTIN2	NM_002856	2920	35562	Upstream	44846296	44878938	+	No colocalization
chr19	1510401	1513051	+	hk-CGI	CpG: 22	232	22	177	19	76.3	0.65				dELS	dELS	enhD	HNRNPLL	ADAMTSL5	NM_001367197	1293	6705	Within	1513019	1505021	-	No colocalization
chr16	21635701	21638301	+	rep-CGI	CpG: 22	212	22	152	20.8	71.7	0.81	LTR12D	LTR	ERV1				TAF15	METTL9	NM_016025	37425	20470	Within	21599576	21657471	+	Colocalization
chrX	125318001	125320601	+	hk-CGI	CpG: 27	248	27	164	21.8	66.1	1							ZBTB33	TEX13C	NM_001195272	569	5913	Upstream	125319870	125325214	+	No colocalization
chrX	398101	400651	+	rep-CGI	CpG: 17	203	17	126	16.7	62.1	0.88	AluSg	SINE	Alu					PPP2R3B	NM_013239	12469	65444	Upstream	386907	333932	-	No colocalization
chr20	21395651	21398151	+	hk-CGI	CpG: 252	1887	252	1396	26.7	74	0.98	(GCC)n	Simple_repeat	Simple_repeat	pELS.CTCF-bound	pELS	enhP	EZH2	NKX2-4	NM_033176	625	1535	Within	21397526	21395366	-	No colocalization
chrX	119028251	119030701	+	rep-CGI	CpG: 23	284	23	203	16.2	71.5	0.64	LTR12D	LTR	ERV1				ZBTB33	LONRF3	NM_001289109	53145	11121	Downstream	118976331	119018355	+	No colocalization
chr14	37591301	37593718	+	hk-CGI	CpG: 122	1278	122	875	19.1	68.5	0.82	(GCTCCC)n	Simple_repeat	Simple_repeat	dELS.CTCF-bound	dELS	enhD	EZH2	FOXA1	NM_004496	2739.5	2958.5	Within	37595249	37589551	-	No colocalization
chrX	619251	621651	+	hk-CGI	CpG: 119	1589	119	1090	15	68.6	0.64	(GTGGCT)n	Simple_repeat	Simple_repeat	dELS	dELS	enhD	EZH2	SHOX	NM_000451	3892	26372	Upstream	624343	646823	+	No colocalization
chr8	108081401	108083801	+	hk-CGI	CpG: 118	1364	118	869	17.3	63.7	0.86	(GGCGCCC)n	Simple_repeat	Simple_repeat	PLS	PLS	prom	EZH2	RSPO2	NM_178565	1019	183286	Within	108083620	107899315	-	No colocalization
chr12	131825651	131828051	+	hk-CGI	CpG: 308	3300	308	2392	18.7	72.5	0.71	G-rich	Low_complexity	Low_complexity	pELS.CTCF-bound	pELS	enhP	RBFOX2	MMP17	NM_016155	1541	24920	Upstream	131828392	131851771	+	No colocalization
chr1	4653551	4655901	+	hk-CGI	CpG: 334	2566	334	1930	26	75.2	0.92	G-rich	Low_complexity	Low_complexity	PLS.CTCF-bound	PLS	prom	EZH2	AJAP1	NM_001042478	118	123069	Within	4654608	4777795	+	No colocalization
chrX	21655651	21658001	+	hk-CGI	CpG: 271	3048	271	2067	17.8	67.8	0.77	(CTCCTC)n	Simple_repeat	Simple_repeat	pELS	pELS	enhP	POLR2A	KLHL34	NM_153270	1504	2137	Within	21658330	21654689	-	Colocalization
chr2	10448901	10451226	+	hk-CGI	CpG: 177	1328	177	1027	26.7	77.3	0.9	(CGG)n	Simple_repeat	Simple_repeat	PLS.CTCF-bound	PLS	prom	RBFOX2	ODC1-DT	NR_110597	336.5	5488.5	Within	10449727	10455552	+	No colocalization
chr5	176540701	176543001	+	hk-CGI	CpG: 165	1394	165	1004	23.7	72	0.91	(GCGGC)n	Simple_repeat	Simple_repeat	pELS.CTCF-bound	pELS	enhP	POLR2A	RNF44	NM_014901	4449	15140	Upstream	176537402	176526711	-	No colocalization
chrX	71871901	71874201	+	hk-CGI	CpG: 49	724	49	479	13.5	66.2	0.62								LOC100132741	NR_034004	88673	94883	Upstream	71784378	71778168	-	No colocalization
chr17	46004751	46007051	+	rep-CGI	CpG: 15	201	15	115	14.9	57.2	0.94	AluY	SINE	Alu					STH	NM_001007532	6652	6207	Downstream	45999249	45999694	+	No colocalization
chr3	198097701	198099955	+	rep-CGI	CpG: 19	223	19	139	17	62.3	0.89	AluY	SINE	Alu				ZBTB33	ANKRD18DP	NR_003291	18157	41298	Upstream	198080671	198057530	-	No colocalization
chrX	119759101	119761351	+	hk-CGI	CpG: 150	1604	150	1144	18.7	71.3	0.74	(CCT)n	Simple_repeat	Simple_repeat	pELS.CTCF-bound	pELS	enhP	DPF2	SOWAHD	NM_001105576	1639	24	Downstream	119758587	119760202	+	No colocalization
chrX	71312351	71314601	+	rep-CGI	CpG: 20	278	20	170	14.4	61.2	0.79	AluY	SINE	Alu				ZBTB33	ITGB1BP2	NM_001303277	11727	8105	Downstream	71301749	71305371	+	Colocalization
chr6	167719751	167722001	+	hk-CGI	CpG: 20	258	20	184	15.5	71.3	0.62	(CTGCCT)n	Simple_repeat	Simple_repeat					LINC02487	NR_117092	37089	41251	Upstream	167683787	167679625	-	No colocalization
chrX	109874951	109877151	+	rep-CGI	CpG: 33	406	33	298	16.3	73.4	0.6	LTR12C	LTR	ERV1				ZBTB33	MIR4454	NR_039659	5651	5599	Downstream	109870400	109870452	+	No colocalization
chr1	155249501	155251701	+	hk-CGI	CpG: 39	467	39	340	16.7	72.8	0.65				dELS.CTCF-bound	dELS	enhD	CTCF	FAM189B	NM_001267608	4882	3397	Within	155255483	155247204	-	No colocalization
chr17	1640951	1643151	+	hk-CGI	CpG: 124	977	124	769	25.4	78.7	0.85				dELS.CTCF-bound	dELS	enhD	CTCF	SCARF1	NM_003693	3681	8194	Within	1645732	1633857	-	No colocalization
chr2	223415584	223417751	+	rep-CGI	CpG: 17	228	17	140	14.9	61.4	0.81	AluY	SINE	Alu					SCG2	NM_003469	185694	180272	Downstream	223602361	223596939	-	Colocalization
chr11	20364051	20366201	+	hk-CGI	CpG: 55	512	55	380	21.5	74.2	0.78	(GCG)n	Simple_repeat	Simple_repeat	PLS.CTCF-bound	PLS	prom	HDAC2	HTATIP2	NM_001098523	986	2528	Within	20364140	20367654	+	Colocalization
chr11	90166451	90168601	+	rep-CGI	CpG: 46	491	46	356	18.7	72.5	0.71	LTR12C	LTR	ERV1				PHF8	NAALAD2	NM_005467	32864	25368	Within	90134662	90192894	+	No colocalization
chr8	11679301	11681451	+	hk-CGI	CpG: 177	2275	177	1431	15.6	62.9	0.79	(G)n	Simple_repeat	Simple_repeat	dELS	dELS	enhD	EZH2	SNORA99	NR_132779	24985	25182	Upstream	11705361	11705558	+	No colocalization
chr1	179743001	179745101	+	hk-CGI	CpG: 204	2004	204	1415	20.4	70.6	0.82	(CTGGCT)n	Simple_repeat	Simple_repeat	pELS.CTCF-bound	pELS	enhP	EZH2	FAM163A	NR_138086	2043	1355	Downstream	179742008	179742696	+	No colocalization
chr2	233058651	233060751	+	hk-CGI	CpG: 18	227	18	160	15.9	70.5	0.64				PLS.CTCF-bound	PLS	prom	CTCF	NEU2	NM_005383	27030	24644	Downstream	233032671	233035057	+	No colocalization
chrY	11953351	11955451	+	hk-CGI	CpG: 68	769	68	520	17.7	67.6	0.77								GYG2P1	NR_033667	467189	451714	Downstream	12421590	12406115	-	No colocalization
chrX	34130451	34132551	+	hk-CGI	CpG: 20	222	20	147	18	66.2	0.85								FAM47A	NM_203408	829	1750	Within	34132330	34129751	-	No colocalization
chrX	114269501	114271601	+	rep-CGI	CpG: 40	434	40	318	18.4	73.3	0.69	LTR12C	LTR	ERV1					SNORA35	NR_002993	360245	360373	Upstream	114630796	114630924	+	No colocalization
chr19	706701	708801	+	hk-CGI	CpG: 170	1460	170	1134	23.3	77.7	0.77	G-rich	Low_complexity	Low_complexity	pELS.CTCF-bound	pELS	enhP	EGR1	PRSS57	NM_001308209	12299	22206	Upstream	695452	685545	-	No colocalization
chrX	119630651	119632701	+	rep-CGI	CpG: 21	263	21	158	16	60.1	0.89	AluY	SINE	Alu					MIR766	NR_030413	15172	15061	Downstream	119646848	119646737	-	No colocalization
chr2	231051901	231053951	+	hk-CGI	CpG: 50	575	50	364	17.4	63.3	0.87	MIRb	SINE	MIR	pELS.CTCF-bound	pELS	enhP	POLR2G	C2orf72	NM_001144994	15404	3209	Downstream	231037522	231049717	+	No colocalization
chr11	94136401	94138451	+	rep-CGI	CpG: 21	266	21	163	15.8	61.3	0.86	AluYc	SINE	Alu	dELS	dELS	enhD	ZNF639	PANX1	NM_015368	8586	44542	Within	94128840	94181968	+	No colocalization
chr17	32484451	32486451	+	hk-CGI	CpG: 267	2062	267	1540	25.9	74.7	0.93	(GCC)n	Simple_repeat	Simple_repeat	pELS.CTCF-bound	pELS	enhP	POLR2G	CDK5R1	NM_003885	1541	5802	Upstream	32486992	32491253	+	No colocalization
chr19	10432151	10434151	+	hk-CGI	CpG: 162	1969	162	1366	16.5	69.4	0.68	MIRc	SINE	MIR	pELS.CTCF-bound	pELS	enhP	POLR2A	PDE4A	NM_001243121	16379	36480	Within	10416772	10469631	+	No colocalization
chr11	125885501	125887501	+	hk-CGI	CpG: 105	1052	105	706	20	67.1	0.89				PLS.CTCF-bound	PLS	prom	POLR2A	HYLS1	NM_145014	2888	14145	Within	125883613	125900646	+	Colocalization
chr20	30584601	30586601	+	hk-CGI	CpG: 108	1318	108	938	16.4	71.2	0.65	TAR1	Satellite	telo	dELS.CTCF-bound	dELS	enhD	ZFX	MLLT10P1	NR_045115	182139	182694	Upstream	30403462	30402907	-	No colocalization
chr1	212789101	212791101	+	rep-CGI	CpG: 18	267	18	163	13.5	61	0.73	AluY	SINE	Alu				POLR2A	TATDN3	NM_001146171	1726	26724	Upstream	212791827	212816825	+	No colocalization
chr17	67246201	67248201	+	hk-CGI	CpG: 187	1773	187	1273	21.1	71.8	0.82	(CCTCCCG)n	Simple_repeat	Simple_repeat	PLS.CTCF-bound	PLS	prom	RBFOX2	LOC101928021	NR_136398	2426	14879	Within	67244775	67262080	+	No colocalization
chr6	7130751	7132751	+	rep-CGI	CpG: 19	224	19	135	17	60.3	0.95	AluYc	SINE	Alu				ZBTB33	RREB1	NM_001168344	24009	120229	Within	7107742	7251980	+	No colocalization
chr20	63499501	63501451	+	hk-CGI	CpG: 138	1174	138	902	23.5	76.8	0.8	(CCGCC)n	Simple_repeat	Simple_repeat	PLS.CTCF-bound	PLS	prom	EZH2	EEF1A2	NM_001958	1393	12463	Upstream	63499083	63488013	-	No colocalization
chr14	95686201	95688151	+	rep-CGI	CpG: 20	272	20	182	14.7	66.9	0.66	(TCCCCCC)n	Simple_repeat	Simple_repeat	PLS	PLS	prom	HNRNPLL	TCL1B	NM_004918	751	5452	Within	95686425	95692628	+	No colocalization
chr2	88016801	88018751	+	hk-CGI	CpG: 48	626	48	405	15.3	64.7	0.76				pELS.CTCF-bound	pELS	enhP	HNRNPLL	KRCC1	NM_001304526	38007	9428	Downstream	88055783	88027204	-	No colocalization
chrY	644301	646251	+	hk-CGI	CpG: 90	814	90	597	22.1	73.3	0.83	(CCG)n	Simple_repeat	Simple_repeat					SHOX	NM_006883	20933	14135	Within	624343	659411	+	No colocalization
chr8	143876551	143878451	+	hk-CGI	CpG: 111	933	111	694	23.8	74.4	0.88	(CGCC)n	Simple_repeat	Simple_repeat	PLS	PLS	prom	POLR2A	EPPK1	NM_031308	966	20177	Within	143878467	143857324	-	Colocalization
chr12	51845951	51847851	+	hk-CGI	CpG: 211	2579	211	1862	16.4	72.2	0.63	(GCT)n	Simple_repeat	Simple_repeat	PLS	PLS	prom	EZH2	FIGNL2-DT	NR_135803	1321	5828	Upstream	51848222	51852729	+	No colocalization
chrX	25010901	25012801	+	hk-CGI	CpG: 172	1592	172	1121	21.6	70.4	0.88	(GCAGCG)n	Simple_repeat	Simple_repeat	dELS.CTCF-bound	dELS	enhD	EZH2	ARX	NM_139058	4114	8156	Within	25015965	25003695	-	No colocalization
chrY	21406851	21408751	+	rep-CGI	CpG: 32	389	32	278	16.5	71.5	0.65	LTR12C	LTR	ERV1					RBMY2EP	NR_001574	6239	12654	Upstream	21401562	21395147	-	No colocalization
chrX	135433401	135435301	+	hk-CGI	CpG: 21	261	21	183	16.1	70.1	0.68								SMIM10L2A	NM_203306	12408	6276	Downstream	135421943	135428075	+	No colocalization
chr16	713051	714901	+	hk-CGI	CpG: 170	1246	170	981	27.3	78.7	0.88	(CGCCC)n	Simple_repeat	Simple_repeat	pELS.CTCF-bound	pELS	enhP	POLR2G	METRN	NM_024042	1141	5679	Upstream	715117	719655	+	No colocalization
chr10	49768201	49770051	+	hk-CGI	CpG: 85	790	85	579	21.5	73.3	0.8				dELS	dELS	enhD	SUZ12	OGDHL	NM_001347822	6747	34486	Upstream	49762379	49734640	-	Colocalization
chrX	75176951	75178801	+	rep-CGI	CpG: 18	225	18	123	16	54.7	1.07	HERV9NC-int	LTR	ERV1					UPRT	NM_001363821	21508	127021	Within	75156368	75304897	+	No colocalization
chrX	119487651	119489501	+	rep-CGI	CpG: 31	391	31	277	15.9	70.8	0.63	LTR12C	LTR	ERV1				ZBTB33	SLC25A5	NM_001152	20133	17180	Downstream	119468443	119471396	+	No colocalization
chrX	71222801	71224651	+	hk-CGI	CpG: 18	224	18	144	16.1	64.3	0.82							AGO2	GJB1	NM_000166	503	1790	Within	71223223	71225516	+	No colocalization
chr20	31848001	31849851	+	hk-CGI	CpG: 44	449	44	318	19.6	70.8	0.78				DNase-H3K4me3.CTCF-bound	DNase-H3K4me3	K4m3	EZH2	FOXS1	NM_004118	3322	4624	Upstream	31845604	31844302	-	Colocalization
chr4	186555301	186557148	+	hk-CGI	CpG: 82	565	82	431	29	76.3	1				PLS.CTCF-bound	PLS	prom	EZH2	MTNR1A	NM_005958	657.5	22570.5	Upstream	186555567	186533654	-	No colocalization
chr6	2939199	2941001	+	rep-CGI	CpG: 21	203	21	149	20.7	73.4	0.79	LTR12E	LTR	ERV1				ZBTB33	SERPINB6	NM_001271825	22030	8058	Downstream	2962130	2948158	-	No colocalization
chr16	3056801	3058601	+	hk-CGI	CpG: 140	1410	140	1036	19.9	73.5	0.73				pELS.CTCF-bound	pELS	enhP	CTCF	MMP25-AS1	NR_123723	1669	5577	Within	3059370	3052124	-	Colocalization
chr6	35485901	35487701	+	hk-CGI	CpG: 56	659	56	457	17	69.3	0.71				dELS.CTCF-bound	dELS	enhD	RBFOX2	TEAD3	NM_003214	10278	13205	Within	35497079	35473596	-	Colocalization
chr11	1160701	1162501	+	hk-CGI	CpG: 34	385	34	253	17.7	65.7	0.82							PCBP1	MUC5AC	NM_001304359	3649	39537	Within	1157952	1201138	+	No colocalization
chr10	130784501	130786253	+	hk-CGI	CpG: 36	444	36	287	16.2	64.6	0.78								MIR378C	NR_036180	177291	177210	Downstream	130962668	130962587	-	No colocalization
chr16	6018901	6020651	+	hk-CGI	CpG: 136	1487	136	1017	18.3	68.4	0.78	(CA)n	Simple_repeat	Simple_repeat	PLS.CTCF-bound	PLS	prom	SUZ12	MIR8065	NR_107032	387310	387210	Downstream	5632466	5632566	+	Colocalization
chrX	126551251	126553001	+	hk-CGI	CpG: 125	1230	125	843	20.3	68.5	0.87	(GGC)n	Simple_repeat	Simple_repeat	DNase-H3K4me3	DNase-H3K4me3	K4m3		DCAF12L1	NM_178470	688	2744	Within	126552814	126549382	-	No colocalization
chr8	2085101	2086851	+	hk-CGI	CpG: 18	253	18	163	14.2	64.4	0.71							ZBED1	MYOM2	NM_003970	40931	59480	Within	2045045	2145456	+	No colocalization
chr16	73416351	73418101	+	rep-CGI	CpG: 24	294	24	181	16.3	61.6	0.87	AluY	SINE	Alu					LINC01568	NR_038234	30422	4170	Within	73386804	73421396	+	No colocalization
chrY	427101	428851	+	hk-CGI	CpG: 89	1181	89	764	15.1	64.7	0.72								PPP2R3B	NM_013239	41069	94044	Upstream	386907	333932	-	No colocalization
chrX	101053151	101054851	+	rep-CGI	CpG: 24	340	24	198	14.1	58.2	0.85	AluY	SINE	Alu					TRMT2B	NM_001167972	1885	44657	Upstream	101052116	101009344	-	No colocalization
chr4	25912401	25914101	+	hk-CGI	CpG: 61	644	61	418	18.9	64.9	0.9				PLS.CTCF-bound	PLS	prom	KDM5B	SMIM20	NM_001145432	940	16628	Upstream	25914191	25929879	+	No colocalization
chr17	43025151	43026851	+	hk-CGI	CpG: 79	923	79	638	17.1	69.1	0.73	G-rich	Low_complexity	Low_complexity	PLS.CTCF-bound	PLS	prom	ZBTB7A	RND2	NM_005440	771	6040	Within	43025230	43032041	+	No colocalization
chr10	100113651	100115351	+	hk-CGI	CpG: 43	318	43	239	27	75.2	1				PLS.CTCF-bound	PLS	prom	CTCF	CPN1	NM_001308	32632	72309	Upstream	100081869	100042192	-	No colocalization
chr5	114361951	114363651	+	hk-CGI	CpG: 248	2679	248	1830	18.5	68.3	0.8	(GCC)n	Simple_repeat	Simple_repeat	pELS.CTCF-bound	pELS	enhP	RBBP5	KCNN2	NM_021614	732	133695	Within	114362069	114496496	+	No colocalization
chrX	153031051	153032751	+	rep-CGI	CpG: 63	596	63	388	21.1	65.1	1	AluJr	SINE	Alu	dELS.CTCF-bound	dELS	enhD	POLR2A	PNMA3	NM_013364	24568	28561	Upstream	153056469	153060462	+	No colocalization
chr1	178486201	178487901	+	hk-CGI	CpG: 49	487	49	357	20.1	73.3	0.77				dELS.CTCF-bound	dELS	enhD	GABPA	TEX35	NM_001170723	26057	34760	Upstream	178513108	178521811	+	Colocalization
chr6	27692251	27693951	+	rep-CGI	CpG: 21	262	21	153	16	58.4	0.95	AluSx3	SINE	Alu	pELS	pELS	enhP	CHD4	LINC01012	NR_038292	977	16056	Upstream	27694078	27709157	+	No colocalization
chrX	125255301	125257001	+	rep-CGI	CpG: 29	354	29	259	16.4	73.2	0.62	LTR12C	LTR	ERV1					TEX13C	NM_001195272	63719	69063	Upstream	125319870	125325214	+	No colocalization
chr8	9898001	9899701	+	hk-CGI	CpG: 60	816	60	496	14.7	60.8	0.8				dELS.CTCF-bound	dELS	enhD	EZH2	MIR124-1HG	NR_024281	4478	1212	Downstream	9903329	9900063	-	No colocalization
chrX	348901	350601	+	hk-CGI	CpG: 76	966	76	644	15.7	66.7	0.73				dELS.CTCF-bound	dELS	enhD	CTCF	PPP2R3B	NM_013239	37156	15819	Within	386907	333932	-	No colocalization
chr12	21673101	21674801	+	rep-CGI	CpG: 22	216	22	159	20.4	73.6	0.76	LTR12C	LTR	ERV1				HNRNPK	LDHB	NM_001315537	16096	38610	Upstream	21657855	21635341	-	No colocalization
chr2	10199301	10200951	+	rep-CGI	CpG: 33	312	33	192	21.2	61.5	1.12	PABL_A-int	LTR	ERV1				ZBTB33	MIR4261	NR_036222	7455	7513	Upstream	10192671	10192613	-	No colocalization
chr8	87841401	87843051	+	rep-CGI	CpG: 19	238	19	139	16	58.4	0.94	AluY	SINE	Alu					DCAF4L2	NM_152418	31789	28521	Downstream	87874015	87870747	-	No colocalization
chr9	129383201	129384851	+	hk-CGI	CpG: 82	752	82	532	21.8	70.7	0.88	(GC)n	Simple_repeat	Simple_repeat	dELS.CTCF-bound	dELS	enhD	POLR2A	LINC01503	NR_120685	47104	36549	Downstream	129336922	129347477	+	No colocalization
chr18	50339001	50340651	+	hk-CGI	CpG: 18	218	18	146	16.5	67	0.74				DNase-H3K4me3.CTCF-bound	DNase-H3K4me3	K4m3	CTCF	SKA1	NM_001039535	35219	54342	Upstream	50375045	50394168	+	No colocalization
chr8	12796001	12797651	+	rep-CGI	CpG: 31	354	31	263	17.5	74.3	0.63	LTR12C	LTR	ERV1					LOC340357	NR_015383	14652	30978	Within	12811478	12765848	-	No colocalization
chr19	23001851	23003501	+	hk-CGI	CpG: 34	488	34	311	13.9	63.7	0.69				PLS.CTCF-bound	PLS	prom	POLR2A	ZNF728	NM_001267716	500	27794	Within	23003176	22974882	-	No colocalization
chrX	48898701	48900351	+	rep-CGI	CpG: 15	216	15	122	13.9	56.5	0.91	AluSx3	SINE	Alu				IKZF1	PQBP1	NM_001032381	1615	3617	Within	48897911	48903143	+	No colocalization
chrX	154435101	154436751	+	hk-CGI	CpG: 170	1304	170	968	26.1	74.2	0.95	(CCCGC)n	Simple_repeat	Simple_repeat	pELS.CTCF-bound	pELS	enhP	SIN3A	ATP6AP1	NM_001183	7250	590	Within	154428676	154436516	+	No colocalization
chrX	43278251	43279901	+	rep-CGI	CpG: 32	213	32	163	30	76.5	1.03	(CGCGGC)n	Simple_repeat	Simple_repeat	PLS	PLS	prom	POLR2A	PINCR	NR_110387	102083	52478	Downstream	43176993	43226598	+	No colocalization
chr4	44447201	44448851	+	hk-CGI	CpG: 199	1747	199	1191	22.8	68.2	0.98	(CGC)n	Simple_repeat	Simple_repeat	pELS.CTCF-bound	pELS	enhP	EZH2	KCTD8	NM_198353	783	274124	Within	44448809	44173902	-	No colocalization
chr22	20265901	20267551	+	hk-CGI	CpG: 151	1175	151	907	25.7	77.2	0.86				pELS.CTCF-bound	pELS	enhP	RBM14	RTN4R	NM_023004	1592	25312	Within	20268318	20241414	-	No colocalization
chrX	72129601	72131201	+	hk-CGI	CpG: 130	1196	130	836	21.7	69.9	0.9				pELS.CTCF-bound	pELS	enhP	EZH2	RTL5	NM_001024455	1514	3291	Within	72131915	72127110	-	No colocalization
chr14	78012951	78014551	+	rep-CGI	CpG: 18	205	18	145	17.6	70.7	0.73	LTR12C	LTR	ERV1					ADCK1	NM_001366489	213643	78737	Downstream	77800108	77935014	+	No colocalization
chr9	68616751	68618351	+	rep-CGI	CpG: 35	389	35	292	18	75.1	0.64	LTR12C	LTR	ERV1					LINC01506	NR_109769	70949	74011	Upstream	68546602	68543540	-	No colocalization
chr5	1881601	1883201	+	hk-CGI	CpG: 919	12836	919	8189	14.3	63.8	0.7	(GGAGCGG)n	Simple_repeat	Simple_repeat	pELS	pELS	enhP	EZH2	IRX4	NM_001278633	4778	4975	Within	1887179	1877426	-	No colocalization
chr6	27757201	27758801	+	hk-CGI	CpG: 33	395	33	277	16.7	70.1	0.68				dELS.CTCF-bound	dELS	enhD	SUZ12	LOC100131289	NR_038929	3742	5186	Upstream	27761743	27763187	+	No colocalization
chr15	31481851	31483451	+	hk-CGI	CpG: 239	1632	239	1178	29.3	72.2	1.12	(GGC)n	Simple_repeat	Simple_repeat	dELS.CTCF-bound	dELS	enhD	CTCF	KLF13	NM_001302461	155817	46986	Downstream	31326834	31435665	+	No colocalization
chr2	176188801	176190401	+	hk-CGI	CpG: 157	1393	157	983	22.5	70.6	0.91	(TCCGGC)n	Simple_repeat	Simple_repeat	pELS.CTCF-bound	pELS	enhP	EZH2	HOXD1	NM_024501	934	1306	Within	176188667	176190907	+	No colocalization
chrX	68951801	68953401	+	rep-CGI	CpG: 22	247	22	144	17.8	58.3	1.07	LTR12C	LTR	ERV1					EFNB1	NM_004429	123581	110441	Downstream	68829020	68842160	+	No colocalization
chrY	14796151	14797751	+	rep-CGI	CpG: 21	246	21	152	17.1	61.8	0.92	AluYe6	SINE	Alu					NLGN4Y-AS1	NR_046504	7082	3310	Within	14804033	14793641	-	No colocalization
chr7	124032051	124033651	+	hk-CGI	CpG: 180	1628	180	1180	22.1	72.5	0.84	(GCT)n	Simple_repeat	Simple_repeat	PLS.CTCF-bound	PLS	prom	CTCF	TMEM229A	NM_001136002	216	1931	Within	124033067	124030920	-	No colocalization
chr5	564401	566001	+	hk-CGI	CpG: 424	4141	424	3085	20.5	74.5	0.74				dELS.CTCF-bound	dELS	enhD	CTCF	MIR4456	NR_039661	29319	29362	Upstream	535882	535839	-	No colocalization
chr14	71931951	71933551	+	hk-CGI	CpG: 118	890	118	643	26.5	72.2	1.02	(GCCCAGGT)n	Simple_repeat	Simple_repeat	PLS.CTCF-bound	PLS	prom	EZH2	SIPA1L1	NM_001284246	346454	191542	Downstream	71586297	71741209	+	No colocalization
chr16	88785601	88787166	+	hk-CGI	CpG: 204	1530	204	1166	26.7	76.2	0.93	(CCT)n	Simple_repeat	Simple_repeat	PLS.CTCF-bound	PLS	prom	RBFOX2	CDT1	NM_030928	17404.5	22874.5	Upstream	88803788	88809258	+	No colocalization
chrX	103911551	103913101	+	rep-CGI	CpG: 19	239	19	146	15.9	61.1	0.88	AluY	SINE	Alu					TMSB15B-AS1	NR_146556	7222	5084	Downstream	103919548	103917410	-	No colocalization
chr1	65001051	65002601	+	hk-CGI	CpG: 65	566	65	382	23	67.5	1.01	(CGG)n	Simple_repeat	Simple_repeat	PLS.CTCF-bound	PLS	prom	ASH2L	LINC01359	NR_119383	650	22250	Within	65002476	64979576	-	No colocalization
chr14	24331551	24333101	+	hk-CGI	CpG: 47	473	47	329	19.9	69.6	0.82				dELS.CTCF-bound	dELS	enhD	CTCF	ADCY4	NM_001198568	2745	13968	Within	24335071	24318358	-	Colocalization
chr15	28131501	28133051	+	hk-CGI	CpG: 16	203	16	132	15.8	65	0.76							POLR2G	HERC2	NM_004667	189903	21236	Within	28322179	28111040	-	No colocalization
chr11	1651951	1653501	+	hk-CGI	CpG: 29	390	29	241	14.9	61.8	0.78				dELS.CTCF-bound	dELS	enhD	CTCF	FAM99B	NR_026642	12870	14731	Upstream	1665596	1667457	+	No colocalization
chr8	1732001	1733551	+	rep-CGI	CpG: 19	231	19	147	16.5	63.6	0.81	LTR40c	LTR	ERVL					LOC101927752	NR_134302	30558	29186	Downstream	1763334	1761962	-	No colocalization
chr17	38287651	38289201	+	rep-CGI	CpG: 24	280	24	170	17.1	60.7	0.94	AluY	SINE	Alu				CTCF	MRPL45	NM_001278279	8596	34792	Upstream	38297022	38323218	+	No colocalization
chrX	151550301	151551851	+	rep-CGI	CpG: 19	211	19	155	18	73.5	0.68	LTR12C	LTR	ERV1					LOC105377213	NR_135614	35526	34814	Downstream	151515550	151516262	+	No colocalization
chr18	76819551	76821101	+	rep-CGI	CpG: 22	289	22	170	15.2	58.8	0.89	AluY	SINE	Alu	pELS.CTCF-bound	pELS	enhP	MLLT1	ZNF236-DT	NR_040024	1969	25595	Within	76822295	76794731	-	No colocalization
chr1	62350451	62352001	+	rep-CGI	CpG: 19	241	19	145	15.8	60.2	0.89	AluY	SINE	Alu					KANK4	NM_001320269	31792	115062	Upstream	62319434	62236164	-	Colocalization
chr1	206909001	206910501	+	hk-CGI	CpG: 64	509	64	388	25.1	76.2	0.87	(ACCCCC)n	Simple_repeat	Simple_repeat	pELS.CTCF-bound	pELS	enhP	EZH2	FCMR	NM_005449	12190	6434	Within	206921941	206903317	-	No colocalization
chr16	25065351	25066851	+	hk-CGI	CpG: 52	485	52	369	21.4	76.1	0.75				PLS.CTCF-bound	PLS	prom	RBFOX2	LINC02175	NR_135196	785	2854	Upstream	25066886	25068955	+	No colocalization
chr8	86068651	86070151	+	hk-CGI	CpG: 40	393	40	274	20.4	69.7	0.84				PLS	PLS	prom	KDM4A	PSKH2	NM_033126	267	22291	Within	86069668	86047110	-	No colocalization
chrX	65551051	65552551	+	hk-CGI	CpG: 62	787	62	534	15.8	67.9	0.69								FRMD8P1	NR_033742	620	1180	Within	65552421	65550621	-	No colocalization
chrX	110376701	110378201	+	rep-CGI	CpG: 20	230	20	142	17.4	61.7	0.92	AluY	SINE	Alu					RTL9	NM_001385449	18604	78883	Within	110358847	110456334	+	No colocalization
chr17	59564151	59565651	+	hk-CGI	CpG: 58	574	58	373	20.2	65	0.97				PLS.CTCF-bound	PLS	prom	POLR2A	DHX40	NM_001166301	708	43442	Upstream	59565609	59608343	+	No colocalization
chr5	3590351	3591851	+	hk-CGI	CpG: 123	1519	123	946	16.2	62.3	0.84	(TGCGGG)n	Simple_repeat	Simple_repeat	DNase-H3K4me3.CTCF-bound	DNase-H3K4me3	K4m3	EZH2	IRX1	NM_024337	4730	10302	Upstream	3595831	3601403	+	Colocalization
chrX	120024951	120026451	+	rep-CGI	CpG: 50	560	50	405	17.9	72.3	0.69	LTR12C	LTR	ERV1					RHOXF1P1	NR_131250	10150	14985	Upstream	120015551	120010716	-	No colocalization
chrX	108734801	108736301	+	hk-CGI	CpG: 160	1935	160	1246	16.5	64.4	0.8	(GCG)n	Simple_repeat	Simple_repeat	PLS.CTCF-bound	PLS	prom	SUZ12	IRS4	NM_003604	826	3055	Within	108736377	108732496	-	No colocalization
chr17	273601	275101	+	hk-CGI	CpG: 57	630	57	435	18.1	69	0.81								RPH3AL	NM_001190413	78456	61963	Within	352807	212388	-	No colocalization
chr10	38600151	38601651	+	hk-CGI	CpG: 103	947	103	638	21.8	67.4	1.06								ACTR3BP5	NR_045000	95694	97339	Upstream	38696595	38698240	+	Colocalization
chrX	57908151	57909651	+	hk-CGI	CpG: 121	1255	121	895	19.3	71.3	0.76	(GGCCGG)n	Simple_repeat	Simple_repeat	pELS.CTCF-bound	pELS	enhP	POLR2A	ZXDA	NM_007156	1557	3472	Within	57910458	57905429	-	No colocalization
chr6	28972101	28973601	+	rep-CGI	CpG: 20	258	20	160	15.5	62	0.82	AluY	SINE	Alu				ZNF24	HCG15	NR_135289	11897	15716	Upstream	28984748	28988567	+	No colocalization
chr3	186771231	186772701	+	hk-CGI	CpG: 43	587	43	368	14.7	62.7	0.78	GA-rich	Low_complexity	Low_complexity	PLS.CTCF-bound	PLS	prom	IKZF2	SNORD2	NR_002587	12829	12899	Upstream	186784795	186784865	+	No colocalization
chr12	93572651	93574101	+	hk-CGI	CpG: 327	3432	327	2317	19.1	67.5	0.84	(GCG)n	Simple_repeat	Simple_repeat	PLS.CTCF-bound	PLS	prom	POLR2A	SOCS2	NM_003877	3408	3369	Within	93569968	93576745	+	No colocalization
chrX	40834051	40835501	+	rep-CGI	CpG: 56	483	56	332	23.2	68.7	0.99	(GCA)n	Simple_repeat	Simple_repeat	PLS	PLS	prom		TNIP2P1	NR_027761	1580	3560	Upstream	40833196	40831216	-	No colocalization
chr20	58755251	58756701	+	hk-CGI	CpG: 16	204	16	120	15.7	58.8	1.01				pELS	pELS	enhP	EZH2	LOC105372695	NR_134566	17448	18835	Upstream	58773424	58774811	+	No colocalization
chr5	58557001	58558451	+	rep-CGI	CpG: 22	294	22	175	15	59.5	0.84	L1PA2	LINE	L1				FOXA1	LINC02108	NR_109904	517	16160	Within	58558243	58541566	-	No colocalization
chr7	156347701	156349151	+	hk-CGI	CpG: 23	250	23	187	18.4	74.8	0.68				dELS	dELS	enhD	NRF1	LOC285889	NR_038232	97162	89362	Downstream	156445588	156437788	-	No colocalization
chr17	20907201	20908651	+	hk-CGI	CpG: 34	410	34	288	16.6	70.2	0.67				dELS.CTCF-bound	dELS	enhD	PHF8	CCDC144NL-AS1	NR_160710	39400	22115	Within	20868526	20930041	+	No colocalization
chrX	154479401	154480851	+	hk-CGI	CpG: 94	888	94	627	21.2	70.6	0.88	(CCGCGT)n	Simple_repeat	Simple_repeat	PLS.CTCF-bound	PLS	prom	POLR2A	LAGE3	NM_006014	869	2358	Upstream	154479257	154477768	-	No colocalization
chr19	57099301	57100751	+	hk-CGI	CpG: 28	249	28	165	22.5	66.3	1.05	L2c	LINE	L2	CTCF-only.CTCF-bound	CTCF-only	CTCF	CTCF	USP29	NM_020903	20114	31899	Upstream	57120140	57131925	+	No colocalization
chr22	16386501	16387951	+	hk-CGI	CpG: 93	747	93	517	24.9	69.2	1.19	(CCG)n	Simple_repeat	Simple_repeat				EZH2	CCT8L2	NM_014406	205584	203524	Downstream	16592810	16590750	-	Colocalization
chrX	96503851	96505301	+	rep-CGI	CpG: 24	355	24	195	13.5	54.9	0.93	AluYc	SINE	Alu					BRDTP1	NR_003539	166674	167491	Upstream	96337902	96337085	-	No colocalization
chr8	10725401	10726851	+	hk-CGI	CpG: 38	440	38	301	17.3	68.4	0.75							ZBTB33	SOX7	NM_031439	4385	2359	Within	10730511	10723767	-	No colocalization
chr11	3301301	3302751	+	rep-CGI	CpG: 21	259	21	155	16.2	59.8	0.92	AluY	SINE	Alu					ZNF195	NM_001256823	77120	55900	Downstream	3379146	3357926	-	Colocalization
chr16	87390251	87391701	+	hk-CGI	CpG: 186	1540	186	1164	24.2	75.6	0.85	(CGC)n	Simple_repeat	Simple_repeat	PLS.CTCF-bound	PLS	prom	RBFOX2	MAP1LC3B	NM_022818	1359	13798	Upstream	87392335	87404774	+	No colocalization
chrY	13702251	13703651	+	hk-CGI	CpG: 74	1143	74	637	12.9	55.7	0.84	AluYa5	SINE	Alu	pELS	pELS	enhP	SIN3A	TMSB4Y	NM_004202	947	3071	Upstream	13703898	13706022	+	No colocalization
chr10	84237151	84238551	+	hk-CGI	CpG: 32	318	32	236	20.1	74.2	0.74				DNase-H3K4me3.CTCF-bound	DNase-H3K4me3	K4m3	CTCF	LRIT1	NM_015613	3695	6332	Within	84241546	84231519	-	No colocalization
chrX	154339851	154341251	+	hk-CGI	CpG: 207	1874	207	1361	22.1	72.6	0.84	(GGGGCC)n	Simple_repeat	Simple_repeat				POLR2A	FLNA	NM_001110556	34083	7979	Downstream	154374634	154348530	-	No colocalization
chr4	110632251	110633651	+	hk-CGI	CpG: 100	1131	100	742	17.7	65.6	0.83				dELS.CTCF-bound	dELS	enhD	EZH2	PITX2	NM_001204399	9172	15528	Within	110642123	110617423	-	No colocalization
chr9	1278601	1280001	+	rep-CGI	CpG: 20	242	20	144	16.5	59.5	0.95	AluY	SINE	Alu					DMRT2	NM_001370532	227815	221749	Downstream	1051486	1057552	+	No colocalization
chr1	22952451	22953851	+	hk-CGI	CpG: 129	1016	129	748	25.4	73.6	0.94	(CCAGCA)n	Simple_repeat	Simple_repeat	dELS	dELS	enhD	KDM4A	LACTBL1	NM_001289974	19715	109	Within	22972866	22953042	-	No colocalization
chr7	2630251	2631651	+	hk-CGI	CpG: 93	781	93	582	23.8	74.5	0.91	G-rich	Low_complexity	Low_complexity	pELS.CTCF-bound	pELS	enhP	POLR2A	TTYH3	NM_025250	1034	33851	Upstream	2631985	2664802	+	No colocalization
chr17	75720751	75722151	+	hk-CGI	CpG: 91	824	91	635	22.1	77.1	0.74	(CGGCCC)n	Simple_repeat	Simple_repeat	PLS.CTCF-bound	PLS	prom	POLR2A	ITGB4	NM_001321123	7	36367	Upstream	75721458	75757818	+	No colocalization
chr11	66591551	66592951	+	hk-CGI	CpG: 67	737	67	492	18.2	66.8	0.82				PLS.CTCF-bound	PLS	prom	MLLT1	CCDC87	NM_018219	812	2076	Within	66593063	66590175	-	No colocalization
chrX	351251	352651	+	hk-CGI	CpG: 53	640	53	405	16.6	63.3	0.83								PPP2R3B	NM_013239	34956	18019	Within	386907	333932	-	No colocalization
chrX	57136301	57137701	+	hk-CGI	CpG: 22	222	22	144	19.8	64.9	0.96				PLS.CTCF-bound	PLS	prom	ASH2L	SPIN2A	NM_019003	624	1352	Within	57137625	57135649	-	No colocalization
chr12	37543401	37544751	+	rep-CGI	CpG: 38	525	38	342	14.5	65.1	0.69	SST1	Satellite	centr	DNase-H3K4me3.CTCF-bound	DNase-H3K4me3	K4m3	NRF1	ALG10B	NM_001013620	772697	785645	Upstream	38316773	38329721	+	No colocalization
chr15	62165251	62166601	+	hk-CGI	CpG: 193	1633	193	1194	23.6	73.1	0.89	(AATA)n	Simple_repeat	Simple_repeat	pELS.CTCF-bound	pELS	enhP	EZH2	C2CD4B	NM_001007595	641	2392	Upstream	62165285	62163534	-	No colocalization
chrX	17347301	17348651	+	rep-CGI	CpG: 24	301	24	186	15.9	61.8	0.84	L1PA2	LINE	L1				POLR2A	MIR4768	NR_039925	77904	77978	Upstream	17425880	17425954	+	No colocalization
chr16	56631051	56632401	+	hk-CGI	CpG: 68	696	68	484	19.5	69.5	0.82				pELS.CTCF-bound	pELS	enhP	EZH2	MT1M	NM_176870	932	2255	Upstream	56632658	56633981	+	No colocalization
chr3	10328001	10329351	+	hk-CGI	CpG: 26	368	26	212	14.1	57.6	0.92							EZH2	MIR378B	NR_036084	1552	1609	Upstream	10330228	10330285	+	No colocalization
chr14	57865001	57866351	+	hk-CGI	CpG: 139	1445	139	990	19.2	68.5	0.82	(CGGAGC)n	Simple_repeat	Simple_repeat	pELS	pELS	enhP	KDM4A	SLC35F4	NM_001352016	1	286790	Within	57865677	57578886	-	No colocalization
chr4	76234201	76235551	+	rep-CGI	CpG: 21	275	21	165	15.3	60	0.86	AluY	SINE	Alu				ZBTB33	FAM47E	NM_001242936	20837	48907	Within	76214039	76283783	+	No colocalization
chr9	23451851	23453201	+	rep-CGI	CpG: 17	202	17	145	16.8	71.8	0.66	LTR12C	LTR	ERV1					LOC101929563	NR_121602	219873	48164	Downstream	23672399	23500690	-	No colocalization
chr3	6067201	6068551	+	rep-CGI	CpG: 17	224	17	138	15.2	61.6	0.82	AluY	SINE	Alu					GRM7-AS3	NR_110123	737573	564481	Downstream	6805449	6632357	-	No colocalization
chr18	26550401	26551751	+	hk-CGI	CpG: 393	4358	393	2902	18	66.6	0.81	G-rich	Low_complexity	Low_complexity	pELS.CTCF-bound	pELS	enhP	POLR2A	KCTD1	NM_198991	89268	96166	Within	26640344	26454910	-	No colocalization
chr1	161763851	161765201	+	rep-CGI	CpG: 21	278	21	168	15.1	60.4	0.84	AluSx3	SINE	Alu				CTCF	DUSP12	NM_007240	14741	7288	Downstream	161749785	161757238	+	No colocalization
chr21	13609451	13610801	+	hk-CGI	CpG: 39	247	39	166	31.6	67.2	1.44								POTED	NM_174981	350	35697	Within	13609776	13645823	+	No colocalization
chrX	136907601	136908951	+	rep-CGI	CpG: 19	276	19	157	13.8	56.9	0.87	AluSg	SINE	Alu				NCOA1	SNORD61	NR_002735	29005	29078	Upstream	136879271	136879198	-	Colocalization
chrX	69304901	69306251	+	hk-CGI	CpG: 27	341	27	219	15.8	64.2	0.77				dELS	dELS	enhD	TBP	LINC00269	NR_103715	126020	95652	Downstream	69179556	69209924	+	No colocalization
chr14	36583401	36584751	+	hk-CGI	CpG: 45	556	45	333	16.2	59.9	0.9							EZH2	NKX2-8	NM_014360	1462	4073	Upstream	36582614	36580003	-	No colocalization
chr1	234231051	234232360	+	hk-CGI	CpG: 49	603	49	399	16.3	66.2	0.74	MER5A1	DNA	hAT-Charlie	DNase-H3K4me3.CTCF-bound	DNase-H3K4me3	K4m3	HNRNPLL	SLC35F3	NM_001300845	17495.5	92812.5	Within	234214210	234324518	+	No colocalization
chr4	121069951	121071251	+	hk-CGI	CpG: 172	2123	172	1346	16.2	63.4	0.81	A-rich	Low_complexity	Low_complexity	pELS.CTCF-bound	pELS	enhP	SUZ12	NDNF	NM_024574	1934	34989	Within	121072535	121035612	-	No colocalization
chr1	6961051	6962351	+	hk-CGI	CpG: 23	307	23	200	15	65.1	0.71				dELS.CTCF-bound	dELS	enhD	RBBP5	CAMTA1	NR_146203	176248	73500	Downstream	6785453	6888201	+	No colocalization
chr14	60515151	60516451	+	hk-CGI	CpG: 132	1113	132	792	23.7	71.2	0.95	(GGCCTG)n	Simple_repeat	Simple_repeat	pELS.CTCF-bound	pELS	enhP	RBBP5	SIX6	NM_007374	6656	2952	Downstream	60509145	60512849	+	No colocalization
chrX	40831951	40833251	+	hk-CGI	CpG: 50	486	50	346	20.6	71.2	0.82							ZBTB33	TNIP2P1	NR_027761	595	1385	Within	40833196	40831216	-	No colocalization
chrX	41049051	41050351	+	rep-CGI	CpG: 20	271	20	158	14.8	58.3	0.89	AluYc3	SINE	Alu				ZBTB33	USP9X	NM_001039590	35743	186878	Upstream	41085444	41236579	+	No colocalization
chr12	72272551	72273851	+	hk-CGI	CpG: 186	2042	186	1354	18.2	66.3	0.83	GA-rich	Low_complexity	Low_complexity	pELS.CTCF-bound	pELS	enhP	EZH2	TRHDE-AS1	NR_026836	308	10655	Within	72273509	72262546	-	No colocalization
chr11	2862501	2863801	+	hk-CGI	CpG: 107	933	107	677	22.9	72.6	0.87	G-rich	Low_complexity	Low_complexity	pELS.CTCF-bound	pELS	enhP	EZH2	KCNQ1DN	NR_024627	6881	8955	Upstream	2870032	2872106	+	No colocalization
chrX	23956151	23957451	+	rep-CGI	CpG: 17	231	17	136	14.7	58.9	0.87	AluYm1	SINE	Alu				ZBTB33	CXorf58	NM_152761	48796	17292	Downstream	23908005	23939509	+	No colocalization
chrX	30684351	30685651	+	rep-CGI	CpG: 21	232	21	141	18.1	60.8	0.99	AluYm1	SINE	Alu				ZBTB33	GK	NM_001128127	31643	46459	Within	30653358	30731460	+	No colocalization
chr19	58513151	58514451	+	hk-CGI	CpG: 52	397	52	285	26.2	71.8	1.04				dELS.CTCF-bound	dELS	enhD	POLR2A	ZBTB45	NM_001316978	5801	272	Within	58519602	58513529	-	No colocalization
chr2	176121401	176122701	+	hk-CGI	CpG: 186	1867	186	1260	19.9	67.5	0.87	(GCCGG)n	Simple_repeat	Simple_repeat	PLS.CTCF-bound	PLS	prom	EZH2	HOXD9	NM_014213	667	2885	Upstream	176122718	176124936	+	Colocalization
chr5	21340801	21342101	+	rep-CGI	CpG: 66	609	66	464	21.7	76.2	0.75	LTR12E	LTR	ERV1				CTCF	GUSBP1	NR_027027	118028	133005	Upstream	21459479	21474456	+	No colocalization
chr21	13696401	13697701	+	hk-CGI	CpG: 86	1293	86	851	13.3	65.8	0.62	G-rich	Low_complexity	Low_complexity					MIR8069-1	NR_107036	27137	27223	Upstream	13724188	13724274	+	No colocalization
chr1	91984901	91986201	+	rep-CGI	CpG: 21	236	21	146	17.8	61.9	0.95	AluYk3	SINE	Alu					BRDT	NM_001726	33400	28877	Within	91952151	92014428	+	No colocalization
chr2	130213151	130214451	+	hk-CGI	CpG: 60	440	60	350	27.3	79.5	0.88							EZH2	TUBA3E	NM_207312	15362	22057	Upstream	130198439	130191744	-	No colocalization
chrY	21675951	21677251	+	rep-CGI	CpG: 46	565	46	410	16.3	72.6	0.62	LTR12C	LTR	ERV1					TTTY13	NR_001537	81935	93002	Upstream	21594666	21583599	-	No colocalization
chr20	46708251	46709509	+	hk-CGI	CpG: 75	753	75	544	19.9	72.2	0.76	(GGCG)n	Simple_repeat	Simple_repeat	PLS.CTCF-bound	PLS	prom	KDM1A	SLC2A10	NM_030777	768	27466	Upstream	46709648	46736346	+	No colocalization
chr6	109979001	109980251	+	hk-CGI	CpG: 143	1902	143	1238	15	65.1	0.71				PLS.CTCF-bound	PLS	prom	EZH2	GPR6	NM_005284	1316	1094	Within	109978310	109980720	+	No colocalization
chr12	123974001	123975251	+	hk-CGI	CpG: 258	2155	258	1646	23.9	76.4	0.83	G-rich	Low_complexity	Low_complexity	PLS.CTCF-bound	PLS	prom	POLR2A	ZNF664	NM_152437	1412	40801	Within	123973214	124015427	+	No colocalization
chr4	141915751	141917001	+	rep-CGI	CpG: 22	253	22	145	17.4	57.3	1.08	AluY	SINE	Alu				ZBTB33	IL15	NM_000585	279794	182389	Downstream	141636582	141733987	+	No colocalization
chr12	49341151	49342401	+	hk-CGI	CpG: 91	1156	91	773	15.7	66.9	0.7	(CTCC)n	Simple_repeat	Simple_repeat	dELS.CTCF-bound	dELS	enhD	EZH2	C1QL4	NM_001008223	4588	9368	Upstream	49337188	49332408	-	No colocalization
chr13	18608801	18610051	+	hk-CGI	CpG: 103	876	103	654	23.5	74.7	0.85	G-rich	Low_complexity	Low_complexity					LINC00417	NR_047508	130673	128673	Downstream	18740099	18738099	-	No colocalization
chr19	40512551	40513801	+	hk-CGI	CpG: 128	961	128	704	26.6	73.3	1.02	(GGC)n	Simple_repeat	Simple_repeat	dELS.CTCF-bound	dELS	enhD	EZH2	SPTBN4	NM_020971	46176	63288	Within	40467000	40576464	+	No colocalization
chr13	21325951	21327201	+	hk-CGI	CpG: 27	212	27	156	25.5	73.6	0.94				dELS	dELS	enhD	KDM4A	LINC00539	NR_103841	18283	23065	Within	21344859	21303511	-	No colocalization
chrX	83749601	83750851	+	rep-CGI	CpG: 22	276	22	181	15.9	65.6	0.76	(CCT)n	Simple_repeat	Simple_repeat					CYLC1	NM_001271680	110899	136474	Upstream	83861125	83886700	+	No colocalization
chr17	46260551	46261801	+	hk-CGI	CpG: 57	525	57	373	21.7	71	0.86				pELS.CTCF-bound	pELS	enhP	EZH2	LRRC37A	NM_014834	33954	76618	Upstream	46295130	46337794	+	No colocalization
chr15	24772791	24774001	+	hk-CGI	CpG: 64	732	64	414	17.5	56.6	1.09	AluY	SINE	Alu	dELS.CTCF-bound	dELS	enhD	EZH2	NPAP1	NM_018958	97622	90004	Downstream	24675774	24683392	+	No colocalization
chr7	150800051	150801256	+	hk-CGI	CpG: 126	1397	126	1018	18	72.9	0.68	(C)n	Simple_repeat	Simple_repeat	PLS.CTCF-bound	PLS	prom	EZH2	TMEM176A	NM_018487	114.5	4464.5	Upstream	150800768	150805118	+	No colocalization
chr11	5692701	5693901	+	rep-CGI	CpG: 17	236	17	144	14.4	61	0.79	AluY	SINE	Alu				MLLT1	TRIM22	NM_001199573	3512	17562	Within	5689789	5710863	+	No colocalization
chr10	7407101	7408301	+	hk-CGI	CpG: 437	5963	437	3685	14.7	61.8	0.78	(ACAC)n	Simple_repeat	Simple_repeat	pELS.CTCF-bound	pELS	enhP	SUZ12	SFMBT2	NM_001029880	3785	249078	Within	7411486	7158623	-	No colocalization
chr5	135399551	135400751	+	hk-CGI	CpG: 139	1165	139	853	23.9	73.2	0.9	(GCG)n	Simple_repeat	Simple_repeat	PLS.CTCF-bound	PLS	prom	POLR2A	MACROH2A1	NM_004893	264	65771	Upstream	135399887	135334380	-	No colocalization
chr9	90801251	90802451	+	hk-CGI	CpG: 85	771	85	548	22	71.1	0.88				PLS.CTCF-bound	PLS	prom	EZH2	SYK	NM_001174168	252	96698	Within	90801599	90898549	+	No colocalization
chr12	25519051	25520251	+	rep-CGI	CpG: 18	237	18	143	15.2	60.3	0.84	AluY	SINE	Alu				ZBTB33	LMNTD1	NM_001145728	33632	43570	Within	25553283	25476081	-	No colocalization
chr6	117908051	117909251	+	hk-CGI	CpG: 210	1769	210	1277	23.7	72.2	0.91	(CGC)n	Simple_repeat	Simple_repeat	pELS.CTCF-bound	pELS	enhP	POLR2A	LOC105377967	NR_134601	177251	186821	Upstream	118085902	118095472	+	No colocalization
chrX	80842651	80843851	+	rep-CGI	CpG: 23	274	23	166	16.8	60.6	0.93	AluY	SINE	Alu					BRWD3	NM_153252	33374	173749	Upstream	80809877	80669502	-	No colocalization
chr7	38310801	38312001	+	hk-CGI	CpG: 38	411	38	293	18.5	71.3	0.76				PLS.CTCF-bound	PLS	prom	PHF8	TARP	NM_001003806	37754	51759	Upstream	38273647	38259642	-	No colocalization
chr2	104842251	104843451	+	hk-CGI	CpG: 233	2645	233	1743	17.6	65.9	0.81	(GCGT)n	Simple_repeat	Simple_repeat	dELS	dELS	enhD	EZH2	PANTR1	NR_131233	10332	35280	Within	104853183	104807571	-	No colocalization
chrX	112380201	112381401	+	hk-CGI	CpG: 18	211	18	131	17.1	62.1	0.92								RTL4	NM_001004308	297777	76444	Within	112083024	112457245	+	No colocalization
chr8	54453001	54454201	+	hk-CGI	CpG: 123	1448	123	924	17	63.8	0.84				dELS.CTCF-bound	dELS	enhD	EZH2	SOX17	NM_022454	4333	7291	Upstream	54457934	54460892	+	No colocalization
chrX	588601	589801	+	rep-CGI	CpG: 34	487	34	263	14	54	0.96	AluY	SINE	Alu					SHOX	NM_000451	35142	57622	Upstream	624343	646823	+	No colocalization
chrX	25022251	25023451	+	hk-CGI	CpG: 52	484	52	353	21.5	72.9	0.81				dELS.CTCF-bound	dELS	enhD	EZH2	ARX	NM_139058	6886	19156	Upstream	25015965	25003695	-	No colocalization
chr11	66281451	66282601	+	hk-CGI	CpG: 41	479	41	319	17.1	66.6	0.77				dELS.CTCF-bound	dELS	enhD	POLR2G	CNIH2	NR_073078	3852	2180	Within	66278174	66284206	+	No colocalization
chr4	70036851	70038001	+	rep-CGI	CpG: 19	219	19	140	17.4	63.9	0.85	SVA_B	Retroposon	SVA					HTN3	NM_000200	8968	888	Downstream	70028458	70036538	+	No colocalization
chr9	61634251	61635401	+	hk-CGI	CpG: 38	424	38	261	17.9	61.6	0.98								FAM27C	NR_027421	219257	220514	Upstream	61854083	61855340	+	No colocalization
chr10	55630351	55631501	+	hk-CGI	CpG: 75	872	75	562	17.2	64.4	0.83	(GCCCTCG)n	Simple_repeat	Simple_repeat	dELS.CTCF-bound	dELS	enhD	KDM4A	MTRNR2L5	NM_001190478	31885	30199	Downstream	55599041	55600727	+	No colocalization
chr8	2055351	2056501	+	hk-CGI	CpG: 22	325	22	216	13.5	66.5	0.62							REST	MIR7160	NR_106983	20662	20714	Upstream	2076588	2076640	+	No colocalization
chr3	155692551	155693701	+	rep-CGI	CpG: 24	281	24	174	17.1	61.9	0.91	AluYb8	SINE	Alu					PLCH1	NM_014996	51945	213246	Within	155745071	155479880	-	No colocalization
[truncated: 484 more rows]

## Sheet: RMS_Hypo_DMC
Dataset EV6
[truncated: 10,987 more rows]

## Sheet: RMS_Hyper_DMC
Dataset EV6
[truncated: 3,755 more rows]
