# Supplementary material for: DiPRO1 distinctly reprograms muscle and mesenchymal cancer cells
Source: EMBO Mol Med. 2024 Jul 15;16(8):4. doi: 10.1038/s44321-024-00097-z (PMC11319797; doi:10.1038/s44321-024-00097-z)
Supplement: Supplementary file 9 — Movie EV1 [file 44321_2024_97_MOESM9_ESM.zip]

Archive with 4 entries (4 files):
- Movie EV1.docx
- __MACOSX/._Movie EV1.docx
- Movie EV1.mp4
- __MACOSX/._Movie EV1.mp4
