# Supplementary material for: DiPRO1 distinctly reprograms muscle and mesenchymal cancer cells
Source: EMBO Mol Med. 2024 Jul 15;16(8):4. doi: 10.1038/s44321-024-00097-z (PMC11319797; doi:10.1038/s44321-024-00097-z)
Supplement: Supplementary file 10 — Source data Fig. 2 [file 44321_2024_97_MOESM10_ESM.zip]

Archive with 33 entries (29 files):
- Fig.2/
- Fig.2/Fig_2A.xlsx
- Fig.2/Fig_2B.tif
- Fig.2/Fig_2C/
- Fig.2/Fig_2C/MGG_Myo_pCtl-50μm-1.jpg
- Fig.2/Fig_2C/MGG_Myo_pCtl-50μm-2.jpg
- Fig.2/Fig_2C/MGG_Myo_pCtl_200μm.jpg
- Fig.2/Fig_2C/MGG_Myo_pDiPRO1_200μm.jpg
- Fig.2/Fig_2C/MGG_Myo_pDiPRO1_50μm-1.jpg
- Fig.2/Fig_2C/MGG_Myo_pDiPRO1_50μm-2.jpg
- Fig.2/Fig_2C/Real_Myo_pCtl-1.tif
- Fig.2/Fig_2C/Real_Myo_pCtl-2.tif
- Fig.2/Fig_2C/Real_Myo_pCtl-3.tif
- Fig.2/Fig_2C/Real_Myo_pDiPRO-1.tif
- Fig.2/Fig_2C/Real_Myo_pDiPRO-2.tif
- Fig.2/Fig_2C/Real_Myo_pDIPRO-3.tif
- Fig.2/Fig_2C/Real_Myo_pDiPRO-4.tif
- Fig.2/Fig_2E.xlsx
- Fig.2/Fig_2F/
- Fig.2/Fig_2F/Dif_Myo_Ctl.tif
- Fig.2/Fig_2F/Dif_Myo_pDIPRO1.tif
- Fig.2/Fig_2G.xlsx
- Fig.2/Fig_2H.xlsx
- Fig.2/Fig_2I/
- Fig.2/Fig_2I/Myo_shCtl-1.jpg
- Fig.2/Fig_2I/Myo_shCtl-2.jpg
- Fig.2/Fig_2I/Myo_shCtl-3.jpg
- Fig.2/Fig_2I/Myo_shDiPRO-1.jpg
- Fig.2/Fig_2I/Myo_shDiPRO-2.jpg
- Fig.2/Fig_2I/Myo_shDiPRO-3.jpg
- Fig.2/Fig_2I/Myo_shDiPRO1_GFP.png
- Fig.2/Fig_2J.xlsx
- Fig.2/Fig_2M.xlsx
