# Supplementary material for: DiPRO1 distinctly reprograms muscle and mesenchymal cancer cells
Source: EMBO Mol Med. 2024 Jul 15;16(8):4. doi: 10.1038/s44321-024-00097-z (PMC11319797; doi:10.1038/s44321-024-00097-z)
Supplement: Supplementary file 10 — Source data Fig. 2 [file 44321_2024_97_MOESM10_ESM.zip › Fig.2/Fig_2A.xlsx]

## Sheet: Sheet1
Source Data for Fig. 2A
		ΔCt1	ΔCt2	ΔCt3	2^-ΔCt 1	2^-ΔCt 2	2^-ΔCt 3	AVE	N1, Ratio	N2, Ratio	N3, Ratio	AVE, Ratio	SD Ratio	T-test
Myo_pCTL	exDiPRO1	14.1531	14.1531	14.1531	5.48888e-05	5.48888e-05	5.48888e-05	5.48888e-05	1	1	1	1	0	2.58718e-05
Myo_pDiPRO1	exDiPRO1	6.53041	6.34028	6.59646	0.0108181	0.012342	0.010334	0.0111647	197.091	224.855	188.272	203.406	19.0917
Myo_pCTL	enDiPRO1	10.0112	9.99994	9.48244	0.00096899	0.000976606	0.00139798	0.00111452	0.86942	0.876254	1.25433	1	0.00483215	0.090683
Myo_pDiPRO1	enDiPRO1	8.9176	9.1816	9.83446	0.00206792	0.00172212	0.0010953	0.00162845	1.85543	1.54516	0.982748	1.46111	0.219393
