# Supplementary material for: DiPRO1 distinctly reprograms muscle and mesenchymal cancer cells
Source: EMBO Mol Med. 2024 Jul 15;16(8):4. doi: 10.1038/s44321-024-00097-z (PMC11319797; doi:10.1038/s44321-024-00097-z)
Supplement: Supplementary file 10 — Source data Fig. 2 [file 44321_2024_97_MOESM10_ESM.zip › Fig.2/Fig_2E.xlsx]

## Sheet: Sheet1
Titration curves
	Myo_CTL				Myo_pDIPRP1			RMS_CTL
	Cell Number	A460			Cell Number	A460			Cell Number	A460
	0	0			0	0			0	0
	500	0.4986			500	0.4147			500	0.3959
	1000	0.5303			1000	0.4295			1000	0.4036
	1500	0.5552			1500	0.4463			1500	0.4387
	2000	0.667			2000	0.4819			2000	0.4467
	5000	0.991			5000	0.5212			5000	0.5285
	10000	1.4684			10000	0.6586			10000	0.5871
	15000	1.8575			15000	0.8392			15000	0.6848
	25000	3.2953			25000	0.939			25000	0.8897
Source Data	Fig. 2E
		72h-1h	Ave	SD	T-test
	Myo_Ctl	239.769	207.034	68.5686	0.00653996
		253.099
		128.232
	Myo_pDiPRO1	476.744	421.603	54.0213
		368.776
		419.289
	RMS_Ctl	451.265	420.294	28.9159	0.486127
		394.005
		415.611
