# Supplementary material for: DiPRO1 distinctly reprograms muscle and mesenchymal cancer cells
Source: EMBO Mol Med. 2024 Jul 15;16(8):4. doi: 10.1038/s44321-024-00097-z (PMC11319797; doi:10.1038/s44321-024-00097-z)
Supplement: Supplementary file 10 — Source data Fig. 2 [file 44321_2024_97_MOESM10_ESM.zip › Fig.2/Fig_2G.xlsx]

## Sheet: Sheet1
Source Data for Fig. 2G
Sample	Primer	Ct1	Ct2	Ct3	AVE	ΔCt1	ΔCt2	ΔCt3	2^-ΔCt 1	2^-ΔCt 2	2^-ΔCt 3	AVE	SD %	T-test	Ave%
shCtl	DiPRO1	37.3872	37.4341	37.3591	37.3935	12.2569	12.3037	12.2288	0.000204316	0.000197789	0.000208336	0.000191527	1.61456e-05	6.64275e-07	100
shCtl	DiPRO1	38.647	38.5021	38.4233	38.5241	12.5689	12.424	12.3453	0.000164577	0.000181968	0.000192177
sh_DiPRO1	DiPRO1	39.5528	39.8799	38.9685	39.4671	13.9173	14.2443	13.3329	6.46383e-05	5.1529e-05	9.6913e-05	7.05743e-05	2.15858e-05		36.8482
sh_DiPRO1	DiPRO1	38.418	38.7725	37.7894	38.3266	13.9496	14.304	13.321	6.32063e-05	4.94372e-05	9.77217e-05
shCtl	GAPDH	24.9461	24.8449	25.5999	25.1303
shCtl	GAPDH	25.9515	25.9353	26.3474	26.0781
sh_DiPRO1	GAPDH	25.5763	25.3941	25.9363	25.6356
sh_DiPRO1	GAPDH	24.9332	23.4918	24.9802	24.4684
