# Supplementary material for: DiPRO1 distinctly reprograms muscle and mesenchymal cancer cells
Source: EMBO Mol Med. 2024 Jul 15;16(8):4. doi: 10.1038/s44321-024-00097-z (PMC11319797; doi:10.1038/s44321-024-00097-z)
Supplement: Supplementary file 10 — Source data Fig. 2 [file 44321_2024_97_MOESM10_ESM.zip › Fig.2/Fig_2H.xlsx]

## Sheet: Sheet1
Source Data for Fig. 2H			G0/G1 shCTR	G0/G1 shDiPRO					S shCTR	S shDiPRO1					G2/M shCTR	G2/M shDiPRO1
			81.6	86.8					6.91	4.05					10.4	8.83
			81.6	90.2					6.91	2.38					11.9	7.44
			80.2	90.1					7.79	2.73					11.8	6.5
															Table Analyzed	Data 3
			Table Analyzed	Data 1					Table Analyzed	Data 2					Column A	G2/M shCTR
			Column A	G0/G1 shCTR					Column A	S shCTR					vs	vs
			vs	vs					vs	vs					Column B	G2/M shDiPRO1
			Column B	G0/G1 shDiPRO					Column B	S shDiPRO1
															Paired t test
			Paired t test						Paired t test						P value	0.0395
			P value	0.015					P value	0.0123					P value summary	*
			P value summary	*					P value summary	*					Are means signif. different? (P < 0.05)	Yes
			Are means signif. different? (P < 0.05)	Yes					Are means signif. different? (P < 0.05)	Yes					One- or two-tailed P value?	One-tailed
			One- or two-tailed P value?	One-tailed					One- or two-tailed P value?	One-tailed					t, df	t=3.343 df=2
			t, df	t=5.638 df=2					t, df	t=6.260 df=2					Number of pairs	3
			Number of pairs	3					Number of pairs	3
															How big is the difference?
			How big is the difference?						How big is the difference?						Mean of differences	3.777
			Mean of differences	-7.9					Mean of differences	4.15					95% confidence interval	-1.084 to 8.638
			95% confidence interval	-13.93 to -1.871					95% confidence interval	1.298 to 7.002					R square	0.8482
			R square	0.9408					R square	0.9514
															How effective was the pairing?
			How effective was the pairing?						How effective was the pairing?						Correlation coefficient (r)	-0.8906
			Correlation coefficient (r)	-0.4775					Correlation coefficient (r)	-0.3179					P Value (one tailed)	0.1503
			P Value (one tailed)	0.3416					P Value (one tailed)	0.397					P value summary	ns
			P value summary	ns					P value summary	ns					Was the pairing significantly effective?	No
			Was the pairing significantly effective?	No					Was the pairing significantly effective?	No
