# Supplementary material for: DiPRO1 distinctly reprograms muscle and mesenchymal cancer cells
Source: EMBO Mol Med. 2024 Jul 15;16(8):4. doi: 10.1038/s44321-024-00097-z (PMC11319797; doi:10.1038/s44321-024-00097-z)
Supplement: Supplementary file 10 — Source data Fig. 2 [file 44321_2024_97_MOESM10_ESM.zip › Fig.2/Fig_2J.xlsx]

## Sheet: Sheet1
Source Data for Fig. 2J
		Myo_shDiPRO1	Myo_Ctl
		AVE	AVE	AVE1 %	AVE2 %	AVE3 %	AVE-AVE%	SD %	T-test
Myf5	2-MYF5-cgD	10.5881	8.17598	1.54395	0.706906	1.40745	1.29503	0.0965178	0.808047
MyoD	1-MYOD1-cgD	15.1769	3.60544	3.2551	5.65718	3.71602	4.20944	0.325921	0.0123516
Myog	2-MYOG-gcD	1.35623	0.0991431	12.9097	17.8292	10.3092	13.6795	1.83881	0.000902781
MHC1	1-MYH1-cgD	0.0226992	0.00385366	6.10086	5.69095	2.58639	5.89031	0.289846	0.0280548
