# Supplementary material for: DiPRO1 distinctly reprograms muscle and mesenchymal cancer cells
Source: EMBO Mol Med. 2024 Jul 15;16(8):4. doi: 10.1038/s44321-024-00097-z (PMC11319797; doi:10.1038/s44321-024-00097-z)
Supplement: Supplementary file 10 — Source data Fig. 2 [file 44321_2024_97_MOESM10_ESM.zip › Fig.2/Fig_2M.xlsx]

## Sheet: Sheet1
Source Data for Fig. 2M
	TE671	Myo_Prolif	Myo_Dif
	Ct GAPDH	Ct GAPDH	Ct GAPDH
	14.8129	16.9006	22.1922
	15.855	16.7147	22.975
	16.3964	16.5543	23.4839
AVE	15.6881	16.7232	22.8837
	Ct DIPRO1	Ct DIPRO1	Ct DIPRO1
	35.09	36.484	43.6009
	35.0411	35.9248	43.9928
	ΔCt	ΔCt	ΔCt
	19.4018	19.7608	20.7172
	19.3529	19.2016	21.1091
	2^-ΔCt	2^-ΔCt	2^-ΔCt
	1.44366e-06	1.1257e-06	5.80115e-07
	1.49342e-06	1.65863e-06	4.42097e-07
Ave	1.46854e-06	1.39216e-06	5.11106e-07
SD	2.48805e-08	2.66464e-07	6.90091e-08
t-test	0.00290962	0.0426503
