# Supplementary material for: DiPRO1 distinctly reprograms muscle and mesenchymal cancer cells
Source: EMBO Mol Med. 2024 Jul 15;16(8):4. doi: 10.1038/s44321-024-00097-z (PMC11319797; doi:10.1038/s44321-024-00097-z)
Supplement: Supplementary file 11 — Source data Fig. 3 [file 44321_2024_97_MOESM11_ESM.zip]

Archive with 57 entries (43 files):
- Fig 3/
- Fig 3/Fig_3A.xlsx
- Fig 3/Fig_3B.xlsx
- Fig 3/Fig_3C/
- Fig 3/Fig_3C/A673-shCTL/
- Fig 3/Fig_3C/A673-shCTL/A673_pCTL.jpg
- Fig 3/Fig_3C/A673-shCTL/A673_shCTL-1.jpg
- Fig 3/Fig_3C/A673-shCTL/A673_shCTL-2.jpg
- Fig 3/Fig_3C/A673-shCTL/A673_shCTL-3.jpg
- Fig 3/Fig_3C/A673_shDIPRO1/
- Fig 3/Fig_3C/A673_shDIPRO1/A673-sh1/
- Fig 3/Fig_3C/A673_shDIPRO1/A673-sh1/A673_sh1-1.jpg
- Fig 3/Fig_3C/A673_shDIPRO1/A673-sh1/A673_sh1-2.jpg
- Fig 3/Fig_3C/A673_shDIPRO1/A673-sh1/A673_sh1-4.jpg
- Fig 3/Fig_3C/A673_shDIPRO1/A673-sh1/A673_sh1_3.jpg
- Fig 3/Fig_3C/A673_shDIPRO1/A673_sh2/
- Fig 3/Fig_3C/A673_shDIPRO1/A673_sh2/A673_sh2-1.jpg
- Fig 3/Fig_3C/A673_shDIPRO1/A673_sh2/A673_sh2-2.jpg
- Fig 3/Fig_3C/A673_shDIPRO1/A673_sh2/A673_sh2-3.jpg
- Fig 3/Fig_3C/A673_shDIPRO1/A673_sh2/A673_sh2-4.jpg
- Fig 3/Fig_3C/A673_shDIPRO1/A673_sh2/A673_sh2-5.jpg
- Fig 3/Fig_3C/A673_shDIPRO1/A673_sh2/A673_sh2-6.jpg
- Fig 3/Fig_3C/A673_shDIPRO1/A673_sh2/A673_sh2-7.jpg
- Fig 3/Fig_3C/EW7-shCTL/
- Fig 3/Fig_3C/EW7-shCTL/EW7-shCTL-1.jpg
- Fig 3/Fig_3C/EW7-shCTL/EW7-shCTL-2.jpg
- Fig 3/Fig_3C/EW7_shDIPRO1/
- Fig 3/Fig_3C/EW7_shDIPRO1/EW7-shDIPRO1-1.jpg
- Fig 3/Fig_3C/EW7_shDIPRO1/EW7-shDIPRO1-2.jpg
- Fig 3/Fig_3C/EW7_shDIPRO1/EW7-shDIPRO1-3.jpg
- Fig 3/Fig_3C/JR-shCTL/
- Fig 3/Fig_3C/JR-shCTL/JR_pCTL.jpg
- Fig 3/Fig_3C/JR-shCTL/JR_shCTL-1.jpg
- Fig 3/Fig_3C/JR-shCTL/JR_shCTL-2.jpg
- Fig 3/Fig_3C/JR-shDIPRO1/
- Fig 3/Fig_3C/JR-shDIPRO1/JR-sh2/
- Fig 3/Fig_3C/JR-shDIPRO1/JR-sh2/JR_sh2-1.jpg
- Fig 3/Fig_3C/JR-shDIPRO1/JR-sh2/JR_sh2-2.jpg
- Fig 3/Fig_3C/JR-shDIPRO1/JR-sh2/JR_sh2-3.jpg
- Fig 3/Fig_3C/JR-shDIPRO1/JR_sh1/
- Fig 3/Fig_3C/JR-shDIPRO1/JR_sh1/JR-sh1-1.jpg
- Fig 3/Fig_3C/JR-shDIPRO1/JR_sh1/JR_sh1-2.jpg
- Fig 3/Fig_3C/JR-shDIPRO1/JR_sh1/JR_sh1-3.jpg
- Fig 3/Fig_3C/TE671_shCTL/
- Fig 3/Fig_3C/TE671_shCTL/TE671-shCTL-7.jpg
- Fig 3/Fig_3C/TE671_shCTL/TE671_pCTL.jpg
- Fig 3/Fig_3C/TE671_shCTL/TE671_shCtl-1.jpg
- Fig 3/Fig_3C/TE671_shCTL/TE671_shCtl-3.jpg
- Fig 3/Fig_3C/TE671_shCTL/TE671_shCTL-4.jpg
- Fig 3/Fig_3C/TE671_shCTL/TE671_shCTL-5.jpg
- Fig 3/Fig_3C/TE671_shDIPRO1/
- Fig 3/Fig_3C/TE671_shDIPRO1/TE671_sh1.jpg
- Fig 3/Fig_3C/TE671_shDIPRO1/TE671_sh2-1.jpg
- Fig 3/Fig_3C/TE671_shDIPRO1/TE671_sh2.jpg
- Fig 3/Fig_3C/TE671_shDIPRO1/TE671_sh3-1.jpg
- Fig 3/Fig_3C/TE671_shDIPRO1/TE671_sh3.jpg
- Fig 3/Fig_3H.tif
