# Supplementary material for: DiPRO1 distinctly reprograms muscle and mesenchymal cancer cells
Source: EMBO Mol Med. 2024 Jul 15;16(8):4. doi: 10.1038/s44321-024-00097-z (PMC11319797; doi:10.1038/s44321-024-00097-z)
Supplement: Supplementary file 11 — Source data Fig. 3 [file 44321_2024_97_MOESM11_ESM.zip › Fig 3/Fig_3A.xlsx]

## Sheet: Sheet1
Source Data For Fig. 3A
2^-ΔCt 1	2^-ΔCt 2	2^-ΔCt 3	AVE	N1, %	N2,%	N3, %	AVE, %	SD %	T-test	SEM %	Sample
0.00196673	0.00202579	0.00458847	0.00286033	68.7588	70.8237	160.417	100	52.3332			shCtl-1
0.00194678	0.0004875	0.0007042	0.00104616	68.0614	17.0435	24.6195	36.5748	27.53			shCtl-2
0.00188812	0.00141738	0.0025278	0.00194443	66.0105	49.553	88.3742	67.9792	19.4853			shCtl-3
0.000900753	0.000796031	0.000448408	0.000715064	31.4912	27.83	15.6768	24.9993	8.27851	0.0351552	4.7796	shDiPRO1-1
0.000652932	0.000289893	0.00107184	0.000671556	22.8271	10.1349	37.4727	23.4783	13.6805	0.0352124	7.89845	shDiPRO1-2
0.00026061	0.000362515	0.000649706	0.000424277	9.11118	12.6739	22.7144	14.8331	7.05396	0.0245688	4.07261	shDiPRO1-3
