# Supplementary material for: DiPRO1 distinctly reprograms muscle and mesenchymal cancer cells
Source: EMBO Mol Med. 2024 Jul 15;16(8):4. doi: 10.1038/s44321-024-00097-z (PMC11319797; doi:10.1038/s44321-024-00097-z)
Supplement: Supplementary file 11 — Source data Fig. 3 [file 44321_2024_97_MOESM11_ESM.zip › Fig 3/Fig_3B.xlsx]

## Sheet: Sheet1
Source Data For Fig. 3B
	shCTR	shDiPRO1
	49.7	74.1
	40.7	51.9
	48.4	79.5
Table Analyzed	Data 1
Column A	shCTR
vs	vs
Column B	shDiPRO1
Paired t test
P value	0.0314
P value summary	*
Are means signif. different? (P < 0.05)	Yes
One- or two-tailed P value?	One-tailed
t, df	t=3.803 df=2
Number of pairs	3
How big is the difference?
Mean of differences	-22.23
95% confidence interval	-47.39 to 2.922
R square	0.8785
How effective was the pairing?
Correlation coefficient (r)	0.9493
P Value (one tailed)	0.1018
P value summary	ns
Was the pairing significantly effective?	No
