# Supplementary material for: DiPRO1 distinctly reprograms muscle and mesenchymal cancer cells
Source: EMBO Mol Med. 2024 Jul 15;16(8):4. doi: 10.1038/s44321-024-00097-z (PMC11319797; doi:10.1038/s44321-024-00097-z)
Supplement: Supplementary file 12 — Source data Fig. 4 [file 44321_2024_97_MOESM12_ESM.zip]

Archive with 67 entries (61 files):
- Fig 4/
- Fig 4/Fig_4B.csv
- Fig 4/Fig_4C.xlsx
- Fig 4/Fig_4D.pdf
- Fig 4/Fig_4F.xlsx
- Fig 4/Fig_4G/
- Fig 4/Fig_4G/Caspase 3/
- Fig 4/Fig_4G/Caspase 3/Caspase_CTL_100.png
- Fig 4/Fig_4G/Caspase 3/Caspase_CTL_20.png
- Fig 4/Fig_4G/Caspase 3/Caspase_CTL_50.png
- Fig 4/Fig_4G/Caspase 3/Caspase_sh1_100.png
- Fig 4/Fig_4G/Caspase 3/Caspase_sh1_20.png
- Fig 4/Fig_4G/Caspase 3/Caspase_sh1_50.png
- Fig 4/Fig_4G/Caspase 3/Caspase_sh2_100.png
- Fig 4/Fig_4G/Caspase 3/Caspase_sh2_20.png
- Fig 4/Fig_4G/Caspase 3/Caspase_sh2_50.png
- Fig 4/Fig_4G/CD34/
- Fig 4/Fig_4G/CD34/CD34 Ctl 100.png
- Fig 4/Fig_4G/CD34/CD34 Ctl 20.png
- Fig 4/Fig_4G/CD34/CD34 Ctl 50.png
- Fig 4/Fig_4G/CD34/CD34 sh1 100.png
- Fig 4/Fig_4G/CD34/CD34 sh1 20.png
- Fig 4/Fig_4G/CD34/CD34 sh1 50.png
- Fig 4/Fig_4G/CD34/CD34 sh2 100.png
- Fig 4/Fig_4G/CD34/CD34 sh2 20.png
- Fig 4/Fig_4G/CD34/CD34 sh2 50.png
- Fig 4/Fig_4G/HEC sh1_1 mm.tif
- Fig 4/Fig_4G/HEC_sh2_1 mm.tif
- Fig 4/Fig_4G/HES Ctl 2mm.png
- Fig 4/Fig_4G/Ki67/
- Fig 4/Fig_4G/Ki67/Ki67 Ctl 20.png
- Fig 4/Fig_4G/Ki67/Ki67 Ctl 50.png
- Fig 4/Fig_4G/Ki67/Ki67 sh1 20.png
- Fig 4/Fig_4G/Ki67/Ki67 sh1 50.png
- Fig 4/Fig_4G/Ki67/Ki67 sh2 20.png
- Fig 4/Fig_4G/Ki67/Ki67 sh2 50.png
- Fig 4/Fig_4G/README.txt
- Fig 4/Fig_4G/TUNEL/
- Fig 4/Fig_4G/TUNEL/Tunel ctl 20 -6.png
- Fig 4/Fig_4G/TUNEL/Tunel Ctl 20-1.png
- Fig 4/Fig_4G/TUNEL/Tunel Ctl 20-3.png
- Fig 4/Fig_4G/TUNEL/Tunel Ctl 20-4.png
- Fig 4/Fig_4G/TUNEL/Tunel Ctl 20.png
- Fig 4/Fig_4G/TUNEL/Tunel CTL 5 μm.png
- Fig 4/Fig_4G/TUNEL/Tunel Ctl 50-1.png
- Fig 4/Fig_4G/TUNEL/Tunel Ctl 50-2.png
- Fig 4/Fig_4G/TUNEL/Tunel Ctl 50.png
- Fig 4/Fig_4G/TUNEL/Tunel sh1 20-6.png
- Fig 4/Fig_4G/TUNEL/Tunel sh1-20 μm-3.png
- Fig 4/Fig_4G/TUNEL/Tunel sh1-20 μm-4.png
- Fig 4/Fig_4G/TUNEL/Tunel sh1-20 μm-5.png
- Fig 4/Fig_4G/TUNEL/Tunel sh1-20 μm.png
- Fig 4/Fig_4G/TUNEL/Tunel sh1-20-2 μm.png
- Fig 4/Fig_4G/TUNEL/Tunel sh1-20-6.png
- Fig 4/Fig_4G/TUNEL/Tunel sh1-5 μm.png
- Fig 4/Fig_4G/TUNEL/Tunel sh1-50-1.png
- Fig 4/Fig_4G/TUNEL/Tunel sh1-50-3.png
- Fig 4/Fig_4G/TUNEL/Tunel sh1.png
- Fig 4/Fig_4G/TUNEL/Tunel sh2 20-2.png
- Fig 4/Fig_4G/TUNEL/Tunel sh2 20-5.png
- Fig 4/Fig_4G/TUNEL/Tunel sh2 20-6.png
- Fig 4/Fig_4G/TUNEL/Tunel sh2 20.png
- Fig 4/Fig_4G/TUNEL/Tunel sh2 20.tif
- Fig 4/Fig_4G/TUNEL/Tunel sh2-5 μm.png
- Fig 4/Fig_4G/TUNEL/Tunel sh2-50-1.png
- Fig 4/Fig_4G/TUNEL/Tunel sh2-50-2.png
- Fig 4/Fig_4H.csv
