# Supplementary material for: DiPRO1 distinctly reprograms muscle and mesenchymal cancer cells
Source: EMBO Mol Med. 2024 Jul 15;16(8):4. doi: 10.1038/s44321-024-00097-z (PMC11319797; doi:10.1038/s44321-024-00097-z)
Supplement: Supplementary file 12 — Source data Fig. 4 [file 44321_2024_97_MOESM12_ESM.zip › Fig 4/Fig_4B.csv]

Source Data For Fig. 4B
	N1	N2	N3	N4	N5	N6	N7	n8	n9	Mean	SD	t-test
Ctl	98.58634498	119.7919074	81.62174761	80.13174017	119.7287376	100.1395222	75.68864791	122.6539966	101.6573555	100	17.06998898
siDiPRO1	52.1	44.04	50.18	44.04	50.18	32.11	82.11	68.84	64.51	54.23	14.26093897	1.48E-05
shDiPRO1	30.94	38.39	15.65	38.39	15.65	14.31	48.47	66.84	51.35	35.56	17.24324009	6.21E-07
