# Supplementary material for: DiPRO1 distinctly reprograms muscle and mesenchymal cancer cells
Source: EMBO Mol Med. 2024 Jul 15;16(8):4. doi: 10.1038/s44321-024-00097-z (PMC11319797; doi:10.1038/s44321-024-00097-z)
Supplement: Supplementary file 12 — Source data Fig. 4 [file 44321_2024_97_MOESM12_ESM.zip › Fig 4/Fig_4C.xlsx]

## Sheet: Day6
Day 6	Source Data For Fig. 4C
Table Analyzed	all Vi/Vo
Two-way RM ANOVA	Matching by cols
Source of Variation	% of total variation	P value
Interaction	4.27	0.0044
Time	67.7	P<0.0001
treatment	5.47	0.0332
Subjects (matching)	11.8944	0.0003
Source of Variation	P value summary	Significant?
Interaction	**	Yes
Time	***	Yes
treatment	*	Yes
Subjects (matching)	***	Yes
Source of Variation	Df	Sum-of-squares	Mean square	F
Interaction	6	12.73	2.122	3.607
Time	3	201.8	67.26	114.3
treatment	2	16.29	8.147	4.137
Subjects (matching)	18	35.45	1.969	3.347
Residual	54	31.77	0.5884
Number of missing values	0
Bonferroni posttests
Ctl-EW1 vs siDiPRO1-EW1
treatment	Ctl-EW1	siDiPRO1-EW1	Difference	95% CI of diff.
0.0000	1.043	1.057	0.01429	-1.514 to 1.543
1.000	1.859	1.465	-0.3937	-1.922 to 1.135
4.000	4.104	2.765	-1.338	-2.867 to 0.1905
6.000	6.427	4.187	-2.24	-3.769 to -0.7117
treatment	Difference	t	P value	Summary
0.0000	0.01429	0.02766	P > 0.05	ns
1.000	-0.3937	0.7624	P > 0.05	ns
4.000	-1.338	2.591	P > 0.05	ns
6.000	-2.24	4.338	P<0.001	***
Ctl-EW1 vs shDiPRO1-EW1
treatment	Ctl-EW1	shDiPRO1-EW1	Difference	95% CI of diff.
0.0000	1.043	1.054	0.01143	-1.517 to 1.540
1.000	1.859	1.524	-0.3346	-1.863 to 1.194
4.000	4.104	2.928	-1.176	-2.704 to 0.3529
6.000	6.427	4.458	-1.969	-3.498 to -0.4408
treatment	Difference	t	P value	Summary
0.0000	0.01143	0.02213	P > 0.05	ns
1.000	-0.3346	0.6479	P > 0.05	ns
4.000	-1.176	2.276	P > 0.05	ns
6.000	-1.969	3.813	P<0.01	**
siDiPRO1-EW1 vs shDiPRO1-EW1
treatment	siDiPRO1-EW1	shDiPRO1-EW1	Difference	95% CI of diff.
0.0000	1.057	1.054	-0.002857	-1.531 to 1.526
1.000	1.465	1.524	0.0591	-1.470 to 1.588
4.000	2.765	2.928	0.1624	-1.366 to 1.691
6.000	4.187	4.458	0.2709	-1.258 to 1.800
treatment	Difference	t	P value	Summary
0.0000	-0.002857	0.005532	P > 0.05	ns
1.000	0.0591	0.1144	P > 0.05	ns
4.000	0.1624	0.3144	P > 0.05	ns
6.000	0.2709	0.5245	P > 0.05	ns

## Sheet: Day10
Day 10	Source Data For Fig. 4C
Table Analyzed	all Vi/Vo
Two-way RM ANOVA	Matching by cols
Source of Variation	% of total variation	P value
Interaction	28.22	P<0.0001
Time	25.29	P<0.0001
treatment	29.15	P<0.0001
Subjects (matching)	7.7975	0.0017
Source of Variation	P value summary	Significant?
Interaction	***	Yes
Time	***	Yes
treatment	***	Yes
Subjects (matching)	**	Yes
Source of Variation	Df	Sum-of-squares	Mean square	F
Interaction	8	660.8	82.6	17.74
Time	4	592	148	31.79
treatment	2	682.3	341.2	22.43
Subjects (matching)	12	182.6	15.21	3.267
Residual	48	223.5	4.656
Number of missing values	0
Bonferroni posttests
Ctl-EW2 vs siDiPRO1-EW2
treatment	Ctl-EW2	siDiPRO1-EW2	Difference	95% CI of diff.
0.0000	1	1	0	-5.030 to 5.030
2.000	2.14	0.94	-1.2	-6.230 to 3.830
4.000	4.64	0.92	-3.72	-8.750 to 1.310
8.000	11.78	2.46	-9.32	-14.35 to -4.290
10.00	19.66	3.12	-16.54	-21.57 to -11.51
treatment	Difference	t	P value	Summary
0.0000	0	0	P > 0.05	ns
2.000	-1.2	0.7294	P > 0.05	ns
4.000	-3.72	2.261	P > 0.05	ns
8.000	-9.32	5.665	P<0.001	***
10.00	-16.54	10.05	P<0.001	***
Ctl-EW2 vs shDiPRO1-EW2
treatment	Ctl-EW2	shDiPRO1-EW2	Difference	95% CI of diff.
0.0000	1	1	0	-5.030 to 5.030
2.000	2.14	0.68	-1.46	-6.490 to 3.570
4.000	4.64	0.78	-3.86	-8.890 to 1.170
8.000	11.78	1.5	-10.28	-15.31 to -5.250
10.00	19.66	2.18	-17.48	-22.51 to -12.45
treatment	Difference	t	P value	Summary
0.0000	0	0	P > 0.05	ns
2.000	-1.46	0.8874	P > 0.05	ns
4.000	-3.86	2.346	P > 0.05	ns
8.000	-10.28	6.248	P<0.001	***
10.00	-17.48	10.62	P<0.001	***
siDiPRO1-EW2 vs shDiPRO1-EW2
treatment	siDiPRO1-EW2	shDiPRO1-EW2	Difference	95% CI of diff.
0.0000	1	1	0	-5.030 to 5.030
2.000	0.94	0.68	-0.26	-5.290 to 4.770
4.000	0.92	0.78	-0.14	-5.170 to 4.890
8.000	2.46	1.5	-0.96	-5.990 to 4.070
10.00	3.12	2.18	-0.94	-5.970 to 4.090
treatment	Difference	t	P value	Summary
0.0000	0	0	P > 0.05	ns
2.000	-0.26	0.158	P > 0.05	ns
4.000	-0.14	0.08509	P > 0.05	ns
8.000	-0.96	0.5835	P > 0.05	ns
10.00	-0.94	0.5713	P > 0.05	ns

## Sheet: Day12
Day12	Source Data For Fig. 4C
Table Analyzed	all Vi/Vo
Two-way RM ANOVA	Matching by cols
Source of Variation	% of total variation	P value
Interaction	12.87	0.0009
Time	30.47	P<0.0001
treatment	18.2	0.0126
Subjects (matching)	16.9705	0.0002
Source of Variation	P value summary	Significant?
Interaction	***	Yes
Time	***	Yes
treatment	*	Yes
Subjects (matching)	***	Yes
Source of Variation	Df	Sum-of-squares	Mean square	F
Interaction	10	544.7	54.47	3.592
Time	5	1290	258	17.01
treatment	2	770.3	385.2	6.434
Subjects (matching)	12	718.4	59.87	3.948
Residual	60	909.8	15.16
Number of missing values	0
Bonferroni posttests
Ctl-EW3 vs siDiPRO1-EW3
treatment	Ctl-EW3	siDiPRO1-EW3	Difference	95% CI of diff.
0.0000	1	1	0	-9.318 to 9.318
2.000	2.6	1	-1.6	-10.92 to 7.718
4.000	4.2	1.2	-3	-12.32 to 6.318
8.000	10.4	4.4	-6	-15.32 to 3.318
10.00	14.6	6.2	-8.4	-17.72 to 0.9177
12.00	20	11	-9	-18.32 to 0.3177
treatment	Difference	t	P value	Summary
0.0000	0	0	P > 0.05	ns
2.000	-1.6	0.532	P > 0.05	ns
4.000	-3	0.9975	P > 0.05	ns
8.000	-6	1.995	P > 0.05	ns
10.00	-8.4	2.793	P > 0.05	ns
12.00	-9	2.992	P < 0.05	*
Ctl-EW3 vs shDiPRO1-EW3
treatment	Ctl-EW3	shDiPRO1-EW3	Difference	95% CI of diff.
0.0000	1	1	0	-9.318 to 9.318
2.000	2.6	0.96	-1.64	-10.96 to 7.678
4.000	4.2	0.76	-3.44	-12.76 to 5.878
8.000	10.4	1.98	-8.42	-17.74 to 0.8977
10.00	14.6	2.62	-11.98	-21.30 to -2.662
12.00	20	3.22	-16.78	-26.10 to -7.462
treatment	Difference	t	P value	Summary
0.0000	0	0	P > 0.05	ns
2.000	-1.64	0.5453	P > 0.05	ns
4.000	-3.44	1.144	P > 0.05	ns
8.000	-8.42	2.8	P > 0.05	ns
10.00	-11.98	3.983	P<0.01	**
12.00	-16.78	5.579	P<0.001	***
siDiPRO1-EW3 vs shDiPRO1-EW3
treatment	siDiPRO1-EW3	shDiPRO1-EW3	Difference	95% CI of diff.
0.0000	1	1	0	-9.318 to 9.318
2.000	1	0.96	-0.04	-9.358 to 9.278
4.000	1.2	0.76	-0.44	-9.758 to 8.878
8.000	4.4	1.98	-2.42	-11.74 to 6.898
10.00	6.2	2.62	-3.58	-12.90 to 5.738
12.00	11	3.22	-7.78	-17.10 to 1.538
treatment	Difference	t	P value	Summary
0.0000	0	0	P > 0.05	ns
2.000	-0.04	0.0133	P > 0.05	ns
4.000	-0.44	0.1463	P > 0.05	ns
8.000	-2.42	0.8046	P > 0.05	ns
10.00	-3.58	1.19	P > 0.05	ns
12.00	-7.78	2.587	P > 0.05	ns
