# Supplementary material for: DiPRO1 distinctly reprograms muscle and mesenchymal cancer cells
Source: EMBO Mol Med. 2024 Jul 15;16(8):4. doi: 10.1038/s44321-024-00097-z (PMC11319797; doi:10.1038/s44321-024-00097-z)
Supplement: Supplementary file 12 — Source data Fig. 4 [file 44321_2024_97_MOESM12_ESM.zip › Fig 4/Fig_4F.xlsx]

## Sheet: Sheet1
Source Data For Fig. 4F
Body Weight Change (BWC), %
	Ctl																	siDiPRO1																shDiPRO1
	Day	1	2	3	4	5	6	7	8	9	10	11	12	Average	SE		Day	1	2	3	4	5	6	7	8	9	10	11	12	Average	SE		Day	1	2	3	4	5	6	7	8	9	10	11	12	Average	SE
	0	0	0	0	0	0	0	0	0	0	0	0	0	0	0		0	0	0	0	0	0	0	0	0	0	0	0	0	0	0		0	0	0	0	0	0	0	0	0	0	0	0	0	0	0
	4	-1.25523	2.45614	2.08333	0.404858	2.92887	-1.08696	2.36486	-0.462963	2.7907	0	4.73934	9.2437	2.01722	0.846312		4	0.884956	2.20588	-0.763359	-1.96078	0.847458	0.381679	0	2.55319	7.69231	36.0976	-0.446429	4.14747	4.30333	2.98334		4	-1.59363	3.79147	1.83824	2.85714	0.350877	-0.680272	0.787402	-6.10687	0.416667	-0.790514	-0.862069	-0.829876	-0.0684528	0.723686
	8	-1.27119		-0.408163	0.806452	-3.25203	3.2967	2.9703	5.11628	4.0724	3.28638	5.42986	0.769231	1.89238	0.836353		8	-0.877193		1.92308	1.6	0.840336	0.380228	2.23881	2.07469	5.55556	-20.0717	4.93274	2.65487	0.113765	2.09365		8	-3.64372		5.05415	-0.793651	2.0979	-1.71233	-4.6875	0.406504	0.414938	-1.19522	0.869565	-1.25523	-0.404054	0.803735
	10								3.09735	0	-2.27273	0	0.763359	0.317595	0.861313		10								-1.62602	-5.26316	2.69058	2.13675	5.17241	0.622115	1.82987		10								0	-1.65289	-4.43548	-0.862069	-2.11864	-1.81382	0.747921
	11	1.71674			-2	1.2605								0.325747	1.17031		11	2.65487		0.377358	-2.3622	1.66667								0.584172	1.08718		11	-0.420168				2.39726		-0.819672						0.385807	1.01232
	12								3.43348	3.04348	6.04651	11.1588		5.92057	1.67169		12																12
	15	-2.53165			-0.408163									-1.4699	1.06174		15			1.8797	-1.6129	0.409836								0.225544	1.01243		15	-1.26582				-6.35452		-0.826446						-2.81559	1.774
	16																16								1.23967	3.1746	7.86026	4.1841	3.68852	4.02943	1.08002		16								-0.809717	-2.94118	-5.90717	-0.869565	0.865801	-1.93237	1.16268
	18				4.09836									4.09836	0		18			2.95203	2.04918	0.816327								1.93918	0.309486		18	4.70085				0.714286		6.66667						4.02727	1.751
	21																21								6.12245	4.23077			0.790514	3.71458	1.56069		21								1.63265	4.329	-2.69058	-0.438596	-2.14592	0.137311	1.29128
	22																22				-0.401606									-0.401606	0		22	1.22449				0		0.390625						0.538372	0.361117
	25																25				0.403226									0.403226	0		25	0.806452				-1.41844		1.16732						0.185109	0.808513
	28																28																28								8.43373	0.414938	10.1382	2.20264	3.94737	5.02739	1.84587
	29																29				0.803213									0.803213	0		29					2.51799		-1.92308						0.297454	2.22053
	32																32				-2.39044									-2.39044	0		32					-1.40351		1.17647						-0.113519	1.28999
	35																35																35									2.89256	0.41841	2.15517	3.37553	2.21042	0.64789
	42																42																42									-1.21951	-3.8961	-0.851064		-1.98889	0.959519
	56																56																56									0.404858	3.75	-0.42735		1.2425	1.27656
	64																64																64									3.13725	-0.840336	0.425532		0.907484	1.17325
	73																73																73									0.390625	2.85714	-0.858369		0.796466	1.0916
	80																80																80									0.389105	-0.823045	1.68776		0.417941	0.724952
