# Supplementary material for: DiPRO1 distinctly reprograms muscle and mesenchymal cancer cells
Source: EMBO Mol Med. 2024 Jul 15;16(8):4. doi: 10.1038/s44321-024-00097-z (PMC11319797; doi:10.1038/s44321-024-00097-z)
Supplement: Supplementary file 12 — Source data Fig. 4 [file 44321_2024_97_MOESM12_ESM.zip › Fig 4/Fig_4G/README.txt]

"Source Data For Fig. 4G. Images depicting stainings of Ewing sarcoma xenograft tumors (siDiPRO1 referred to as ""sh1"", shDiPRO1 referred as to ""sh2"")."
