# Supplementary material for: DiPRO1 distinctly reprograms muscle and mesenchymal cancer cells
Source: EMBO Mol Med. 2024 Jul 15;16(8):4. doi: 10.1038/s44321-024-00097-z (PMC11319797; doi:10.1038/s44321-024-00097-z)
Supplement: Supplementary file 12 — Source data Fig. 4 [file 44321_2024_97_MOESM12_ESM.zip › Fig 4/Fig_4H.csv]

Source Data For Fig. 4H
	Ctl	Cas-3	Cas-3	Cas-3	Cas-3	Cas-3	Cas-3	Cas-3	Cas-3	Cas-3	Cas-3	Cas-3	Cas-3	Cas-3	Cas-3	Cas-3 periph	Cas-3 periph	Cas-3 periph	Cas-3 periph	Cas-3 periph	Cas-3 periph	Cas-3 periph	Cas-3 periph	Cas-3 periph	Cas-3 periph	Cas-3 periph	Cas-3 periph	Cas-3 periph	Cas-3 periph	CD34	CD34	CD34	CD34	CD34	CD34	CD34	CD34	CD34	CD34	CD34	CD34	CD34	CD34	TUNEL	TUNEL	TUNEL	TUNEL	TUNEL	TUNEL
Ctl		1	1	0.8	0.8	1.4	1.2	1.1	1.1	T-test						1.2	2.1	1.6	1.4	1.5	1.8	1.4	1.7	1.6	T-test					3.1	3.8	3.9	4.8	2.3	3.5	T-test								0.878	1	0	0	0	0
siDiPRO1		1.5	2.5	1.3	2.1	1.6	2.3	2.1	1.6	0.0002						6.1	6.8	6.2	6.3	6.4	6.2				3.05E-14					3.3	3.1	1.6	3	2.5	2.7	0.0678								1.671	5.799	2.786	3.343	0.135	0.27
shDiPRO1		1.7	1.4	3.9	1.4	2.1	2.3	1.6		0.0076						8	7.3	8.2	7.5	7.8	7.4				9.25E-15					1.9	2.3	3.9	2.6	3.9	2.8	0.1968								3.714	1.381	1.561	2.265	3.183	2.333
Stats
	Cas-3	Cas-3	Cas-3	Cas-3 periph	Cas-3 periph	Cas-3 periph	CD34	CD34	CD34	TUNEL	TUNEL	TUNEL	Ki-67	Ki-67	Ki-67
	Mean	SEM	N	Mean	SEM	N	Mean	SEM	N	Mean	SEM	N	Mean	SEM	N
Ctl	1.05	0.066	8	1.589	0.082	9	3.567	0.312	6	0.171	0.109	11	51.319	2.401	13
siDiPRO1	1.667	0.248	8	6.333	0.093	6	2.324	0.431	6	1.425	0.529	11	43.45	1.888	13
shDiPRO1	1.803	0.384	7	7.7	0.133	6	2.523	0.474	6	2.406	0.338	6	37.749	2.302	13
[truncated: 22 more columns]
