# Supplementary material for: DiPRO1 distinctly reprograms muscle and mesenchymal cancer cells
Source: EMBO Mol Med. 2024 Jul 15;16(8):4. doi: 10.1038/s44321-024-00097-z (PMC11319797; doi:10.1038/s44321-024-00097-z)
Supplement: Supplementary file 13 — Source data Fig. 5 [file 44321_2024_97_MOESM13_ESM.zip › Fig 5/Fig_5F/Fig 5F.xlsx]

## Sheet: Sheet1
	SourceDataForFig_5F
	DiPRO1 gene overexpression in RMS (n=37), Ewing sarcoma (ES, n=26), medulloblastoma (MB, n=19), and neuroblastoma (NB, n=26) tumors versus other pediatric tumors (Other, n=220, Appendix Table S2). DESeq2 R package was used for statistical analysis.
		padj	log2FoldChange	pvalue	stat	foldChange	log10padj
	RMS	2.56217e-14	0.939423	5.0736e-16	8.66205	1.91776	13.5914
	ES	0.00658689	0.397683	0.00189129	3.14064	1.31739	2.18132
	MB	5.76476e-17	1.11577	5.70768e-18	9.36352	2.16711	16.2392
	NB	0.000277504	0.521786	4.67085e-05	4.14482	1.43573	3.55673
