# Supplementary material for: DiPRO1 distinctly reprograms muscle and mesenchymal cancer cells
Source: EMBO Mol Med. 2024 Jul 15;16(8):4. doi: 10.1038/s44321-024-00097-z (PMC11319797; doi:10.1038/s44321-024-00097-z)
Supplement: Supplementary file 14 — Source data Fig. 6 [file 44321_2024_97_MOESM14_ESM.zip]

Archive with 10 entries (8 files):
- Fig 6/
- Fig 6/Fig_6A.xlsx
- Fig 6/Fig_6B.tif
- Fig 6/Fig_6C/
- Fig 6/Fig_6C/DiPRO1_YFP-1.jpg
- Fig 6/Fig_6C/DiPRO1_YFP-2.jpg
- Fig 6/Fig_6C/DiPRO1_YFP-3.jpg
- Fig 6/Fig_6C/DiPRO1_YFP-4.jpg
- Fig 6/Fig_6F.tif
- Fig 6/Fig_6G.xlsx
