# Supplementary material for: DiPRO1 distinctly reprograms muscle and mesenchymal cancer cells
Source: EMBO Mol Med. 2024 Jul 15;16(8):4. doi: 10.1038/s44321-024-00097-z (PMC11319797; doi:10.1038/s44321-024-00097-z)
Supplement: Supplementary file 14 — Source data Fig. 6 [file 44321_2024_97_MOESM14_ESM.zip › Fig 6/Fig_6A.xlsx]

## Sheet: Sheet1
Source Data For Fig. 6A
		ΔCt1	ΔCt2	ΔCt3	2^-ΔCt 1	2^-ΔCt 2	2^-ΔCt 3	AVE	N1, Ratio	N2, Ratio	N3, Ratio	AVE, Ratio	SD Ratio	T-test
pCTL	exDiPRO1	15.5878	15.5386	15.8936	2.03051e-05	2.1009e-05	1.64265e-05	1.92469e-05	1.05498	1.09155	0.853464	1	0.128214	1.07676e-05
pDiPRO1	exDiPRO1	11.1544	10.9389	11.0387	0.000438732	0.000509411	0.000475343	0.000474495	22.7949	26.4672	24.6971	24.6531	1.34507
pCTL	GAPDH	24.9365	24.5497	24.7878
pDiPRO1	GAPDH	24.6615	24.1743	24.1902
		ΔCt1	ΔCt2	ΔCt3	2^-ΔCt 1	2^-ΔCt 2	2^-ΔCt 3	AVE	N1, Ratio	N2, Ratio	N3, Ratio	AVE, Ratio	SD Ratio	T-test
pCTL	enDiPRO1	11.262	10.981	11.5345	0.000407179	0.000494761	0.000337112	0.000413017	0.985863	1.19792	0.816217	1	0.191243
pDiPRO1	enDiPRO1	13.3114	12.8243	12.4474	9.83735e-05	0.000137876	0.000179049	0.000138433	0.238182	0.333827	0.433515	0.335175	0.0976731
pCTL	GAPDH	25.4988	25.4741	25.6821
pDiPRO1	GAPDH	25.478	25.6042	25.9577
