# Supplementary material for: DiPRO1 distinctly reprograms muscle and mesenchymal cancer cells
Source: EMBO Mol Med. 2024 Jul 15;16(8):4. doi: 10.1038/s44321-024-00097-z (PMC11319797; doi:10.1038/s44321-024-00097-z)
Supplement: Supplementary file 14 — Source data Fig. 6 [file 44321_2024_97_MOESM14_ESM.zip › Fig 6/Fig_6G.xlsx]

## Sheet: Sheet1
Source Data For Fig. 6G
		pLUC	pLUC +shZNF
	n1	373631	163272
	n2	273331	162697
	n3	751561	59807
	n4	715485	59647
	n5	1078828	201080
	n6	1062947	200460
	n7	543560	304620
	n8	532100	304660
	n9	858820	188420
	n10	854500	187700
	n11	730000
	n12	727580
	M	728790	188060
	quartile	540695	162841
	ave	708529	183236
	SD	246659	82643.2
	T-test		7.43328e-06
