# Supplementary material for: DiPRO1 distinctly reprograms muscle and mesenchymal cancer cells
Source: EMBO Mol Med. 2024 Jul 15;16(8):4. doi: 10.1038/s44321-024-00097-z (PMC11319797; doi:10.1038/s44321-024-00097-z)
Supplement: Supplementary file 15 — Source data Fig. 7 [file 44321_2024_97_MOESM15_ESM.zip]

Archive with 4 entries (2 files):
- Fig 7/
- Fig 7/Fig_7C/
- Fig 7/Fig_7C/Myo_UP_PGE.pdf
- Fig 7/Fig_7C/RMS_UP_PGE.pdf
