# Supplementary material for: DiPRO1 distinctly reprograms muscle and mesenchymal cancer cells
Source: EMBO Mol Med. 2024 Jul 15;16(8):4. doi: 10.1038/s44321-024-00097-z (PMC11319797; doi:10.1038/s44321-024-00097-z)
Supplement: Supplementary file 16 — Source data Fig. 8 [file 44321_2024_97_MOESM16_ESM.zip]

Archive with 3 entries (2 files):
- Fig 8/
- Fig 8/Fig_8E.tif
- Fig 8/Fig_8F.xls
