# Supplementary material for: DiPRO1 distinctly reprograms muscle and mesenchymal cancer cells
Source: EMBO Mol Med. 2024 Jul 15;16(8):4. doi: 10.1038/s44321-024-00097-z (PMC11319797; doi:10.1038/s44321-024-00097-z)
Supplement: Supplementary file 16 — Source data Fig. 8 [file 44321_2024_97_MOESM16_ESM.zip › Fig 8/Fig_8F.xls]

## Sheet: Feuille1
Source Data For Fig. 8F
luciferase assay pax7-Prolif six1/4/5 ko 48h post-transfection
Results with extracted backgroud for FR, FF/R
Normalized to pTATA
S:SIX1, D: DiPRO1
Meas. # 1 FF/R
	pTATA	pMEF3	D	1/10S	S	D+1/10S	D+S
	1	2	3	4	5	6	7
A	0.812957	2.67483	10.182	92.3268	99.8898	55.2767	135.452
B	0.894665	4.57921	9.04946	93.5259	97.8343	45.151	138.248
C	1.29238	4.83448	12.1647	114.259	140.239	22.4845	145.685
D	1.65377	2.76287	17.0269	91.6588	68.0682	95.2825	217.531
E	0.366379	6.84486	14.2876	106.534	114.239	72.5534	172.145
F	0.97985	7.32394	19.2737	97.529	140.5	69.5482	180.509
Welch Two Sample t-test
pTATA_pMEF	p-value = 0.00429
D_pMEF	p-value = 0.001585
S_pMEF	p-value = 0.0002359
D+1/10S_D	p-value = 0.005823
D+1/10S_1/10S	p-value = 0.0104
D+S_D	p-value = 6.822e-05
D+S_S	p-value = 0.009942
D_S	p-value=0.000321
