# Supplementary material for: DiPRO1 distinctly reprograms muscle and mesenchymal cancer cells
Source: EMBO Mol Med. 2024 Jul 15;16(8):4. doi: 10.1038/s44321-024-00097-z (PMC11319797; doi:10.1038/s44321-024-00097-z)
Supplement: Supplementary file 17 — EV Figure Source Data [file 44321_2024_97_MOESM17_ESM.zip]

Archive with 10 entries (4 files):
- SourceData FigEV2/
- SourceData FigEV2/Fig_EV2/
- SourceData FigEV2/Fig_EV2/EV2L/
- SourceData FigEV2/Fig_EV2/EV2L/HES Ctl 2mm.png
- SourceData FigEV2/Fig_EV2/EV2L/HES sh2 200μm.png
- SourceData FigEV2/Fig_EV2/EV2L/README.txt
- SourseData FigEV1/
- SourseData FigEV1/Fig_EV1/
- SourseData FigEV1/Fig_EV1/EV1L/
- SourseData FigEV1/Fig_EV1/EV1L/Fig_EV1L.xlsx
