# Supplementary material for: DiPRO1 distinctly reprograms muscle and mesenchymal cancer cells
Source: EMBO Mol Med. 2024 Jul 15;16(8):4. doi: 10.1038/s44321-024-00097-z (PMC11319797; doi:10.1038/s44321-024-00097-z)
Supplement: Supplementary file 17 — EV Figure Source Data [file 44321_2024_97_MOESM17_ESM.zip › SourseData FigEV1/Fig_EV1/EV1L/Fig_EV1L.xlsx]

## Sheet: Sheet1
Source Data For Fig. EV1L
Titration curve		RMS_pDIPRO1
	Cell Number	A460
	0	0
	500	0.4053
	1000	0.41655
	1500	0.4425
	2000	0.4643
	5000	0.52485
	10000	0.62285
	15000	0.762
	25000	0.91435
Fig. EV1L
		RMS	72h-1h
		CTL	pDiPRO1
		531.917	893.175
		690.324	965.602
		430.884	759.461
		381.518	653.069
	ave=	508.661	817.827
	SD	105.6	107.765
	T test	0.0096053
